# Supplementary material for: NuA4 and H2A.Z control environmental responses and autotrophic growth in Arabidopsis
Source: Nat Commun. 2022 Jan 12;13:277. doi: 10.1038/s41467-021-27882-5 (PMC8755797; doi:10.1038/s41467-021-27882-5)
Supplement: Supplementary file 4 — Supplementary Data 1 [file 41467_2021_27882_MOESM4_ESM.xlsx]

## Sheet: Atepl1-2_down
	All nuclear genes showing at least 1.5- fold reduction in transcript level in Atepl1-2 as determined by RNA-seq
	ID	FDR	Fold_change	Gene_name	Gene_type	Gene_description
	AT1G13650	0.000103943315955633	-393.41498626325		protein_coding	At1g13650 [Source:UniProtKB/TrEMBL;Acc:A2RVL9]
	AT4G34530	1.98980085503649e-06	-307.783518593609	BHLH63	protein_coding	CIB1 [Source:UniProtKB/TrEMBL;Acc:A0A178V495]
	AT4G34900	0.000197049019695241	-132.265335014991	XDH2	protein_coding	Xanthine dehydrogenase 2 [Source:UniProtKB/Swiss-Prot;Acc:F4JLI5]
	AT5G58260	2.3819455503964e-06	-115.960870758535	ndhN	protein_coding	NdhN [Source:UniProtKB/TrEMBL;Acc:A0A178UG88]
	AT4G13577	1.76209271472298e-05	-113.452214263332		protein_coding
	AT2G42170	0.000102630060973023	-76.2301347007812		protein_coding	Actin family protein [Source:UniProtKB/TrEMBL;Acc:Q8GWA5]
	AT4G20140	0.000335706165893221	-67.7145146376877	GSO1	protein_coding	LRR receptor-like serine/threonine-protein kinase GSO1 [Source:UniProtKB/Swiss-Prot;Acc:C0LGQ5]
	AT1G55370	2.61613123224617e-06	-67.5661493025382	NDF5	protein_coding	NDF5 [Source:UniProtKB/TrEMBL;Acc:A0A178W3N4]
	ATCG00110	0.00358497189705076	-62.8446457409318	TRNR.1	tRNA	tRNA-Arg [Source:TAIR;Acc:ATCG00110]
	AT2G47880	0.000121590311912462	-62.8111535095195	GRXC13	protein_coding	Glutaredoxin-C13 [Source:UniProtKB/Swiss-Prot;Acc:O82255]
	AT2G01918	2.55165241036218e-05	-61.8131205624674	PQL3	protein_coding	PsbQ-like protein 3, chloroplastic [Source:UniProtKB/Swiss-Prot;Acc:Q2V4B2]
	ATCG00610	0.00334646513630857	-60.4891270316727	TRNW	tRNA	tRNA-Trp [Source:TAIR;Acc:ATCG00610]
	AT1G04897	0.00767071221227362	-47.6158897881817		snRNA
	ATCG00620	0.00147558988806542	-45.1816773630266	TRNP	tRNA	tRNA-Pro [Source:TAIR;Acc:ATCG00620]
	ATCG01000	0.00975479186920724	-38.5518245338425	YCF1.1	protein_coding	Ycf1 protein [Source:TAIR;Acc:ATCG01000]
	AT3G28740	2.04880959066706e-07	-36.1970214338603	CYP81D11	protein_coding	Cytochrome P450 81D11 [Source:UniProtKB/Swiss-Prot;Acc:Q9LHA1]
	AT5G66520	5.04498316387601e-06	-35.8077238797524	PCMP-H61	protein_coding	Pentatricopeptide repeat-containing protein At5g66520 [Source:UniProtKB/Swiss-Prot;Acc:Q9FJY7]
	AT2G46970	0.00392237593392269	-34.8893995825563	PIL1	protein_coding	Transcription factor PIL1 [Source:UniProtKB/Swiss-Prot;Acc:Q8L5W8]
	AT1G11070	0.00656075970091655	-30.4989350324575		protein_coding	BEST Arabidopsis thaliana protein match is: Hydroxyproline-rich glycoprotein family protein (TAIR:AT1G61080.1); Has 579 Blast hits to 567 proteins in 152 species: Archae - 0; Bacteria - 68; Metazoa - 159; Fungi - 113; Plants - 172; Viruses - 0; Othe /.../ryotes - 67 (source: NCBI BLink). [Source:TAIR;Acc:AT1G11070]
	AT5G59250	1.46650050479589e-08	-27.1917439134917		protein_coding	D-xylose-proton symporter-like 3, chloroplastic [Source:UniProtKB/Swiss-Prot;Acc:Q0WWW9]
	AT4G13575	8.66163213572747e-08	-26.9917512490072		protein_coding	unknown protein; FUNCTIONS IN: molecular_function unknown; INVOLVED IN: biological_process unknown; LOCATED IN: cellular_component unknown; Has 30201 Blast hits to 17322 proteins in 780 species: Archae - 12; Bacteria - 1396; Metazoa - 17338; Fungi - /.../ Plants - 5037; Viruses - 0; Other Eukaryotes - 2996 (source: NCBI BLink). [Source:TAIR;Acc:AT4G13575]
	AT4G34410	0.00118491253294955	-25.7520051314135	ERF109	protein_coding	Ethylene-responsive transcription factor ERF109 [Source:UniProtKB/Swiss-Prot;Acc:Q9SZ06]
	AT1G62290	2.3354740882619e-05	-21.3150128256295	APA2	protein_coding	Aspartic proteinase A2 [Source:UniProtKB/Swiss-Prot;Acc:Q8VYL3]
	AT2G34930	0.000253395655145394	-20.9141918047571		protein_coding	Disease resistance family protein / LRR family protein [Source:UniProtKB/TrEMBL;Acc:O64757]
	ATCG00370	0.00160054159863219	-20.8272309633635	TRNS.3	tRNA	tRNA-Ser [Source:TAIR;Acc:ATCG00370]
	AT5G54190	1.1933826838157e-06	-20.2020472858519	PORA	protein_coding	PORA [Source:UniProtKB/TrEMBL;Acc:A0A178UR02]
	AT5G20420	0.000491131828838926	-19.6085032251688	CLSY2	protein_coding	SNF2 domain-containing protein CLASSY 2 [Source:UniProtKB/Swiss-Prot;Acc:F4K493]
	AT5G50950	6.30982395610915e-08	-19.1163378853219	FUM2	protein_coding	AT5G50950 protein [Source:UniProtKB/TrEMBL;Acc:B9DFR5]
	AT3G55240	1.94124167468985e-06	-16.955909634976		protein_coding	Putative uncharacterized protein At3g55240 [Source:UniProtKB/TrEMBL;Acc:Q9M3C7]
	AT1G62440	0.000540477242405858	-16.6097197796563	LRX2	protein_coding	Leucine-rich repeat extensin-like protein 2 [Source:UniProtKB/Swiss-Prot;Acc:O48809]
	AT4G12830	1.48282623625815e-06	-16.5284194860047		protein_coding	AT4g12830/T20K18_180 [Source:UniProtKB/TrEMBL;Acc:Q93ZN4]
	AT4G34580	2.8951207339729e-05	-15.6389186603818	SFH1	protein_coding	SRH1 [Source:UniProtKB/TrEMBL;Acc:A0A178V672]
	AT2G36145	1.33433009810263e-07	-14.7611646148883		protein_coding	Expressed protein [Source:UniProtKB/TrEMBL;Acc:Q8VXY0]
	AT1G01790	2.55079052989788e-06	-14.4135923878878	KEA1	protein_coding	K(+) efflux antiporter 1, chloroplastic [Source:UniProtKB/Swiss-Prot;Acc:Q9ZTZ7]
	AT5G57760	0.000120799210445615	-14.378694567201		protein_coding	At5g57760 [Source:UniProtKB/TrEMBL;Acc:Q9FHG7]
	AT5G35740	0.000102025314778767	-14.0657568593723		protein_coding	At5g35740 [Source:UniProtKB/TrEMBL;Acc:Q9FKH4]
	AT3G05900	1.17448903273495e-06	-13.4520778651945		protein_coding	Neurofilament protein-like protein [Source:UniProtKB/TrEMBL;Acc:F4J9K9]
	AT1G26230	2.18906558158723e-07	-13.4075601191515	CPN60B4	protein_coding	Cpn60beta4 [Source:UniProtKB/TrEMBL;Acc:A0A178WH16]
	AT1G15175	1.87204858392301e-05	-12.9532990901737		lncRNA	other RNA [Source:TAIR;Acc:AT1G15175]
	AT3G62910	1.00440992567903e-07	-11.3052903173653	APG3	protein_coding	Peptide chain release factor APG3, chloroplastic [Source:UniProtKB/Swiss-Prot;Acc:Q8RX79]
	AT4G25290	1.03779089813385e-05	-11.2619807337449		protein_coding	DNA photolyase [Source:UniProtKB/TrEMBL;Acc:F4JSJ6]
	AT4G17030	9.2638427474496e-05	-11.2492520296494	EXLB1	protein_coding	Expansin-like protein [Source:UniProtKB/TrEMBL;Acc:Q0WRS3]
	AT1G52510	6.30982395610915e-08	-10.9975812724721		protein_coding	Alpha/beta-Hydrolases superfamily protein [Source:UniProtKB/TrEMBL;Acc:Q8VZ57]
	AT1G55490	5.8853311961562e-06	-10.9852473040095	CPN60B1	protein_coding	LEN1 [Source:UniProtKB/TrEMBL;Acc:A0A178W724]
	AT4G18810	2.28667271607835e-07	-10.8841731803904		protein_coding	NAD(P)-binding Rossmann-fold superfamily protein [Source:UniProtKB/TrEMBL;Acc:F4JRN8]
	AT3G61080	7.83021178871923e-08	-10.7027216598102		protein_coding	Protein kinase superfamily protein [Source:UniProtKB/TrEMBL;Acc:A0A1I9LR17]
	AT3G24360	0.00129340224134138	-10.6487876878411		protein_coding	3-hydroxyisobutyryl-CoA hydrolase-like protein 4, mitochondrial [Source:UniProtKB/Swiss-Prot;Acc:Q9LK08]
	AT1G06080	7.33336128349679e-07	-10.5380564186423	ADS1	protein_coding	Delta-9 acyl-lipid desaturase 1 [Source:UniProtKB/Swiss-Prot;Acc:O65797]
	AT5G62280	0.000157600472497687	-10.456881154574		protein_coding	At5g62280 [Source:UniProtKB/TrEMBL;Acc:Q9LVA8]
	AT3G48420	1.33433009810263e-07	-10.2585550720411	CBBY	protein_coding	CBBY-like protein [Source:UniProtKB/Swiss-Prot;Acc:Q94K71]
	AT2G24610	0.000384062610674865	-10.2073613072869	ATCNGC14	protein_coding	cyclic nucleotide-gated channel 14 [Source:TAIR;Acc:AT2G24610]
	AT1G13820	3.99464013604511e-07	-10.0617980840591		protein_coding	Alpha/beta-Hydrolases superfamily protein [Source:UniProtKB/TrEMBL;Acc:Q6NL07]
	AT5G55220	1.50736800245365e-06	-10.0211001755477	TIG	protein_coding	Trigger factor-like protein TIG, Chloroplastic [Source:UniProtKB/Swiss-Prot;Acc:Q8S9L5]
	AT2G46910	1.17448903273495e-06	-10.0178102426061	PAP10	protein_coding	Probable plastid-lipid-associated protein 10, chloroplastic [Source:UniProtKB/Swiss-Prot;Acc:Q8W4F1]
	AT4G30290	0.00174198703446922	-9.93196242219398	XTH19	protein_coding	Xyloglucan endotransglucosylase/hydrolase [Source:UniProtKB/TrEMBL;Acc:A0A178UU22]
	AT2G34620	4.71576399488868e-05	-9.69828139665427		protein_coding	Mitochondrial transcription termination factor family protein [Source:UniProtKB/TrEMBL;Acc:O64685]
	AT1G18060	7.38020380356722e-07	-9.58203508789386		protein_coding	AT1g18060/T10F20.23 [Source:UniProtKB/TrEMBL;Acc:Q9LM40]
	AT3G27690	0.000124783646463052	-9.44876499257071	LHCB2.4	protein_coding	Chlorophyll a-b binding protein, chloroplastic [Source:UniProtKB/TrEMBL;Acc:A0A1I9LMB4]
	AT3G15520	1.01537115843896e-06	-9.14575800361182	CYP37	protein_coding	Peptidyl-prolyl cis-trans isomerase CYP37, chloroplastic [Source:UniProtKB/Swiss-Prot;Acc:P82869]
	AT4G36410	0.000141294418760445	-9.04881383450726	UBC17	protein_coding	Probable ubiquitin-conjugating enzyme E2 17 [Source:UniProtKB/Swiss-Prot;Acc:O23239]
	AT5G47440	5.43809729219725e-05	-8.93821477920482		protein_coding	At5g47440 [Source:UniProtKB/TrEMBL;Acc:Q9FGL4]
	AT3G26310	4.42885904892135e-07	-8.88131481086993	CYP71B35	protein_coding	Putative cytochrome P450 [Source:UniProtKB/TrEMBL;Acc:Q0WVN2]
	AT1G12800	1.48020100281861e-05	-8.77271654800597		protein_coding	Nucleic acid-binding, OB-fold-like protein [Source:UniProtKB/TrEMBL;Acc:Q94AJ9]
	AT3G55500	3.73864251095512e-05	-8.76672354029225	EXPA16	protein_coding	Expansin-A16 [Source:UniProtKB/Swiss-Prot;Acc:Q9M2S9]
	AT3G19720	7.49073627743738e-06	-8.55335795840389	ARC5	protein_coding	Dynamin-like protein ARC5 [Source:UniProtKB/Swiss-Prot;Acc:Q84N64]
	AT3G58430	0.000443873371122882	-8.53841612377464		protein_coding	TRAF-like family protein [Source:TAIR;Acc:AT3G58430]
	AT5G39530	2.73233761611321e-07	-8.4845868290017		protein_coding	Putative uncharacterized protein At5g39530 [Source:UniProtKB/TrEMBL;Acc:Q8GWM5]
	AT5G38420	0.000412960132507606	-8.48282162930655	RBCS-2B	protein_coding	Ribulose bisphosphate carboxylase small chain 2B, chloroplastic [Source:UniProtKB/Swiss-Prot;Acc:P10797]
	AT3G09050	4.76371407053688e-06	-8.46646873080558		protein_coding	8-amino-7-oxononanoate synthase [Source:UniProtKB/TrEMBL;Acc:Q9SS82]
	AT4G06536	0.00116352844780846	-8.41087622254959		protein_coding	At4g06536 [Source:UniProtKB/TrEMBL;Acc:Q1PEB2]
	AT1G23750	3.65905038236768e-05	-8.23314531806857		protein_coding	F5O8.30 protein [Source:UniProtKB/TrEMBL;Acc:Q9ZUC0]
	AT4G29060	2.11254381896803e-06	-8.2138524404246	emb2726	protein_coding	Elongation factor Ts, mitochondrial [Source:UniProtKB/TrEMBL;Acc:Q9SZD6]
	AT2G24820	3.87993320749484e-06	-8.19901380960083	TIC55	protein_coding	Protein TIC 55, chloroplastic [Source:UniProtKB/Swiss-Prot;Acc:Q9SK50]
	AT5G18660	1.7344604069205e-05	-8.04211402016489	DVR	protein_coding	Divinyl chlorophyllide a 8-vinyl-reductase, chloroplastic [Source:UniProtKB/Swiss-Prot;Acc:Q1H537]
	AT1G74880	1.45081575359407e-07	-7.98296549399954	ndhO	protein_coding	NAD(P)H-quinone oxidoreductase subunit O, chloroplastic [Source:UniProtKB/Swiss-Prot;Acc:Q9S829]
	AT5G50335	6.10097471957031e-06	-7.88331938267394		protein_coding	At5g50335 [Source:UniProtKB/TrEMBL;Acc:Q8LEB7]
	AT1G18710	0.000100470806137742	-7.86613150682641	AtMYB47	protein_coding	MYB transcription factor [Source:UniProtKB/TrEMBL;Acc:Q9M9U2]
	AT2G39180	0.000113454633618316	-7.82110257162248	CCR2	protein_coding	Serine/threonine-protein kinase-like protein CCR2 [Source:UniProtKB/Swiss-Prot;Acc:O80963]
	AT1G19150	8.88135829526397e-07	-7.79980642264346	LHCA6	protein_coding	Photosystem I chlorophyll a/b-binding protein 6, chloroplastic [Source:UniProtKB/Swiss-Prot;Acc:Q8LCQ4]
	AT3G51470	6.90623549881806e-05	-7.78330964176701		protein_coding	Probable protein phosphatase 2C 47 [Source:UniProtKB/Swiss-Prot;Acc:Q9SD02]
	AT3G25920	5.11191364002183e-07	-7.77366794476188	RPL15	protein_coding	50S ribosomal protein L15, chloroplastic [Source:UniProtKB/Swiss-Prot;Acc:P25873]
	AT5G25190	0.00274461402677837	-7.74242862204229	ERF003	protein_coding	Ethylene-responsive transcription factor ERF003 [Source:UniProtKB/Swiss-Prot;Acc:Q94AW5]
	AT3G24430	7.83021178871923e-08	-7.73479469339202	HCF101	protein_coding	Fe-S cluster assembly factor HCF101, chloroplastic [Source:UniProtKB/Swiss-Prot;Acc:Q6STH5]
	AT5G21430	1.4488968867019e-06	-7.73101630633198	ndhU	protein_coding	NdhU [Source:UniProtKB/TrEMBL;Acc:A0A178UN62]
	AT3G06980	1.34004356006561e-06	-7.71581441283754	RH50	protein_coding	DEAD-box ATP-dependent RNA helicase 50 [Source:UniProtKB/Swiss-Prot;Acc:Q8GUG7]
	AT2G01590	3.94872858324523e-06	-7.71065535973292	CRR3	protein_coding	CRR3 [Source:UniProtKB/TrEMBL;Acc:A0A178VVT4]
	AT3G44990	0.0004084101054548	-7.60399345140085	XTH31	protein_coding	Xyloglucan endotransglucosylase/hydrolase protein 31 [Source:UniProtKB/Swiss-Prot;Acc:P93046]
	AT3G24520	0.00102026523073951	-7.52947541485385	HSFC1	protein_coding	Heat stress transcription factor C-1 [Source:UniProtKB/Swiss-Prot;Acc:Q9LV52]
	AT3G18890	4.23420672054049e-07	-7.52900569799545	TIC62	protein_coding	Protein TIC 62, chloroplastic [Source:UniProtKB/Swiss-Prot;Acc:Q8H0U5]
	AT5G02710	2.5369701193119e-07	-7.50090463449837		protein_coding	At5g02710 [Source:UniProtKB/TrEMBL;Acc:Q9LZ14]
	AT1G07320	5.00384090267168e-06	-7.50025649208171	RPL4	protein_coding	RPL4 [Source:UniProtKB/TrEMBL;Acc:A0A178WQG5]
	AT2G26695	0.00524606520609769	-7.49516481083757		protein_coding	At2g26695 [Source:UniProtKB/TrEMBL;Acc:Q6ID73]
	AT1G03630	1.24605150522262e-06	-7.48418052043201	PORC	protein_coding	Protochlorophyllide reductase C, chloroplastic [Source:UniProtKB/Swiss-Prot;Acc:O48741]
	AT2G38140	2.79547431282814e-06	-7.46780281705239	RPS31	protein_coding	30S ribosomal protein S31, chloroplastic [Source:UniProtKB/Swiss-Prot;Acc:O80439]
	AT5G16940	3.09014792618138e-05	-7.45866156574739		protein_coding	Carbon-sulfur lyase [Source:UniProtKB/TrEMBL;Acc:Q9LFK7]
	AT2G04270	1.73272418908973e-05	-7.45720048909827	RNE	protein_coding	Ribonuclease E/G-like protein, chloroplastic [Source:UniProtKB/Swiss-Prot;Acc:F4IV66]
	AT5G52100	1.62262122393584e-05	-7.43481784966973	DAPB3	protein_coding	CRR1 [Source:UniProtKB/TrEMBL;Acc:A0A178UH15]
	AT2G35130	2.23487025552646e-06	-7.23811783968729		protein_coding	Tetratricopeptide repeat (TPR)-like superfamily protein [Source:UniProtKB/TrEMBL;Acc:F4IJS7]
	AT5G03940	7.38020380356722e-07	-7.23554263379312	FFC	protein_coding	SRP54CP [Source:UniProtKB/TrEMBL;Acc:A0A178UD49]
	AT4G35770	0.00189604089137894	-7.20069037134804	STR15	protein_coding	SEN1 [Source:UniProtKB/TrEMBL;Acc:A0A178UYD5]
	AT5G35630	2.89218887345138e-05	-7.18075202702762	GLN2	protein_coding	Glutamine synthetase, chloroplastic/mitochondrial [Source:UniProtKB/Swiss-Prot;Acc:Q43127]
	AT5G48300	3.43547861133299e-06	-7.15830296247401	APS1	protein_coding	Glucose-1-phosphate adenylyltransferase small subunit, chloroplastic [Source:UniProtKB/Swiss-Prot;Acc:P55228]
	AT3G52150	1.33433009810263e-07	-7.13506822641735	PSRP2	protein_coding	PSRP2 [Source:UniProtKB/TrEMBL;Acc:A0A178VFQ5]
	AT3G21460	0.000131075762164576	-7.09301233196087	GRXS10	protein_coding	Monothiol glutaredoxin-S10 [Source:UniProtKB/Swiss-Prot;Acc:Q9LIF1]
	AT1G30520	8.99272678931329e-07	-7.0677765759892	AAE14	protein_coding	2-succinylbenzoate--CoA ligase, chloroplastic/peroxisomal [Source:UniProtKB/Swiss-Prot;Acc:Q8VYJ1]
	AT1G09310	7.15541509704469e-05	-7.06672383582346		protein_coding	Putative uncharacterized protein [Source:UniProtKB/TrEMBL;Acc:Q9ZPZ4]
	AT5G47900	0.000253549225960892	-7.05908579807641		protein_coding	Protein of unknown function (DUF1624) [Source:TAIR;Acc:AT5G47900]
	AT1G79850	2.54292481735805e-06	-7.0584511654933	RPS17	protein_coding	30S ribosomal protein S17, chloroplastic [Source:UniProtKB/Swiss-Prot;Acc:P16180]
	AT5G44490	0.00150300578277455	-7.05814390142641		protein_coding	FBD-associated F-box protein At5g44490 [Source:UniProtKB/Swiss-Prot;Acc:Q9FI16]
	AT4G32190	1.79147290966457e-05	-7.02494977455311		protein_coding	Myosin heavy chain-related protein [Source:UniProtKB/TrEMBL;Acc:Q8H1E5]
	AT2G17280	0.000439147722769612	-7.00610214683206	PGM	protein_coding	Phosphoglycerate mutase-like protein [Source:UniProtKB/Swiss-Prot;Acc:Q8GY96]
	AT3G14450	6.79767815267081e-05	-6.99036866037072	CID9	protein_coding	Polyadenylate-binding protein-interacting protein 9 [Source:UniProtKB/Swiss-Prot;Acc:Q9LRR6]
	AT2G37450	9.618403210553e-05	-6.95371036089576		protein_coding	WAT1-related protein [Source:UniProtKB/TrEMBL;Acc:A0A178W1D2]
	AT5G52970	7.51449038507561e-08	-6.95089916093975		protein_coding	Thylakoid lumenal 15.0 kDa protein 2, chloroplastic [Source:UniProtKB/Swiss-Prot;Acc:Q9LVV5]
	AT3G48730	3.90253409168398e-07	-6.93163850171308	GSA2	protein_coding	Glutamate-1-semialdehyde 2,1-aminomutase 2, chloroplastic [Source:UniProtKB/Swiss-Prot;Acc:Q42522]
	AT5G52310	0.00129884446446471	-6.92957398460129	RD29A	protein_coding	Low-temperature-induced 78 kDa protein [Source:UniProtKB/Swiss-Prot;Acc:Q06738]
	AT3G15190	2.28667271607835e-07	-6.92222202268022	RPS20	protein_coding	PRPS20 [Source:UniProtKB/TrEMBL;Acc:A0A178VMN1]
	AT1G24330	0.00277947437024265	-6.89049425098744	PUB6	protein_coding	U-box domain-containing protein 6 [Source:UniProtKB/Swiss-Prot;Acc:O48700]
	AT1G17420	0.000873718266654755	-6.82238961776777	LOX3	protein_coding	Lipoxygenase 3, chloroplastic [Source:UniProtKB/Swiss-Prot;Acc:Q9LNR3]
	AT3G13120	7.83021178871923e-08	-6.80237104840444	RPS10	protein_coding	30S ribosomal protein S10, chloroplastic [Source:UniProtKB/Swiss-Prot;Acc:Q9LK61]
	AT4G39620	6.78189936541417e-06	-6.79672524267432	EMB2453	protein_coding	Pentatricopeptide repeat-containing protein At4g39620, chloroplastic [Source:UniProtKB/Swiss-Prot;Acc:Q9SV96]
	AT1G64510	2.28667271607835e-07	-6.78535026442189		protein_coding	Translation elongation factor EF1B/ribosomal protein S6 family protein [Source:TAIR;Acc:AT1G64510]
	AT1G33770	5.69612363997353e-05	-6.7774318825127		protein_coding	Protein kinase superfamily protein [Source:UniProtKB/TrEMBL;Acc:Q9LQ29]
	ATCG00700	0.00014878649055507	-6.75840203079526	PSBN	protein_coding	Protein PsbN [Source:UniProtKB/Swiss-Prot;Acc:P62113]
	AT4G31310	3.93905344120791e-06	-6.72738817053527		protein_coding	AIG2-like (avirulence induced gene) family protein [Source:TAIR;Acc:AT4G31310]
	AT2G37025	0.000605934322861932	-6.65172071136911	TRFL8	protein_coding	TRF-like 8 [Source:UniProtKB/TrEMBL;Acc:F4IPY7]
	AT4G25100	3.23468503431454e-05	-6.61740756693386	FSD1	protein_coding	Superoxide dismutase [Fe] 1, chloroplastic [Source:UniProtKB/Swiss-Prot;Acc:P21276]
	AT5G63700	1.88828457704434e-05	-6.60781965605364		protein_coding	Zinc ion binding / DNA binding protein [Source:UniProtKB/TrEMBL;Acc:F4KAT5]
	AT1G32990	8.66163213572747e-08	-6.55033379311525	RPL11	protein_coding	50S ribosomal protein L11, chloroplastic [Source:UniProtKB/Swiss-Prot;Acc:Q9MAP3]
	AT1G08540	6.95387029776493e-05	-6.5198032685401	SIGB	protein_coding	RNA polymerase sigma factor sigB [Source:UniProtKB/Swiss-Prot;Acc:O22056]
	AT5G25460	1.14200752805907e-07	-6.50063024431892		protein_coding	At5g25460 [Source:UniProtKB/TrEMBL;Acc:Q94F20]
	AT4G29780	0.00280989700870857	-6.49968735522731		protein_coding	Nuclease [Source:UniProtKB/TrEMBL;Acc:Q84J48]
	AT4G19100	1.29872062483047e-06	-6.49280328100382	PAM68	protein_coding	Protein PAM68, chloroplastic [Source:UniProtKB/Swiss-Prot;Acc:O49668]
	AT2G23100	0.00163342576620833	-6.47596958098736		protein_coding	Cysteine/Histidine-rich C1 domain family protein [Source:UniProtKB/TrEMBL;Acc:F4ILF9]
	AT1G18620	7.09056737960097e-06	-6.46910740258642		protein_coding	unknown protein; BEST Arabidopsis thaliana protein match is: unknown protein (TAIR:AT1G74160.1); Has 1987 Blast hits to 1263 proteins in 207 species: Archae - 0; Bacteria - 172; Metazoa - 665; Fungi - 149; Plants - 271; Viruses - 6; Other Eukaryotes /.../ (source: NCBI BLink). [Source:TAIR;Acc:AT1G18620]
	AT5G14660	2.04923339497189e-06	-6.40243118088567	PDF1B	protein_coding	Peptide deformylase 1B, chloroplastic/mitochondrial [Source:UniProtKB/Swiss-Prot;Acc:Q9FUZ2]
	AT5G22800	2.06285886754374e-05	-6.36414786719948	EMB86	protein_coding	Alanyl-tRNA synthetase, class IIc [Source:TAIR;Acc:AT5G22800]
	AT2G44920	5.63350474942389e-07	-6.36331219966951		protein_coding	Thylakoid lumenal 15 kDa protein 1, chloroplastic [Source:UniProtKB/Swiss-Prot;Acc:O22160]
	AT1G05385	1.0297253836994e-06	-6.33230701302125	PSB27-2	protein_coding	Psb27-H1 [Source:UniProtKB/TrEMBL;Acc:A0A178WJM6]
	AT2G35660	1.66929896489522e-05	-6.32875318971645	CTF2A	protein_coding	FAD/NAD(P)-binding oxidoreductase family protein [Source:UniProtKB/TrEMBL;Acc:Q9ZQN9]
	AT2G34860	2.31459184288918e-07	-6.32193820733854	PSA2	protein_coding	Protein EMBRYO SAC DEVELOPMENT ARREST 3, chloroplastic [Source:UniProtKB/Swiss-Prot;Acc:O64750]
	AT5G02540	9.71316719760935e-05	-6.29566788119238		protein_coding	NAD(P)-binding Rossmann-fold superfamily protein [Source:UniProtKB/TrEMBL;Acc:F4KCF2]
	AT5G13770	0.00127686651417189	-6.2910220321388		protein_coding	Pentatricopeptide repeat-containing protein At5g13770, chloroplastic [Source:UniProtKB/Swiss-Prot;Acc:Q66GP4]
	AT1G50900	2.74568518117962e-06	-6.23376763311348	LTD	protein_coding	Protein LHCP TRANSLOCATION DEFECT [Source:UniProtKB/Swiss-Prot;Acc:Q8VY88]
	AT3G49160	0.00315031009021197	-6.22722933836423	PKP4	protein_coding	Plastidial pyruvate kinase 4, chloroplastic [Source:UniProtKB/Swiss-Prot;Acc:Q9M3B6]
	AT2G33450	2.18906558158723e-07	-6.22691058415597	RPL28	protein_coding	PRPL28 [Source:UniProtKB/TrEMBL;Acc:A0A178VYG9]
	AT1G27180	0.000208982028220073	-6.19924514335892		protein_coding	Disease resistance protein (TIR-NBS-LRR class) [Source:UniProtKB/TrEMBL;Acc:F4HR54]
	AT5G45340	0.00493226318516386	-6.18612887080383	CYP707A3	protein_coding	Abscisic acid 8'-hydroxylase 3 [Source:UniProtKB/Swiss-Prot;Acc:Q9FH76]
	AT4G37800	2.5820812290727e-05	-6.16455141296309	XTH7	protein_coding	Probable xyloglucan endotransglucosylase/hydrolase protein 7 [Source:UniProtKB/Swiss-Prot;Acc:Q8LER3]
	AT5G51010	1.42644695608533e-06	-6.1610835994395		protein_coding	Putative uncharacterized protein [Source:UniProtKB/TrEMBL;Acc:Q9FI47]
	AT5G05740	1.33433009810263e-07	-6.15899745113896	EGY2	protein_coding	Probable zinc metalloprotease EGY2, chloroplastic [Source:UniProtKB/Swiss-Prot;Acc:Q9FFK3]
	AT5G07000	0.000123027200004807	-6.13226548325555	SOT14	protein_coding	Cytosolic sulfotransferase 14 [Source:UniProtKB/Swiss-Prot;Acc:Q8GZ53]
	AT2G43750	2.54292481735805e-06	-6.10040331004185	OASB	protein_coding	Cysteine synthase [Source:UniProtKB/TrEMBL;Acc:Q0WW95]
	AT4G33790	0.00415752596973707	-6.04053735668394	FAR3	protein_coding	Fatty acyl-CoA reductase 3 [Source:UniProtKB/Swiss-Prot;Acc:Q93ZB9]
	AT5G45540	0.00345827417499684	-6.03673751327364		protein_coding	Putative uncharacterized protein [Source:UniProtKB/TrEMBL;Acc:Q9FHI2]
	AT5G45040	1.49321714151489e-05	-6.01233273529751	PETJ	protein_coding	Cytochrome c6, chloroplastic [Source:UniProtKB/Swiss-Prot;Acc:Q93VA3]
	AT1G73830	0.000270636283517417	-6.01020347563211	BEE3	protein_coding	Transcription factor BEE 3 [Source:UniProtKB/Swiss-Prot;Acc:Q8GWK7]
	AT5G22340	1.63715000123244e-07	-6.00314328379468		protein_coding	unknown protein; FUNCTIONS IN: molecular_function unknown; INVOLVED IN: biological_process unknown; LOCATED IN: chloroplast; EXPRESSED IN: 22 plant structures; EXPRESSED DURING: 13 growth stages; Has 58 Blast hits to 58 proteins in 20 species: Archa /.../ Bacteria - 0; Metazoa - 0; Fungi - 0; Plants - 57; Viruses - 0; Other Eukaryotes - 1 (source: NCBI BLink). [Source:TAIR;Acc:AT5G22340]
	AT4G34730	8.40498870465711e-05	-5.93019000816468		protein_coding	Probable ribosome-binding factor A, chloroplastic [Source:UniProtKB/Swiss-Prot;Acc:O65693]
	AT5G51790	0.00249914272618584	-5.92914783463987		protein_coding	basic helix-loop-helix (bHLH) DNA-binding superfamily protein [Source:TAIR;Acc:AT5G51790]
	AT1G68870	0.000494689221557572	-5.92248525417995	ATSOFL2	protein_coding	At1g68870 [Source:UniProtKB/TrEMBL;Acc:Q9CA45]
	AT3G62950	0.000489856369816783	-5.90849691335453	GRXC11	protein_coding	Glutaredoxin-C11 [Source:UniProtKB/Swiss-Prot;Acc:Q9LYC6]
	AT4G17600	3.91511090354219e-06	-5.88979946471742	LIL3.1	protein_coding	Light-harvesting complex-like protein 3 isotype 1, chloroplastic [Source:UniProtKB/Swiss-Prot;Acc:Q9SYX1]
	AT1G49380	1.24660406707408e-07	-5.86720589427812	CCS1	protein_coding	Cytochrome c biogenesis protein CCS1, chloroplastic [Source:UniProtKB/Swiss-Prot;Acc:Q9XIA4]
	AT4G26370	2.04880959066706e-07	-5.8594141840363		protein_coding	Antitermination NusB domain-containing protein [Source:UniProtKB/TrEMBL;Acc:Q93XY7]
	AT3G60290	0.000106745241091117	-5.81870637479084		protein_coding	2-oxoglutarate (2OG) and Fe(II)-dependent oxygenase superfamily protein [Source:UniProtKB/TrEMBL;Acc:F4JAP7]
	AT4G38160	1.14200752805907e-07	-5.81588600605378	pde191	protein_coding	Mitochondrial transcription termination factor family protein [Source:UniProtKB/TrEMBL;Acc:F4JSY9]
	AT2G36490	2.89544604724394e-05	-5.81029855445452	ROS1	protein_coding	Protein ROS1 [Source:UniProtKB/Swiss-Prot;Acc:Q9SJQ6]
	AT1G62380	6.10097471957031e-06	-5.79550106115429	ACO2	protein_coding	1-aminocyclopropane-1-carboxylate oxidase 2 [Source:UniProtKB/Swiss-Prot;Acc:Q41931]
	AT1G78630	2.50743451978413e-07	-5.78838005562909	RPL13	protein_coding	50S ribosomal protein L13, chloroplastic [Source:UniProtKB/Swiss-Prot;Acc:Q9SYL9]
	AT1G65390	0.00229102410481617	-5.77876834489606	PP2A5	protein_coding	Protein PHLOEM PROTEIN 2-LIKE A5 [Source:UniProtKB/Swiss-Prot;Acc:Q9C5Q9]
	AT1G73080	9.71316719760935e-05	-5.76089072181005	PEPR1	protein_coding	Leucine-rich repeat receptor-like protein kinase PEPR1 [Source:UniProtKB/Swiss-Prot;Acc:Q9SSL9]
	AT1G52430	0.00112064665396663	-5.75183982027256		protein_coding	F6D8.35 protein [Source:UniProtKB/TrEMBL;Acc:Q9SSP7]
	AT5G28500	0.000483459057702028	-5.74586985989925	RAF1.1	protein_coding	Rubisco accumulation factor 1.1, chloroplastic [Source:UniProtKB/Swiss-Prot;Acc:Q9LKR8]
	AT2G39190	2.89287328502334e-06	-5.73897868812975	ATATH8	protein_coding	Protein kinase superfamily protein [Source:UniProtKB/TrEMBL;Acc:O80962]
	AT3G26060	1.4773200584087e-07	-5.73363800275901	ATPRX Q	protein_coding	Thioredoxin superfamily protein [Source:UniProtKB/TrEMBL;Acc:F4JBC9]
	AT1G50450	2.41247629208157e-06	-5.73203364408419		protein_coding	At1g50450/F11F12_20 [Source:UniProtKB/TrEMBL;Acc:Q94BZ0]
	AT5G66470	3.82929461772619e-06	-5.71881410976948		protein_coding	GTPase ERA-like, chloroplastic [Source:UniProtKB/Swiss-Prot;Acc:Q8VZ74]
	AT1G57790	0.000559977968437135	-5.71153629979774		protein_coding	F-box/kelch-repeat protein At1g57790 [Source:UniProtKB/Swiss-Prot;Acc:Q9FVS1]
	AT1G14150	3.71925507360091e-05	-5.70869916843617	PNSL2	protein_coding	Photosynthetic NDH subunit of lumenal location 2, chloroplastic [Source:UniProtKB/Swiss-Prot;Acc:Q9XI73]
	AT2G32640	1.50736800245365e-06	-5.68828500526267		protein_coding	Lycopene beta/epsilon cyclase protein [Source:UniProtKB/TrEMBL;Acc:Q0WVA1]
	AT4G39770	4.54219941283015e-05	-5.68188110568067	TPPH	protein_coding	Probable trehalose-phosphate phosphatase H [Source:UniProtKB/Swiss-Prot;Acc:Q8GWG2]
	AT5G49030	1.31578774894524e-05	-5.67111476054519	OVA2	protein_coding	tRNA synthetase class I (I, L, M and V) family protein [Source:UniProtKB/TrEMBL;Acc:F4K4Q2]
	AT4G20130	4.97720292117073e-06	-5.65305602845397	PTAC14	protein_coding	Protein PLASTID TRANSCRIPTIONALLY ACTIVE 14 [Source:UniProtKB/Swiss-Prot;Acc:Q84JF5]
	AT1G61890	0.00260724704323642	-5.6363597271195	DTX37	protein_coding	Protein DETOXIFICATION 37 [Source:UniProtKB/Swiss-Prot;Acc:O80695]
	AT2G34300	5.27924664521413e-06	-5.62959013631104		protein_coding	Probable methyltransferase PMT25 [Source:UniProtKB/Swiss-Prot;Acc:Q0WT31]
	AT2G24645	0.000297794404371428	-5.62506227043465		protein_coding	Transcriptional factor B3 family protein [Source:TAIR;Acc:AT2G24645]
	AT5G16030	0.000400357292046502	-5.5965378118549		protein_coding	unknown protein; BEST Arabidopsis thaliana protein match is: unknown protein (TAIR:AT3G02500.1); Has 30201 Blast hits to 17322 proteins in 780 species: Archae - 12; Bacteria - 1396; Metazoa - 17338; Fungi - 3422; Plants - 5037; Viruses - 0; Other Eu /.../es - 2996 (source: NCBI BLink). [Source:TAIR;Acc:AT5G16030]
	AT3G14210	3.7486242738356e-06	-5.58806653125775	ESM1	protein_coding	GDSL esterase/lipase ESM1 [Source:UniProtKB/Swiss-Prot;Acc:Q9LJG3]
	AT2G30540	0.00237668949977814	-5.58027911887489	GRXS9	protein_coding	Monothiol glutaredoxin-S9 [Source:UniProtKB/Swiss-Prot;Acc:O04341]
	AT2G48070	3.89974308593726e-06	-5.57718327625641	RPH1	protein_coding	Resistance to phytophthora 1 [Source:UniProtKB/TrEMBL;Acc:F4IN59]
	AT4G12917	8.77449382768058e-05	-5.57546657390115		ncRNA	other RNA [Source:TAIR;Acc:AT4G12917]
	AT1G03310	0.000180751225206744	-5.56289065250433	ISA2	protein_coding	ISA2 [Source:UniProtKB/TrEMBL;Acc:A0A178WGA8]
	AT4G35350	0.000164104953291685	-5.56008993485854	XCP1	protein_coding	Cysteine protease XCP1 [Source:UniProtKB/Swiss-Prot;Acc:O65493]
	AT5G04360	4.29486118724203e-05	-5.55580111797151	PU1	protein_coding	Pullulanase 1, chloroplastic [Source:UniProtKB/Swiss-Prot;Acc:Q8GTR4]
	AT5G63160	0.00477770797080054	-5.54703222735683	BT1	protein_coding	BTB/POZ and TAZ domain-containing protein 1 [Source:UniProtKB/Swiss-Prot;Acc:Q9FMK7]
	AT1G48600	2.38477993076626e-05	-5.52769040050887	NMT2	protein_coding	PMEAMT [Source:UniProtKB/TrEMBL;Acc:A0A178WLJ9]
	AT4G06534	0.00372077441759442	-5.49458371963959		protein_coding	unknown protein; FUNCTIONS IN: molecular_function unknown; INVOLVED IN: biological_process unknown; LOCATED IN: endomembrane system; Has 22 Blast hits to 22 proteins in 8 species: Archae - 0; Bacteria - 0; Metazoa - 0; Fungi - 0; Plants - 22; Viruse /.../ Other Eukaryotes - 0 (source: NCBI BLink). [Source:TAIR;Acc:AT4G06534]
	AT3G16000	0.000126101657697116	-5.48170443100966	MFP1	protein_coding	MAR-binding filament-like protein 1 [Source:UniProtKB/Swiss-Prot;Acc:Q9LW85]
	AT2G02980	8.6609194877516e-06	-5.47372048818571	PCMP-H26	protein_coding	Pentatricopeptide repeat-containing protein At2g02980, chloroplastic [Source:UniProtKB/Swiss-Prot;Acc:Q8LK93]
	AT1G02660	0.00153708800247227	-5.47319522204155		protein_coding	Alpha/beta-Hydrolases superfamily protein [Source:UniProtKB/TrEMBL;Acc:F4HXL0]
	AT1G15980	5.2806121350175e-05	-5.42334898075432	PNSB1	protein_coding	Photosynthetic NDH subunit of subcomplex B 1, chloroplastic [Source:UniProtKB/Swiss-Prot;Acc:Q9S9N6]
	ATCG01290	0.00188603272104615	-5.42073211399763	TRNI.4	tRNA	tRNA-Ile [Source:TAIR;Acc:ATCG01290]
	AT3G63140	1.79934615348253e-06	-5.41727101959576	CSP41A	protein_coding	Chloroplast stem-loop binding protein of 41 kDa a, chloroplastic [Source:UniProtKB/Swiss-Prot;Acc:Q9LYA9]
	AT4G18970	4.20040356652941e-07	-5.40882627331473		protein_coding	GDSL-like Lipase/Acylhydrolase superfamily protein [Source:UniProtKB/TrEMBL;Acc:F4JSC9]
	AT1G55480	3.89376975811983e-05	-5.39638093097523	ZKT	protein_coding	Protein MET1, chloroplastic [Source:UniProtKB/Swiss-Prot;Acc:Q94BS2]
	AT5G57345	0.000834730339945636	-5.37601870801674		protein_coding	At5g57345 [Source:UniProtKB/TrEMBL;Acc:Q8LAD4]
	AT3G44890	1.61274831672174e-07	-5.36968373315016	RPL9	protein_coding	RPL9 [Source:UniProtKB/TrEMBL;Acc:A0A178VBQ7]
	AT3G45850	0.000123103645809963	-5.36184707042238		protein_coding	P-loop containing nucleoside triphosphate hydrolases superfamily protein [Source:TAIR;Acc:AT3G45850]
	AT1G09350	0.00194868299048889	-5.34768427383638	GOLS3	protein_coding	Hexosyltransferase (Fragment) [Source:UniProtKB/TrEMBL;Acc:W8PVD7]
	AT1G75690	5.54918512172822e-07	-5.34697464748147	LQY1	protein_coding	LQY1 [Source:UniProtKB/TrEMBL;Acc:A0A178W9N8]
	AT1G75350	2.18906558158723e-07	-5.34076866628326	RPL31	protein_coding	50S ribosomal protein L31, chloroplastic [Source:UniProtKB/Swiss-Prot;Acc:Q9FWS4]
	AT1G80840	0.00258112396751254	-5.32924535847396	WRKY40	protein_coding	Probable WRKY transcription factor 40 [Source:UniProtKB/Swiss-Prot;Acc:Q9SAH7]
	AT5G50240	0.000773434048556515	-5.32762582610874	PIMT2	protein_coding	Protein-L-isoaspartate O-methyltransferase 2 [Source:UniProtKB/Swiss-Prot;Acc:Q64J17]
	AT1G35680	6.1731937694047e-06	-5.31772363712342	RPL21	protein_coding	50S ribosomal protein L21, chloroplastic [Source:UniProtKB/Swiss-Prot;Acc:P51412]
	AT1G14030	1.53535450195095e-06	-5.31169513274485	LSMT-L	protein_coding	[Fructose-bisphosphate aldolase]-lysine N-methyltransferase, chloroplastic [Source:UniProtKB/Swiss-Prot;Acc:Q9XI84]
	AT1G71500	1.22225536555542e-06	-5.30997566297873		protein_coding	Putative uncharacterized protein [Source:UniProtKB/TrEMBL;Acc:Q9C9I7]
	AT1G65230	3.00413675634088e-07	-5.29599005414244		protein_coding	Putative uncharacterized protein At1g65230 [Source:UniProtKB/TrEMBL;Acc:Q8L604]
	AT3G46780	8.71719860509664e-05	-5.29576154317208	PTAC16	protein_coding	Protein plastid transcriptionally active 16, chloroplastic [Source:UniProtKB/Swiss-Prot;Acc:Q9STF2]
	AT3G10940	6.54920877248922e-07	-5.29452653031211	LSF2	protein_coding	Phosphoglucan phosphatase LSF2, chloroplastic [Source:UniProtKB/Swiss-Prot;Acc:Q9SRK5]
	AT5G15960	0.0016571556687147	-5.27282527640402	KIN1	protein_coding	Stress-induced protein KIN1 [Source:UniProtKB/Swiss-Prot;Acc:P18612]
	AT1G64680	2.52462900623837e-06	-5.27041003546833		protein_coding	At1g64680 [Source:UniProtKB/TrEMBL;Acc:Q9SGU7]
	AT5G42070	3.18848007346935e-05	-5.26602466138116		protein_coding	Putative uncharacterized protein [Source:UniProtKB/TrEMBL;Acc:Q8RWR9]
	AT1G74970	8.25253899695042e-07	-5.25668306272765	RPS9	protein_coding	30S ribosomal protein S9, chloroplastic [Source:UniProtKB/Swiss-Prot;Acc:Q9XJ27]
	AT4G25080	2.52650518689746e-05	-5.23933801657908	CHLM	protein_coding	magnesium-protoporphyrin IX methyltransferase [Source:TAIR;Acc:AT4G25080]
	AT1G77490	1.56836539685168e-07	-5.2339262015046	APXT	protein_coding	L-ascorbate peroxidase T, chloroplastic [Source:UniProtKB/Swiss-Prot;Acc:Q42593]
	AT3G29185	1.13680231475095e-06	-5.21639325497374		protein_coding	Glutamate NMDA receptor subunit epsilon-1, putative (DUF3598) [Source:UniProtKB/TrEMBL;Acc:F4J1U2]
	AT1G67700	1.0297253836994e-06	-5.15880455592809	HHL1	protein_coding	Protein HHL1, chloroplastic [Source:UniProtKB/Swiss-Prot;Acc:Q8LDL0]
	AT1G19640	0.00531712229509149	-5.14941412165024	JMT	protein_coding	Jasmonate O-methyltransferase [Source:UniProtKB/Swiss-Prot;Acc:Q9AR07]
	AT1G53800	3.89974308593726e-06	-5.13971909417813		protein_coding	AT1G53800 protein [Source:UniProtKB/TrEMBL;Acc:B9DHC9]
	AT1G63240	0.000404862795917642	-5.13304458377516		protein_coding	Putative uncharacterized protein At1g63240 [Source:UniProtKB/TrEMBL;Acc:Q949Y1]
	AT1G48750	0.000858740364644876	-5.12416824770728		protein_coding	Bifunctional inhibitor/lipid-transfer protein/seed storage 2S albumin superfamily protein [Source:UniProtKB/TrEMBL;Acc:Q94AQ3]
	AT3G06430	1.39668451014902e-05	-5.12048446369856	EMB2750	protein_coding	Pentatricopeptide repeat-containing protein At3g06430, chloroplastic [Source:UniProtKB/Swiss-Prot;Acc:Q9SQU6]
	ATCG00340	0.000212041490885725	-5.10147569035589	PSAB	protein_coding	Photosystem I P700 chlorophyll a apoprotein A2 [Source:UniProtKB/TrEMBL;Acc:A0A1B1W4U2]
	AT3G14330	0.000527068234124816	-5.08830383115768	PCMP-H57	protein_coding	Pentatricopeptide repeat-containing protein At3g14330 [Source:UniProtKB/Swiss-Prot;Acc:Q9LUL5]
	AT5G24490	7.38020380356722e-07	-5.07746373147064		protein_coding	30S ribosomal protein [Source:UniProtKB/TrEMBL;Acc:Q94K97]
	AT1G77580	0.000180458269917499	-5.05399052024685	FPP1	protein_coding	Filament-like plant protein 1 [Source:UniProtKB/Swiss-Prot;Acc:Q9CAP9]
	AT5G36910	0.00534152441480533	-5.04651323866695	THI2.2	protein_coding	At5g36910 [Source:UniProtKB/TrEMBL;Acc:A6QRC1]
	AT1G77090	1.14728934886552e-05	-5.04118871892493	PPD4	protein_coding	PsbP domain-containing protein 4, chloroplastic [Source:UniProtKB/Swiss-Prot;Acc:O49292]
	AT1G29070	1.51417012334779e-06	-5.02296609956157	RPL34	protein_coding	50S ribosomal protein L34, chloroplastic [Source:UniProtKB/Swiss-Prot;Acc:Q9LP37]
	AT2G34430	6.53097372294904e-05	-5.02280403474493	LHB1B1	protein_coding	Chlorophyll a-b binding protein, chloroplastic [Source:UniProtKB/TrEMBL;Acc:Q39142]
	AT4G01150	1.97631887254947e-06	-5.00965102806617	CURT1A	protein_coding	Protein CURVATURE THYLAKOID 1A, chloroplastic [Source:UniProtKB/Swiss-Prot;Acc:O04616]
	AT1G19770	0.00025311199126385	-5.00610865306663	PUP14	protein_coding	PUP14 [Source:UniProtKB/TrEMBL;Acc:A0A178WHV5]
	AT4G01310	5.80483570813451e-07	-4.99282069050287	RPL5	protein_coding	50S ribosomal protein L5, chloroplastic [Source:UniProtKB/Swiss-Prot;Acc:O04603]
	ATCG00420	2.85964110536207e-05	-4.98774478301261	NDHJ	protein_coding	NAD(P)H-quinone oxidoreductase subunit J, chloroplastic [Source:UniProtKB/Swiss-Prot;Acc:P56754]
	ATCG00480	1.44058127566617e-05	-4.98569868845097	ATPB	protein_coding	ATP synthase subunit beta, chloroplastic [Source:UniProtKB/Swiss-Prot;Acc:P19366]
	AT4G17560	9.44198023817443e-08	-4.98194494579179		protein_coding	50S ribosomal protein L19-1, chloroplastic [Source:UniProtKB/Swiss-Prot;Acc:Q8W463]
	AT3G54210	5.86416622689877e-06	-4.97989579513776	RPL17	protein_coding	50S ribosomal protein L17, chloroplastic [Source:UniProtKB/Swiss-Prot;Acc:Q9M385]
	AT5G23120	2.37619480868368e-05	-4.97961304839027	HCF136	protein_coding	photosystem II stability/assembly factor, chloroplast (HCF136) [Source:TAIR;Acc:AT5G23120]
	AT3G62030	2.86709994989479e-06	-4.97330179265648	ROC4	protein_coding	Rotamase CYP 4 [Source:UniProtKB/TrEMBL;Acc:F4IX26]
	AT5G41140	0.000403301732962357	-4.95654983732707		protein_coding	Myosin heavy chain-related protein [Source:UniProtKB/TrEMBL;Acc:Q9FLL5]
	AT4G01950	0.00428086369572651	-4.95555280656748	ATGPAT3	protein_coding	glycerol-3-phosphate acyltransferase 3 [Source:TAIR;Acc:AT4G01950]
	AT5G55740	0.000191867882231094	-4.95194316691364	CRR21	protein_coding	Pentatricopeptide repeat-containing protein At5g55740, chloroplastic [Source:UniProtKB/Swiss-Prot;Acc:Q9FM64]
	AT1G09023	0.00127407196065987	-4.94690942720342		lncRNA
	AT1G03055	0.00210315632590461	-4.94520049115048	D27	protein_coding	Beta-carotene isomerase D27, chloroplastic [Source:UniProtKB/Swiss-Prot;Acc:Q7XA78]
	AT2G40610	0.000116347596007478	-4.94205945406827	EXPA8	protein_coding	EXPA8 [Source:UniProtKB/TrEMBL;Acc:A0A178VTJ9]
	ATCG00350	0.000219091225292598	-4.93596142921556	PSAA	protein_coding	Photosystem I P700 chlorophyll a apoprotein A1 [Source:UniProtKB/Swiss-Prot;Acc:P56766]
	AT5G02120	0.000100661900520329	-4.92674086668438	OHP1	protein_coding	Light-harvesting complex-like protein OHP1, chloroplastic [Source:UniProtKB/Swiss-Prot;Acc:O81208]
	AT1G15180	2.97518734616383e-05	-4.92582265720209	DTX13	protein_coding	Protein DETOXIFICATION 13 [Source:UniProtKB/Swiss-Prot;Acc:Q94AL1]
	AT3G55646	0.00204812442882033	-4.92484557511997		protein_coding	Putative uncharacterized protein [Source:UniProtKB/TrEMBL;Acc:Q1G3N4]
	AT3G63370	0.000826681574880579	-4.92206335892502	PCMP-H83	protein_coding	Pentatricopeptide repeat-containing protein At3g63370, chloroplastic [Source:UniProtKB/Swiss-Prot;Acc:Q9M1V3]
	AT1G05540	0.0020083569194951	-4.90734682715057		protein_coding	T25N20.19 [Source:UniProtKB/TrEMBL;Acc:Q9ZVY4]
	AT5G13980	3.48638318027253e-06	-4.90315330947401		protein_coding	Probable alpha-mannosidase At5g13980 [Source:UniProtKB/Swiss-Prot;Acc:Q8LPJ3]
	AT3G05640	3.12518799302097e-05	-4.89667279221525		protein_coding	Probable protein phosphatase 2C 34 [Source:UniProtKB/Swiss-Prot;Acc:Q9M9W9]
	AT3G28220	6.12311565700933e-05	-4.896166635366		protein_coding	AT3g28220/T19D11_3 [Source:UniProtKB/TrEMBL;Acc:Q9LHA6]
	AT5G13630	0.00164577784264214	-4.8638774171902	CHLH	protein_coding	Magnesium-chelatase subunit ChlH, chloroplastic [Source:UniProtKB/Swiss-Prot;Acc:Q9FNB0]
	AT1G51080	0.00196641244219016	-4.85535183211255		protein_coding	At1g51080 [Source:UniProtKB/TrEMBL;Acc:Q9C683]
	AT1G59840	6.82220357743953e-07	-4.83529124184627	CCB4	protein_coding	Protein COFACTOR ASSEMBLY OF COMPLEX C SUBUNIT B CCB4, chloroplastic [Source:UniProtKB/Swiss-Prot;Acc:Q6NQK9]
	AT2G32230	3.3037707020286e-06	-4.8315945830625	PRORP1	protein_coding	Proteinaceous RNase P 1, chloroplastic/mitochondrial [Source:UniProtKB/Swiss-Prot;Acc:Q66GI4]
	AT5G08050	5.51323934123401e-05	-4.82102562868473		protein_coding	Putative uncharacterized protein F13G24.250 [Source:UniProtKB/TrEMBL;Acc:Q9SD79]
	AT4G30950	6.85580459591093e-06	-4.82040935719429	FAD6	protein_coding	SFD4 [Source:UniProtKB/TrEMBL;Acc:A0A178V0M7]
	AT3G11630	1.81646282715432e-06	-4.80751141475282	BAS1	protein_coding	2-Cys peroxiredoxin BAS1, chloroplastic [Source:UniProtKB/Swiss-Prot;Acc:Q96291]
	AT3G53130	9.25286707530729e-06	-4.80190334411598	CYP97C1	protein_coding	Carotene epsilon-monooxygenase, chloroplastic [Source:UniProtKB/Swiss-Prot;Acc:Q6TBX7]
	AT1G57770	3.55953262557627e-06	-4.79028670181554		protein_coding	FAD/NAD(P)-binding oxidoreductase family protein [Source:UniProtKB/TrEMBL;Acc:Q9FVR9]
	AT5G09300	0.000108128724502268	-4.7873619787161		protein_coding	2-oxoisovalerate dehydrogenase subunit alpha 2, mitochondrial [Source:UniProtKB/Swiss-Prot;Acc:Q84JL2]
	AT1G74380	1.3089481224487e-05	-4.77470639989692	XXT5	protein_coding	Probable xyloglucan 6-xylosyltransferase 5 [Source:UniProtKB/Swiss-Prot;Acc:Q9CA75]
	AT5G20935	4.20242759564066e-05	-4.77313519293378		protein_coding	unknown protein; CONTAINS InterPro DOMAIN/s: Protein of unknown function DUF3148 (InterPro:IPR021495); Has 30201 Blast hits to 17322 proteins in 780 species: Archae - 12; Bacteria - 1396; Metazoa - 17338; Fungi - 3422; Plants - 5037; Viruses - 0; Ot /.../karyotes - 2996 (source: NCBI BLink). [Source:TAIR;Acc:AT5G20935]
	AT5G12050	0.000111996168989204	-4.75203486239679		protein_coding	Protein BIG GRAIN 1-like D [Source:UniProtKB/Swiss-Prot;Acc:Q9LYH0]
	AT1G54500	5.27924664521413e-06	-4.74665543567744		protein_coding	At1g54500/F20D21_31 [Source:UniProtKB/TrEMBL;Acc:Q9SLI4]
	AT4G25300	0.000293418078469447	-4.72805136598889		protein_coding	2-oxoglutarate (2OG) and Fe(II)-dependent oxygenase superfamily protein [Source:UniProtKB/TrEMBL;Acc:Q9SB33]
	AT3G23700	2.04880959066706e-07	-4.72003314350489		protein_coding	AT3g23700/MYM9_3 [Source:UniProtKB/TrEMBL;Acc:Q9LK47]
	AT1G78850	0.000205126422310309	-4.7075893250686		protein_coding	EP1-like glycoprotein 3 [Source:UniProtKB/Swiss-Prot;Acc:Q9ZVA4]
	AT4G17490	0.00389927275757086	-4.70318211253148	ERF6	protein_coding	Ethylene-responsive transcription factor 6 [Source:UniProtKB/Swiss-Prot;Acc:Q8VZ91]
	AT1G20850	1.5017116565706e-05	-4.69362721635305	XCP2	protein_coding	Cysteine protease XCP2 [Source:UniProtKB/Swiss-Prot;Acc:Q9LM66]
	AT5G24314	2.95866293008089e-05	-4.68897450685032	PTAC7	protein_coding	plastid transcriptionally active7 [Source:TAIR;Acc:AT5G24314]
	AT2G36990	3.08552766614468e-06	-4.67876034373189	SIGF	protein_coding	RNA polymerase sigma factor sigF, chloroplastic [Source:UniProtKB/Swiss-Prot;Acc:Q9LD95]
	ATCG00440	1.5328348532677e-05	-4.67838496169879	NDHC	protein_coding	NAD(P)H-quinone oxidoreductase subunit 3, chloroplastic [Source:UniProtKB/TrEMBL;Acc:A0A1B1W4V1]
	ATCG00470	6.96705923865888e-06	-4.6753111682727	ATPE	protein_coding	ATP synthase epsilon chain, chloroplastic [Source:UniProtKB/Swiss-Prot;Acc:P09468]
	AT5G07720	0.000536644725418965	-4.66029298528324	XXT3	protein_coding	Probable xyloglucan 6-xylosyltransferase 3 [Source:UniProtKB/Swiss-Prot;Acc:Q9LF80]
	AT3G63190	3.48657201963656e-07	-4.65035453478831	RRF	protein_coding	Ribosome-recycling factor, chloroplastic [Source:UniProtKB/Swiss-Prot;Acc:Q9M1X0]
	AT5G05860	5.27172702291967e-05	-4.65007444201115	UGT76C2	protein_coding	Glycosyltransferase (Fragment) [Source:UniProtKB/TrEMBL;Acc:W8QNB5]
	AT1G48350	8.39398999481927e-07	-4.6491992842508	RPL18	protein_coding	EMB3105 [Source:UniProtKB/TrEMBL;Acc:A0A178WDT1]
	AT4G25780	0.000230641769060941	-4.64322686081726		protein_coding	CAP (Cysteine-rich secretory proteins, Antigen 5, and Pathogenesis-related 1 protein) superfamily protein [Source:UniProtKB/TrEMBL;Acc:Q9SW05]
	AT5G03260	0.000227208059945953	-4.63701733143572	LAC11	protein_coding	Laccase-11 [Source:UniProtKB/Swiss-Prot;Acc:Q8VZA1]
	AT2G43030	7.73344008555573e-06	-4.6299896697954	RPL3A	protein_coding	50S ribosomal protein L3-1, chloroplastic [Source:UniProtKB/Swiss-Prot;Acc:Q9SKX4]
	AT3G55990	0.000326194997105128	-4.62725739951338	ESK1	protein_coding	Protein ESKIMO 1 [Source:UniProtKB/Swiss-Prot;Acc:Q9LY46]
	ATCG00280	5.69612363997353e-05	-4.62603060434519	PSBC	protein_coding	Photosystem II CP43 reaction center protein [Source:UniProtKB/TrEMBL;Acc:A0A1B1W4T4]
	AT5G44260	0.000925168487271948	-4.61513594152469		protein_coding	Zinc finger CCCH domain-containing protein 61 [Source:UniProtKB/Swiss-Prot;Acc:Q9FKW2]
	AT5G13510	8.53968357428899e-06	-4.61365206222488	RPL10	protein_coding	50S ribosomal protein L10, chloroplastic [Source:UniProtKB/Swiss-Prot;Acc:Q9FY50]
	AT1G12010	0.000592632839225196	-4.60206772114774		protein_coding	1-aminocyclopropane-1-carboxylate oxidase 3 [Source:UniProtKB/Swiss-Prot;Acc:O65378]
	AT5G46420	4.07233526857931e-05	-4.6002620119438		protein_coding	16S rRNA processing protein RimM family [Source:UniProtKB/TrEMBL;Acc:Q9FHG3]
	AT4G09350	0.000170745025314509	-4.60016498427602	ndhT	protein_coding	NAD(P)H-quinone oxidoreductase subunit T, chloroplastic [Source:UniProtKB/Swiss-Prot;Acc:Q9SMS0]
	AT1G77060	1.74263625767192e-05	-4.59256377442169		protein_coding	Carboxyvinyl-carboxyphosphonate phosphorylmutase, chloroplastic [Source:UniProtKB/Swiss-Prot;Acc:O49290]
	AT1G23400	6.04388325345877e-05	-4.57751221489282	CAF2	protein_coding	CAF2 [Source:UniProtKB/TrEMBL;Acc:A0A178WC04]
	AT3G59780	9.37782474795134e-06	-4.5762244133291		protein_coding	Rhodanese/Cell cycle control phosphatase superfamily protein [Source:UniProtKB/TrEMBL;Acc:F4J9G2]
	AT5G15450	0.000856024550566697	-4.56665956285529	CLPB3	protein_coding	Chaperone protein ClpB3, chloroplastic [Source:UniProtKB/Swiss-Prot;Acc:Q9LF37]
	AT1G09570	5.50078957916121e-05	-4.5624940961608	PHYA	protein_coding	phytochrome A [Source:TAIR;Acc:AT1G09570]
	AT3G08740	2.67267344230422e-07	-4.55933584992473		protein_coding	Elongation factor P (EF-P) family protein [Source:UniProtKB/TrEMBL;Acc:Q8VZW6]
	AT5G65220	1.76456042472418e-05	-4.55197622501178	RPL29	protein_coding	AT5G65220 protein [Source:UniProtKB/TrEMBL;Acc:B9DH43]
	AT1G20810	1.66044594244901e-07	-4.54795781558658	FKBP18	protein_coding	Peptidyl-prolyl cis-trans isomerase FKBP18, chloroplastic [Source:UniProtKB/Swiss-Prot;Acc:Q9LM71]
	AT3G01370	8.18884952238933e-05	-4.53189418495298	CFM2	protein_coding	CRM-domain containing factor CFM2, chloroplastic [Source:UniProtKB/Swiss-Prot;Acc:Q8L7C2]
	AT3G15900	4.4096045294859e-06	-4.52891196701385		protein_coding	At3g15900 [Source:UniProtKB/TrEMBL;Acc:Q9LSC1]
	AT3G11560	5.04498316387601e-06	-4.52853623599516		protein_coding	AT3G11560 protein [Source:UniProtKB/TrEMBL;Acc:Q8H0W4]
	ATCG00430	1.88828457704434e-05	-4.52257982476184	NDHK	protein_coding	NAD(P)H-quinone oxidoreductase subunit K, chloroplastic [Source:UniProtKB/TrEMBL;Acc:A0A1B1W4U5]
	AT2G38970	1.76041500724988e-05	-4.50965224184325		protein_coding	Zinc finger (C3HC4-type RING finger) family protein [Source:UniProtKB/TrEMBL;Acc:F4IU12]
	AT2G30790	0.000250271129064351	-4.50354283580293	PSBP2	protein_coding	Putative oxygen-evolving enhancer protein 2-2 [Source:UniProtKB/Swiss-Prot;Acc:O49344]
	AT1G74370	3.15809209755055e-07	-4.50015529569147		protein_coding	At1g74370 [Source:UniProtKB/TrEMBL;Acc:Q9CA76]
	AT1G18840	1.04455375898701e-05	-4.49926758377025	IQD30	protein_coding	At1g18840 [Source:UniProtKB/TrEMBL;Acc:Q501D2]
	AT5G64380	1.43917030950572e-05	-4.49646444366064		protein_coding	AT5g64380/MSJ1_22 [Source:UniProtKB/TrEMBL;Acc:Q9FMF1]
	AT2G24090	2.38691779119462e-05	-4.49461231259248	RPL35	protein_coding	50S ribosomal protein L35, chloroplastic [Source:UniProtKB/Swiss-Prot;Acc:Q8VZ55]
	AT1G65150	0.000345468667016973	-4.49046807876025		protein_coding	Putative uncharacterized protein At1g65150 [Source:UniProtKB/TrEMBL;Acc:Q9S9J5]
	AT1G34760	1.48742508990297e-05	-4.47590219294186	GRF11	protein_coding	general regulatory factor 11 [Source:TAIR;Acc:AT1G34760]
	AT5G14320	8.09702822153245e-06	-4.46926149700879	RPS13	protein_coding	30S ribosomal protein S13, chloroplastic [Source:UniProtKB/Swiss-Prot;Acc:P42732]
	AT4G30410	5.89613837461167e-05	-4.46640660461043	IBL1	protein_coding	Transcription factor IBH1-like 1 [Source:UniProtKB/Swiss-Prot;Acc:Q9M0B9]
	AT1G31190	3.53373441090491e-06	-4.4657345114066	IMPL1	protein_coding	Phosphatase IMPL1, chloroplastic [Source:UniProtKB/Swiss-Prot;Acc:Q94F00]
	AT1G62750	0.000672761102655277	-4.44980573958244	CPEFG	protein_coding	Elongation factor G, chloroplastic [Source:UniProtKB/Swiss-Prot;Acc:Q9SI75]
	AT3G29320	0.000289551508248024	-4.44513051197649	PHS1	protein_coding	Alpha-glucan phosphorylase 1 [Source:UniProtKB/Swiss-Prot;Acc:Q9LIB2]
	AT1G07110	1.42644695608533e-06	-4.44051551187122	FKFBP	protein_coding	FKFBP [Source:UniProtKB/TrEMBL;Acc:A0A178W4F2]
	AT3G51820	3.4794340704346e-06	-4.43623024439576	CHLG	protein_coding	Chlorophyll synthase, chloroplastic [Source:UniProtKB/Swiss-Prot;Acc:Q38833]
	AT3G18660	0.000265959232859218	-4.43397673366939	GUX1	protein_coding	UDP-glucuronate:xylan alpha-glucuronosyltransferase 1 [Source:UniProtKB/Swiss-Prot;Acc:Q9LSB1]
	AT4G27430	3.0685570893148e-05	-4.42827450810931	CIP7	protein_coding	COP1-interacting protein 7 [Source:UniProtKB/Swiss-Prot;Acc:O80386]
	AT4G33500	0.000143773840642575	-4.42617969317703		protein_coding	Probable protein phosphatase 2C 62 [Source:UniProtKB/Swiss-Prot;Acc:Q93V88]
	AT4G18480	1.88828457704434e-05	-4.42336509310996	CHLI1	protein_coding	Magnesium-chelatase subunit ChlI-1, chloroplastic [Source:UniProtKB/Swiss-Prot;Acc:P16127]
	AT4G14480	0.00266248032793923	-4.41230719184422	BLUS1	protein_coding	Serine/threonine-protein kinase BLUS1 [Source:UniProtKB/Swiss-Prot;Acc:O23304]
	AT5G18240	0.00232637941290289	-4.41048230123866	MYR1	protein_coding	Myb-related protein 1 [Source:UniProtKB/Swiss-Prot;Acc:Q9FK47]
	AT3G61870	1.51525451343686e-05	-4.41036064132336		protein_coding	AT3g61870/F21F14_40 [Source:UniProtKB/TrEMBL;Acc:Q9M277]
	AT1G01080	1.0235613210805e-05	-4.4058829315169		protein_coding	RNA-binding (RRM/RBD/RNP motifs) family protein [Source:UniProtKB/TrEMBL;Acc:F4HQH8]
	AT5G15630	0.00388179196871872	-4.40396636043181	COBL4	protein_coding	COBRA-like protein 4 [Source:UniProtKB/Swiss-Prot;Acc:Q9LFW3]
	AT3G56910	3.9270800136207e-05	-4.3984918161941	PSRP5	protein_coding	50S ribosomal protein 5, chloroplastic [Source:UniProtKB/Swiss-Prot;Acc:Q9LER7]
	AT5G01920	0.000155707702617124	-4.39423218551767	STN8	protein_coding	Serine/threonine-protein kinase STN8, chloroplastic [Source:UniProtKB/Swiss-Prot;Acc:Q9LZV4]
	AT4G19050	0.00199527056873723	-4.37957926946848		protein_coding	NB-ARC domain containing disease resistance protein [Source:UniProtKB/TrEMBL;Acc:A0A221J431]
	AT5G47190	8.38397582614962e-06	-4.36065365735642		protein_coding	50S ribosomal protein L19-2, chloroplastic [Source:UniProtKB/Swiss-Prot;Acc:Q8RXX5]
	AT2G31900	0.00328133469763745	-4.35901427470037	XIF	protein_coding	myosin-like protein XIF [Source:TAIR;Acc:AT2G31900]
	AT3G32930	1.42644695608533e-06	-4.35633402707969		protein_coding	6,7-dimethyl-8-ribityllumazine synthase [Source:UniProtKB/TrEMBL;Acc:Q9LHC4]
	AT1G20190	0.000141203174331052	-4.34811429333151	EXPA11	protein_coding	Expansin-A11 [Source:UniProtKB/Swiss-Prot;Acc:Q9LNU3]
	AT1G74450	0.00160840432935153	-4.33576542272388		protein_coding	At1g74450/F1M20_13 [Source:UniProtKB/TrEMBL;Acc:Q9CA69]
	AT3G20570	1.95135140207387e-05	-4.33008802649883	ENODL9	protein_coding	At3g20570 [Source:UniProtKB/TrEMBL;Acc:Q9LJU1]
	AT4G28660	0.000144086276887424	-4.32932538104126	PSB28	protein_coding	Photosystem II reaction center Psb28 protein [Source:UniProtKB/TrEMBL;Acc:F4JM05]
	AT1G21730	2.30001753865107e-05	-4.32256225375471	KIN7C	protein_coding	Kinesin-like protein KIN-7C, mitochondrial [Source:UniProtKB/Swiss-Prot;Acc:Q8W5R6]
	AT3G28460	1.51525451343686e-05	-4.32081821404761		protein_coding	Methyltransferase [Source:UniProtKB/TrEMBL;Acc:Q9LSI8]
	AT3G18390	4.30281130361288e-05	-4.31781762160749	EMB1865	protein_coding	CRS1 / YhbY (CRM) domain-containing protein [Source:UniProtKB/TrEMBL;Acc:Q9LS51]
	AT3G63490	7.98600314654944e-06	-4.31754529421735	RPL1	protein_coding	50S ribosomal protein L1, chloroplastic [Source:UniProtKB/Swiss-Prot;Acc:Q9LY66]
	AT3G14110	4.1256373085287e-07	-4.31333689947621	FLU	protein_coding	Tetratricopeptide repeat (TPR)-like superfamily protein [Source:UniProtKB/TrEMBL;Acc:F4JFR1]
	AT1G50250	0.000249110453837237	-4.3118432010202	FTSH1	protein_coding	ATP-dependent zinc metalloprotease FTSH 1, chloroplastic [Source:UniProtKB/Swiss-Prot;Acc:Q39102]
	AT5G16730	1.76212666297848e-05	-4.30562240600021		protein_coding	WEB family protein At5g16730, chloroplastic [Source:UniProtKB/Swiss-Prot;Acc:Q9LFE4]
	AT5G64940	0.000810570142187806	-4.29309905335732	ATATH13	protein_coding	Protein ACTIVITY OF BC1 COMPLEX KINASE 8, chloroplastic [Source:UniProtKB/Swiss-Prot;Acc:Q93Y08]
	AT1G49975	6.30990969620156e-06	-4.28884495576296		protein_coding	At1g49975 [Source:UniProtKB/TrEMBL;Acc:Q8LFL5]
	AT1G14700	7.49518014124223e-06	-4.28763303828218	PAP3	protein_coding	Purple acid phosphatase 3 [Source:UniProtKB/Swiss-Prot;Acc:Q8H129]
	AT3G54050	1.13126657179835e-05	-4.27855077302402	CFBP1	protein_coding	Fructose-1,6-bisphosphatase 1, chloroplastic [Source:UniProtKB/Swiss-Prot;Acc:P25851]
	AT1G23740	0.001549058219755	-4.27700898919676	AOR	protein_coding	NADPH-dependent alkenal/one oxidoreductase, chloroplastic [Source:UniProtKB/Swiss-Prot;Acc:Q9ZUC1]
	AT3G44020	0.000146082038745938	-4.27194058780112		protein_coding	Putative uncharacterized protein At3g44020/T15B3_160 [Source:UniProtKB/TrEMBL;Acc:Q9LXV9]
	AT4G09040	5.80171683554678e-07	-4.26881366536116		protein_coding	At4g09040 [Source:UniProtKB/TrEMBL;Acc:Q6NPL0]
	AT2G41720	2.08482639205045e-05	-4.2664320703235	EMB2654	protein_coding	EMB2654 [Source:UniProtKB/TrEMBL;Acc:A0A178VXZ9]
	AT4G38770	7.89500749123057e-05	-4.26632096767824	PRP4	protein_coding	Proline-rich protein 4 [Source:UniProtKB/Swiss-Prot;Acc:Q9T0I5]
	AT1G06430	0.000469756916155418	-4.26181075115675	FTSH8	protein_coding	ATP-dependent zinc metalloprotease FTSH 8, chloroplastic [Source:UniProtKB/Swiss-Prot;Acc:Q8W585]
	AT2G39850	9.81773511749152e-05	-4.25706786453932	SBT4.1	protein_coding	Subtilisin-like protease SBT4.1 [Source:UniProtKB/Swiss-Prot;Acc:F4IG09]
	AT3G26900	6.5899698370737e-06	-4.25475398036336	SKL1	protein_coding	Probable inactive shikimate kinase like 1, chloroplastic [Source:UniProtKB/Swiss-Prot;Acc:Q9LW20]
	AT1G66100	7.2241270757836e-05	-4.24668945776832		protein_coding	Probable thionin-2.4 [Source:UniProtKB/Swiss-Prot;Acc:Q9C8D6]
	AT1G70100	2.25558550990875e-05	-4.2457672578917		protein_coding	unknown protein; BEST Arabidopsis thaliana protein match is: unknown protein (TAIR:AT1G24160.2); Has 3037 Blast hits to 2309 proteins in 344 species: Archae - 6; Bacteria - 672; Metazoa - 1089; Fungi - 230; Plants - 220; Viruses - 37; Other Eukaryot /.../83 (source: NCBI BLink). [Source:TAIR;Acc:AT1G70100]
	AT1G04420	3.87240671367843e-07	-4.24574995397657		protein_coding	NAD(P)-linked oxidoreductase superfamily protein [Source:UniProtKB/TrEMBL;Acc:Q8VZ23]
	AT1G51400	9.78178247650277e-06	-4.24326878373147		protein_coding	At1g51400/F5D21_10 [Source:UniProtKB/TrEMBL;Acc:Q9SYE2]
	AT2G30170	2.73233761611321e-07	-4.23966449821756		protein_coding	Probable protein phosphatase 2C 26 [Source:UniProtKB/Swiss-Prot;Acc:O64730]
	AT4G21890	0.000612571469078735	-4.23729711002836		protein_coding	At4g21890 [Source:UniProtKB/TrEMBL;Acc:O49712]
	AT1G31920	0.00046833514617568	-4.23625334904566	PCMP-H11	protein_coding	Pentatricopeptide repeat-containing protein At1g31920 [Source:UniProtKB/Swiss-Prot;Acc:Q9C6T2]
	AT5G07020	1.04179502070658e-05	-4.23486338204349	MPH1	protein_coding	Protein MAINTENANCE OF PSII UNDER HIGH LIGHT 1 [Source:UniProtKB/Swiss-Prot;Acc:Q9FL44]
	ATCG00630	0.000126658029497792	-4.22326061921645	PSAJ	protein_coding	Photosystem I reaction center subunit IX [Source:UniProtKB/TrEMBL;Acc:A0A1B1W4W1]
	AT1G20160	0.00124421981610747	-4.21575089950511	CRSP	protein_coding	CO(2)-response secreted protease [Source:UniProtKB/Swiss-Prot;Acc:Q9LNU1]
	AT5G50640	1.95893554070463e-05	-4.21304187522378	CBSCBSPB4	protein_coding	CBS domain-containing protein CBSCBSPB5 [Source:UniProtKB/Swiss-Prot;Acc:P0DH79]
	AT3G20230	2.31459184288918e-07	-4.21231308144096		protein_coding	AT3G20230 protein [Source:UniProtKB/TrEMBL;Acc:Q9LJX6]
	AT1G27480	1.34968300346749e-05	-4.21160595692692	LCAT1	protein_coding	Lecithin-cholesterol acyltransferase-like 1 [Source:UniProtKB/Swiss-Prot;Acc:Q9FZI8]
	AT5G40950	2.87556308449532e-05	-4.20908423182875	RPL27	protein_coding	50S ribosomal protein L27, chloroplastic [Source:UniProtKB/Swiss-Prot;Acc:Q9FLN4]
	AT1G12900	5.90072747858106e-05	-4.20855989747424	GAPA-2	protein_coding	glyceraldehyde 3-phosphate dehydrogenase A subunit 2 [Source:TAIR;Acc:AT1G12900]
	AT4G37260	0.00478667773320188	-4.20642077210744	MYB73	protein_coding	MYB73 [Source:UniProtKB/TrEMBL;Acc:A0A178V4E7]
	AT5G45930	2.48480231676531e-06	-4.20602598722292	CHLI2	protein_coding	Magnesium-chelatase subunit ChlI-2, chloroplastic [Source:UniProtKB/Swiss-Prot;Acc:Q5XF33]
	AT3G08920	7.39278803948372e-06	-4.20264685135603	STR10	protein_coding	Rhodanese-like domain-containing protein 10 [Source:UniProtKB/Swiss-Prot;Acc:Q9SR92]
	AT5G10250	0.000522329268686002	-4.201909270757	DOT3	protein_coding	Phototropic-responsive NPH3 family protein [Source:TAIR;Acc:AT5G10250]
	AT1G70610	0.000111996168989204	-4.20127158561078	ABCB26	protein_coding	ABC transporter B family member 26, chloroplastic [Source:UniProtKB/Swiss-Prot;Acc:Q8RY46]
	AT5G47510	0.00864073503140505	-4.19510236509556		protein_coding	Sec14p-like phosphatidylinositol transfer family protein [Source:TAIR;Acc:AT5G47510]
	AT5G30510	7.44272613850982e-07	-4.18199532333841	RPS1	protein_coding	30S ribosomal protein S1, chloroplastic [Source:UniProtKB/Swiss-Prot;Acc:Q93VC7]
	AT2G30950	1.39736955612475e-05	-4.17839591575457	VAR2	protein_coding	FtsH extracellular protease family [Source:TAIR;Acc:AT2G30950]
	AT4G01883	0.000100808722178722	-4.16342422773924		protein_coding	Polyketide cyclase / dehydrase and lipid transport protein [Source:UniProtKB/TrEMBL;Acc:Q1G3L2]
	AT1G68830	0.000164573290912146	-4.16132742561449	STN7	protein_coding	Serine/threonine-protein kinase STN7, chloroplastic [Source:UniProtKB/Swiss-Prot;Acc:Q9S713]
	AT4G20070	0.000117399229884114	-4.15922970157355	AAH	protein_coding	Allantoate deiminase [Source:UniProtKB/Swiss-Prot;Acc:O49434]
	AT5G15780	0.0055112941618444	-4.14734986900137		protein_coding	At5g15780 [Source:UniProtKB/TrEMBL;Acc:Q9LFU8]
	AT4G01800	1.54701573229225e-05	-4.14707549319868	AGY1	protein_coding	Albino or Glassy Yellow 1 [Source:UniProtKB/TrEMBL;Acc:F4JG57]
	AT4G24230	0.00198949927151042	-4.14551848839214	ACBP3	protein_coding	Acyl-CoA-binding domain 3 [Source:UniProtKB/TrEMBL;Acc:B3H4G6]
	ATCG00740	0.000171930172293728	-4.14126275574616	RPOA	protein_coding	DNA-directed RNA polymerase subunit alpha [Source:UniProtKB/Swiss-Prot;Acc:P56762]
	AT1G75280	0.000124775000149727	-4.14111769692215		protein_coding	Isoflavone reductase homolog P3 [Source:UniProtKB/Swiss-Prot;Acc:P52577]
	AT2G43120	0.000478780212679068	-4.13958296202428		protein_coding	RmlC-like cupins superfamily protein [Source:TAIR;Acc:AT2G43120]
	AT3G14150	2.54292481735805e-06	-4.13725943436951	GLO3	protein_coding	HAOX2 [Source:UniProtKB/TrEMBL;Acc:A0A178VKC7]
	AT3G08010	3.09948283642229e-06	-4.1307108490615	ATAB2	protein_coding	ATAB2 [Source:UniProtKB/TrEMBL;Acc:A0A178V658]
	AT2G21170	3.65905038236768e-05	-4.12536121420117	TIM	protein_coding	TIM [Source:UniProtKB/TrEMBL;Acc:A0A178VN28]
	AT5G27290	7.84403802899367e-07	-4.12520823438061		protein_coding	At5g27290 [Source:UniProtKB/TrEMBL;Acc:Q08AA8]
	AT4G16155	1.97725944927695e-05	-4.11904168672658	LPD2	protein_coding	Dihydrolipoyl dehydrogenase 2, chloroplastic [Source:UniProtKB/Swiss-Prot;Acc:F4JLP5]
	AT3G45430	0.00163492254081563	-4.11245874971872	LECRK15	protein_coding	Probable L-type lectin-domain containing receptor kinase I.5 [Source:UniProtKB/Swiss-Prot;Acc:Q9M1G4]
	AT3G19620	0.00187000207762507	-4.11059054712437	BXL5	protein_coding	Probable beta-D-xylosidase 5 [Source:UniProtKB/Swiss-Prot;Acc:Q9LJN4]
	AT4G12900	7.55189301998962e-05	-4.1061511442197		protein_coding	Gamma interferon responsive lysosomal thiol (GILT) reductase family protein [Source:UniProtKB/TrEMBL;Acc:Q9SV79]
	AT3G17470	0.000290761375612483	-4.10504818108555	ATCRSH	protein_coding	Ca2+-activated RelA/spot-like protein [Source:UniProtKB/TrEMBL;Acc:A0A1I9LR76]
	AT2G17880	0.00637709385215169	-4.10414659094283		protein_coding	At2g17880 [Source:UniProtKB/TrEMBL;Acc:O48828]
	AT5G58250	0.000204540587279887	-4.10202442976991		protein_coding	Putative uncharacterized protein [Source:UniProtKB/TrEMBL;Acc:Q9LVM3]
	AT1G05190	7.93260527910967e-06	-4.10126495128501	RPL6	protein_coding	50S ribosomal protein L6, chloroplastic [Source:UniProtKB/Swiss-Prot;Acc:O23049]
	AT1G32520	0.000106835290577174	-4.0900728399459		protein_coding	Putative uncharacterized protein At1g32520 [Source:UniProtKB/TrEMBL;Acc:Q682Q6]
	AT4G00905	0.00151679261038367	-4.0833527148866		protein_coding	NC domain-containing protein-like protein [Source:UniProtKB/TrEMBL;Acc:Q3EAE0]
	AT4G25260	1.09963125082608e-05	-4.08164372592752	PMEI7	protein_coding	Pectinesterase inhibitor 7 [Source:UniProtKB/Swiss-Prot;Acc:Q9SB37]
	AT3G20790	6.96705923865888e-06	-4.08035825935634		protein_coding	NAD(P)-binding Rossmann-fold superfamily protein [Source:UniProtKB/TrEMBL;Acc:Q8RWP0]
	AT5G53580	5.27924664521413e-06	-4.07752943072789	PLR1	protein_coding	Pyridoxal reductase, chloroplastic [Source:UniProtKB/Swiss-Prot;Acc:Q56Y42]
	AT2G17340	1.71654952840419e-07	-4.07559208878837		protein_coding	Uncharacterized protein At2g17340 [Source:UniProtKB/Swiss-Prot;Acc:Q949P3]
	AT5G01730	0.000328177215223713	-4.06802085846443	SCAR4	protein_coding	Protein SCAR4 [Source:UniProtKB/Swiss-Prot;Acc:Q5XPJ6]
	AT4G24800	7.82549497792638e-06	-4.06526436498023		protein_coding	ECIP1 [Source:UniProtKB/TrEMBL;Acc:A0A178V3H6]
	AT3G03710	1.56781354493854e-06	-4.06283631359386	PNP1	protein_coding	Polyribonucleotide nucleotidyltransferase 1, chloroplastic [Source:UniProtKB/Swiss-Prot;Acc:Q8GZQ3]
	AT2G05160	4.20242759564066e-05	-4.06037755287119		protein_coding	Zinc finger CCCH domain-containing protein 18 [Source:UniProtKB/Swiss-Prot;Acc:Q9SJ41]
	AT1G09340	0.000640991183714347	-4.0584030005431	CRB	protein_coding	chloroplast RNA binding [Source:TAIR;Acc:AT1G09340]
	AT1G60790	0.000121143551808479	-4.0576556599236	TBL2	protein_coding	Protein trichome birefringence-like 2 [Source:UniProtKB/Swiss-Prot;Acc:Q8VYR3]
	AT2G26570	0.000107378099548355	-4.05285805722831	WEB1	protein_coding	Protein WEAK CHLOROPLAST MOVEMENT UNDER BLUE LIGHT 1 [Source:UniProtKB/Swiss-Prot;Acc:O48724]
	AT2G29180	7.41181730987573e-06	-4.05089493149292		protein_coding	Putative uncharacterized protein At2g29180 [Source:UniProtKB/TrEMBL;Acc:Q9ZW05]
	AT2G38720	0.00181321988094224	-4.04656739083915	MAP65-5	protein_coding	65-kDa microtubule-associated protein 5 [Source:UniProtKB/Swiss-Prot;Acc:Q9ZVJ3]
	AT5G44030	1.21312322557552e-05	-4.04076363788006	CESA4	protein_coding	cellulose synthase A4 [Source:TAIR;Acc:AT5G44030]
	AT1G60690	0.000184714573206845	-4.03457216887656		protein_coding	Probable aldo-keto reductase 3 [Source:UniProtKB/Swiss-Prot;Acc:O22707]
	AT4G37930	0.000598362929846972	-4.02329637867051	SHM1	protein_coding	Serine hydroxymethyltransferase 1, mitochondrial [Source:UniProtKB/Swiss-Prot;Acc:Q9SZJ5]
	AT5G10240	8.08996801740936e-05	-4.02117232119569	ASN3	protein_coding	Asparagine synthetase [glutamine-hydrolyzing] 3 [Source:UniProtKB/Swiss-Prot;Acc:Q9LFU1]
	AT3G55800	0.000426479239843448	-4.01798093660032	SBPASE	protein_coding	Sedoheptulose-1,7-bisphosphatase, chloroplastic [Source:UniProtKB/Swiss-Prot;Acc:P46283]
	AT3G14930	1.53535450195095e-06	-4.01450297631902	HEME1	protein_coding	Uroporphyrinogen decarboxylase 1, chloroplastic [Source:UniProtKB/Swiss-Prot;Acc:Q93ZB6]
	AT1G12080	0.00275943395750599	-4.0144301920393		protein_coding	At1g12080 [Source:UniProtKB/TrEMBL;Acc:O65370]
	AT5G51890	0.000478043054408728	-4.01399704372199	PER66	protein_coding	Peroxidase 66 [Source:UniProtKB/Swiss-Prot;Acc:Q9LT91]
	AT1G18020	0.00884368359959854	-4.01255335997715		protein_coding	Putative 12-oxophytodienoate reductase-like protein 2B [Source:UniProtKB/Swiss-Prot;Acc:P0DI09]
	AT2G26640	1.17448903273495e-06	-4.00839124190484	KCS11	protein_coding	3-ketoacyl-CoA synthase 11 [Source:UniProtKB/Swiss-Prot;Acc:O48780]
	AT2G35840	3.89974308593726e-06	-4.00475994940905	SPP2	protein_coding	Probable sucrose-phosphatase 2 [Source:UniProtKB/Swiss-Prot;Acc:Q9SJ66]
	AT1G06190	8.67649543569616e-06	-4.00469846632392		protein_coding	Rho termination factor [Source:TAIR;Acc:AT1G06190]
	AT1G04310	3.42762586400696e-05	-3.99396351574925	ERS2	protein_coding	Ethylene response sensor 2 [Source:UniProtKB/Swiss-Prot;Acc:P93825]
	AT2G37660	5.54372321647588e-06	-3.99372475755939		protein_coding	Uncharacterized protein At2g37660, chloroplastic [Source:UniProtKB/Swiss-Prot;Acc:O80934]
	AT2G05070	0.0011132307784881	-3.99291735274623	LHCB2.2	protein_coding	Chlorophyll a-b binding protein 2.2, chloroplastic [Source:UniProtKB/Swiss-Prot;Acc:Q9S7J7]
	AT3G27830	1.04842356552406e-05	-3.98528273760102	RPL12A	protein_coding	RPL12-A [Source:UniProtKB/TrEMBL;Acc:A0A178VJ19]
	AT4G01030	0.00531801359788078	-3.98496331006516	PCMP-H65	protein_coding	Pentatricopeptide repeat-containing protein At4g01030, mitochondrial [Source:UniProtKB/Swiss-Prot;Acc:Q9SV26]
	AT5G08720	4.66403437062823e-06	-3.98014702217442		protein_coding	At5g08720 [Source:UniProtKB/TrEMBL;Acc:Q9C5A5]
	AT1G67840	4.23420672054049e-07	-3.97814818274284	CSK	protein_coding	Chloroplast sensor kinase, chloroplastic [Source:UniProtKB/Swiss-Prot;Acc:F4HVG8]
	AT4G12690	1.1732728439008e-05	-3.9772421464328		protein_coding	At4g12690 [Source:UniProtKB/TrEMBL;Acc:Q9SU17]
	AT1G69523	7.98600314654944e-06	-3.97206682812998		protein_coding	At1g69520/F10D13_17 [Source:UniProtKB/TrEMBL;Acc:Q941B1]
	AT3G47000	1.174354944207e-05	-3.96824714230421		protein_coding	At3g47000 [Source:UniProtKB/TrEMBL;Acc:Q9SD73]
	AT2G36050	0.00224052293992364	-3.96568695503069	OFP15	protein_coding	OFP15 [Source:UniProtKB/TrEMBL;Acc:A0A178VSX7]
	AT4G34830	9.71100181891718e-05	-3.96537866353874	MRL1	protein_coding	Pentatricopeptide repeat-containing protein MRL1, chloroplastic [Source:UniProtKB/Swiss-Prot;Acc:Q0WLC6]
	AT5G58160	0.000134937892067678	-3.96440818613559	FH13	protein_coding	Formin-like protein 13 [Source:UniProtKB/Swiss-Prot;Acc:Q9LVN1]
	AT3G08660	0.000189255936373348	-3.96099041878203		protein_coding	Putative BTB/POZ domain-containing protein At3g08660 [Source:UniProtKB/Swiss-Prot;Acc:Q9C9Z0]
	AT2G43590	0.00464875969708931	-3.9576846696848		protein_coding	Endochitinase At2g43590 [Source:UniProtKB/Swiss-Prot;Acc:O24658]
	AT3G27850	1.44220193092509e-05	-3.956120991292	RPL12C	protein_coding	50S ribosomal protein L12-3, chloroplastic [Source:UniProtKB/Swiss-Prot;Acc:P36212]
	AT2G04230	2.45357223309901e-05	-3.95286129918078		protein_coding	F-box/FBD/LRR-repeat protein At2g04230 [Source:UniProtKB/Swiss-Prot;Acc:Q6NKX3]
	AT4G17460	0.00041164670473062	-3.94940441672641	HAT1	protein_coding	Homeobox-leucine zipper protein HAT1 [Source:UniProtKB/Swiss-Prot;Acc:P46600]
	AT5G62470	0.000648686263378616	-3.94931791491098	MYB96	protein_coding	At5g62470 [Source:UniProtKB/TrEMBL;Acc:Q24JK1]
	AT5G02160	5.4579543413146e-06	-3.94744671392026		protein_coding	AT5g02160 [Source:UniProtKB/TrEMBL;Acc:Q9FPH2]
	ATCG00170	0.000358686214438693	-3.94338382069221	RPOC2	protein_coding	DNA-directed RNA polymerase subunit beta'' [Source:UniProtKB/Swiss-Prot;Acc:P56764]
	AT2G24060	1.53535450195095e-06	-3.93809079801624	IF3-2	protein_coding	Translation initiation factor IF3-2, chloroplastic [Source:UniProtKB/Swiss-Prot;Acc:O82234]
	AT4G18370	5.1078126270384e-06	-3.93626032759321	DEGP5	protein_coding	Protease Do-like 5, chloroplastic [Source:UniProtKB/Swiss-Prot;Acc:Q9SEL7]
	AT2G16380	3.49574868653414e-05	-3.93594090387154	SFH7	protein_coding	Phosphatidylinositol/phosphatidylcholine transfer protein SFH7 [Source:UniProtKB/Swiss-Prot;Acc:Q9SIW3]
	AT5G36790	0.00237369563090886	-3.93457493585365	PGLP1A	protein_coding	Phosphoglycolate phosphatase 1B, chloroplastic [Source:UniProtKB/Swiss-Prot;Acc:P0DKC4]
	AT5G48060	0.00398102644473024	-3.93234071543618		protein_coding	C2 calcium/lipid-binding plant phosphoribosyltransferase family protein [Source:UniProtKB/TrEMBL;Acc:Q9FI32]
	AT5G23060	0.000118214560567111	-3.92515983504425	CAS	protein_coding	Calcium sensing receptor, chloroplastic [Source:UniProtKB/Swiss-Prot;Acc:Q9FN48]
	AT3G53800	3.45051569584963e-05	-3.92323164708943	Fes1B	protein_coding	Fes1B [Source:UniProtKB/TrEMBL;Acc:Q9M346]
	AT3G11945	3.3037707020286e-06	-3.9226983028237	PDS2	protein_coding	Homogentisate prenyltransferase [Source:UniProtKB/TrEMBL;Acc:F4J8K0]
	AT3G02450	4.57827843085656e-05	-3.92220140904327	FTSHI3	protein_coding	Probable inactive ATP-dependent zinc metalloprotease FTSHI 3, chloroplastic [Source:UniProtKB/Swiss-Prot;Acc:Q9M895]
	AT2G03240	0.00238440827133945	-3.91917479293228	PHO1-H5	protein_coding	Phosphate transporter PHO1 homolog 5 [Source:UniProtKB/Swiss-Prot;Acc:Q6R8G5]
	AT1G47580	9.45777800583372e-05	-3.91437777701995	DYW1	protein_coding	Pentatricopeptide repeat-containing protein DWY1, chloroplastic [Source:UniProtKB/Swiss-Prot;Acc:P0C7R1]
	AT2G47940	2.3174424607923e-07	-3.91003679858106	DEGP2	protein_coding	EMB3117 [Source:UniProtKB/TrEMBL;Acc:A0A178VUR8]
	AT1G18773	0.000925168487271948	-3.90306696426821		protein_coding	FUNCTIONS IN: molecular_function unknown; INVOLVED IN: biological_process unknown; LOCATED IN: endomembrane system; BEST Arabidopsis thaliana protein match is: carboxylesterases (TAIR:AT4G22300.1); Has 30201 Blast hits to 17322 proteins in 780 speci /.../chae - 12; Bacteria - 1396; Metazoa - 17338; Fungi - 3422; Plants - 5037; Viruses - 0; Other Eukaryotes - 2996 (source: NCBI BLink). [Source:TAI…
	AT5G25070	0.00494589042681911	-3.90010112980263		protein_coding	Neurofilament light protein [Source:UniProtKB/TrEMBL;Acc:Q8L4Q6]
	AT1G02150	3.29639906385775e-05	-3.89578699201348		protein_coding	Pentatricopeptide repeat-containing protein At1g02150 [Source:UniProtKB/Swiss-Prot;Acc:Q8LPS6]
	AT3G03820	0.00164281387049066	-3.8949029830088		protein_coding	Putative auxin-induced protein [Source:UniProtKB/TrEMBL;Acc:Q9SRV9]
	AT1G48520	2.07502594303376e-05	-3.89476580509912	GATB	protein_coding	Glutamyl-tRNA(Gln) amidotransferase subunit B, chloroplastic/mitochondrial [Source:UniProtKB/Swiss-Prot;Acc:Q9FV81]
	AT1G78970	0.00296245473430596	-3.89247986403671	LUP1	protein_coding	Lupeol synthase 1 [Source:UniProtKB/Swiss-Prot;Acc:Q9C5M3]
	AT1G08520	3.26644785819091e-07	-3.89199906475858	CHLD	protein_coding	Mg-protoporphyrin IX chelatase [Source:UniProtKB/TrEMBL;Acc:A0A178W355]
	AT1G58290	0.00319347619699215	-3.88330135334836	HEMA1	protein_coding	Glutamyl-tRNA reductase 1, chloroplastic [Source:UniProtKB/Swiss-Prot;Acc:P42804]
	AT5G21920	8.09702822153245e-06	-3.87606273454578	YLMG2	protein_coding	YlmG homolog protein 2, chloroplastic [Source:UniProtKB/Swiss-Prot;Acc:Q9C595]
	AT5G48220	1.51156923315257e-06	-3.87368666420949		protein_coding	AT5g48220/MIF21_11 [Source:UniProtKB/TrEMBL;Acc:Q9LUB2]
	AT2G46915	1.14320459046191e-05	-3.86742583845894		protein_coding	Protein of unknown function (DUF3754) [Source:TAIR;Acc:AT2G46915]
	AT2G45350	0.00279683858637863	-3.86597523390785	CRR4	protein_coding	Pentatricopeptide repeat-containing protein At2g45350, chloroplastic [Source:UniProtKB/Swiss-Prot;Acc:O22137]
	AT5G20140	6.75126358507132e-05	-3.86575082607634		protein_coding	SOUL heme-binding family protein [Source:UniProtKB/TrEMBL;Acc:F4K452]
	AT1G09420	0.00487284734359122	-3.86455277978731	G6PD4	protein_coding	Glucose-6-phosphate 1-dehydrogenase [Source:UniProtKB/TrEMBL;Acc:F4I0Y8]
	AT2G28000	8.69733457507348e-05	-3.86361230662219	CPN60A1	protein_coding	SLP [Source:UniProtKB/TrEMBL;Acc:A0A178VZW6]
	AT5G35220	3.89974308593726e-06	-3.86338807880182	EGY1	protein_coding	Probable zinc metalloprotease EGY1, chloroplastic [Source:UniProtKB/Swiss-Prot;Acc:Q949Y5]
	AT5G13460	0.000269917570946728	-3.8629070481636	IQD11	protein_coding	IQ-domain 11 [Source:UniProtKB/TrEMBL;Acc:Q9LYR0]
	AT3G01810	5.60165006965508e-05	-3.86057733161351		protein_coding	EEIG1/EHBP1 protein amino-terminal domain protein [Source:UniProtKB/TrEMBL;Acc:Q9SGJ0]
	AT5G62670	3.93905344120791e-06	-3.85987603358357	AHA11	protein_coding	ATPase 11, plasma membrane-type [Source:UniProtKB/Swiss-Prot;Acc:Q9LV11]
	AT3G53180	1.42644695608533e-06	-3.85663813179005		protein_coding	Nodulin/glutamine synthase-like protein [Source:UniProtKB/TrEMBL;Acc:F4J9A0]
	AT3G51150	0.000207126555656834	-3.85159236914584	KIN7G	protein_coding	Kinesin-like protein KIN-7G [Source:UniProtKB/Swiss-Prot;Acc:F4J394]
	AT2G29730	0.000440422544467125	-3.84219856959969	UGT71D1	protein_coding	Glycosyltransferase (Fragment) [Source:UniProtKB/TrEMBL;Acc:W8PVN2]
	AT1G29530	2.07597938595307e-05	-3.83784676284716		protein_coding	At1g29530 [Source:UniProtKB/TrEMBL;Acc:Q6NL08]
	AT1G17650	2.39659829428669e-06	-3.83751585051509	GLYR2	protein_coding	Glyoxylate/succinic semialdehyde reductase 2, chloroplastic [Source:UniProtKB/Swiss-Prot;Acc:F4I907]
	AT1G62780	1.00609782587553e-06	-3.83112493623928		protein_coding	Dimethylallyl, adenosine tRNA methylthiotransferase [Source:UniProtKB/TrEMBL;Acc:Q8VY70]
	AT2G32880	7.82549497792638e-06	-3.82674443859694		protein_coding	TRAF-like family protein [Source:UniProtKB/TrEMBL;Acc:F4IUR8]
	AT1G52190	6.04388325345877e-05	-3.82514909885285	NPF1.2	protein_coding	Protein NRT1/ PTR FAMILY 1.2 [Source:UniProtKB/Swiss-Prot;Acc:Q9M817]
	AT2G05620	0.000170008260356926	-3.81957134220054	PGR5	protein_coding	Protein PROTON GRADIENT REGULATION 5, chloroplastic [Source:UniProtKB/Swiss-Prot;Acc:Q9SL05]
	AT2G28800	2.89287328502334e-06	-3.81379046385491	ALB3	protein_coding	ALB3 [Source:UniProtKB/TrEMBL;Acc:A0A178VUV3]
	AT2G21860	2.5820812290727e-05	-3.81345863262078		protein_coding	At2g21860/F7D8.18 [Source:UniProtKB/TrEMBL;Acc:Q9SJ13]
	AT5G04900	3.65905038236768e-05	-3.8093962467863	NOL	protein_coding	Chlorophyll(ide) b reductase NOL, chloroplastic [Source:UniProtKB/Swiss-Prot;Acc:Q8LEU3]
	AT4G15110	4.20040356652941e-07	-3.80727556330973	CYP97B3	protein_coding	CYP97B3 [Source:UniProtKB/TrEMBL;Acc:A0A178V2Z2]
	AT4G31850	0.000125997168652837	-3.80505367916061	PGR3	protein_coding	Pentatricopeptide repeat-containing protein At4g31850, chloroplastic [Source:UniProtKB/Swiss-Prot;Acc:Q9SZ52]
	AT1G29910	0.000370332397307062	-3.80254041121586	LHCB1.1	protein_coding	Chlorophyll a-b binding protein 3, chloroplastic [Source:UniProtKB/Swiss-Prot;Acc:Q8VZ87]
	AT1G64370	2.55165241036218e-05	-3.80140140631508		protein_coding	Filaggrin-like protein [Source:UniProtKB/TrEMBL;Acc:Q9C7W1]
	AT3G20680	0.000523626406507435	-3.80111536551855		protein_coding	AT3g20680/F3H11_7 [Source:UniProtKB/TrEMBL;Acc:Q9LHQ4]
	ATCG00330	0.000249374761849266	-3.79792833625921	RPS14	protein_coding	30S ribosomal protein S14, chloroplastic [Source:UniProtKB/TrEMBL;Acc:A0A1B1W4T5]
	AT5G54600	8.00709374865198e-05	-3.79704625470987	RPL24	protein_coding	SVR8 [Source:UniProtKB/TrEMBL;Acc:A0A178U954]
	AT1G22850	0.000147969842982165	-3.79613401958943		protein_coding	At1g22850/F29G20_19 [Source:UniProtKB/TrEMBL;Acc:O23137]
	AT1G20450	0.000183852395980843	-3.78478110269849	ERD10	protein_coding	Dehydrin ERD10 [Source:UniProtKB/Swiss-Prot;Acc:P42759]
	AT1G05560	0.000281343407091015	-3.78472556045917	UGT1	protein_coding	UDP-glucosyltransferase 75B1 [Source:TAIR;Acc:AT1G05560]
	AT2G42220	2.89287328502334e-06	-3.77135258574018	STR9	protein_coding	Rhodanese-like domain-containing protein 9, chloroplastic [Source:UniProtKB/Swiss-Prot;Acc:O48529]
	AT5G08650	3.34754269508189e-06	-3.77066436441096		protein_coding	Translation factor GUF1 homolog, chloroplastic [Source:UniProtKB/TrEMBL;Acc:A0A178USI8]
	AT2G42870	0.000259861435238843	-3.76982934156268	PAR1	protein_coding	Transcription factor PAR1 [Source:UniProtKB/Swiss-Prot;Acc:Q9SJH0]
	ENSRNA049494876	0.000524569005726937	-3.76631005295666	Intron_gpII	sense_intronic	Group II catalytic intron
	AT4G39800	7.29182226146914e-05	-3.75714078620311	IPS1	protein_coding	Inositol-3-phosphate synthase isozyme 1 [Source:UniProtKB/Swiss-Prot;Acc:P42801]
	AT4G34350	0.00154324039031687	-3.75545193909069	ISPH	protein_coding	4-hydroxy-3-methylbut-2-enyl diphosphate reductase, chloroplastic [Source:UniProtKB/Swiss-Prot;Acc:Q94B35]
	AT2G17840	0.0016184086969429	-3.75299720093127	ERD7	protein_coding	Protein EARLY-RESPONSIVE TO DEHYDRATION 7, chloroplastic [Source:UniProtKB/Swiss-Prot;Acc:O48832]
	AT1G32470	3.7486242738356e-06	-3.75195513426001	GDH3	protein_coding	Glycine cleavage system H protein 3, mitochondrial [Source:UniProtKB/Swiss-Prot;Acc:Q9LQL0]
	AT1G60600	4.23986306542662e-06	-3.74631867000998	ABC4	protein_coding	2-carboxy-1,4-naphthoquinone phytyltransferase, chloroplastic [Source:UniProtKB/Swiss-Prot;Acc:Q0WUA3]
	AT5G43950	8.411678496606e-05	-3.74017712827684		protein_coding	Putative uncharacterized protein [Source:UniProtKB/TrEMBL;Acc:Q9FND1]
	AT1G74730	0.000132623582022586	-3.73902033970848		protein_coding	Putative uncharacterized protein [Source:UniProtKB/TrEMBL;Acc:Q94F10]
	AT5G14780	0.000100486358619359	-3.73478466173956	FDH1	protein_coding	Formate dehydrogenase, mitochondrial [Source:UniProtKB/TrEMBL;Acc:A0A178UHK7]
	AT5G57350	0.000327177213841146	-3.73149613734	AHA3	protein_coding	Plasma membrane ATPase [Source:UniProtKB/TrEMBL;Acc:A0A178UHY0]
	AT1G78070	2.95512934601709e-05	-3.73133790042054		protein_coding	At1g78070/F28K19_28 [Source:UniProtKB/TrEMBL;Acc:Q94JT6]
	AT2G20750	0.000852517350424641	-3.72759932453841	EXPB1	protein_coding	Expansin-B1 [Source:UniProtKB/Swiss-Prot;Acc:Q9SKU2]
	AT5G20250	0.00187000207762507	-3.72420158598665	DIN10	protein_coding	Raffinose synthase family protein [Source:UniProtKB/TrEMBL;Acc:F4K470]
	AT3G50685	0.000146822495735362	-3.72181641088189		protein_coding	AT3g50680/T3A5_60 [Source:UniProtKB/TrEMBL;Acc:Q941E5]
	AT1G49450	0.000241858582917649	-3.71164856708445		protein_coding	F13F21.11 protein [Source:UniProtKB/TrEMBL;Acc:Q9XIB2]
	AT4G30580	1.55360068445272e-06	-3.71130918284065	LPAT1	protein_coding	1-acyl-sn-glycerol-3-phosphate acyltransferase 1, chloroplastic [Source:UniProtKB/Swiss-Prot;Acc:Q8GXU8]
	AT5G12250	7.09639717394301e-06	-3.71112718014907	TUBB6	protein_coding	Tubulin beta chain [Source:UniProtKB/TrEMBL;Acc:A0A178UPR2]
	AT1G26210	3.31969580985108e-05	-3.71070525679445	ATSOFL1	protein_coding	At1g26210 [Source:UniProtKB/TrEMBL;Acc:Q67YG7]
	AT1G78180	1.83941183154134e-05	-3.70775485112356		protein_coding	Probable mitochondrial adenine nucleotide transporter BTL2 [Source:UniProtKB/Swiss-Prot;Acc:Q9C9R4]
	AT4G33666	0.00260538509791145	-3.70132882389805		protein_coding	Putative uncharacterized protein [Source:UniProtKB/TrEMBL;Acc:Q94AJ7]
	AT3G16670	0.00580318714118034	-3.6981734945412		protein_coding	AT3g16670/MGL6_12 [Source:UniProtKB/TrEMBL;Acc:Q9LUR6]
	AT3G49140	9.89302608287212e-06	-3.69502480494662		protein_coding	Uncharacterized protein At3g49140 [Source:UniProtKB/Swiss-Prot;Acc:Q0WMN5]
	AT3G58120	0.000286124651947815	-3.68863180511366	BZIP61	protein_coding	BZIP61 [Source:UniProtKB/TrEMBL;Acc:A0A178VLL5]
	ATCG00210	0.000576229803446404	-3.68717651533973	PETN	protein_coding	Cytochrome b6-f complex subunit 8 [Source:UniProtKB/Swiss-Prot;Acc:P61039]
	AT3G52750	2.85396346694722e-05	-3.68179257763105	FTSZ2-2	protein_coding	Cell division protein FtsZ homolog 2-2, chloroplastic [Source:UniProtKB/Swiss-Prot;Acc:Q9LXJ0]
	AT2G40400	0.000176657586756475	-3.67963571357884	RER5	protein_coding	Protein RETICULATA-RELATED 5, chloroplastic [Source:UniProtKB/Swiss-Prot;Acc:Q9SIY5]
	AT3G21055	0.000111996168989204	-3.67693255302989	PSBTN	protein_coding	Photosystem II subunit T [Source:UniProtKB/TrEMBL;Acc:A0A1I9LS90]
	AT4G27595	0.0099464146857237	-3.67607982896223		protein_coding	Plant protein of unknown function (DUF827) [Source:TAIR;Acc:AT4G27595]
	AT3G62820	0.000266845306384285	-3.67587986911463		protein_coding	Plant invertase/pectin methylesterase inhibitor superfamily protein [Source:UniProtKB/TrEMBL;Acc:Q9LZI3]
	AT5G57170	6.88916386916406e-05	-3.67202486134304		protein_coding	Tautomerase/MIF superfamily protein [Source:UniProtKB/TrEMBL;Acc:F4KAK0]
	AT1G32100	0.000344918791582514	-3.66864805612522	PRR1	protein_coding	Pinoresinol reductase 1 [Source:UniProtKB/Swiss-Prot;Acc:Q9FVQ6]
	AT5G26200	0.00125957855812983	-3.66465227983826		protein_coding	AT5g26200/T19G15_50 [Source:UniProtKB/TrEMBL;Acc:Q93YZ9]
	AT3G47960	0.00050364457489528	-3.66267807721561	NPF2.10	protein_coding	GTR1 [Source:UniProtKB/TrEMBL;Acc:A0A178V6P7]
	AT5G18360	0.00012382617026759	-3.66169087410818		protein_coding	Disease resistance protein (TIR-NBS-LRR class) family [Source:UniProtKB/TrEMBL;Acc:F4JWL8]
	AT4G38220	0.00109464629241653	-3.65968491299835		protein_coding	Peptidase M20/M25/M40 family protein [Source:UniProtKB/TrEMBL;Acc:F4JTK8]
	AT4G04360	0.00669785791887936	-3.656221407278		protein_coding	Protein of unknown function (DUF1068) [Source:TAIR;Acc:AT4G04360]
	ATCG00180	9.20766855906447e-05	-3.65226169977419	RPOC1	protein_coding	DNA-directed RNA polymerase subunit beta' [Source:UniProtKB/Swiss-Prot;Acc:P56763]
	AT3G14940	0.00157665097729529	-3.64653187208266	PPC3	protein_coding	Phosphoenolpyruvate carboxylase 3 [Source:UniProtKB/Swiss-Prot;Acc:Q84VW9]
	AT3G10405	1.23987931144707e-06	-3.64480476399463		protein_coding	At3g10405 [Source:UniProtKB/TrEMBL;Acc:A0JQ78]
	AT3G05410	6.73102597143204e-06	-3.63622655960239	PPD7	protein_coding	PsbP domain-containing protein 7, chloroplastic [Source:UniProtKB/Swiss-Prot;Acc:F4J7A7]
	AT1G56050	8.09702822153245e-06	-3.61841389241465		protein_coding	Obg-like ATPase 1 [Source:UniProtKB/TrEMBL;Acc:F4I3J0]
	AT2G38080	0.000182970006950798	-3.61575264848279	IRX12	protein_coding	Laccase-4 [Source:UniProtKB/Swiss-Prot;Acc:O80434]
	AT5G60020	0.000309673770039345	-3.61542880976442	LAC17	protein_coding	Laccase-17 [Source:UniProtKB/Swiss-Prot;Acc:Q9FJD5]
	AT1G62250	4.76354572533181e-05	-3.60367136985128		protein_coding	F19K23.17 protein [Source:UniProtKB/TrEMBL;Acc:O04589]
	AT1G73885	1.66929896489522e-05	-3.60177730180849		protein_coding	unknown protein; FUNCTIONS IN: molecular_function unknown; INVOLVED IN: biological_process unknown; LOCATED IN: chloroplast thylakoid membrane, chloroplast; Has 37 Blast hits to 37 proteins in 13 species: Archae - 0; Bacteria - 0; Metazoa - 0; Fungi /.../Plants - 37; Viruses - 0; Other Eukaryotes - 0 (source: NCBI BLink). [Source:TAIR;Acc:AT1G73885]
	AT1G29920	0.00284061767781626	-3.60092524675004	LHCB1.1	protein_coding	Chlorophyll a-b binding protein 3, chloroplastic [Source:UniProtKB/Swiss-Prot;Acc:Q8VZ87]
	AT1G30610	0.00104435017389563	-3.59886109087965	EMB2279	protein_coding	Pentatricopeptide repeat-containing protein At1g30610, chloroplastic [Source:UniProtKB/Swiss-Prot;Acc:Q9SA76]
	AT3G21200	4.97720292117073e-06	-3.59871078991673	GLUTRBP	protein_coding	Glutamyl-tRNA reductase-binding protein, chloroplastic [Source:UniProtKB/Swiss-Prot;Acc:Q9LU39]
	AT3G57530	0.000269833996871189	-3.59840761539987	CPK32	protein_coding	Calcium-dependent protein kinase 32 [Source:UniProtKB/Swiss-Prot;Acc:Q6NLQ6]
	AT4G01580	8.97365062881308e-05	-3.59734774766134		protein_coding	B3 domain-containing protein At4g01580 [Source:UniProtKB/Swiss-Prot;Acc:Q9ZSH7]
	AT5G02760	1.22647786217653e-05	-3.5955957428859		protein_coding	Probable protein phosphatase 2C 67 [Source:UniProtKB/Swiss-Prot;Acc:Q501F9]
	AT4G18780	0.000199584931854515	-3.58355220697624	CESA8	protein_coding	Cellulose synthase (Fragment) [Source:UniProtKB/TrEMBL;Acc:A0A068FHR7]
	AT2G01755	0.000249870662837067	-3.57864716010899		protein_coding	unknown protein; FUNCTIONS IN: molecular_function unknown; INVOLVED IN: biological_process unknown; LOCATED IN: chloroplast; Has 120 Blast hits to 120 proteins in 52 species: Archae - 0; Bacteria - 80; Metazoa - 0; Fungi - 0; Plants - 24; Viruses - /.../er Eukaryotes - 16 (source: NCBI BLink). [Source:TAIR;Acc:AT2G01755]
	AT2G39670	5.38936570787144e-06	-3.57617130652555		protein_coding	Radical SAM superfamily protein [Source:UniProtKB/TrEMBL;Acc:F4IVY6]
	AT2G32860	0.00038830737307749	-3.57442088350135	BGLU33	protein_coding	Beta-glucosidase 33 [Source:UniProtKB/Swiss-Prot;Acc:O48779]
	AT1G14270	1.53535450195095e-06	-3.57287343515886		protein_coding	CAAX amino terminal protease family protein [Source:UniProtKB/TrEMBL;Acc:F4HUI0]
	AT4G35250	0.00112833580683082	-3.57028854304798		protein_coding	HCF244 [Source:UniProtKB/TrEMBL;Acc:A0A178UXV2]
	AT1G03130	0.000583451190855292	-3.5647965955258	PSAD2	protein_coding	Photosystem I reaction center subunit II-2, chloroplastic [Source:UniProtKB/Swiss-Prot;Acc:Q9SA56]
	AT1G74690	0.000365916286898211	-3.55819757594902	IQD31	protein_coding	Protein IQ-DOMAIN 31 [Source:UniProtKB/Swiss-Prot;Acc:Q8L4D8]
	AT4G24380	0.00391838338812288	-3.554988287287		protein_coding	INVOLVED IN: 10-formyltetrahydrofolate biosynthetic process, folic acid and derivative biosynthetic process; EXPRESSED IN: 24 plant structures; EXPRESSED DURING: 15 growth stages; CONTAINS InterPro DOMAIN/s: Serine hydrolase (InterPro:IPR005645); BE /.../bidopsis thaliana protein match is: alpha/beta-Hydrolases superfamily protein (TAIR:AT5G65400.1); Has 30201 Blast hits to 17322 proteins in 780 …
	AT4G01935	4.12755480031747e-05	-3.55119170993849		protein_coding	unknown protein; FUNCTIONS IN: molecular_function unknown; INVOLVED IN: biological_process unknown; LOCATED IN: chloroplast; Has 37 Blast hits to 37 proteins in 17 species: Archae - 0; Bacteria - 0; Metazoa - 0; Fungi - 0; Plants - 30; Viruses - 0; /.../Eukaryotes - 7 (source: NCBI BLink). [Source:TAIR;Acc:AT4G01935]
	AT5G62170	0.000187711236229869	-3.55114672916294		protein_coding	unknown protein; BEST Arabidopsis thaliana protein match is: unknown protein (TAIR:AT5G51850.1); Has 381 Blast hits to 359 proteins in 81 species: Archae - 0; Bacteria - 16; Metazoa - 101; Fungi - 21; Plants - 99; Viruses - 3; Other Eukaryotes - 141 /.../ce: NCBI BLink). [Source:TAIR;Acc:AT5G62170]
	AT5G07080	0.00260228827632587	-3.54883132387423		protein_coding	HXXXD-type acyl-transferase family protein [Source:UniProtKB/TrEMBL;Acc:Q9LYQ7]
	AT4G25910	8.96950395858627e-06	-3.54753639631079	NIFU3	protein_coding	NifU-like protein 3, chloroplastic [Source:UniProtKB/Swiss-Prot;Acc:Q84RQ7]
	AT5G60860	1.07903370856921e-05	-3.54548555486831	RABA1F	protein_coding	Ras-related protein RABA1f [Source:UniProtKB/Swiss-Prot;Acc:Q9FJH0]
	AT3G23070	0.00010419788944912	-3.54268758548519	CFM3A	protein_coding	CRM-domain containing factor CFM3A, chloroplastic/mitochondrial [Source:UniProtKB/Swiss-Prot;Acc:F4J2U9]
	AT1G71720	1.63456119261291e-05	-3.54199034015297		protein_coding	F14O23.10 protein [Source:UniProtKB/TrEMBL;Acc:Q9M9H4]
	AT5G12150	1.08351933487553e-05	-3.53768971947328	ROPGAP6	protein_coding	Rho GTPase-activating protein 6 [Source:UniProtKB/Swiss-Prot;Acc:Q9FMP8]
	ATCG00120	6.23910291014811e-05	-3.52804458463742	ATPA	protein_coding	ATP synthase subunit alpha, chloroplastic [Source:UniProtKB/TrEMBL;Acc:A0A1B1W4S8]
	AT5G61040	0.000436033588590803	-3.52511523219194		protein_coding	Emb [Source:UniProtKB/TrEMBL;Acc:Q9FNR0]
	AT5G14260	1.06222303098678e-05	-3.52349438958399		protein_coding	Putative uncharacterized protein At5g14260 [Source:UniProtKB/TrEMBL;Acc:Q8VZB5]
	AT5G12110	0.00640842011985763	-3.52137670188451		protein_coding	At5g12110 [Source:UniProtKB/TrEMBL;Acc:Q29PY2]
	AT1G47380	0.000311188208055364	-3.5161776842512		protein_coding	Probable protein phosphatase 2C 12 [Source:UniProtKB/Swiss-Prot;Acc:Q9FX08]
	AT1G56720	4.97492217156988e-05	-3.51592857101352		protein_coding	At1g56720 [Source:UniProtKB/TrEMBL;Acc:Q7Y229]
	AT3G50560	0.00179528437654465	-3.51575822529958		protein_coding	AT3g50560/T20E23_160 [Source:UniProtKB/TrEMBL;Acc:Q943Z4]
	AT1G03090	1.70627347151811e-05	-3.51313860380031	MCCA	protein_coding	Methylcrotonoyl-CoA carboxylase subunit alpha, mitochondrial [Source:UniProtKB/Swiss-Prot;Acc:Q42523]
	AT3G13000	2.76935094655967e-05	-3.51163635219362		protein_coding	AT3G13000 protein [Source:UniProtKB/TrEMBL;Acc:Q56W79]
	AT3G54030	8.13770085098343e-06	-3.49450578798428		protein_coding	BSK6 [Source:UniProtKB/TrEMBL;Acc:A0A178VAE8]
	AT1G29510	0.0044816388318296	-3.49314174103228	SAUR67	protein_coding	Auxin-responsive protein SAUR67 [Source:UniProtKB/Swiss-Prot;Acc:F4I1I4]
	ATCG00450	0.00160540374242093	-3.49235855823371	TRNV.1	tRNA	tRNA-Val [Source:TAIR;Acc:ATCG00450]
	AT5G04140	0.00321502302768232	-3.49216174543041	GLU1	protein_coding	glutamate synthase 1 [Source:TAIR;Acc:AT5G04140]
	AT1G49990	0.000846395641646688	-3.49127532694642		protein_coding	F-box protein At1g49990 [Source:UniProtKB/Swiss-Prot;Acc:Q9LPM2]
	AT4G30825	0.000513725426279039	-3.49125193577078		protein_coding	Pentatricopeptide repeat-containing protein At4g30825, chloroplastic [Source:UniProtKB/Swiss-Prot;Acc:O65567]
	AT1G32550	4.88158770289499e-07	-3.4891951783136	FdC1	protein_coding	2Fe-2S ferredoxin-like superfamily protein [Source:UniProtKB/TrEMBL;Acc:F4IE99]
	AT5G44650	1.10151105407333e-05	-3.48754716809335	Y3IP1	protein_coding	Ycf3-interacting protein 1, chloroplastic [Source:UniProtKB/Swiss-Prot;Acc:Q9LU01]
	AT4G35440	3.4973406606223e-05	-3.48608175798354	CLC-E	protein_coding	Chloride channel protein [Source:UniProtKB/TrEMBL;Acc:F4JN11]
	AT4G02530	1.59725567292474e-05	-3.48410497409606		protein_coding	chloroplast thylakoid lumen protein [Source:TAIR;Acc:AT4G02530]
	AT1G21500	0.000131043258839718	-3.48127907868929		protein_coding	F24J8.11 protein [Source:UniProtKB/TrEMBL;Acc:Q9LPK9]
	AT3G56650	4.31701538891861e-07	-3.4788685833003	PPD6	protein_coding	AT3G56650 protein [Source:UniProtKB/TrEMBL;Acc:B9DH49]
	AT1G11860	0.000828596570888163	-3.47486501243157		protein_coding	Glycine cleavage T-protein family [Source:TAIR;Acc:AT1G11860]
	AT3G04260	1.41313414913326e-05	-3.47236357160807	PTAC3	protein_coding	Plastid transcriptionally active 3 [Source:UniProtKB/TrEMBL;Acc:F4J3M2]
	AT2G35880	9.71316719760935e-05	-3.47110895281052	WDL4	protein_coding	Protein WVD2-like 4 [Source:UniProtKB/Swiss-Prot;Acc:Q9SJ62]
	AT5G10605	0.00219488826811375	-3.46918042395828		protein_coding	Methyltransferase [Source:UniProtKB/TrEMBL;Acc:F4KI79]
	AT1G50320	8.92613152336913e-05	-3.46638971217307	ATHX	protein_coding	Thioredoxin X, chloroplastic [Source:UniProtKB/Swiss-Prot;Acc:Q8LD49]
	AT3G12345	0.000824622541320512	-3.46269231830678		protein_coding	FKBP-type peptidyl-prolyl cis-trans isomerase [Source:UniProtKB/TrEMBL;Acc:Q9LHH3]
	AT1G18400	0.00103098310572323	-3.46241347703192	BEE1	protein_coding	Transcription factor BEE 1 [Source:UniProtKB/Swiss-Prot;Acc:Q8GZ13]
	AT1G14280	6.96705923865888e-06	-3.46134484358603	PKS2	protein_coding	Protein PHYTOCHROME KINASE SUBSTRATE 2 [Source:UniProtKB/Swiss-Prot;Acc:Q9M9T4]
	AT5G08280	5.4579543413146e-06	-3.45973878974936	HEMC	protein_coding	Porphobilinogen deaminase, chloroplastic [Source:UniProtKB/Swiss-Prot;Acc:Q43316]
	AT3G57760	0.0010912753714389	-3.4581108876055		protein_coding	AT3g57760/F15B8_50 [Source:UniProtKB/TrEMBL;Acc:Q9SVZ0]
	AT1G29430	0.00108246573379491	-3.45531974248686	SAUR62	protein_coding	Auxin-responsive protein SAUR62 [Source:UniProtKB/Swiss-Prot;Acc:Q9C7Q8]
	AT2G46820	4.61429940431565e-05	-3.45321445512173	CURT1B	protein_coding	Protein CURVATURE THYLAKOID 1B, chloroplastic [Source:UniProtKB/Swiss-Prot;Acc:Q8LCA1]
	AT4G04350	4.75144499703158e-05	-3.44813024414356	EMB2369	protein_coding	Leucine--tRNA ligase, chloroplastic/mitochondrial [Source:UniProtKB/Swiss-Prot;Acc:Q9XEA0]
	AT3G16370	6.96705923865888e-06	-3.44756038655908	APG	protein_coding	GDSL esterase/lipase APG [Source:UniProtKB/Swiss-Prot;Acc:Q9LU14]
	AT3G56940	0.000364430597316857	-3.4472678752595	CRD1	protein_coding	Magnesium-protoporphyrin IX monomethyl ester [oxidative] cyclase, chloroplastic [Source:UniProtKB/Swiss-Prot;Acc:Q9M591]
	AT2G36895	0.00118494113607551	-3.44481507473625		protein_coding	unknown protein; FUNCTIONS IN: molecular_function unknown; INVOLVED IN: biological_process unknown; LOCATED IN: chloroplast; Has 32 Blast hits to 32 proteins in 14 species: Archae - 0; Bacteria - 0; Metazoa - 0; Fungi - 0; Plants - 32; Viruses - 0; /.../Eukaryotes - 0 (source: NCBI BLink). [Source:TAIR;Acc:AT2G36895]
	AT3G63410	7.52177669307007e-05	-3.44296908976802	VTE3	protein_coding	2-methyl-6-phytyl-1,4-hydroquinone methyltransferase, chloroplastic [Source:UniProtKB/Swiss-Prot;Acc:Q9LY74]
	AT5G57930	1.09159374427696e-05	-3.44261870642932	APO2	protein_coding	Emb1629 [Source:UniProtKB/TrEMBL;Acc:A0A178UP75]
	AT1G68010	0.000983493860918291	-3.44251479142291	HPR	protein_coding	hydroxypyruvate reductase [Source:TAIR;Acc:AT1G68010]
	AT5G58980	0.000215962864387118	-3.43685848626133	NCER3	protein_coding	Neutral ceramidase 3 [Source:UniProtKB/Swiss-Prot;Acc:F4KHQ8]
	AT5G51110	0.000234844194307279	-3.43529559621939		protein_coding	AT5g51110/MWD22_5 [Source:UniProtKB/TrEMBL;Acc:Q9LU63]
	AT3G05345	2.1414961312585e-05	-3.43505550657915		protein_coding	Chaperone DnaJ-domain superfamily protein [Source:UniProtKB/TrEMBL;Acc:F4J794]
	AT5G19310	0.000408064889203152	-3.4345060611562	CHR23	protein_coding	Probable ATP-dependent DNA helicase CHR23 [Source:UniProtKB/Swiss-Prot;Acc:F4K128]
	AT1G17220	6.94337580949045e-05	-3.43407325436887	FUG1	protein_coding	Translation initiation factor IF-2, chloroplastic [Source:UniProtKB/Swiss-Prot;Acc:Q9SHI1]
	AT3G09210	2.89105109916893e-05	-3.43367084892961	PTAC13	protein_coding	AT3g09210/F3L24_8 [Source:UniProtKB/TrEMBL;Acc:Q94AA3]
	AT5G45680	1.32174972915765e-05	-3.43284083352972	FKBP13	protein_coding	Peptidyl-prolyl cis-trans isomerase FKBP13, chloroplastic [Source:UniProtKB/Swiss-Prot;Acc:Q9SCY2]
	AT5G05580	0.000617392884752807	-3.43242924331882	FAD8	protein_coding	Temperature-sensitive sn-2 acyl-lipid omega-3 desaturase (ferredoxin), chloroplastic [Source:UniProtKB/Swiss-Prot;Acc:P48622]
	AT4G17090	0.000308460037076496	-3.43203694682933	BAM3	protein_coding	Beta-amylase 3, chloroplastic [Source:UniProtKB/Swiss-Prot;Acc:O23553]
	AT3G14810	2.61613123224617e-06	-3.42954348616232	MSL5	protein_coding	Mechanosensitive ion channel protein 5 [Source:UniProtKB/Swiss-Prot;Acc:Q9LH74]
	ATCG00270	0.000142103526479232	-3.42890747350591	PSBD	protein_coding	Photosystem II D2 protein [Source:UniProtKB/Swiss-Prot;Acc:P56761]
	AT4G21280	0.000196792225021494	-3.4287860893747	PSBQ1	protein_coding	Oxygen-evolving enhancer protein 3-1, chloroplastic [Source:UniProtKB/Swiss-Prot;Acc:Q9XFT3]
	ATCG00250	0.00463852689184036	-3.42680361214225	TRNE	tRNA	this chloroplast gene encodes a UUC tRNA whose expression is regulated by SIG2. [Source:TAIR;Acc:ATCG00250]
	AT3G14570	0.000325180433532493	-3.42550526088867	CALS8	protein_coding	Putative callose synthase 8 [Source:UniProtKB/Swiss-Prot;Acc:Q9LUD7]
	AT5G37830	0.000283598666307327	-3.42423573495747	OXP1	protein_coding	5-oxoprolinase [Source:UniProtKB/Swiss-Prot;Acc:Q9FIZ7]
	AT3G27160	0.000107378099548355	-3.42298412583224	GHS1	protein_coding	Ribosomal protein S21 family protein [Source:UniProtKB/TrEMBL;Acc:A0A1I9LRJ3]
	AT5G53050	0.000426830381253692	-3.41812305559948		protein_coding	Alpha/beta-Hydrolases superfamily protein [Source:UniProtKB/TrEMBL;Acc:Q9LVU7]
	AT1G19720	0.000411797972716215	-3.41712349847414	DYW7	protein_coding	Pentatricopeptide repeat-containing protein At1g19720 [Source:UniProtKB/Swiss-Prot;Acc:Q9FXH1]
	AT3G51075	0.00362026284701514	-3.4121156384698		lncRNA	other RNA [Source:TAIR;Acc:AT3G51075]
	AT1G04240	0.000782332207367926	-3.41122563160451	SHY2	protein_coding	AUX/IAA transcriptional regulator family protein [Source:TAIR;Acc:AT1G04240]
	AT2G27680	6.73683385113491e-06	-3.41090122216688		protein_coding	At2g27680/F15K20.22 [Source:UniProtKB/TrEMBL;Acc:Q9ZUX0]
	AT4G08590	0.00186517431701484	-3.41031546377212	ORTHL	protein_coding	E3 ubiquitin-protein ligase ORTHRUS-LIKE 1 [Source:UniProtKB/Swiss-Prot;Acc:Q681I0]
	AT1G15820	0.00079666089087572	-3.40681943872922	LHCB6	protein_coding	Chlorophyll a-b binding protein, chloroplastic [Source:UniProtKB/TrEMBL;Acc:Q9LMQ2]
	AT5G65990	0.000327294643623159	-3.40413235795514	AVT3A	protein_coding	Amino acid transporter AVT3A [Source:UniProtKB/Swiss-Prot;Acc:Q9FKY3]
	AT2G21540	0.000147220188632557	-3.40248845564328	SFH3	protein_coding	Phosphatidylinositol/phosphatidylcholine transfer protein SFH3 [Source:UniProtKB/Swiss-Prot;Acc:Q93ZE9]
	AT1G11720	0.000545309713020103	-3.40178681370326	ATSS3	protein_coding	SS3 [Source:UniProtKB/TrEMBL;Acc:A0A178W4M9]
	AT5G54270	0.000112969627453108	-3.39983230696517	LHCB3	protein_coding	Chlorophyll a-b binding protein 3, chloroplastic [Source:UniProtKB/Swiss-Prot;Acc:Q9S7M0]
	AT5G45310	0.00551942274418542	-3.39825431225163		protein_coding	AT5g45310/K9E15_9 [Source:UniProtKB/TrEMBL;Acc:Q94JR2]
	AT3G01670	1.63264836507466e-05	-3.39817444067806		protein_coding	Sieve element occlusion protein [Source:UniProtKB/TrEMBL;Acc:A0A1I9LMF2]
	AT5G43750	3.52083567287467e-05	-3.39741748826496	PNSB5	protein_coding	PnsB5 [Source:UniProtKB/TrEMBL;Acc:A0A178UJI2]
	AT5G54585	0.00123386880703302	-3.39350505395937		protein_coding	Putative uncharacterized protein At5g54585 [Source:UniProtKB/TrEMBL;Acc:Q8VZU6]
	AT4G02630	0.00487111579357317	-3.39304807122744		protein_coding	Protein kinase superfamily protein [Source:UniProtKB/TrEMBL;Acc:O22764]
	AT5G48900	6.56989039740062e-06	-3.39280350934516		protein_coding	Probable pectate lyase 20 [Source:UniProtKB/Swiss-Prot;Acc:Q93WF1]
	AT5G10470	0.000231722952071358	-3.39127478262684	KCA1	protein_coding	kinesin like protein for actin based chloroplast movement 1 [Source:TAIR;Acc:AT5G10470]
	AT4G18440	0.000320944281165691	-3.39053067497688		protein_coding	Adenylosuccinate lyase [Source:UniProtKB/TrEMBL;Acc:Q8RY94]
	AT1G17970	6.30990969620156e-06	-3.38730826272838		protein_coding	At1g17970/F2H15_16 [Source:UniProtKB/TrEMBL;Acc:Q944L9]
	AT3G02660	7.46102146692113e-06	-3.38676019671019	EMB2768	protein_coding	Tyrosine--tRNA ligase [Source:UniProtKB/TrEMBL;Acc:A0A178VAQ8]
	ATCG00750	0.000388952837243518	-3.37605057300649	RPS11	protein_coding	30S ribosomal protein S11, chloroplastic [Source:UniProtKB/TrEMBL;Acc:A0A1B1W4X8]
	AT2G44230	0.00199961121282387	-3.37431720328708		protein_coding	At2g44230/F4I1.4 [Source:UniProtKB/TrEMBL;Acc:O64858]
	AT1G11960	0.000613290570819861	-3.37396049071955		protein_coding	Hyperosmolality-gated Ca2+ permeable channel 1.3 [Source:UniProtKB/TrEMBL;Acc:A0A097NUP7]
	AT2G26710	0.00336888861071375	-3.37387619665621	CYP734A1	protein_coding	CYP734A1 [Source:UniProtKB/TrEMBL;Acc:A0A178VRF1]
	AT5G17670	1.02771394945342e-05	-3.37227363403687		protein_coding	Alpha/beta-Hydrolases superfamily protein [Source:UniProtKB/TrEMBL;Acc:Q9FN84]
	AT4G32350	0.000501289618714993	-3.37114065852568		protein_coding	Putative uncharacterized protein At4g32350 [Source:UniProtKB/TrEMBL;Acc:Q8RXT2]
	AT4G01920	0.000265959232859218	-3.36911220356419		protein_coding	AT4g01920/T7B11_18 [Source:UniProtKB/TrEMBL;Acc:Q9SYI9]
	AT4G09650	9.48255145279664e-05	-3.36254714816168	ATPD	protein_coding	PDE332 [Source:UniProtKB/TrEMBL;Acc:A0A178V1L3]
	AT1G16080	4.83677219402992e-05	-3.36110446247766		protein_coding	Nuclear protein [Source:UniProtKB/TrEMBL;Acc:Q9S9M7]
	AT3G01440	6.66903788439832e-06	-3.35956073739315	PNSL3	protein_coding	Photosynthetic NDH subunit of lumenal location 3, chloroplastic [Source:UniProtKB/Swiss-Prot;Acc:Q9SGH4]
	AT1G31800	3.31969580985108e-05	-3.35767500797126	CYP97A3	protein_coding	Protein LUTEIN DEFICIENT 5, chloroplastic [Source:UniProtKB/Swiss-Prot;Acc:Q93VK5]
	AT4G29670	3.89687189713362e-05	-3.35706040475035	ACHT2	protein_coding	Thioredoxin-like 2-2, chloroplastic [Source:UniProtKB/Swiss-Prot;Acc:Q8LCT3]
	AT2G20770	0.000282795968044648	-3.35670154192934	GCL2	protein_coding	LanC-like protein GCL2 [Source:UniProtKB/Swiss-Prot;Acc:Q8VZQ6]
	AT1G19180	0.00198193369587081	-3.35647165119451	TIFY10A	protein_coding	TIFY10A [Source:UniProtKB/TrEMBL;Acc:A0A178W7G1]
	AT1G12480	0.000952616654161888	-3.35614385150504	SLAC1	protein_coding	SLAC1 [Source:UniProtKB/TrEMBL;Acc:A0A178WLC1]
	AT2G21770	0.0093831697122106	-3.35446025060201	CESA9	protein_coding	Probable cellulose synthase A catalytic subunit 9 [UDP-forming] [Source:UniProtKB/Swiss-Prot;Acc:Q9SJ22]
	AT1G16445	0.00599211265584958	-3.35438721418329		protein_coding	Putative uncharacterized protein At1g16445 [Source:UniProtKB/TrEMBL;Acc:Q8GUP2]
	AT1G12230	1.5017116565706e-05	-3.35341823636859		protein_coding	Aldolase superfamily protein [Source:UniProtKB/TrEMBL;Acc:F4IC59]
	AT1G01120	0.000167458910620073	-3.34991175873592	KCS1	protein_coding	3-ketoacyl-CoA synthase [Source:UniProtKB/TrEMBL;Acc:A0A178W124]
	AT1G74030	0.00222156753166733	-3.34984322527124	ENO1	protein_coding	Enolase 1, chloroplastic [Source:UniProtKB/Swiss-Prot;Acc:Q9C9C4]
	AT4G23060	0.0097030917742414	-3.34442382646737	IQD22	protein_coding	Calmodulin binding protein IQD22 [Source:UniProtKB/TrEMBL;Acc:Q2NNE0]
	AT1G10560	0.000181028742810802	-3.34357898409421	PUB18	protein_coding	U-box domain-containing protein 18 [Source:UniProtKB/Swiss-Prot;Acc:Q9XIJ5]
	AT3G05350	1.05343529298851e-05	-3.33639020536472		protein_coding	AT3g05350/T12H1_32 [Source:UniProtKB/TrEMBL;Acc:Q8RY11]
	AT1G56500	3.7406912141255e-06	-3.33504095675584	SOQ1	protein_coding	Protein SUPPRESSOR OF QUENCHING 1, chloroplastic [Source:UniProtKB/Swiss-Prot;Acc:Q8VZ10]
	AT3G12930	1.0297253836994e-06	-3.33477910207116	IJ	protein_coding	Protein Iojap, chloroplastic [Source:UniProtKB/Swiss-Prot;Acc:Q9LDY9]
	AT3G63520	1.32831829632871e-05	-3.33317666011905	CCD1	protein_coding	Carotenoid 9,10(9',10')-cleavage dioxygenase 1 [Source:UniProtKB/Swiss-Prot;Acc:O65572]
	AT3G19480	0.000146082038745938	-3.33289350431798	PGDH3	protein_coding	D-3-phosphoglycerate dehydrogenase 3, chloroplastic [Source:UniProtKB/Swiss-Prot;Acc:Q9LT69]
	AT2G34670	0.000335698752686604	-3.33254526994532		protein_coding	Protein of unknown function (DUF630 and DUF632) [Source:TAIR;Acc:AT2G34670]
	AT5G55540	0.00172123658921158	-3.32470017119878	TRN1	protein_coding	Protein TORNADO 1 [Source:UniProtKB/Swiss-Prot;Acc:Q9FJ57]
	AT1G79620	0.000458751021046699	-3.32307007293246		protein_coding	Leucine-rich repeat protein kinase family protein [Source:TAIR;Acc:AT1G79620]
	AT1G32160	5.47798157662812e-06	-3.32098233965048		protein_coding	At1g32160/F3C3_6 [Source:UniProtKB/TrEMBL;Acc:Q9FVR1]
	AT2G18710	6.15899403549532e-07	-3.31563023651938	SCY1	protein_coding	SCY1 [Source:UniProtKB/TrEMBL;Acc:A0A178VZD7]
	AT1G55090	3.52103625389554e-05	-3.31431320523847		protein_coding	Glutamine-dependent NAD(+) synthetase [Source:UniProtKB/Swiss-Prot;Acc:Q9C723]
	AT5G02250	3.17643974052354e-05	-3.31283841029917	RNR1	protein_coding	Ribonuclease II, chloroplastic/mitochondrial [Source:UniProtKB/Swiss-Prot;Acc:Q6NQJ6]
	AT4G13590	2.32644795959936e-06	-3.310755890371	PAM71-HL	protein_coding	Protein PAM71-homolog, chloroplastic [Source:UniProtKB/Swiss-Prot;Acc:Q9T0H9]
	AT2G35500	3.50344608350703e-05	-3.30743593302926	SKL2	protein_coding	Probable inactive shikimate kinase like 2, chloroplastic [Source:UniProtKB/Swiss-Prot;Acc:O82290]
	AT5G11450	2.74869784035996e-06	-3.30437271564597		protein_coding	PsbP domain protein (Mog1/PsbP/DUF1795-like photosystem II reaction center PsbP family protein) [Source:UniProtKB/TrEMBL;Acc:A0A1P8BCY0]
	AT4G27440	3.9489928267454e-05	-3.30361733845831	PORB	protein_coding	Protochlorophyllide reductase B, chloroplastic [Source:UniProtKB/Swiss-Prot;Acc:P21218]
	AT5G50915	0.000870720473948517	-3.30361181590957	BHLH137	protein_coding	Transcription factor bHLH137 [Source:UniProtKB/Swiss-Prot;Acc:Q93W88]
	AT1G12790	0.000724445146299789	-3.29905089001064	PTD	protein_coding	Protein PARTING DANCERS [Source:UniProtKB/Swiss-Prot;Acc:F4IDW9]
	AT5G48910	4.18448721437801e-05	-3.29622935588377	PCMP-H38	protein_coding	Pentatricopeptide repeat-containing protein At5g48910 [Source:UniProtKB/Swiss-Prot;Acc:Q9FI80]
	AT1G67180	0.00782506361648491	-3.29552849081157		protein_coding	F5A8.9 protein [Source:UniProtKB/TrEMBL;Acc:Q9ZW89]
	AT3G51870	3.48446197131527e-06	-3.29442341445664	EAAC	protein_coding	Probable envelope ADP,ATP carrier protein, chloroplastic [Source:UniProtKB/Swiss-Prot;Acc:O65023]
	AT4G15510	1.88828457704434e-05	-3.2942172754109	PPD1	protein_coding	PPD1 [Source:UniProtKB/TrEMBL;Acc:A0A178UV94]
	AT2G36000	5.67970030085416e-05	-3.29394898961189		protein_coding	At2g36000/F11F19.9 [Source:UniProtKB/TrEMBL;Acc:Q9SJ50]
	AT4G30620	0.000265659456103917	-3.29253367273165		protein_coding	Nucleoid-associated protein At4g30620, chloroplastic [Source:UniProtKB/Swiss-Prot;Acc:Q9M098]
	AT1G45474	6.03993297714256e-05	-3.2884903857079	LHCA5	protein_coding	Photosystem I chlorophyll a/b-binding protein 5, chloroplastic [Source:UniProtKB/Swiss-Prot;Acc:Q9C639]
	AT5G24030	0.00951301763690508	-3.28821847467764	SLAH3	protein_coding	S-type anion channel SLAH3 [Source:UniProtKB/Swiss-Prot;Acc:Q9FLV9]
	AT4G00370	6.97006992446329e-07	-3.28481929591207	PHT4;4	protein_coding	Ascorbate transporter, chloroplastic [Source:UniProtKB/Swiss-Prot;Acc:Q8GX78]
	AT3G57720	0.00300043363509593	-3.28213679340642		protein_coding	At3g57720 [Source:UniProtKB/TrEMBL;Acc:A1A6H5]
	AT1G61520	4.30281130361288e-05	-3.28147232429143	LHCA3	protein_coding	Chlorophyll a-b binding protein, chloroplastic [Source:UniProtKB/TrEMBL;Acc:A0A178W5Y6]
	AT5G63310	5.15741802307812e-06	-3.28016202008515	NDPK2	protein_coding	Nucleoside diphosphate kinase [Source:UniProtKB/TrEMBL;Acc:Q0WUG9]
	AT1G64355	9.89302608287212e-06	-3.27663686698503		protein_coding	1-acyl-sn-glycerol-3-phosphate acyltransferase [Source:UniProtKB/TrEMBL;Acc:Q8S9I8]
	AT3G51510	7.47224115699418e-06	-3.27637174970016		protein_coding	AT3g51510/F26O13_150 [Source:UniProtKB/TrEMBL;Acc:Q9SCZ8]
	AT1G30690	0.000125584756804859	-3.27544737658515	PATL4	protein_coding	Patellin-4 [Source:UniProtKB/Swiss-Prot;Acc:Q94C59]
	AT5G66080	0.00181782616059709	-3.2636419151743		protein_coding	Probable protein phosphatase 2C 79 [Source:UniProtKB/Swiss-Prot;Acc:Q9FKX4]
	AT1G20060	0.00187044169281392	-3.26314742084713		protein_coding	ATP binding microtubule motor family protein [Source:TAIR;Acc:AT1G20060]
	AT2G20890	4.81509883822551e-05	-3.25960989461333	THF1	protein_coding	THF1 [Source:UniProtKB/TrEMBL;Acc:A0A178VVV5]
	AT2G21280	2.51414825031356e-05	-3.25929377385197	GC1	protein_coding	NAD(P)-binding Rossmann-fold superfamily protein [Source:TAIR;Acc:AT2G21280]
	AT3G54020	0.00237681594650849	-3.25909669407516	IPCS1	protein_coding	Phosphatidylinositol:ceramide inositolphosphotransferase 1 [Source:UniProtKB/Swiss-Prot;Acc:Q9M325]
	AT5G04230	0.00352593859140229	-3.25859278609855	PAL3	protein_coding	Phenylalanine ammonia-lyase [Source:UniProtKB/TrEMBL;Acc:F4JW69]
	AT1G65260	2.57363041629236e-06	-3.25761215835478	VIPP1	protein_coding	Membrane-associated protein VIPP1, chloroplastic [Source:UniProtKB/Swiss-Prot;Acc:O80796]
	AT1G05590	2.85964110536207e-05	-3.25410903982648	HEXO2	protein_coding	Beta-hexosaminidase 2 [Source:UniProtKB/Swiss-Prot;Acc:Q9SYK0]
	AT4G04955	2.27134851277054e-05	-3.25381395937939	ALN	protein_coding	Allantoinase [Source:UniProtKB/Swiss-Prot;Acc:Q94AP0]
	AT4G31270	0.00120834470449239	-3.25012704047463		protein_coding	At4g31270 [Source:UniProtKB/TrEMBL;Acc:Q8GWR8]
	AT2G34460	0.000451262294430344	-3.24990516847331		protein_coding	Uncharacterized protein At2g34460, chloroplastic [Source:UniProtKB/Swiss-Prot;Acc:Q8H124]
	AT5G24300	4.23472506647958e-05	-3.2486366331376	SS1	protein_coding	Starch synthase, chloroplastic/amyloplastic (Fragment) [Source:UniProtKB/TrEMBL;Acc:W8QN76]
	AT5G05890	0.000495086961139771	-3.2469037005508	UGT76C5	protein_coding	Glycosyltransferase (Fragment) [Source:UniProtKB/TrEMBL;Acc:W8PV16]
	AT2G41740	1.71978391882753e-05	-3.24446134758585	VLN2	protein_coding	VLN2 [Source:UniProtKB/TrEMBL;Acc:A0A178VT62]
	AT1G53670	0.00023578373986261	-3.24399912515353	MSRB1	protein_coding	Peptide methionine sulfoxide reductase B1, chloroplastic [Source:UniProtKB/Swiss-Prot;Acc:Q9C8M2]
	AT2G35780	1.46898755139885e-06	-3.24250025192474	SCPL26	protein_coding	Carboxypeptidase [Source:UniProtKB/TrEMBL;Acc:A0A178VN35]
	AT1G80380	8.96950395858627e-06	-3.24087054389428	GLYK	protein_coding	D-glycerate 3-kinase, chloroplastic [Source:UniProtKB/Swiss-Prot;Acc:Q944I4]
	AT3G54250	0.000802698919405456	-3.2396671960347	MVD2	protein_coding	Diphosphomevalonate decarboxylase MVD2, peroxisomal [Source:UniProtKB/Swiss-Prot;Acc:F4JCU3]
	AT2G40490	7.93473708535697e-06	-3.23589991995885	HEME2	protein_coding	Uroporphyrinogen decarboxylase 2, chloroplastic [Source:UniProtKB/Swiss-Prot;Acc:O22886]
	AT1G01780	0.00147782595135918	-3.23568347690187	PLIM2B	protein_coding	LIM domain-containing protein PLIM2b [Source:UniProtKB/Swiss-Prot;Acc:Q1ECF5]
	AT2G24420	0.000155227601505679	-3.23390804551524		protein_coding	AT2G24420 protein [Source:UniProtKB/TrEMBL;Acc:Q9ZQ26]
	AT3G19400	0.000116347596007478	-3.2338296295745	RDL2	protein_coding	Probable cysteine protease RDL2 [Source:UniProtKB/Swiss-Prot;Acc:Q9LT77]
	AT3G53170	0.000867764359730452	-3.233285161901		protein_coding	LOW protein: PPR containing protein [Source:UniProtKB/TrEMBL;Acc:A0A1I9LNX7]
	AT3G01510	0.000163462452784692	-3.22613695343641	LSF1	protein_coding	LSF1 [Source:UniProtKB/TrEMBL;Acc:A0A178V9M4]
	AT2G44500	0.00117732334450747	-3.21721702307171	OFUT20	protein_coding	O-fucosyltransferase 20 [Source:UniProtKB/Swiss-Prot;Acc:O64884]
	AT3G17210	0.000110965614145766	-3.21531836778792	HS1	protein_coding	Stress-response A/B barrel domain-containing protein HS1 [Source:UniProtKB/Swiss-Prot;Acc:Q9LUV2]
	AT2G38040	0.000102021216629982	-3.21324316867536	CAC3	protein_coding	Acetyl-coenzyme A carboxylase carboxyl transferase subunit alpha, chloroplastic [Source:UniProtKB/Swiss-Prot;Acc:Q9LD43]
	AT2G44040	0.000144952793953565	-3.21208957342269	DAPB1	protein_coding	4-hydroxy-tetrahydrodipicolinate reductase 1, chloroplastic [Source:UniProtKB/Swiss-Prot;Acc:O80574]
	AT4G16330	2.56303375887153e-05	-3.20675796314067		protein_coding	2-oxoglutarate (2OG) and Fe(II)-dependent oxygenase superfamily protein [Source:UniProtKB/TrEMBL;Acc:F4JLS2]
	AT5G23360	0.00130622461674049	-3.2057536528167		protein_coding	GEM-like protein 7 [Source:UniProtKB/Swiss-Prot;Acc:Q9FMW5]
	AT4G30720	6.34624517482143e-05	-3.20531666805932		protein_coding	FAD/NAD(P)-binding oxidoreductase family protein [Source:UniProtKB/TrEMBL;Acc:F4JQE2]
	AT2G41680	0.00016544229206822	-3.2043514336005	NTRC	protein_coding	Thioredoxin reductase [Source:UniProtKB/TrEMBL;Acc:A0A178VZE7]
	AT3G48187	0.00877902248162352	-3.20401656349359		protein_coding	Serine/Threonine-kinase ATM [Source:UniProtKB/TrEMBL;Acc:A0A1I9LTU3]
	AT2G03390	0.000140962531837573	-3.20190492874276	CLPF	protein_coding	Clp protease adapter protein ClpF, chloroplastic [Source:UniProtKB/Swiss-Prot;Acc:Q67Y99]
	AT3G10270	1.50736800245365e-06	-3.20099528652456	GYRB1	protein_coding	DNA gyrase subunit B [Source:UniProtKB/TrEMBL;Acc:A0A1I9LTQ6]
	AT1G43560	1.62008993918306e-05	-3.19827046672285	Aty2	protein_coding	Ty2 [Source:UniProtKB/TrEMBL;Acc:A0A178WFY2]
	ATCG00290	0.000490513601466303	-3.19554382547389	TRNS.2	tRNA	tRNA-Ser [Source:TAIR;Acc:ATCG00290]
	AT5G53860	4.15482173199787e-06	-3.19423126572317	emb2737	protein_coding	Embryo defective 2737 [Source:UniProtKB/TrEMBL;Acc:F4JYQ8]
	AT5G62790	5.27924664521413e-06	-3.19314902232344	DXR	protein_coding	1-deoxy-D-xylulose 5-phosphate reductoisomerase [Source:UniProtKB/TrEMBL;Acc:F4K7T6]
	AT2G37790	3.61203529004605e-05	-3.19251064461366	AKR4C10	protein_coding	Aldo-keto reductase family 4 member C10 [Source:UniProtKB/Swiss-Prot;Acc:Q84TF0]
	AT3G23080	9.50645061714339e-06	-3.19078150655185		protein_coding	Membrane related protein-like [Source:UniProtKB/TrEMBL;Acc:Q9LS84]
	AT4G31000	0.00878803684026933	-3.18954233420653	CBP60F	protein_coding	Calmodulin-binding protein 60 F [Source:UniProtKB/Swiss-Prot;Acc:F4JR57]
	AT3G01480	1.05343529298851e-05	-3.189327302531	CYP38	protein_coding	Peptidyl-prolyl cis-trans isomerase CYP38, chloroplastic [Source:UniProtKB/Swiss-Prot;Acc:Q9SSA5]
	AT2G29290	0.000243345757025697	-3.18821046625042		protein_coding	Tropinone reductase homolog At2g29290 [Source:UniProtKB/Swiss-Prot;Acc:Q9ZW13]
	AT1G74670	0.000711337900243491	-3.18737851866914	GASA6	protein_coding	Gibberellin-regulated protein 6 [Source:UniProtKB/Swiss-Prot;Acc:Q6NMQ7]
	AT1G74470	0.00219592126237624	-3.18725600712458	CHLP	protein_coding	Geranylgeranyl diphosphate reductase, chloroplastic [Source:UniProtKB/Swiss-Prot;Acc:Q9CA67]
	AT1G26220	0.00112623548694057	-3.18318416961339		protein_coding	Acyl-CoA N-acyltransferases (NAT) superfamily protein [Source:UniProtKB/TrEMBL;Acc:Q9C666]
	AT4G19020	0.00231018569985516	-3.18019756423639	CMT2	protein_coding	DNA (cytosine-5)-methyltransferase CMT2 [Source:UniProtKB/Swiss-Prot;Acc:Q94F87]
	AT3G58850	0.00016774766031349	-3.17976593256413	PAR2	protein_coding	Transcription factor PAR2 [Source:UniProtKB/Swiss-Prot;Acc:Q9LXR7]
	AT1G56190	0.00149465033093014	-3.17951527732056		protein_coding	Phosphoglycerate kinase [Source:UniProtKB/TrEMBL;Acc:A0A178W4Q1]
	AT1G68560	9.57172838855917e-05	-3.1789431644523	XYL1	protein_coding	Alpha-xylosidase 1 [Source:UniProtKB/Swiss-Prot;Acc:Q9S7Y7]
	AT3G08940	0.00017197851094759	-3.1778635747883	LHCB4.2	protein_coding	Chlorophyll a-b binding protein CP29.2, chloroplastic [Source:UniProtKB/Swiss-Prot;Acc:Q9XF88]
	AT4G24280	0.000499382110857598	-3.17621657403496	HSP70-6	protein_coding	Heat shock 70 kDa protein 6, chloroplastic [Source:UniProtKB/Swiss-Prot;Acc:Q9STW6]
	AT1G06680	0.000264550152849372	-3.17252685575534	PSBP1	protein_coding	Oxygen-evolving enhancer protein 2-1, chloroplastic [Source:UniProtKB/Swiss-Prot;Acc:Q42029]
	AT1G20260	3.41305641883588e-05	-3.16644375895999	VHA-B3	protein_coding	VAB3 [Source:UniProtKB/TrEMBL;Acc:A0A178WCF6]
	AT1G51110	0.000151346464511314	-3.16623303187156	PAP12	protein_coding	Probable plastid-lipid-associated protein 12, chloroplastic [Source:UniProtKB/Swiss-Prot;Acc:Q8LAP6]
	AT5G64040	0.000239174738610396	-3.16568904567648	PSAN	protein_coding	Photosystem I reaction center subunit PSI-N, chloroplast, putative / PSI-N, putative (PSAN) [Source:UniProtKB/TrEMBL;Acc:F4KC80]
	AT4G09150	1.23484391578812e-05	-3.16493443347039		protein_coding	T-complex protein 11 [Source:UniProtKB/TrEMBL;Acc:F4JJB2]
	AT1G53840	0.00053664214598777	-3.1623618012166	PME1	protein_coding	Pectinesterase [Source:UniProtKB/TrEMBL;Acc:Q0WWC7]
	AT4G34138	0.000501237099486325	-3.15960235094322	UGT73B1	protein_coding	Glycosyltransferase (Fragment) [Source:UniProtKB/TrEMBL;Acc:W8PUI6]
	AT3G14440	0.000144952793953565	-3.15877986262385	NCED3	protein_coding	9-cis-epoxycarotenoid dioxygenase NCED3, chloroplastic [Source:UniProtKB/Swiss-Prot;Acc:Q9LRR7]
	AT2G21830	0.00173324137321654	-3.15685399345863		protein_coding	Cysteine/Histidine-rich C1 domain family protein [Source:UniProtKB/TrEMBL;Acc:Q9SJ16]
	AT5G13120	0.00432183737216873	-3.15631589307066	PNSL5	protein_coding	Peptidyl-prolyl cis-trans isomerase [Source:UniProtKB/TrEMBL;Acc:A0A178UN74]
	AT4G17370	2.87278517239669e-05	-3.15598354076039		protein_coding	At4g17370 [Source:UniProtKB/TrEMBL;Acc:Q66GR2]
	AT3G46670	0.0033047901814944	-3.15388761291449	UGT76E11	protein_coding	Glycosyltransferase (Fragment) [Source:UniProtKB/TrEMBL;Acc:W8PUR9]
	AT5G42270	0.000384084349133736	-3.15015413415582	FTSH5	protein_coding	VAR1 [Source:UniProtKB/TrEMBL;Acc:A0A178U8J6]
	AT2G28470	5.14140007928516e-05	-3.14711765814698	BGAL8	protein_coding	Beta-galactosidase 8 [Source:UniProtKB/Swiss-Prot;Acc:Q9SCV4]
	AT4G22840	0.00107801516162069	-3.1439362576658	BASS6	protein_coding	Probable sodium/metabolite cotransporter BASS6, chloroplastic [Source:UniProtKB/Swiss-Prot;Acc:Q8VYY4]
	AT2G33800	0.000516931992166839	-3.14275083890347	RPS5	protein_coding	30S ribosomal protein S5, chloroplastic [Source:UniProtKB/Swiss-Prot;Acc:P93014]
	AT3G28860	4.71576399488868e-05	-3.14103194244151	ABCB19	protein_coding	ABC transporter B family member 19 [Source:UniProtKB/Swiss-Prot;Acc:Q9LJX0]
	AT5G36002	0.00295067553764328	-3.13900805071438		lncRNA	other RNA [Source:TAIR;Acc:AT5G36002]
	AT1G22710	1.84339453101014e-05	-3.13706346114082	SUC2	protein_coding	Sucrose transport protein SUC2 [Source:UniProtKB/Swiss-Prot;Acc:Q39231]
	AT2G46570	0.00964848763963548	-3.13299125000653	LAC6	protein_coding	Laccase-6 [Source:UniProtKB/Swiss-Prot;Acc:Q9ZPY2]
	AT1G78280	0.00234720924865609	-3.12435633749783		protein_coding	F-box protein At1g78280 [Source:UniProtKB/Swiss-Prot;Acc:Q9M9E8]
	AT2G25480	0.00531440934158833	-3.12182857958971		protein_coding	TPX2 (targeting protein for Xklp2) protein family [Source:TAIR;Acc:AT2G25480]
	AT5G17910	0.000646495644268719	-3.12144510764454		protein_coding	Cardiomyopathy-associated protein [Source:UniProtKB/TrEMBL;Acc:Q9FKN5]
	AT1G01770	0.000234844194307279	-3.12087249742154		protein_coding	Propionyl-CoA carboxylase [Source:UniProtKB/TrEMBL;Acc:Q8GZ85]
	AT1G29470	0.000167458910620073	-3.12059453131048		protein_coding	Probable methyltransferase PMT24 [Source:UniProtKB/Swiss-Prot;Acc:Q6NPR7]
	AT3G52380	1.09121469682417e-05	-3.11981589684726	CP33	protein_coding	RNA-binding protein CP33, chloroplastic [Source:UniProtKB/Swiss-Prot;Acc:Q39061]
	AT5G13690	0.000234844194307279	-3.11565553851667	NAGLU	protein_coding	Alpha-N-acetylglucosaminidase [Source:UniProtKB/Swiss-Prot;Acc:Q9FNA3]
	AT2G33250	0.00215570413131098	-3.11335283307179		protein_coding	At2g33250/F25I18.1 [Source:UniProtKB/TrEMBL;Acc:O22777]
	AT5G57030	6.73683385113491e-06	-3.11240670670187	LUT2	protein_coding	Lycopene epsilon cyclase, chloroplastic [Source:UniProtKB/Swiss-Prot;Acc:Q38932]
	AT2G27130	0.00125333790448187	-3.11095174756424	XYP11	protein_coding	Xylogen-like protein 11 [Source:UniProtKB/Swiss-Prot;Acc:Q9ZVC7]
	AT1G10380	0.000358960890361138	-3.10795079380249		protein_coding	At1g10380/F14N23_32 [Source:UniProtKB/TrEMBL;Acc:Q93ZB0]
	AT5G22620	4.91659899390102e-05	-3.10639301572188		protein_coding	Probable 2-carboxy-D-arabinitol-1-phosphatase [Source:UniProtKB/Swiss-Prot;Acc:Q9FNJ9]
	AT3G47470	6.81464479468691e-05	-3.10197727645233	LHCA4	protein_coding	Chlorophyll a-b binding protein, chloroplastic [Source:UniProtKB/TrEMBL;Acc:A0A178VEE6]
	AT4G36400	0.000333888314424205	-3.10001510305937	D2HGDH	protein_coding	D-2-hydroxyglutarate dehydrogenase, mitochondrial [Source:UniProtKB/Swiss-Prot;Acc:O23240]
	AT1G73110	5.59857818225381e-05	-3.09598981177701		protein_coding	At1g73110/F3N23_39 [Source:UniProtKB/TrEMBL;Acc:Q9AST9]
	AT4G34290	3.18469130747307e-05	-3.09453411133067		protein_coding	Putative uncharacterized protein AT4g34290 [Source:UniProtKB/TrEMBL;Acc:Q9SYZ4]
	AT1G12770	0.000224905274373889	-3.09196988240919	RH47	protein_coding	DEAD-box ATP-dependent RNA helicase 47, mitochondrial [Source:UniProtKB/Swiss-Prot;Acc:Q8W4E1]
	AT4G09010	0.000256845078730081	-3.09083451197267	APX4	protein_coding	ascorbate peroxidase 4 [Source:TAIR;Acc:AT4G09010]
	AT3G47010	0.000788525154040455	-3.09080407768175		protein_coding	Beta-D-glucan exohydrolase-like protein [Source:UniProtKB/TrEMBL;Acc:Q9SD72]
	AT5G35840	0.000612571469078735	-3.08963761369535	PHYC	protein_coding	Phytochrome C [Source:UniProtKB/Swiss-Prot;Acc:P14714]
	AT3G10630	0.00125917154986503	-3.08935972804031		protein_coding	Mannosyltransferase, putative [Source:UniProtKB/TrEMBL;Acc:Q9LPN6]
	ATCG00640	0.00046585455570657	-3.08915486832713	RPL33	protein_coding	50S ribosomal protein L33, chloroplastic [Source:UniProtKB/Swiss-Prot;Acc:P56796]
	AT2G02450	4.56191977933957e-05	-3.08913990293895	NAC035	protein_coding	NAC domain-containing protein 35 [Source:UniProtKB/Swiss-Prot;Acc:Q9ZVP8]
	AT2G17695	1.50736800245365e-06	-3.08767074891181		protein_coding	FUNCTIONS IN: molecular_function unknown; INVOLVED IN: biological_process unknown; LOCATED IN: chloroplast; CONTAINS InterPro DOMAIN/s: Domain of unknown function DUF1990 (InterPro:IPR018960); Has 259 Blast hits to 259 proteins in 120 species: Archa /.../ Bacteria - 197; Metazoa - 0; Fungi - 0; Plants - 57; Viruses - 0; Other Eukaryotes - 5 (source: NCBI BLink). [Source:TAIR;Acc:AT2G17695]
	AT5G51190	0.00851484980310895	-3.08181410163931	ERF105	protein_coding	Ethylene-responsive transcription factor ERF105 [Source:UniProtKB/Swiss-Prot;Acc:Q8VY90]
	ATCG00490	0.00087216510405427	-3.08055168109693	RBCL	protein_coding	Ribulose bisphosphate carboxylase large chain [Source:UniProtKB/Swiss-Prot;Acc:O03042]
	AT4G20760	3.5300084789572e-06	-3.0801934099154		protein_coding	NAD(P)-binding Rossmann-fold superfamily protein [Source:TAIR;Acc:AT4G20760]
	AT5G48790	2.89287328502334e-06	-3.07625519083441		protein_coding	AT5g48790/K24G6_12 [Source:UniProtKB/TrEMBL;Acc:Q94F50]
	AT5G42310	0.0011313652236789	-3.07589232890342	CRP1	protein_coding	Pentatricopeptide repeat-containing protein At5g42310, mitochondrial [Source:UniProtKB/Swiss-Prot;Acc:Q8L844]
	AT2G02950	0.000581758909918349	-3.07368504132533	PKS1	protein_coding	Protein PHYTOCHROME KINASE SUBSTRATE 1 [Source:UniProtKB/Swiss-Prot;Acc:Q9SWI1]
	AT4G25490	0.00411777094333488	-3.07291334193797	DREB1B	protein_coding	DRE/CRT-binding factor 1 [Source:UniProtKB/TrEMBL;Acc:B6DTR3]
	AT2G41120	0.00435622804701842	-3.07026122827236		protein_coding	At2g41120 [Source:UniProtKB/TrEMBL;Acc:O80675]
	AT1G53590	0.000253395655145394	-3.0685793571387	NTMC2T6.1	protein_coding	C2 domain-containing protein At1g53590 [Source:UniProtKB/Swiss-Prot;Acc:Q93XX4]
	AT5G17420	0.000319421678764018	-3.06559195259883	CESA7	protein_coding	Cellulose synthase (Fragment) [Source:UniProtKB/TrEMBL;Acc:W8PV01]
	AT5G57960	1.70630042423871e-05	-3.06543280140689		protein_coding	GTP binding protein-like [Source:UniProtKB/TrEMBL;Acc:Q9FJM0]
	AT1G44920	9.97791995981305e-05	-3.06381810747788		protein_coding	Putative uncharacterized protein At1g44920 [Source:UniProtKB/TrEMBL;Acc:Q9LPD7]
	AT2G34560	0.00012382617026759	-3.06313173938615		protein_coding	AT2G34560 protein [Source:UniProtKB/TrEMBL;Acc:B9DGC0]
	AT3G15390	0.00130717283788447	-3.06144138199338	SDE5	protein_coding	Putative nuclear RNA export factor SDE5 [Source:UniProtKB/Swiss-Prot;Acc:Q9LUQ3]
	AT2G42380	7.05269059538847e-05	-3.06038012924884	BZIP34	protein_coding	Basic leucine zipper 34 [Source:UniProtKB/Swiss-Prot;Acc:F4IN23]
	AT5G49730	0.000333648238623305	-3.05957383067187	FRO6	protein_coding	Ferric reduction oxidase 6 [Source:UniProtKB/Swiss-Prot;Acc:Q8RWS6]
	AT2G39010	0.000256514491144451	-3.05657790846149	PIP2-6	protein_coding	Probable aquaporin PIP2-6 [Source:UniProtKB/Swiss-Prot;Acc:Q9ZV07]
	AT3G01520	6.96705923865888e-06	-3.05643072981459		protein_coding	Universal stress protein A-like protein [Source:UniProtKB/Swiss-Prot;Acc:Q8LGG8]
	AT5G42740	3.53188750288761e-05	-3.05522875791287	PGIC	protein_coding	Glucose-6-phosphate isomerase [Source:UniProtKB/TrEMBL;Acc:A0A178UPP5]
	AT2G03710	1.78147667478587e-05	-3.05261334012744	AGL3	protein_coding	Agamous-like MADS-box protein AGL3 [Source:UniProtKB/Swiss-Prot;Acc:P29383]
	AT1G23460	0.000751633469432732	-3.0520927432135		protein_coding	Pectin lyase-like superfamily protein [Source:UniProtKB/TrEMBL;Acc:F4I672]
	AT3G10840	0.00041164670473062	-3.05136204775388		protein_coding	Alpha/beta-Hydrolases superfamily protein [Source:UniProtKB/TrEMBL;Acc:A4IJ41]
	AT4G16410	0.000126411461310538	-3.04927406259493		protein_coding	Putative uncharacterized protein At4g16410 [Source:UniProtKB/TrEMBL;Acc:Q8VZK4]
	AT3G54890	0.000561796127629853	-3.04824820718829	LHCA1	protein_coding	Chlorophyll a-b binding protein, chloroplastic [Source:UniProtKB/TrEMBL;Acc:A0A178VBT7]
	AT1G65010	0.00153318326732675	-3.04508290566456		protein_coding	Putative WEB family protein At1g65010, chloroplastic [Source:UniProtKB/Swiss-Prot;Acc:F4I8B9]
	AT5G44530	0.000719162621999066	-3.04225570030773		protein_coding	Subtilase family protein [Source:TAIR;Acc:AT5G44530]
	AT5G58330	0.000115156922273051	-3.04209464363612		protein_coding	Malate dehydrogenase [NADP], chloroplastic [Source:UniProtKB/Swiss-Prot;Acc:Q8H1E2]
	AT1G53560	0.000991048907517988	-3.04157448043202		protein_coding	At1g53560 [Source:UniProtKB/TrEMBL;Acc:Q9LPH1]
	AT5G21930	2.00827858966577e-05	-3.04039711900186	PAA2	protein_coding	Copper-transporting ATPase PAA2, chloroplastic [Source:UniProtKB/Swiss-Prot;Acc:B9DFX7]
	AT5G47040	0.000725823381297126	-3.04016319090228	LON2	protein_coding	Lon protease homolog 2, peroxisomal [Source:UniProtKB/Swiss-Prot;Acc:O64948]
	AT2G05100	0.00289922262738144	-3.03944347227961	LHCB2.1	protein_coding	photosystem II light harvesting complex gene 2.1 [Source:TAIR;Acc:AT2G05100]
	AT1G75450	0.00107464030920807	-3.03729992605211	CKX5	protein_coding	Cytokinin dehydrogenase 5 [Source:UniProtKB/Swiss-Prot;Acc:Q67YU0]
	AT3G06750	0.00310507499218662	-3.03727940650106		protein_coding	F3E22.11 protein [Source:UniProtKB/TrEMBL;Acc:Q9M7Y1]
	AT1G29670	2.07597938595307e-05	-3.0350891680431		protein_coding	GDSL-like Lipase/Acylhydrolase superfamily protein [Source:TAIR;Acc:AT1G29670]
	AT4G28080	0.000608707722000139	-3.03307006859472	TSS	protein_coding	Protein TSS [Source:UniProtKB/Swiss-Prot;Acc:F4JKH6]
	AT1G76450	1.35025634478866e-05	-3.03266464325052	PPD3	protein_coding	PsbP domain-containing protein 3, chloroplastic [Source:UniProtKB/Swiss-Prot;Acc:Q9S720]
	AT3G16920	0.000151346464511314	-3.0322381961353	CTL2	protein_coding	Chitinase-like protein [Source:UniProtKB/TrEMBL;Acc:A0A1I9LSA0]
	AT5G40160	0.00020668950205874	-3.02580110354976	EMB506	protein_coding	Ankyrin repeat domain-containing protein EMB506, chloroplastic [Source:UniProtKB/Swiss-Prot;Acc:Q9SQK3]
	AT3G27050	0.00749821802237272	-3.0238540423737		protein_coding	AT3g27050/MOJ10_14 [Source:UniProtKB/TrEMBL;Acc:Q94JV2]
	AT2G32810	2.21958879984598e-05	-3.02333006487635	BGAL9	protein_coding	Beta-galactosidase 9 [Source:UniProtKB/Swiss-Prot;Acc:Q9SCV3]
	AT5G19940	1.48742508990297e-05	-3.02215856772149	PAP8	protein_coding	Probable plastid-lipid-associated protein 8, chloroplastic [Source:UniProtKB/Swiss-Prot;Acc:Q941D3]
	AT1G76410	0.00494510376413935	-3.02098283364721	ATL8	protein_coding	ATL8 [Source:UniProtKB/TrEMBL;Acc:A0A178WF21]
	AT1G27910	7.60312542664866e-05	-3.02064909039328	PUB45	protein_coding	U-box domain-containing protein 45 [Source:UniProtKB/Swiss-Prot;Acc:Q9C7G1]
	AT1G68910	0.000616388759789979	-3.02052223090954	WIT2	protein_coding	WPP domain-interacting tail-anchored protein 2 [Source:UniProtKB/Swiss-Prot;Acc:A8MQR0]
	AT5G52410	0.00358497189705076	-3.01988687135895		protein_coding	CONTAINS InterPro DOMAIN/s: S-layer homology domain (InterPro:IPR001119); BEST Arabidopsis thaliana protein match is: unknown protein (TAIR:AT5G23890.1); Has 30201 Blast hits to 17322 proteins in 780 species: Archae - 12; Bacteria - 1396; Metazoa - /.../ Fungi - 3422; Plants - 5037; Viruses - 0; Other Eukaryotes - 2996 (source: NCBI BLink). [Source:TAIR;Acc:AT5G52410]
	AT1G02280	4.97720292117073e-06	-3.0198077615172	TOC33	protein_coding	Translocase of chloroplast 33, chloroplastic [Source:UniProtKB/Swiss-Prot;Acc:O23680]
	AT4G01040	3.5145484068288e-05	-3.01528732798853		protein_coding	Glycosyl hydrolase superfamily protein [Source:UniProtKB/TrEMBL;Acc:Q9M159]
	AT1G43650	0.00296196385307662	-3.01391797098354		protein_coding	WAT1-related protein At1g43650 [Source:UniProtKB/Swiss-Prot;Acc:Q6NMB7]
	AT3G07360	4.61429940431565e-05	-3.0134076712805	PUB9	protein_coding	RING-type E3 ubiquitin transferase [Source:UniProtKB/TrEMBL;Acc:A0A178VJC7]
	AT5G10690	6.19304639342382e-06	-3.00775915821499	CBSPPR1	protein_coding	Pentatricopeptide repeat-containing protein At5g10690 [Source:UniProtKB/Swiss-Prot;Acc:Q8VYD6]
	AT5G65460	0.000244494459748137	-3.00722490500293	KCA2	protein_coding	kinesin like protein for actin based chloroplast movement 2 [Source:TAIR;Acc:AT5G65460]
	AT2G33590	0.000225551474052288	-3.00576627852872		protein_coding	CRL1 [Source:UniProtKB/TrEMBL;Acc:A0A178VRE7]
	AT5G44020	0.000215573232609632	-3.00134802481523		protein_coding	HAD superfamily, subfamily IIIB acid phosphatase [Source:UniProtKB/TrEMBL;Acc:Q9FNC4]
	AT5G35790	1.88828457704434e-05	-2.99998811829246	APG1	protein_coding	Glucose-6-phosphate 1-dehydrogenase 1, chloroplastic [Source:UniProtKB/Swiss-Prot;Acc:Q43727]
	AT4G38400	0.00723262965355314	-2.99835745517227	EXLA2	protein_coding	Expansin-like A2 [Source:UniProtKB/Swiss-Prot;Acc:Q9SVE5]
	AT5G18700	0.000175578771566023	-2.99637301828049	RUK	protein_coding	Serine/threonine-protein kinase RUNKEL [Source:UniProtKB/Swiss-Prot;Acc:F4JY37]
	AT5G41900	0.000307133081765541	-2.99520782063245	BDG2	protein_coding	Probable lysophospholipase BODYGUARD 2 [Source:UniProtKB/Swiss-Prot;Acc:Q9FJ24]
	AT2G23360	0.00463329621766122	-2.99018420721549	FPP7	protein_coding	Filament-like plant protein 7 [Source:UniProtKB/Swiss-Prot;Acc:Q9SLN1]
	AT3G61130	9.73638704884574e-06	-2.98861863146824	GAUT1	protein_coding	Hexosyltransferase (Fragment) [Source:UniProtKB/TrEMBL;Acc:W8PUP8]
	AT4G33110	0.000307780477175241	-2.98539587876749		protein_coding	Putative uncharacterized protein At4g33110 [Source:UniProtKB/TrEMBL;Acc:Q8L788]
	AT1G73170	1.76041500724988e-05	-2.98534792020438		protein_coding	P-loop containing nucleoside triphosphate hydrolases superfamily protein [Source:TAIR;Acc:AT1G73170]
	AT5G53490	1.27197131731765e-05	-2.98240812976456		protein_coding	Tetratricopeptide repeat (TPR)-like superfamily protein [Source:TAIR;Acc:AT5G53490]
	AT3G11450	0.00162324537942884	-2.98166988296165		protein_coding	DnaJ and Myb-like DNA-binding domain-containing protein [Source:UniProtKB/TrEMBL;Acc:F4J6A8]
	AT1G55670	0.00038410775364386	-2.98132103209272	PSAG	protein_coding	Photosystem I reaction center subunit V, chloroplastic [Source:UniProtKB/Swiss-Prot;Acc:Q9S7N7]
	AT4G10340	7.58660948834184e-05	-2.97482401587171	LHCB5	protein_coding	Chlorophyll a-b binding protein, chloroplastic [Source:UniProtKB/TrEMBL;Acc:A0A178UW55]
	AT1G45207	0.000222978497897274	-2.97429394938502		protein_coding	Remorin family protein [Source:UniProtKB/TrEMBL;Acc:F4HRB5]
	AT1G20340	0.00123222199227713	-2.97342036902763	DRT112	protein_coding	Plastocyanin major isoform, chloroplastic [Source:UniProtKB/Swiss-Prot;Acc:P42699]
	AT1G18500	7.70971291921008e-05	-2.97052927393176	IPMS1	protein_coding	2-isopropylmalate synthase 1, chloroplastic [Source:UniProtKB/Swiss-Prot;Acc:Q9LPR4]
	AT2G26530	4.61747468973025e-05	-2.97020987305824	AR781	protein_coding	AR781 [Source:UniProtKB/TrEMBL;Acc:A0A178VPT1]
	AT5G46580	8.76777337304785e-05	-2.96839500588449		protein_coding	Pentatricopeptide repeat-containing protein At5g46580, chloroplastic [Source:UniProtKB/Swiss-Prot;Acc:Q9LS25]
	AT1G09010	8.51382565879012e-06	-2.96811668357445	EBM	protein_coding	Mannosylglycoprotein endo-beta-mannosidase [Source:UniProtKB/Swiss-Prot;Acc:Q75W54]
	AT5G10180	3.57187802664424e-05	-2.96802997564648	SULTR2;1	protein_coding	Sulfate transporter 2.1 [Source:UniProtKB/Swiss-Prot;Acc:O04722]
	AT3G47450	2.37148603230812e-05	-2.9667161433558	ATNOS1	protein_coding	P-loop containing nucleoside triphosphate hydrolases superfamily protein [Source:TAIR;Acc:AT3G47450]
	ENSRNA049493670	0.00734374370510536	-2.96291966969824	Plant_SRP	SRP_RNA	Plant signal recognition particle RNA
	AT3G14980	0.00115282885910319	-2.95985811189143	IDM1	protein_coding	Increased DNA methylation 1 [Source:UniProtKB/Swiss-Prot;Acc:F4IXE7]
	AT1G35420	9.00259343447729e-05	-2.95795018029269		protein_coding	Alpha/beta-Hydrolases superfamily protein [Source:UniProtKB/TrEMBL;Acc:F4HYC8]
	AT3G16250	8.78999022501682e-06	-2.95548009019427	PNSB3	protein_coding	Photosynthetic NDH subunit of subcomplex B 3, chloroplastic [Source:UniProtKB/Swiss-Prot;Acc:Q9LU21]
	AT4G24770	0.000124672800407597	-2.95205593843585	CP31A	protein_coding	31 kDa ribonucleoprotein, chloroplastic [Source:UniProtKB/Swiss-Prot;Acc:Q04836]
	AT1G75960	0.00144439924029147	-2.94907988586118	AAE8	protein_coding	Probable acyl-activating enzyme 8 [Source:UniProtKB/Swiss-Prot;Acc:Q9LQS1]
	AT1G33810	8.78999022501682e-06	-2.94841538584126		protein_coding	Putative uncharacterized protein [Source:UniProtKB/TrEMBL;Acc:Q8L9M8]
	AT2G38440	0.00118136763221107	-2.94835571305999	SCAR2	protein_coding	Protein SCAR2 [Source:UniProtKB/Swiss-Prot;Acc:Q5XPJ9]
	AT3G54790	0.000123316519956166	-2.9473123856797	PUB3	protein_coding	U-box domain-containing protein 3 [Source:UniProtKB/Swiss-Prot;Acc:Q8GWV5]
	AT4G21070	0.00198930765393694	-2.94532819939512	BRCA1	protein_coding	Protein BREAST CANCER SUSCEPTIBILITY 1 homolog [Source:UniProtKB/Swiss-Prot;Acc:Q8RXD4]
	AT1G34550	0.000209008799258669	-2.9448382683841	EMB2756	protein_coding	Protein of unknown function (DUF616) [Source:TAIR;Acc:AT1G34550]
	AT4G10150	0.00687438369317417	-2.94419975761952	ATL7	protein_coding	RING-H2 finger protein ATL7 [Source:UniProtKB/Swiss-Prot;Acc:Q9SN28]
	AT3G02990	0.00851484980310895	-2.94368658360658	HSFA1E	protein_coding	Heat stress transcription factor A-1e [Source:UniProtKB/Swiss-Prot;Acc:Q9SCW5]
	AT1G53290	1.18696543609637e-05	-2.94359305005865	B3GALT14	protein_coding	Hexosyltransferase (Fragment) [Source:UniProtKB/TrEMBL;Acc:W8Q798]
	AT1G22590	0.000436366610888775	-2.94061073415887	AGL87	protein_coding	AGAMOUS-like 87 [Source:UniProtKB/TrEMBL;Acc:Q7X9H1]
	AT5G38520	8.97365062881308e-05	-2.94016700336547		protein_coding	Alpha/beta-Hydrolases superfamily protein [Source:UniProtKB/TrEMBL;Acc:F4KBJ3]
	AT1G29930	0.00041312537615617	-2.93997749348924	LHCB1.3	protein_coding	Chlorophyll a-b binding protein 1, chloroplastic [Source:UniProtKB/Swiss-Prot;Acc:P04778]
	AT5G66420	8.18884952238933e-05	-2.93888987465287		protein_coding	AT5G66420 protein [Source:UniProtKB/TrEMBL;Acc:Q9FJZ7]
	AT1G64720	0.00109464629241653	-2.93861394669544	CP5	protein_coding	Polyketide cyclase/dehydrase and lipid transport superfamily protein [Source:UniProtKB/TrEMBL;Acc:Q9XIR9]
	AT5G20490	0.000108011768347646	-2.93810398978121	XI-K	protein_coding	Myosin-17 [Source:UniProtKB/Swiss-Prot;Acc:F4K5J1]
	AT1G19835	0.000324738785333627	-2.93192895710377	FPP4	protein_coding	Filament-like plant protein 4 [Source:UniProtKB/Swiss-Prot;Acc:Q0WSY2]
	AT5G55230	3.91511090354219e-06	-2.93004978333028	ATMAP65-1	protein_coding	Microtubule-associated proteins 65-1 [Source:UniProtKB/TrEMBL;Acc:F4K3E4]
	AT1G23190	7.49518014124223e-06	-2.93003813819119	PGM3	protein_coding	Probable phosphoglucomutase, cytoplasmic 1 [Source:UniProtKB/Swiss-Prot;Acc:O49299]
	AT5G47770	7.10031766793607e-06	-2.92539355916467	FPS1	protein_coding	Farnesyl pyrophosphate synthase 1, mitochondrial [Source:UniProtKB/Swiss-Prot;Acc:Q09152]
	AT2G36830	0.000359857919319682	-2.92429055961508	TIP1-1	protein_coding	Aquaporin TIP1-1 [Source:UniProtKB/Swiss-Prot;Acc:P25818]
	AT5G66310	0.00123099846271834	-2.92334097063113	KIN7H	protein_coding	Kinesin-like protein KIN-7H [Source:UniProtKB/Swiss-Prot;Acc:F4JZ68]
	AT2G15820	0.00114662144464021	-2.92227425294348	OTP51	protein_coding	Pentatricopeptide repeat-containing protein At2g15820, chloroplastic [Source:UniProtKB/Swiss-Prot;Acc:Q9XIL5]
	AT5G12940	0.00045887765802999	-2.92124622629119		protein_coding	Leucine-rich repeat (LRR) family protein [Source:UniProtKB/TrEMBL;Acc:Q9LXU5]
	AT1G14380	0.000748145114506976	-2.92051808818405	IQD28	protein_coding	At1g14380 [Source:UniProtKB/TrEMBL;Acc:Q8GZ87]
	AT2G29510	0.00033565807704078	-2.92024899543658		protein_coding	At2g29510 [Source:UniProtKB/TrEMBL;Acc:Q9ZW32]
	AT5G06340	1.83941183154134e-05	-2.91827132516224	NUDT27	protein_coding	Nudix hydrolase 27, chloroplastic [Source:UniProtKB/Swiss-Prot;Acc:Q9FNH4]
	AT5G22640	0.000350920869591967	-2.91695650949913	TIC100	protein_coding	Protein TIC 100 [Source:UniProtKB/Swiss-Prot;Acc:Q8LPR8]
	AT4G37110	0.00061267992130096	-2.91475224936107		protein_coding	Putative uncharacterized protein At4g37110 [Source:UniProtKB/TrEMBL;Acc:Q0WPT6]
	AT1G26945	0.00195790158377854	-2.91461895385894	PRE6	protein_coding	Transcription factor PRE6 [Source:UniProtKB/Swiss-Prot;Acc:Q8GW32]
	AT4G12420	3.29998178181102e-05	-2.91331414146322	SKU5	protein_coding	Monocopper oxidase-like protein SKU5 [Source:UniProtKB/Swiss-Prot;Acc:Q9SU40]
	AT1G74260	0.000948294023104277	-2.91199804289537	PUR4	protein_coding	Probable phosphoribosylformylglycinamidine synthase, chloroplastic/mitochondrial [Source:UniProtKB/Swiss-Prot;Acc:Q9M8D3]
	AT2G34420	0.000630372219318892	-2.90947787815008	LHB1B2	protein_coding	Chlorophyll a-b binding protein, chloroplastic [Source:UniProtKB/TrEMBL;Acc:Q39141]
	AT2G21385	0.0003177974921892	-2.90757514426428		protein_coding	Expressed protein [Source:UniProtKB/TrEMBL;Acc:Q94AU3]
	ATCG00680	0.00017315265869191	-2.90655067412759	PSBB	protein_coding	Photosystem II CP47 reaction center protein [Source:UniProtKB/TrEMBL;Acc:A0A1B1W4X0]
	AT4G02770	0.000473118968821497	-2.90635954007381	PSAD1	protein_coding	Photosystem I reaction center subunit II-1, chloroplastic [Source:UniProtKB/Swiss-Prot;Acc:Q9S7H1]
	AT3G62720	0.00961547336555968	-2.90559638861646	XXT1	protein_coding	XXT1 [Source:UniProtKB/TrEMBL;Acc:A0A178VEJ0]
	AT4G33470	3.52083567287467e-05	-2.90063688119131	HDA14	protein_coding	Histone deacetylase [Source:UniProtKB/TrEMBL;Acc:A0A178V1U6]
	AT3G10720	0.000546279917149311	-2.90023614888038	PME25	protein_coding	Probable pectinesterase/pectinesterase inhibitor 25 [Source:UniProtKB/Swiss-Prot;Acc:Q94CB1]
	AT4G14605	0.000853339532373609	-2.90022129141256	MTERF5	protein_coding	Transcription termination factor MTERF5, chloroplastic [Source:UniProtKB/Swiss-Prot;Acc:F4JVI3]
	AT4G32330	0.000363894476519139	-2.89783829413251	WDL5	protein_coding	Protein WVD2-like 5 [Source:UniProtKB/Swiss-Prot;Acc:Q94C48]
	AT5G58800	6.47148058675399e-06	-2.89762124448096		protein_coding	Probable NAD(P)H dehydrogenase (quinone) FQR1-like 3 [Source:UniProtKB/Swiss-Prot;Acc:Q9LUX9]
	AT3G60840	0.0056184007202164	-2.89619857339319	MAP65-4	protein_coding	65-kDa microtubule-associated protein 4 [Source:UniProtKB/Swiss-Prot;Acc:Q9LZY0]
	AT2G28630	0.00814554832452738	-2.89524784957978	KCS12	protein_coding	3-ketoacyl-CoA synthase 12 [Source:UniProtKB/Swiss-Prot;Acc:Q9SIB2]
	AT5G23860	2.95213140861961e-05	-2.89391655349753	TUBB8	protein_coding	Tubulin beta chain [Source:UniProtKB/TrEMBL;Acc:A0A178UKM5]
	AT5G42650	0.00379649752734142	-2.8938561876227	CYP74A	protein_coding	Allene oxide synthase, chloroplastic [Source:UniProtKB/Swiss-Prot;Acc:Q96242]
	AT5G03170	0.00194890087956411	-2.89325072786594	FLA11	protein_coding	Fasciclin-like arabinogalactan protein 11 [Source:UniProtKB/Swiss-Prot;Acc:Q8LEJ6]
	AT4G03150	0.000307219112701552	-2.8916388347378		protein_coding	AT4g03150/F4C21_7 [Source:UniProtKB/TrEMBL;Acc:Q944G6]
	AT3G25660	1.08482645493887e-05	-2.89137900038887	GATA	protein_coding	Glutamyl-tRNA(Gln) amidotransferase subunit A, chloroplastic/mitochondrial [Source:UniProtKB/Swiss-Prot;Acc:Q9LI77]
	ENSRNA049494790	6.95395815821272e-05	-2.89113950381732	Intron_gpII	sense_intronic	Group II catalytic intron
	AT5G62430	0.00175448913096335	-2.8903979956497	CDF1	protein_coding	Cyclic dof factor 1 [Source:UniProtKB/Swiss-Prot;Acc:Q8W1E3]
	AT1G22060	0.00215286932818761	-2.88836770800125		protein_coding	LOCATED IN: vacuole; EXPRESSED IN: 23 plant structures; EXPRESSED DURING: 13 growth stages; BEST Arabidopsis thaliana protein match is: FBD, F-box and Leucine Rich Repeat domains containing protein (TAIR:AT1G22000.1); Has 84739 Blast hits to 38714 p /.../s in 2257 species: Archae - 1436; Bacteria - 11314; Metazoa - 40747; Fungi - 7706; Plants - 4675; Viruses - 308; Other Eukaryotes - 18553 (sourc…
	AT1G67740	0.000399287951738466	-2.88494110400157	PSBY	protein_coding	Putative uncharacterized protein [Source:UniProtKB/TrEMBL;Acc:Q549N8]
	AT5G52520	0.000177389897734977	-2.88415521957967	OVA6	protein_coding	Proline--tRNA ligase, chloroplastic/mitochondrial [Source:UniProtKB/Swiss-Prot;Acc:Q9FYR6]
	AT1G36320	0.000384603645040868	-2.88326787383075		protein_coding	At1g36320/F7F23_4 [Source:UniProtKB/TrEMBL;Acc:Q9C8X8]
	AT4G16008	0.0008873001436909	-2.88213071437487		protein_coding	Putative uncharacterized protein [Source:UniProtKB/TrEMBL;Acc:Q8LBY3]
	AT5G22510	0.000158538552378334	-2.8794194780918	INVE	protein_coding	Alkaline/neutral invertase E, chloroplastic [Source:UniProtKB/Swiss-Prot;Acc:Q9FK88]
	AT5G16180	0.000589706609932923	-2.8790645056263	CRS1	protein_coding	Chloroplastic group IIA intron splicing facilitator CRS1, chloroplastic [Source:UniProtKB/Swiss-Prot;Acc:Q9LF10]
	AT1G29820	0.0016464396429973	-2.87822467378281		protein_coding	Magnesium transporter CorA-like family protein [Source:UniProtKB/TrEMBL;Acc:F4I348]
	AT1G63610	0.000120799210445615	-2.87712451484356		protein_coding	At1g63610 [Source:UniProtKB/TrEMBL;Acc:Q9CAC8]
	AT4G33530	3.46803470757154e-05	-2.87576741287962	POT13	protein_coding	Potassium transporter 13 [Source:UniProtKB/Swiss-Prot;Acc:Q8LPL8]
	AT1G14290	0.000398966126374366	-2.87401787483543	SBH2	protein_coding	SBH2 [Source:UniProtKB/TrEMBL;Acc:A0A178WPE2]
	AT1G52670	5.94607814614889e-06	-2.87297195653437		protein_coding	Is a member of the PF [Source:UniProtKB/TrEMBL;Acc:Q8VZ68]
	AT4G03280	0.000124628161672937	-2.8719686039799	PETC	protein_coding	Cytochrome b6-f complex iron-sulfur subunit, chloroplastic [Source:UniProtKB/Swiss-Prot;Acc:Q9ZR03]
	AT3G48500	0.00170680330523722	-2.87070225717342	PDE312	protein_coding	Nucleic acid-binding, OB-fold-like protein [Source:TAIR;Acc:AT3G48500]
	ENSRNA049494834	5.9356209489835e-05	-2.86845319349666	Intron_gpII	sense_intronic	Group II catalytic intron
	AT3G58160	0.00757418775904671	-2.86835332527857	XI-J	protein_coding	Myosin-16 [Source:UniProtKB/Swiss-Prot;Acc:Q9M2K0]
	AT3G27960	0.00100099202787461	-2.86757257168311	KLCR2	protein_coding	Protein KINESIN LIGHT CHAIN-RELATED 2 [Source:UniProtKB/Swiss-Prot;Acc:Q9LII8]
	AT3G07040	0.00138280330895118	-2.86554216044342	RPM1	protein_coding	Disease resistance protein RPM1 [Source:UniProtKB/Swiss-Prot;Acc:Q39214]
	AT3G53920	1.28063212640299e-05	-2.86497855390827	SIGC	protein_coding	RNA polymerase sigma factor sigC [Source:UniProtKB/Swiss-Prot;Acc:O24621]
	AT1G59910	0.00116126119383835	-2.86278340534449	FH7	protein_coding	Formin-like protein 7 [Source:UniProtKB/Swiss-Prot;Acc:Q9XIE0]
	AT4G29750	0.00131282637210951	-2.8616000799044		protein_coding	CRS1 / YhbY (CRM) domain-containing protein [Source:UniProtKB/TrEMBL;Acc:F4JNR2]
	AT3G62160	0.00170470865354537	-2.8596222127683		protein_coding	At3g62160 [Source:UniProtKB/TrEMBL;Acc:Q9M1Q8]
	AT3G13750	0.000370347413422656	-2.85593039227541	BGAL1	protein_coding	Beta-galactosidase 1 [Source:UniProtKB/Swiss-Prot;Acc:Q9SCW1]
	AT2G19940	0.000408456742038219	-2.85387008182058		protein_coding	oxidoreductases, acting on the aldehyde or oxo group of donors, NAD or NADP as acceptor;copper ion binding [Source:TAIR;Acc:AT2G19940]
	AT5G16400	5.89613837461167e-05	-2.85324734394639	TRXF2	protein_coding	TRXF2 [Source:UniProtKB/TrEMBL;Acc:A0A178UDV9]
	AT3G61260	0.000137892008928917	-2.84677969355269		protein_coding	Uncharacterized protein At3g61260 [Source:UniProtKB/Swiss-Prot;Acc:Q9M2D8]
	AT1G01220	0.00031939786790993	-2.8464828871991	FKGP	protein_coding	Bifunctional fucokinase/fucose pyrophosphorylase [Source:UniProtKB/Swiss-Prot;Acc:Q9LNJ9]
	AT5G59730	0.00892030523632358	-2.83842802822804	ATEXO70H7	protein_coding	AT5g59730/mth12_130 [Source:UniProtKB/TrEMBL;Acc:Q9FN91]
	AT3G46600	0.000693118287122402	-2.83759215279159	SCL30	protein_coding	Scarecrow-like protein 30 [Source:UniProtKB/Swiss-Prot;Acc:Q9SNB8]
	AT5G20320	6.59353948196166e-05	-2.83629351341052	DCL4	protein_coding	Dicer-like protein 4 [Source:UniProtKB/Swiss-Prot;Acc:P84634]
	AT1G31330	0.000603241639977982	-2.83321305273455	PSAF	protein_coding	Photosystem I reaction center subunit III, chloroplastic [Source:UniProtKB/Swiss-Prot;Acc:Q9SHE8]
	AT4G02660	0.00204028444419788	-2.832693271356		protein_coding	Beige/BEACH domain ;WD domain, G-beta repeat protein [Source:TAIR;Acc:AT4G02660]
	AT1G74850	0.000761557183383613	-2.8311524829855	PTAC2	protein_coding	PTAC2 [Source:UniProtKB/TrEMBL;Acc:A0A178WNJ2]
	AT4G01395	0.000231880646006963	-2.83067767744552	COG4	protein_coding	Conserved oligomeric Golgi complex subunit 4 [Source:UniProtKB/Swiss-Prot;Acc:Q8L838]
	AT1G68020	9.77654899190695e-05	-2.8284986949428	TPS6	protein_coding	Alpha,alpha-trehalose-phosphate synthase [UDP-forming] 6 [Source:UniProtKB/Swiss-Prot;Acc:Q94AH8]
	ATCG00580	0.000411797972716215	-2.82811709692846	PSBE	protein_coding	Cytochrome b559 subunit alpha [Source:UniProtKB/TrEMBL;Acc:A0A1B1W4W2]
	AT3G57180	0.00407736413837964	-2.82688218628817	BPG2	nontranslating_CDS	P-loop containing nucleoside triphosphate hydrolases superfamily protein [Source:TAIR;Acc:AT3G57180]
	AT2G01760	8.81379603109073e-05	-2.82450524698895	ARR14	protein_coding	response regulator 14 [Source:TAIR;Acc:AT2G01760]
	AT3G12520	0.00286837288318256	-2.82330538790764	SULTR4;2	protein_coding	Probable sulfate transporter 4.2 [Source:UniProtKB/Swiss-Prot;Acc:Q8GYH8]
	AT5G66590	9.71316719760935e-05	-2.82252644548568		protein_coding	CAP (Cysteine-rich secretory proteins, Antigen 5, and Pathogenesis-related 1 protein) superfamily protein [Source:UniProtKB/TrEMBL;Acc:Q9FJY1]
	AT4G23890	0.000326194997105128	-2.82186427149497	ndhS	protein_coding	NAD(P)H-quinone oxidoreductase subunit S, chloroplastic [Source:UniProtKB/Swiss-Prot;Acc:Q9T0A4]
	AT5G24800	0.000431494035407376	-2.81934566985379	BZIP9	protein_coding	Basic leucine zipper 9 [Source:UniProtKB/Swiss-Prot;Acc:Q9FUD3]
	AT3G61470	0.00020082368391548	-2.81874888458912	LHCA2	protein_coding	Photosystem I chlorophyll a/b-binding protein 2, chloroplastic [Source:UniProtKB/Swiss-Prot;Acc:Q9SYW8]
	AT3G56130	2.85067827403543e-06	-2.81698585045502		protein_coding	AT3g56130/F18O21_90 [Source:UniProtKB/TrEMBL;Acc:Q93W03]
	AT3G42670	0.00955461256917935	-2.81635628570115	CHR38	protein_coding	Chromatin remodeling 38 [Source:UniProtKB/TrEMBL;Acc:A0A1I9LTS2]
	AT2G33255	9.29345310629732e-05	-2.81529354648784		protein_coding	Haloacid dehalogenase-like hydrolase domain-containing protein At2g33255 [Source:UniProtKB/Swiss-Prot;Acc:Q8RYE9]
	AT5G52440	2.42017667858268e-05	-2.81459381680797	TATB	protein_coding	Sec-independent protein translocase protein TATB, chloroplastic [Source:UniProtKB/Swiss-Prot;Acc:Q9XH75]
	AT3G28180	0.00077680977016092	-2.81419200975135	CSLC4	protein_coding	Glycosyltransferase (Fragment) [Source:UniProtKB/TrEMBL;Acc:W8Q6R3]
	AT4G34090	1.76041500724988e-05	-2.81316222679509		protein_coding	unknown protein; FUNCTIONS IN: molecular_function unknown; INVOLVED IN: biological_process unknown; LOCATED IN: chloroplast, chloroplast stroma; EXPRESSED IN: 22 plant structures; EXPRESSED DURING: 13 growth stages; BEST Arabidopsis thaliana protein /.../ is: unknown protein (TAIR:AT2G23370.1); Has 30201 Blast hits to 17322 proteins in 780 species: Archae - 12; Bacteria - 1396; Metazoa - 17338; F…
	ATCG00190	0.000173548036150804	-2.80982635304352	RPOB	protein_coding	DNA-directed RNA polymerase subunit beta [Source:UniProtKB/TrEMBL;Acc:A0A1B1W4T9]
	AT5G42390	0.00020082368391548	-2.80842085355366	SPP	protein_coding	Stromal processing peptidase, chloroplastic [Source:UniProtKB/Swiss-Prot;Acc:Q9FIH8]
	AT1G15170	0.00238678926108839	-2.80734834395458	DTX12	protein_coding	Protein DETOXIFICATION [Source:UniProtKB/TrEMBL;Acc:A0A178WNL0]
	AT1G78915	2.68157518395157e-05	-2.80608679146051		protein_coding	Tetratricopeptide repeat (TPR)-like superfamily protein [Source:UniProtKB/TrEMBL;Acc:F4IBX5]
	AT3G10360	0.000342537531050186	-2.80361343319009	APUM4	protein_coding	Pumilio homolog 4 [Source:UniProtKB/Swiss-Prot;Acc:Q9SS47]
	AT4G36390	8.91000791195359e-06	-2.80082792219772		protein_coding	CDK5RAP1-like protein [Source:UniProtKB/Swiss-Prot;Acc:Q8H0V1]
	AT3G28710	2.78189519474968e-06	-2.80048695738526	VHA-D1	protein_coding	V-type proton ATPase subunit d1 [Source:UniProtKB/Swiss-Prot;Acc:Q9LJI5]
	AT3G18090	0.000770551788571938	-2.79783835579298	NRPD2B	protein_coding	nuclear RNA polymerase D2B [Source:TAIR;Acc:AT3G18090]
	AT1G68890	0.000336670414084986	-2.79747656471174	PHYLLO	protein_coding	Protein PHYLLO, chloroplastic [Source:UniProtKB/Swiss-Prot;Acc:Q15KI9]
	AT2G44060	5.99801405214969e-05	-2.79736590098192		protein_coding	At2g44060 [Source:UniProtKB/TrEMBL;Acc:O80576]
	AT1G79790	4.57733718576041e-05	-2.79578649933721		protein_coding	Haloacid dehalogenase-like hydrolase (HAD) superfamily protein [Source:UniProtKB/TrEMBL;Acc:F4HQA8]
	AT1G21650	0.000619127251483738	-2.79500272230429	SECA2	protein_coding	Protein translocase subunit SecA [Source:UniProtKB/TrEMBL;Acc:F4HY36]
	AT1G29440	0.00291560804384203	-2.79365528192303	SAUR63	protein_coding	Auxin-responsive protein SAUR63 [Source:UniProtKB/Swiss-Prot;Acc:F4I1H5]
	AT5G51020	0.000111059433828076	-2.7934441169037	CRL	protein_coding	Chromophore lyase CRL, chloroplastic [Source:UniProtKB/Swiss-Prot;Acc:Q9FI46]
	AT1G73060	5.30941766329125e-06	-2.78859296631756	LPA3	protein_coding	Protein LOW PSII ACCUMULATION 3, chloroplastic [Source:UniProtKB/Swiss-Prot;Acc:Q8H0W0]
	AT1G26761	0.00091378105978367	-2.78847411956623		protein_coding	Arabinanase/levansucrase/invertase [Source:UniProtKB/TrEMBL;Acc:Q93ZE3]
	AT3G55480	0.000489856369816783	-2.78827136673941	PAT2	protein_coding	AP-3 complex subunit beta [Source:UniProtKB/TrEMBL;Acc:F4IWW1]
	AT5G58320	0.00394128711379432	-2.78806898561154	NET4A	protein_coding	Protein NETWORKED 4A [Source:UniProtKB/Swiss-Prot;Acc:F4KEW8]
	AT2G15620	0.00363960475421561	-2.78698993905138	NIR1	protein_coding	Ferredoxin--nitrite reductase, chloroplastic [Source:UniProtKB/Swiss-Prot;Acc:Q39161]
	AT5G67385	0.000223591712934527	-2.78502236884988		protein_coding	BTB/POZ domain-containing protein At5g67385 [Source:UniProtKB/Swiss-Prot;Acc:Q66GP0]
	AT1G80030	0.000256845078730081	-2.78463087220462		protein_coding	Molecular chaperone Hsp40/DnaJ family protein [Source:UniProtKB/TrEMBL;Acc:Q0WN54]
	AT3G22150	0.000445317933964492	-2.78436164900475	PCMP-E95	protein_coding	Tetratricopeptide repeat (TPR)-like superfamily protein [Source:UniProtKB/TrEMBL;Acc:A0A178VER0]
	AT2G04842	0.000319952634437096	-2.78336559313362	EMB2761	protein_coding	Threonine--tRNA ligase, chloroplastic/mitochondrial 2 [Source:UniProtKB/Swiss-Prot;Acc:F4IFC5]
	AT2G06520	0.000283598666307327	-2.78093478622664	PSBX	protein_coding	PSBX [Source:UniProtKB/TrEMBL;Acc:A0A178W0Y5]
	AT4G15560	0.000269817516451787	-2.78027626380096	DXS	protein_coding	DXS1 [Source:UniProtKB/TrEMBL;Acc:A0A178V5I0]
	AT3G26200	0.00753958243266892	-2.77800390947376	CYP71B22	protein_coding	Cytochrome P450 71B22 [Source:UniProtKB/Swiss-Prot;Acc:Q9LTM1]
	AT5G63570	9.20738690459012e-06	-2.77608402561064	GSA1	protein_coding	Glutamate-1-semialdehyde 2,1-aminomutase 1, chloroplastic [Source:UniProtKB/Swiss-Prot;Acc:P42799]
	AT2G17972	0.000342224465808212	-2.77526316900626		protein_coding	Expressed protein [Source:UniProtKB/TrEMBL;Acc:Q8S8K0]
	AT2G47060	0.000105900725233611	-2.7744267844062		protein_coding	Protein kinase superfamily protein [Source:TAIR;Acc:AT2G47060]
	AT3G25410	0.000309008442277186	-2.77364120141987	BASS3	protein_coding	Probable sodium/metabolite cotransporter BASS3, chloroplastic [Source:UniProtKB/Swiss-Prot;Acc:Q8RXE8]
	AT5G15240	0.00125052965737669	-2.77227518190297	AVT1J	protein_coding	Amino acid transporter AVT1J [Source:UniProtKB/Swiss-Prot;Acc:Q9LXF8]
	AT4G17520	0.00133217977374759	-2.77201223692813	RGGB	protein_coding	RGG repeats nuclear RNA binding protein B [Source:UniProtKB/Swiss-Prot;Acc:O23593]
	AT1G67870	0.00551837960846159	-2.7719924772504		protein_coding	At1g67870/T23K23_28 [Source:UniProtKB/TrEMBL;Acc:Q93VS6]
	AT5G50530	0.000370846041182666	-2.77036401859221	CBSCBSPB4	protein_coding	CBS domain-containing protein CBSCBSPB5 [Source:UniProtKB/Swiss-Prot;Acc:P0DH79]
	AT1G19350	9.42498802109829e-05	-2.76738749213281	BES1	protein_coding	Brassinosteroid signaling positive regulator (BZR1) family protein [Source:UniProtKB/TrEMBL;Acc:F4HP45]
	AT1G70060	0.00175812498446881	-2.76627303651661	SNL4	protein_coding	Paired amphipathic helix protein Sin3-like 4 [Source:UniProtKB/Swiss-Prot;Acc:O04539]
	AT5G40610	0.000282510253175954	-2.76557638456928	DHAPRD	protein_coding	Glycerol-3-phosphate dehydrogenase [NAD(+)] 1, chloroplastic [Source:UniProtKB/Swiss-Prot;Acc:Q9SCX9]
	AT5G59750	0.000406572630665706	-2.7654127031437		protein_coding	Monofunctional riboflavin biosynthesis protein RIBA 3 [Source:UniProtKB/TrEMBL;Acc:F4KJA1]
	AT4G03000	0.00052206525711313	-2.76432298374878	RF298	protein_coding	Putative E3 ubiquitin-protein ligase RF298 [Source:UniProtKB/Swiss-Prot;Acc:Q0WPJ7]
	AT4G28706	7.82549497792638e-06	-2.7627036007103		protein_coding	PfkB-like carbohydrate kinase family protein [Source:UniProtKB/TrEMBL;Acc:F4JM15]
	AT5G35700	0.000160515143690716	-2.76244327718089	FIM5	protein_coding	Fimbrin-5 [Source:UniProtKB/Swiss-Prot;Acc:Q9FKI0]
	AT3G60370	3.37462913357038e-05	-2.7619371028573		protein_coding	Peptidylprolyl isomerase [Source:UniProtKB/TrEMBL;Acc:A0A1I9LRJ6]
	AT3G53420	0.000539138888921587	-2.76123912294027	PIP2-1	protein_coding	PIP2A [Source:UniProtKB/TrEMBL;Acc:A0A178V8P4]
	AT3G07670	7.09639717394301e-06	-2.76087139838379		protein_coding	Putative ribulose-1,5-bisphosphate carboxylase/oxygenase small subunit N-methyltransferase I [Source:UniProtKB/TrEMBL;Acc:Q9S7D2]
	AT3G22190	0.000455003669127467	-2.75993243632395	IQD5	protein_coding	IQD5 [Source:UniProtKB/TrEMBL;Acc:A0A178VHN2]
	ATCG00090	0.000148975556971685	-2.75984950202027	TRNS.1	tRNA	tRNA-Ser [Source:TAIR;Acc:ATCG00090]
	AT1G79340	2.38477993076626e-05	-2.75972216624166	AMC4	protein_coding	Metacaspase-4 [Source:UniProtKB/Swiss-Prot;Acc:O64517]
	AT3G15940	0.00061324197860839	-2.75951717675401		protein_coding	AT3g15940/MVC8_7 [Source:UniProtKB/TrEMBL;Acc:Q9LSB5]
	AT2G42975	0.0097208133746472	-2.75725362436324		protein_coding	Myosin-G heavy chain-like protein [Source:UniProtKB/TrEMBL;Acc:Q8RXT7]
	AT5G16540	2.74271054415938e-05	-2.75578553342987	ZFN3	protein_coding	Zinc finger CCCH domain-containing protein 57 [Source:UniProtKB/Swiss-Prot;Acc:Q8L7N8]
	AT2G32870	3.51166378905987e-05	-2.75570209386779		protein_coding	TRAF-like family protein [Source:UniProtKB/TrEMBL;Acc:F4IUR7]
	AT3G45310	4.28535638418327e-05	-2.75469032597862		protein_coding	Thiol protease aleurain-like [Source:UniProtKB/Swiss-Prot;Acc:Q8RWQ9]
	AT3G04340	0.000398841704327161	-2.75460258955918	FTSHI5	protein_coding	Probable inactive ATP-dependent zinc metalloprotease FTSHI 5, chloroplastic [Source:UniProtKB/Swiss-Prot;Acc:F4J3N2]
	AT3G23150	0.0051400633496657	-2.75358792114285	ETR2	protein_coding	Ethylene receptor 2 [Source:UniProtKB/Swiss-Prot;Acc:Q0WPQ2]
	AT2G22230	1.34364724661545e-05	-2.75146974729264		protein_coding	At2g22230/T26C19.11 [Source:UniProtKB/TrEMBL;Acc:Q9SIE3]
	AT4G14890	0.00297142740050827	-2.75053693859761	FdC2	protein_coding	Ferredoxin [Source:UniProtKB/TrEMBL;Acc:O23344]
	AT1G32080	5.32868808929385e-05	-2.7505244863711	PLGG1	protein_coding	LrgB [Source:UniProtKB/TrEMBL;Acc:A0A178WQL6]
	AT1G18485	0.00254975815627467	-2.75006417920013	PCMP-H8	protein_coding	Pentatricopeptide repeat-containing protein At1g18485 [Source:UniProtKB/Swiss-Prot;Acc:Q0WN60]
	AT4G37270	0.000223735356662891	-2.74955310008113	HMA1	protein_coding	Probable cadmium/zinc-transporting ATPase HMA1, chloroplastic [Source:UniProtKB/Swiss-Prot;Acc:Q9M3H5]
	AT3G01980	8.04121957377726e-05	-2.74890326078384		protein_coding	F28J7.36 protein [Source:UniProtKB/TrEMBL;Acc:Q9SGI2]
	ATCG00160	0.000608524083341292	-2.74749870849972	RPS2	protein_coding	30S ribosomal protein S2, chloroplastic [Source:UniProtKB/Swiss-Prot;Acc:P56797]
	AT3G53950	0.000351701907668171	-2.74710828740399		protein_coding	AT3g53950/F5K20_250 [Source:UniProtKB/TrEMBL;Acc:Q9M332]
	AT1G67530	0.00229611890882377	-2.74694480867021	PUB7	protein_coding	RING-type E3 ubiquitin transferase [Source:UniProtKB/TrEMBL;Acc:A0A178W7M9]
	AT1G76490	0.000146082038745938	-2.74607236261919	HMG1	protein_coding	hydroxy methylglutaryl CoA reductase 1 [Source:TAIR;Acc:AT1G76490]
	AT3G20300	9.73065928742341e-05	-2.74604180781954		protein_coding	AT3g20300/MQC12_5 [Source:UniProtKB/TrEMBL;Acc:Q8VXV8]
	AT1G22700	2.38477993076626e-05	-2.74471939412222	PYG7	protein_coding	Tetratricopeptide repeat domain-containing protein PYG7, chloroplastic [Source:UniProtKB/Swiss-Prot;Acc:B9DHG0]
	AT4G24750	1.7425395161285e-05	-2.74407474666765	STR11	protein_coding	Rhodanese-like domain-containing protein 11, chloroplastic [Source:UniProtKB/Swiss-Prot;Acc:Q0WWT7]
	AT2G26690	2.48583414025531e-05	-2.7415354138586	NPF6.2	protein_coding	Protein NRT1/ PTR FAMILY 6.2 [Source:UniProtKB/Swiss-Prot;Acc:Q9SZY4]
	AT1G13980	0.00126565666755187	-2.74033984287607	GN	protein_coding	ARF guanine-nucleotide exchange factor GNOM [Source:UniProtKB/Swiss-Prot;Acc:Q42510]
	AT4G00520	6.04388325345877e-05	-2.73918550204773		protein_coding	Acyl-CoA thioesterase family protein [Source:TAIR;Acc:AT4G00520]
	AT3G53470	2.24344445577471e-05	-2.73822388234086		protein_coding	2,3-bisphosphoglycerate-independent phosphoglycerate mutase [Source:UniProtKB/TrEMBL;Acc:F4JAF4]
	AT4G34020	2.57424355252158e-05	-2.73600189934771	DJ1C	protein_coding	Protein DJ-1 homolog C [Source:UniProtKB/Swiss-Prot;Acc:Q8VY09]
	AT5G15330	0.0012935598164006	-2.73575164345416	ATSPX4	protein_coding	SPX domain gene 4 [Source:TAIR;Acc:AT5G15330]
	AT1G18170	0.00036189645053176	-2.73403301773259	FKBP17-2	protein_coding	Peptidyl-prolyl cis-trans isomerase FKBP17-2, chloroplastic [Source:UniProtKB/Swiss-Prot;Acc:Q9LDY5]
	AT2G41830	0.000109411994986967	-2.73271786794502		protein_coding	Uncharacterized protein [Source:TAIR;Acc:AT2G41830]
	AT1G73370	0.00104521202301518	-2.73159291108837	SUS6	protein_coding	Sucrose synthase (Fragment) [Source:UniProtKB/TrEMBL;Acc:W8Q3K7]
	AT3G11170	0.000124142596721089	-2.73092565635012	FAD7	protein_coding	sn-2 acyl-lipid omega-3 desaturase (ferredoxin), chloroplastic [Source:UniProtKB/Swiss-Prot;Acc:P46310]
	AT2G27140	0.00481045589927904	-2.73056832662744		protein_coding	At2g27140 [Source:UniProtKB/TrEMBL;Acc:Q9ZVC6]
	AT5G57890	0.00129425136408715	-2.72904737912604	ASB2	protein_coding	Anthranilate synthase beta subunit 2, chloroplastic [Source:UniProtKB/Swiss-Prot;Acc:Q9FJM5]
	AT3G53240	0.00272756452079417	-2.72853082626036	AtRLP45	protein_coding	Receptor like protein 45 [Source:UniProtKB/TrEMBL;Acc:A0A1I9LLM1]
	AT3G24255	0.00282249756220988	-2.72627954120124		protein_coding	RNA-directed DNA polymerase (Reverse transcriptase)-related family protein [Source:UniProtKB/TrEMBL;Acc:A0A1I9LSY4]
	AT5G14060	0.000108934299614062	-2.72568281613843	AK2	protein_coding	Aspartokinase [Source:UniProtKB/TrEMBL;Acc:A0A178UPF4]
	AT3G43920	0.00255095852948097	-2.72352136776441	DCL3	protein_coding	Endoribonuclease Dicer homolog 3 [Source:UniProtKB/Swiss-Prot;Acc:Q9LXW7]
	AT1G69200	0.00169470240192114	-2.72302068243813	FLN2	protein_coding	Fructokinase-like 2, chloroplastic [Source:UniProtKB/Swiss-Prot;Acc:F4I0K2]
	AT4G15215	0.00394918075161424	-2.72034708552353	ABCG41	protein_coding	ABC transporter G family member 41 [Source:UniProtKB/Swiss-Prot;Acc:Q7PC83]
	AT3G28715	8.83737252403857e-06	-2.71934191382753	VHA-D2	protein_coding	V-type proton ATPase subunit d2 [Source:UniProtKB/Swiss-Prot;Acc:Q9LHA4]
	AT1G50020	0.00809609107553586	-2.71735406843282		protein_coding	F2J10.10 protein [Source:UniProtKB/TrEMBL;Acc:Q9LPM3]
	AT2G34640	0.000927850924653635	-2.71608667694425	PTAC12	protein_coding	Protein PLASTID TRANSCRIPTIONALLY ACTIVE 12 [Source:UniProtKB/Swiss-Prot;Acc:F4IHY7]
	AT5G49910	0.000330087708281896	-2.71568943946878	HSP70-7	protein_coding	Heat shock 70 kDa protein 7, chloroplastic [Source:UniProtKB/Swiss-Prot;Acc:Q9LTX9]
	AT2G32240	0.00186304319435989	-2.714206053052		protein_coding	FUNCTIONS IN: molecular_function unknown; INVOLVED IN: response to cadmium ion; LOCATED IN: plasma membrane; EXPRESSED IN: 25 plant structures; EXPRESSED DURING: 13 growth stages; CONTAINS InterPro DOMAIN/s: Prefoldin (InterPro:IPR009053); BEST Arab /.../s thaliana protein match is: unknown protein (TAIR:AT1G05320.3); Has 470429 Blast hits to 168274 proteins in 4282 species: Archae - 6896; Bacter…
	AT3G26070	1.02518672153288e-05	-2.71411255515457	PAP4	protein_coding	Probable plastid-lipid-associated protein 4, chloroplastic [Source:UniProtKB/Swiss-Prot;Acc:Q9LU85]
	AT2G40690	3.35118022308092e-05	-2.71395476702223	GLY1	protein_coding	Glycerol-3-phosphate dehydrogenase [NAD(+)] 2, chloroplastic [Source:UniProtKB/Swiss-Prot;Acc:Q949Q0]
	AT3G54690	7.78937177888311e-05	-2.71325739312988	SETH3	protein_coding	Probable arabinose 5-phosphate isomerase [Source:UniProtKB/Swiss-Prot;Acc:Q9M1T1]
	AT4G14870	0.000787490894593421	-2.71096732841845	SECE1	protein_coding	SECE1 [Source:UniProtKB/TrEMBL;Acc:A0A178UZ24]
	AT2G05310	0.000348568106890642	-2.71019080271105		protein_coding	Expressed protein [Source:UniProtKB/TrEMBL;Acc:Q9SJ31]
	AT5G19500	2.76097290434342e-05	-2.71016694664676		protein_coding	At5g19500 [Source:UniProtKB/TrEMBL;Acc:Q5PP33]
	AT5G59450	0.00117732334450747	-2.7097341942295	SCL11	protein_coding	Scarecrow-like protein 11 [Source:UniProtKB/Swiss-Prot;Acc:Q9LTI5]
	AT2G45820	0.000761404218343342	-2.707501769543	DBP	protein_coding	Remorin [Source:UniProtKB/Swiss-Prot;Acc:O80837]
	AT3G04870	0.00131407251375563	-2.70725740641299	ZDS1	protein_coding	Zeta-carotene desaturase, chloroplastic/chromoplastic [Source:UniProtKB/Swiss-Prot;Acc:Q38893]
	AT5G08600	0.00981050860334432	-2.70684415606853		protein_coding	U3 ribonucleoprotein (Utp) family protein [Source:UniProtKB/TrEMBL;Acc:F4KB50]
	AT3G55040	2.84826641368483e-05	-2.70425721452862	GSTL2	protein_coding	Glutathione S-transferase L2, chloroplastic [Source:UniProtKB/Swiss-Prot;Acc:Q9M2W2]
	AT1G06950	0.000555674451666375	-2.7040412606332	TIC110	protein_coding	Protein TIC110, chloroplastic [Source:UniProtKB/Swiss-Prot;Acc:Q8LPR9]
	AT2G26870	0.000527984917402494	-2.70303218456025	NPC2	protein_coding	Non-specific phospholipase C2 [Source:UniProtKB/Swiss-Prot;Acc:O81020]
	AT1G26810	0.00119467476244163	-2.70296742501004	GALT1	protein_coding	GALT1 [Source:UniProtKB/TrEMBL;Acc:A0A178WHF1]
	AT3G63540	0.00286315507939221	-2.70051965420606		protein_coding	Mog1/PsbP/DUF1795-like photosystem II reaction center PsbP family protein [Source:TAIR;Acc:AT3G63540]
	AT1G09415	0.00155748922292282	-2.6987011766938	NIMIN-3	protein_coding	Protein NIM1-INTERACTING 3 [Source:UniProtKB/Swiss-Prot;Acc:Q9FNZ4]
	AT3G19000	0.00164281387049066	-2.69696808082235		protein_coding	2-oxoglutarate (2OG) and Fe(II)-dependent oxygenase superfamily protein [Source:UniProtKB/TrEMBL;Acc:Q9LJ66]
	AT2G35800	0.000125082609769576	-2.69562128740506		protein_coding	Mitochondrial substrate carrier family protein [Source:UniProtKB/TrEMBL;Acc:Q8VZP7]
	AT4G19710	0.000197612157025296	-2.69533409012858	AKHSDH2	protein_coding	Bifunctional aspartokinase/homoserine dehydrogenase 2, chloroplastic [Source:UniProtKB/Swiss-Prot;Acc:O81852]
	AT5G47840	1.30478852654438e-05	-2.69420316401968	AMK2	protein_coding	Adenylate kinase 2, chloroplastic [Source:UniProtKB/Swiss-Prot;Acc:Q9FIJ7]
	AT4G32260	0.000495069329166088	-2.69419178847658		protein_coding	PDE334 [Source:UniProtKB/TrEMBL;Acc:A0A178V017]
	AT1G59720	0.00356959610120775	-2.69056466742185	PCMP-H51	protein_coding	Pentatricopeptide repeat-containing protein At1g59720, chloroplastic/mitochondrial [Source:UniProtKB/Swiss-Prot;Acc:Q0WQW5]
	AT3G18960	0.00630064877254532	-2.69014450380992		protein_coding	B3 domain-containing protein At3g18960 [Source:UniProtKB/Swiss-Prot;Acc:Q84R27]
	AT3G22425	0.000117445499133325	-2.68846968312987	HISN5A	protein_coding	Imidazoleglycerol-phosphate dehydratase 1, chloroplastic [Source:UniProtKB/Swiss-Prot;Acc:P34047]
	ATCG00140	0.000599182441529565	-2.68672002881739	ATPH	protein_coding	ATP synthase subunit c, chloroplastic [Source:UniProtKB/TrEMBL;Acc:A0A1B1W4S3]
	AT1G19360	0.00237992869146233	-2.6851138154076	RRA3	protein_coding	Arabinosyltransferase RRA3 [Source:UniProtKB/Swiss-Prot;Acc:Q9LN62]
	AT5G64030	0.000800052266116454	-2.6827596131464		protein_coding	Probable methyltransferase PMT26 [Source:UniProtKB/Swiss-Prot;Acc:Q8L7V3]
	AT1G29700	0.000108795222679163	-2.67841017138332		protein_coding	Metallo-hydrolase/oxidoreductase superfamily protein [Source:UniProtKB/TrEMBL;Acc:Q9C535]
	AT3G52240	0.000401309577493873	-2.67808134572528		protein_coding	Putative uncharacterized protein At3g52240/T25B15_10 [Source:UniProtKB/TrEMBL;Acc:Q8GYC9]
	AT5G01530	0.000745162414766445	-2.67753441452619	LHCB4.1	protein_coding	Chlorophyll a-b binding protein CP29.1, chloroplastic [Source:UniProtKB/Swiss-Prot;Acc:Q07473]
	AT1G69510	4.59035001399196e-05	-2.67492587287979		protein_coding	Putative uncharacterized protein [Source:UniProtKB/TrEMBL;Acc:Q9C787]
	AT1G63020	0.00455511414649904	-2.66985898037512	NRPD1	protein_coding	DNA-directed RNA polymerase IV subunit 1 [Source:UniProtKB/Swiss-Prot;Acc:Q9LQ02]
	AT4G16980	0.00127822132169207	-2.66900284516382		protein_coding	Arabinogalactan family protein [Source:UniProtKB/TrEMBL;Acc:Q9FT76]
	AT1G75150	0.00444657906996571	-2.66879602311246		protein_coding	unknown protein; Has 38228 Blast hits to 24529 proteins in 1168 species: Archae - 169; Bacteria - 4103; Metazoa - 14594; Fungi - 5866; Plants - 1861; Viruses - 317; Other Eukaryotes - 11318 (source: NCBI BLink). [Source:TAIR;Acc:AT1G75150]
	AT1G33440	0.00157425519004672	-2.66862445661461	NPF4.4	protein_coding	Protein NRT1/ PTR FAMILY 4.4 [Source:UniProtKB/Swiss-Prot;Acc:Q56XQ6]
	AT4G35270	0.00135235925641439	-2.66827735683472	NLP2	protein_coding	Protein NLP2 [Source:UniProtKB/Swiss-Prot;Acc:Q7X9B9]
	AT2G39450	0.000189255936373348	-2.66799318375516	MTP11	protein_coding	MTP11 [Source:UniProtKB/TrEMBL;Acc:A0A178VPD8]
	AT2G46930	7.66727134168683e-05	-2.66775056158524	PAE3	protein_coding	Pectin acetylesterase 3 [Source:UniProtKB/Swiss-Prot;Acc:O80731]
	AT2G38460	0.000607862937399661	-2.66655560964319	IREG1	protein_coding	Solute carrier family 40 member 1 [Source:UniProtKB/Swiss-Prot;Acc:O80905]
	AT2G47600	0.000489856369816783	-2.6662227635774	MHX	protein_coding	Magnesium/proton exchanger [Source:UniProtKB/Swiss-Prot;Acc:O22252]
	AT5G17870	0.00128155860755491	-2.66516309920245	PSRP6	protein_coding	plastid-specific 50S ribosomal protein 6 [Source:TAIR;Acc:AT5G17870]
	ATCG00940	0.00363663181640211	-2.66312594236705	TRNA.1	tRNA	tRNA-Ala [Source:TAIR;Acc:ATCG00940]
	AT2G38700	1.77122971480758e-05	-2.66277401470715	MVD1	protein_coding	Diphosphomevalonate decarboxylase [Source:UniProtKB/TrEMBL;Acc:A0A178VRG6]
	AT2G35370	0.00012263863285089	-2.66207342821134	GDH1	protein_coding	Glycine cleavage system H protein [Source:UniProtKB/TrEMBL;Acc:A0A178VV72]
	AT5G09230	0.000229151789614319	-2.66168011766196	SRT2	protein_coding	sirtuin 2 [Source:TAIR;Acc:AT5G09230]
	AT5G09315	0.00961529201954401	-2.66141797741299		protein_coding	At5g09320 [Source:UniProtKB/TrEMBL;Acc:Q8L797]
	AT3G51290	0.00102007702037365	-2.66121911156069		protein_coding	Pyridoxal-phosphate-dependent serine hydroxymethyltransferase, putative (DUF632) [Source:UniProtKB/TrEMBL;Acc:F4J3B2]
	AT2G38740	0.00012340578801784	-2.66046735000799	SGPP	protein_coding	Haloacid dehalogenase-like hydrolase domain-containing protein Sgpp [Source:UniProtKB/Swiss-Prot;Acc:Q9ZVJ5]
	AT1G26560	0.000349211434950373	-2.65867907155762	BGLU40	protein_coding	Beta-glucosidase 40 [Source:UniProtKB/Swiss-Prot;Acc:Q9FZE0]
	AT2G42750	0.00058570936043472	-2.6569131382676		protein_coding	At2g42750/F7D19.25 [Source:UniProtKB/TrEMBL;Acc:Q9SJI1]
	AT4G04640	0.000176921069369672	-2.65616024066848	ATPC1	protein_coding	ATP synthase gamma chain 1, chloroplastic [Source:UniProtKB/Swiss-Prot;Acc:Q01908]
	AT3G02580	1.2497332063328e-05	-2.65564308590756	STE1	protein_coding	Delta(7)-sterol-C5(6)-desaturase 1 [Source:UniProtKB/Swiss-Prot;Acc:Q39208]
	AT5G47110	6.59353948196166e-05	-2.65484081457084	LIL3.2	protein_coding	Light-harvesting complex-like protein 3 isotype 2, chloroplastic [Source:UniProtKB/Swiss-Prot;Acc:Q6NKS4]
	AT2G31890	0.000330828212810838	-2.6548051748028	RAP	protein_coding	RAP domain-containing protein, chloroplastic [Source:UniProtKB/Swiss-Prot;Acc:Q8VZE7]
	AT3G46610	0.000277886995407919	-2.65377542413131		protein_coding	Pentatricopeptide repeat-containing protein At3g46610 [Source:UniProtKB/Swiss-Prot;Acc:Q9SNB7]
	AT5G10540	1.14728934886552e-05	-2.65277791303696	CYOP	protein_coding	Probable cytosolic oligopeptidase A [Source:UniProtKB/Swiss-Prot;Acc:Q949P2]
	AT1G72940	0.00270499737851757	-2.65212816209743		protein_coding	At1g72940/F3N23_14 [Source:UniProtKB/TrEMBL;Acc:Q9SSN2]
	AT1G58070	0.00438700144030782	-2.64978482893627		protein_coding	At1g58070 [Source:UniProtKB/TrEMBL;Acc:Q9C6F8]
	AT1G32220	0.000130282773052094	-2.6469524232307		protein_coding	Uncharacterized protein At1g32220, chloroplastic [Source:UniProtKB/Swiss-Prot;Acc:Q9FVR6]
	AT5G27410	0.00102541329810183	-2.64437288770514		protein_coding	D-aminoacid aminotransferase-like PLP-dependent enzymes superfamily protein [Source:UniProtKB/TrEMBL;Acc:F4K4A7]
	AT3G18110	0.000944131392640557	-2.64383762759072	EMB1270	protein_coding	Pentatricopeptide repeat-containing protein At3g18110, chloroplastic [Source:UniProtKB/Swiss-Prot;Acc:Q5G1S8]
	AT1G69740	3.63192606790633e-05	-2.64244316796004	HEMB1	protein_coding	Delta-aminolevulinic acid dehydratase 1, chloroplastic [Source:UniProtKB/Swiss-Prot;Acc:Q9SFH9]
	ATCG00130	0.000534980020435114	-2.64243798926365	ATPF	protein_coding	ATP synthase subunit b, chloroplastic [Source:UniProtKB/Swiss-Prot;Acc:P56759]
	AT5G06290	0.000253026876588718	-2.64118291523721	2-Cys Prx B	protein_coding	2-Cys peroxiredoxin BAS1-like, chloroplastic [Source:UniProtKB/Swiss-Prot;Acc:Q9C5R8]
	AT5G24260	2.56581715085106e-05	-2.64100007263322		protein_coding	Dipeptidyl peptidase IV-like protein [Source:UniProtKB/TrEMBL;Acc:Q9FNF6]
	AT3G27925	7.20766673866102e-05	-2.64087975911401	DEGP1	protein_coding	DEGP1 [Source:UniProtKB/TrEMBL;Acc:A0A178V823]
	AT1G34000	0.00208593056164134	-2.63892574292244	OHP2	protein_coding	OHP2 [Source:UniProtKB/TrEMBL;Acc:A0A178WAB5]
	AT5G06220	4.78726079439309e-05	-2.63829014868988		protein_coding	LETM1-like protein [Source:UniProtKB/TrEMBL;Acc:F4K2D7]
	AT1G71020	9.48255145279664e-05	-2.63817322233677	PUB10	protein_coding	RING-type E3 ubiquitin transferase [Source:UniProtKB/TrEMBL;Acc:A0A178WJE0]
	AT5G47820	0.000311350441205474	-2.63356499249777	KIN4A	protein_coding	Kinesin-like protein KIN-4A [Source:UniProtKB/Swiss-Prot;Acc:Q8GS71]
	AT5G27390	0.000125997168652837	-2.63296007696005		protein_coding	Mog1/PsbP/DUF1795-like photosystem II reaction center PsbP family protein [Source:TAIR;Acc:AT5G27390]
	AT5G04020	0.000614512674165571	-2.63279764556752	PICBP	protein_coding	calmodulin binding [Source:TAIR;Acc:AT5G04020]
	AT4G16770	0.000105040619713431	-2.63040084097176		protein_coding	2-oxoglutarate (2OG) and Fe(II)-dependent oxygenase superfamily protein [Source:TAIR;Acc:AT4G16770]
	AT2G35050	0.000408456742038219	-2.63039987636789		protein_coding	Kinase superfamily with octicosapeptide/Phox/Bem1p domain-containing protein [Source:UniProtKB/TrEMBL;Acc:O64768]
	AT5G51545	0.000162338887175642	-2.63035556277941	LPA2	protein_coding	Protein LOW PSII ACCUMULATION 2, chloroplastic [Source:UniProtKB/Swiss-Prot;Acc:F4KDA6]
	AT2G26550	1.76072263652896e-05	-2.62999723413308	HO2	protein_coding	Heme oxygenase 2 [Source:UniProtKB/TrEMBL;Acc:F4IUM0]
	AT2G31820	0.00139179815672457	-2.62987286088891		protein_coding	Ankyrin repeat family protein [Source:UniProtKB/TrEMBL;Acc:Q9SKB8]
	AT5G48470	0.0054749150342099	-2.6298047852528	PRDA1	protein_coding	Protein PEP-RELATED DEVELOPMENT ARRESTED 1, chloroplastic [Source:UniProtKB/Swiss-Prot;Acc:Q1H5E9]
	AT1G70280	5.89613837461167e-05	-2.62857697698607		protein_coding	NHL domain-containing protein [Source:UniProtKB/TrEMBL;Acc:F4I5D7]
	AT2G18990	0.000141203174331052	-2.62703937320014	TXND9	protein_coding	Thioredoxin domain-containing protein 9 homolog [Source:UniProtKB/Swiss-Prot;Acc:O64628]
	AT5G58430	0.00102700473641065	-2.62273611252725	EXO70B1	protein_coding	Exocyst complex component EXO70B1 [Source:UniProtKB/Swiss-Prot;Acc:Q9FGH9]
	AT5G32450	4.68999526888795e-05	-2.62167763722931		protein_coding	Putative RRM-containing protein [Source:UniProtKB/TrEMBL;Acc:Q8L9M9]
	AT4G30690	2.76935094655967e-05	-2.62147348901407	IF3-4	protein_coding	Translation initiation factor IF3-4, chloroplastic [Source:UniProtKB/Swiss-Prot;Acc:Q94B52]
	AT1G27460	0.000128728752144213	-2.62146365404008	NPGR1	protein_coding	Protein NPGR1 [Source:UniProtKB/Swiss-Prot;Acc:Q9CB03]
	AT5G19850	0.00474615922839979	-2.62026702662579		protein_coding	Alpha/beta-Hydrolases superfamily protein [Source:UniProtKB/TrEMBL;Acc:F4K2M9]
	AT1G15260	0.00125439341444749	-2.62002715693431		protein_coding	LOW protein: ATP-dependent RNA helicase-like protein [Source:UniProtKB/TrEMBL;Acc:Q8VY60]
	AT3G59310	0.00247254512724594	-2.61459051346687		protein_coding	Solute carrier family 35 protein (DUF914) [Source:UniProtKB/TrEMBL;Acc:F4J890]
	AT1G24160	0.000330732712987724	-2.61448326046594		protein_coding	F3I6.9 protein [Source:UniProtKB/TrEMBL;Acc:O48683]
	AT1G68060	0.000515566979898269	-2.61269451997163	MAP70.1	protein_coding	Microtubule-associated protein 70-1 [Source:UniProtKB/Swiss-Prot;Acc:Q9C9X0]
	AT5G16820	0.000447306558790971	-2.6095293291967	HSFA1B	protein_coding	Heat stress transcription factor A-1b [Source:UniProtKB/Swiss-Prot;Acc:O81821]
	AT5G45820	0.00266248032793923	-2.60840868199267	CIPK20	protein_coding	CBL-interacting serine/threonine-protein kinase 20 [Source:UniProtKB/Swiss-Prot;Acc:Q9FJ54]
	AT2G29650	4.05884481291699e-05	-2.60757236870208	ANTR1	protein_coding	Sodium-dependent phosphate transport protein 1, chloroplastic [Source:UniProtKB/Swiss-Prot;Acc:O82390]
	AT1G29450	0.00668155957585558	-2.60596174509187	SAUR64	protein_coding	Auxin-responsive protein SAUR64 [Source:UniProtKB/Swiss-Prot;Acc:Q0V7Z5]
	AT5G15530	0.00462456897646787	-2.60506609707409	BCCP2	protein_coding	CAC1-B [Source:UniProtKB/TrEMBL;Acc:A0A178U9S1]
	AT1G11180	0.000143375924129113	-2.60493480621634		protein_coding	Secretory carrier membrane protein (SCAMP) family protein [Source:TAIR;Acc:AT1G11180]
	AT1G67710	0.00124732275434649	-2.60389696074	ARR11	protein_coding	Two-component response regulator [Source:UniProtKB/TrEMBL;Acc:Q0WRT0]
	AT1G52230	0.0010562244737501	-2.60079304430336	PSAH2	protein_coding	Photosystem I reaction center subunit VI-2, chloroplastic [Source:UniProtKB/Swiss-Prot;Acc:Q9SUI6]
	AT5G28750	9.43572178534092e-05	-2.59928099820796	TATA	protein_coding	Sec-independent protein translocase protein TATA, chloroplastic [Source:UniProtKB/Swiss-Prot;Acc:Q9LKU2]
	AT4G32420	0.001072663306439	-2.59792262545691	CYP95	protein_coding	Peptidyl-prolyl cis-trans isomerase CYP95 [Source:UniProtKB/Swiss-Prot;Acc:Q8RWY7]
	AT1G11160	0.00916159145554625	-2.59249300643346		protein_coding	Katanin p80 WD40 repeat-containing subunit B1 homolog [Source:UniProtKB/TrEMBL;Acc:F4I7E1]
	AT2G31840	0.00604683516146208	-2.59215978311679	MRL7L	protein_coding	Thioredoxin-like fold domain-containing protein MRL7L, chloroplastic [Source:UniProtKB/Swiss-Prot;Acc:Q9SKB6]
	AT2G04039	0.00619638820009093	-2.59157080079096		protein_coding	unknown protein; FUNCTIONS IN: molecular_function unknown; LOCATED IN: chloroplast; EXPRESSED IN: 21 plant structures; EXPRESSED DURING: 13 growth stages; CONTAINS InterPro DOMAIN/s: Protein of unknown function DUF2996 (InterPro:IPR021374); Has 159 /.../hits to 159 proteins in 52 species: Archae - 0; Bacteria - 76; Metazoa - 0; Fungi - 0; Plants - 38; Viruses - 0; Other Eukaryotes - 45 (source: N…
	AT5G16710	1.54070524925026e-05	-2.59058070669859	DHAR3	protein_coding	DHAR3 [Source:UniProtKB/TrEMBL;Acc:A0A178UIL9]
	AT5G04060	9.94113724068397e-06	-2.5904142559514		protein_coding	Probable methyltransferase PMT7 [Source:UniProtKB/Swiss-Prot;Acc:Q9LZA4]
	AT3G47080	0.00063591069956854	-2.58913630522501		protein_coding	Putative uncharacterized protein At3g47080 [Source:UniProtKB/TrEMBL;Acc:Q9SD65]
	AT2G44160	3.71925507360091e-05	-2.58771430440233	MTHFR2	protein_coding	Methylenetetrahydrofolate reductase 2 [Source:UniProtKB/Swiss-Prot;Acc:O80585]
	AT3G16140	0.000576951491239083	-2.58540968485488	PSAH1	protein_coding	Photosystem I reaction center subunit VI-1, chloroplastic [Source:UniProtKB/Swiss-Prot;Acc:Q9SUI7]
	AT5G26910	0.000124628161672937	-2.5852370775955		protein_coding	TRM8 [Source:UniProtKB/TrEMBL;Acc:A0A178UJN1]
	AT5G36170	0.000347510400936051	-2.58384624701392	PRFB1	protein_coding	Peptide chain release factor PrfB1, chloroplastic [Source:UniProtKB/Swiss-Prot;Acc:Q9LVY0]
	AT3G02870	0.000560847491318444	-2.58347102149749	VTC4	protein_coding	Inositol-phosphate phosphatase [Source:UniProtKB/Swiss-Prot;Acc:Q9M8S8]
	AT5G25610	0.00181035068046003	-2.58291925369905	RD22	protein_coding	BURP domain protein RD22 [Source:UniProtKB/Swiss-Prot;Acc:Q08298]
	AT4G18060	3.08568381793628e-05	-2.58203360197845	SH3P3	protein_coding	SH3 domain-containing protein 3 [Source:UniProtKB/Swiss-Prot;Acc:Q8L7W0]
	AT4G25660	0.000222849545017111	-2.58165246063465		protein_coding	At4g25660 [Source:UniProtKB/TrEMBL;Acc:Q9SZZ4]
	AT3G43210	0.00758940030578245	-2.58102725382956	KIN7B	protein_coding	Kinesin-like protein KIN-7B [Source:UniProtKB/Swiss-Prot;Acc:Q8LNZ2]
	AT4G39040	3.35902419597375e-05	-2.5808530206652		protein_coding	At4g39040 [Source:UniProtKB/TrEMBL;Acc:Q9SVI9]
	AT5G62920	0.00404879829522935	-2.57919925964554	ARR6	protein_coding	Response regulator 6 [Source:UniProtKB/TrEMBL;Acc:Q0WSS6]
	AT4G33740	0.00348363856063351	-2.57534940470581		protein_coding	Myb-like protein X [Source:UniProtKB/TrEMBL;Acc:Q67YL8]
	AT4G32570	1.98551786922629e-05	-2.57534610766986	TIFY8	protein_coding	Protein TIFY 8 [Source:UniProtKB/Swiss-Prot;Acc:Q84MB2]
	AT3G56880	0.00733461261223242	-2.57448398204436		protein_coding	Putative uncharacterized protein At3g56880 [Source:UniProtKB/TrEMBL;Acc:Q9LES0]
	AT2G15090	0.000599885126581518	-2.57412753576195	KCS8	protein_coding	3-ketoacyl-CoA synthase 8 [Source:UniProtKB/Swiss-Prot;Acc:Q4V3C9]
	AT3G17750	0.00158384860838598	-2.57411141401308		protein_coding	AT3g17750/MIG5_4 [Source:UniProtKB/TrEMBL;Acc:Q8RX85]
	AT4G32320	5.57258721473584e-05	-2.57262040232629	APX6	protein_coding	Putative L-ascorbate peroxidase 6 [Source:UniProtKB/Swiss-Prot;Acc:Q8GY91]
	AT3G19800	6.39962561834614e-05	-2.57189248467235		protein_coding	Large ribosomal RNA subunit accumulation protein YCED homolog 2, chloroplastic [Source:UniProtKB/Swiss-Prot;Acc:Q9C5M1]
	AT5G13410	0.00086540489616691	-2.57069667814833	FKBP19	protein_coding	Peptidyl-prolyl cis-trans isomerase FKBP19, chloroplastic [Source:UniProtKB/Swiss-Prot;Acc:Q9LYR5]
	AT5G55710	9.29972033729743e-05	-2.57025978509999	TIC20-V	protein_coding	Tic20-V [Source:UniProtKB/TrEMBL;Acc:A0A178URN8]
	AT2G22870	0.00836549938785974	-2.56860878694634	EMB2001	protein_coding	GTP-binding protein At2g22870 [Source:UniProtKB/Swiss-Prot;Acc:O81004]
	AT2G37560	0.00720038009427875	-2.5679583449556	ORC2	protein_coding	Origin of replication complex subunit 2 [Source:UniProtKB/Swiss-Prot;Acc:Q38899]
	AT1G78060	1.79147290966457e-05	-2.56763731443134	BXL7	protein_coding	Probable beta-D-xylosidase 7 [Source:UniProtKB/Swiss-Prot;Acc:Q9SGZ5]
	AT2G20990	0.000199584931854515	-2.56762971063211	SYTA	protein_coding	Synaptotagmin A [Source:UniProtKB/TrEMBL;Acc:F4IFM6]
	AT3G56010	3.47975159725485e-05	-2.5667445850994		protein_coding	Putative uncharacterized protein At3g56010 [Source:UniProtKB/TrEMBL;Acc:Q9LY44]
	AT3G59040	0.000112732994428487	-2.56649153577793		protein_coding	Tetratricopeptide repeat (TPR)-like superfamily protein [Source:UniProtKB/TrEMBL;Acc:F4J741]
	AT3G54660	0.000602382999323462	-2.56636255132695	EMB2360	protein_coding	At3g54660 [Source:UniProtKB/TrEMBL;Acc:Q5FV38]
	AT2G45770	3.65905038236768e-05	-2.56443292743589	CPFTSY	protein_coding	Cell division protein FtsY homolog, chloroplastic [Source:UniProtKB/Swiss-Prot;Acc:O80842]
	AT1G75310	0.00175126987008059	-2.56218893437208	AUL1	protein_coding	auxin-like 1 protein [Source:TAIR;Acc:AT1G75310]
	AT5G39500	0.00244437872236736	-2.56000299895352	GNL1	protein_coding	ARF guanine-nucleotide exchange factor GNL1 [Source:UniProtKB/Swiss-Prot;Acc:Q9FLY5]
	AT1G77122	0.00323010033504419	-2.55918444938092		protein_coding	At1g77122 [Source:UniProtKB/TrEMBL;Acc:Q56XE2]
	AT2G43200	0.00108668182227618	-2.55903726680868		protein_coding	Probable methyltransferase PMT19 [Source:UniProtKB/Swiss-Prot;Acc:Q9ZW75]
	AT1G19715	0.00173273822283379	-2.55868182698636	JAL3	protein_coding	Jacalin-related lectin 3 [Source:UniProtKB/Swiss-Prot;Acc:F4HQX1]
	AT1G60550	1.71536692285972e-05	-2.55821588220414	MENB	protein_coding	1,4-dihydroxy-2-naphthoyl-CoA synthase, peroxisomal [Source:UniProtKB/Swiss-Prot;Acc:Q8GYN9]
	AT1G44125	0.00381749071434614	-2.557673458305		lncRNA	Potential natural antisense gene, locus overlaps with AT1G44120 [Source:TAIR;Acc:AT1G44125]
	AT3G47650	0.000167474424556258	-2.55766570310354		protein_coding	DnaJ/Hsp40 cysteine-rich domain superfamily protein [Source:UniProtKB/TrEMBL;Acc:Q9SN73]
	AT1G64860	0.00117529825275177	-2.55699404825105	SIGA	protein_coding	RNA polymerase sigma factor sigA [Source:UniProtKB/Swiss-Prot;Acc:O24629]
	ATCG00300	0.00125053119436016	-2.5555261571756	PSBZ	protein_coding	Photosystem II reaction center protein Z [Source:UniProtKB/TrEMBL;Acc:A0A1B1W4U3]
	AT1G78700	0.000531328499016267	-2.55484115769683	BEH4	protein_coding	BES1/BZR1 homolog protein 4 [Source:UniProtKB/Swiss-Prot;Acc:Q9ZV88]
	ATCG00710	0.000277886995407919	-2.55307062651762	PSBH	protein_coding	Photosystem II reaction center protein H [Source:UniProtKB/Swiss-Prot;Acc:P56780]
	AT1G16930	0.00097207212407842	-2.55276750908958		protein_coding	F-box/FBD/LRR-repeat protein At1g16930 [Source:UniProtKB/Swiss-Prot;Acc:Q9FZ52]
	AT3G48560	0.000550417891115504	-2.5520574120574	ALS	protein_coding	Acetolactate synthase, chloroplastic [Source:UniProtKB/Swiss-Prot;Acc:P17597]
	AT2G06850	0.00456583716077922	-2.55147936273703	XTH4	protein_coding	Xyloglucan endotransglucosylase/hydrolase protein 4 [Source:UniProtKB/Swiss-Prot;Acc:Q39099]
	AT1G14345	0.00060801011972832	-2.5511228763222		protein_coding	NAD(P)-linked oxidoreductase superfamily protein [Source:UniProtKB/TrEMBL;Acc:Q949S6]
	AT1G10670	0.000164573290912146	-2.55083745348754	ACLA-1	protein_coding	ATP-citrate lyase A-1 [Source:UniProtKB/TrEMBL;Acc:F4I5V8]
	AT1G70070	0.000556785077708439	-2.54751412697699	ISE2	protein_coding	DExH-box ATP-dependent RNA helicase DExH15 chloroplastic [Source:UniProtKB/Swiss-Prot;Acc:B9DFG3]
	AT1G10360	3.88400524986264e-05	-2.54710168991848	GSTU18	protein_coding	Glutathione S-transferase U18 [Source:UniProtKB/Swiss-Prot;Acc:Q9FUS9]
	AT3G54090	8.50598750511478e-05	-2.54451292246627	FLN1	protein_coding	Fructokinase-like 1, chloroplastic [Source:UniProtKB/Swiss-Prot;Acc:Q9M394]
	AT3G09580	0.00981394486984049	-2.54399039281557		protein_coding	FAD/NAD(P)-binding oxidoreductase family protein [Source:UniProtKB/TrEMBL;Acc:Q9SF45]
	AT1G50890	0.00292208170358846	-2.54396478271618	TOR1L1	protein_coding	TORTIFOLIA1-like protein 1 [Source:UniProtKB/Swiss-Prot;Acc:F4I6M4]
	AT3G11490	3.77728731258404e-05	-2.54379117062718	ROPGAP4	protein_coding	Rho GTPase-activating protein 4 [Source:UniProtKB/Swiss-Prot;Acc:Q9CAX8]
	AT5G66005	0.000246999733925941	-2.54204250033929		protein_coding	At5g66005 [Source:UniProtKB/TrEMBL;Acc:Q6ID68]
	AT2G20250	0.000701131910515852	-2.53958779150851		protein_coding	unknown protein; Has 10 Blast hits to 10 proteins in 6 species: Archae - 0; Bacteria - 0; Metazoa - 0; Fungi - 2; Plants - 8; Viruses - 0; Other Eukaryotes - 0 (source: NCBI BLink). [Source:TAIR;Acc:AT2G20250]
	AT3G01930	0.00276285433815208	-2.53761098525439		protein_coding	F1C9.29 protein [Source:UniProtKB/TrEMBL;Acc:Q9S7R2]
	AT5G35750	6.39962561834614e-05	-2.53758091601236	AHK2	protein_coding	Histidine kinase 2 [Source:UniProtKB/Swiss-Prot;Acc:Q9C5U2]
	AT5G35970	0.00944581499650099	-2.53281976164586		protein_coding	P-loop containing nucleoside triphosphate hydrolases superfamily protein [Source:UniProtKB/TrEMBL;Acc:F4K1G7]
	AT2G40815	0.00514376421786091	-2.53279806806218		protein_coding	Calcium-dependent lipid-binding (CaLB domain) family protein [Source:UniProtKB/TrEMBL;Acc:F4IIZ8]
	AT3G26780	0.000110308465831027	-2.53042174516042		protein_coding	MEF14 [Source:UniProtKB/TrEMBL;Acc:A0A178V8Y9]
	AT4G21990	0.0024019504996486	-2.5275582614279	APR3	protein_coding	5'-adenylylsulfate reductase 3, chloroplastic [Source:UniProtKB/Swiss-Prot;Acc:P92980]
	AT4G28030	0.000156148773134958	-2.52652525081231		protein_coding	AT4g28030/T13J8_140 [Source:UniProtKB/TrEMBL;Acc:Q94AC8]
	AT5G19670	0.000432668121640972	-2.52378861814582		protein_coding	Exostosin family protein [Source:UniProtKB/TrEMBL;Acc:F4K2K9]
	AT1G23080	7.87141476084459e-05	-2.52146780233	PIN7	protein_coding	Auxin efflux carrier component 7 [Source:UniProtKB/Swiss-Prot;Acc:Q940Y5]
	ATCG00400	0.00781409665520212	-2.52090588187251	TRNL.1	tRNA	tRNA-Leu [Source:TAIR;Acc:ATCG00400]
	AT1G01900	0.00168248242528504	-2.52042867204684	SBTI1.1	protein_coding	SBTI1.1 [Source:UniProtKB/TrEMBL;Acc:A0A178W900]
	AT4G02920	0.000764170005708032	-2.51922259616413		protein_coding	Putative uncharacterized protein At4g02920 [Source:UniProtKB/TrEMBL;Acc:Q8RXG5]
	AT5G16810	2.23930035344334e-05	-2.51703418243463		protein_coding	Protein kinase superfamily protein [Source:UniProtKB/TrEMBL;Acc:Q8GWD0]
	ENSRNA049494840	0.0032779417991919	-2.51552831578438	Intron_gpII	sense_intronic	Group II catalytic intron
	AT3G62700	0.00590993924199241	-2.51539888692595	ABCC14	protein_coding	ABC transporter C family member 14 [Source:UniProtKB/Swiss-Prot;Acc:Q9LZJ5]
	AT5G27560	1.34968300346749e-05	-2.51367519659786		protein_coding	DUF1995 domain protein, putative (DUF1995) [Source:UniProtKB/TrEMBL;Acc:Q94K68]
	AT1G02640	0.00827196319918504	-2.50917241000459	BXL2	protein_coding	Probable beta-D-xylosidase 2 [Source:UniProtKB/Swiss-Prot;Acc:Q94KD8]
	AT1G54520	0.000478780212679068	-2.50565221307681		protein_coding	Myelin-associated oligodendrocyte basic protein [Source:UniProtKB/TrEMBL;Acc:Q8RWI0]
	AT5G52010	0.00413295919934642	-2.50404598203994		protein_coding	AT5g52010/MSG15_9 [Source:UniProtKB/TrEMBL;Acc:Q9FJ91]
	AT2G38400	0.000346371478513381	-2.50376037653302	AGT3	protein_coding	Alanine:glyoxylate aminotransferase 3 [Source:UniProtKB/TrEMBL;Acc:F4ISY3]
	AT1G22450	2.62506137631079e-05	-2.49954994274407	COX6B-1	protein_coding	COX6B [Source:UniProtKB/TrEMBL;Acc:A0A178WPQ4]
	AT1G72640	3.44680908408909e-05	-2.49800942118749		protein_coding	At1g72640 [Source:UniProtKB/TrEMBL;Acc:Q6NMC1]
	AT1G67550	0.00179374850344363	-2.49719893406353	URE	protein_coding	Urease [Source:UniProtKB/Swiss-Prot;Acc:Q9SR52]
	AT1G54090	0.000532129657011926	-2.49618306351826	ATEXO70D2	protein_coding	At1g54090 [Source:UniProtKB/TrEMBL;Acc:Q9SYG5]
	AT1G22750	0.000152085711230633	-2.49517243432403		protein_coding	AT1G22750 protein [Source:UniProtKB/TrEMBL;Acc:O64379]
	AT4G33670	7.2241270757836e-05	-2.49406520708748	LGALDH	protein_coding	L-galactose dehydrogenase [Source:UniProtKB/Swiss-Prot;Acc:O81884]
	AT5G44785	0.000261613797614522	-2.4936700862891	OSB3	protein_coding	Organellar single-stranded DNA binding protein 3 [Source:UniProtKB/TrEMBL;Acc:F4KBP3]
	AT5G55510	0.000143773840642575	-2.49117264916236	TIM22-3	protein_coding	Mitochondrial import inner membrane translocase subunit TIM22-3 [Source:UniProtKB/Swiss-Prot;Acc:Q6NKU9]
	AT2G27050	0.000136713936214228	-2.49093912354788	EIL1	protein_coding	ETHYLENE INSENSITIVE 3-like 1 protein [Source:UniProtKB/Swiss-Prot;Acc:Q9SLH0]
	AT5G43600	3.42762586400696e-05	-2.48966770760386	UAH	protein_coding	Ureidoglycolate hydrolase [Source:UniProtKB/Swiss-Prot;Acc:Q8VXY9]
	AT2G21370	9.92940456031322e-05	-2.48909276347458	XK-1	protein_coding	Putative xylulose kinase [Source:UniProtKB/TrEMBL;Acc:Q8L794]
	AT4G32070	0.00555734338366166	-2.48893042863907	Phox4	protein_coding	Protein PHOX4 [Source:UniProtKB/Swiss-Prot;Acc:F4JTI1]
	AT3G60030	0.000685422593215812	-2.48852052475885	SPL12	protein_coding	Putative uncharacterized protein At3g60030 (Fragment) [Source:UniProtKB/TrEMBL;Acc:C0SVF5]
	AT1G03600	0.0011313652236789	-2.48789097910267	PSB27-1	protein_coding	Photosystem II repair protein PSB27-H1, chloroplastic [Source:UniProtKB/Swiss-Prot;Acc:Q9LR64]
	AT5G64860	0.00338371277201376	-2.48781206392155	DPE1	protein_coding	4-alpha-glucanotransferase DPE1, chloroplastic/amyloplastic [Source:UniProtKB/Swiss-Prot;Acc:Q9LV91]
	ATCG00730	0.000680121956255735	-2.48755071752718	PETD	protein_coding	Cytochrome b6-f complex subunit 4 [Source:UniProtKB/Swiss-Prot;Acc:P56774]
	ATCG00150	0.00206191412662514	-2.48745697807927	ATPI	protein_coding	ATP synthase subunit a, chloroplastic [Source:UniProtKB/TrEMBL;Acc:A0A1B1W4S9]
	AT5G16715	6.5764182390924e-05	-2.48664361735076	EMB2247	protein_coding	Valine--tRNA ligase, chloroplastic/mitochondrial 2 [Source:UniProtKB/Swiss-Prot;Acc:F4KE63]
	AT5G61300	0.00658292320738657	-2.48508179539706		protein_coding	Gb [Source:UniProtKB/TrEMBL;Acc:Q9FLK3]
	AT1G08190	0.00022529190228702	-2.48176109495308	VPS41	protein_coding	Vacuolar protein sorting-associated protein 41 homolog [Source:UniProtKB/Swiss-Prot;Acc:P93043]
	AT3G13180	2.00827858966577e-05	-2.48142802143605		protein_coding	NOL1/NOP2/sun family protein / antitermination NusB domain-containing protein [Source:UniProtKB/TrEMBL;Acc:Q8VYC4]
	AT4G33950	0.000297669671642165	-2.48122023881639	SRK2E	protein_coding	Serine/threonine-protein kinase SRK2E [Source:UniProtKB/Swiss-Prot;Acc:Q940H6]
	ATCG00860	0.00130717283788447	-2.48031671592685	ycf2-B	protein_coding	Protein Ycf2 [Source:UniProtKB/TrEMBL;Acc:A0A1B1W513]
	AT1G66150	8.61381563692156e-05	-2.47964403834568	TMK1	protein_coding	Receptor protein kinase TMK1 [Source:UniProtKB/Swiss-Prot;Acc:P43298]
	AT2G01110	0.000112969627453108	-2.47812818192838	TATC	protein_coding	UNE3 [Source:UniProtKB/TrEMBL;Acc:A0A178VUB7]
	ATCG00230	0.00665075614448674	-2.47720340067207	TRND	tRNA	tRNA-Asp [Source:TAIR;Acc:ATCG00230]
	AT1G26850	6.21794129641793e-05	-2.47672042307099		protein_coding	Probable methyltransferase PMT2 [Source:UniProtKB/Swiss-Prot;Acc:B9DFI7]
	AT1G54350	5.05680409064969e-05	-2.47182072760186	ABCC2	protein_coding	ABC transporter D family member 2, chloroplastic [Source:UniProtKB/Swiss-Prot;Acc:Q6NLC1]
	AT1G08380	0.000718876162649526	-2.47111415773081	PSAO	protein_coding	PSAO [Source:UniProtKB/TrEMBL;Acc:A0A178W5Y5]
	AT4G24090	0.000218153493507518	-2.47084657104589		protein_coding	At4g24090 [Source:UniProtKB/TrEMBL;Acc:Q5XEV6]
	AT1G61690	0.00339146172888377	-2.47006275607984		protein_coding	At1g61690 [Source:UniProtKB/TrEMBL;Acc:Q6NPS1]
	AT1G19920	3.47930375751025e-05	-2.46970037754816	APS2	protein_coding	ATP sulfurylase 2 [Source:UniProtKB/Swiss-Prot;Acc:Q43870]
	AT1G55000	8.15709627744561e-06	-2.46950053042987		protein_coding	F-box protein At1g55000 [Source:UniProtKB/Swiss-Prot;Acc:Q9FZ32]
	AT5G65730	0.00269827351916227	-2.46857037828199	XTH6	protein_coding	Xyloglucan endotransglucosylase/hydrolase [Source:UniProtKB/TrEMBL;Acc:Q0WUU2]
	AT4G03200	9.82160926014539e-05	-2.46752216741133		protein_coding	catalytics [Source:TAIR;Acc:AT4G03200]
	AT5G48460	0.0062160261610946	-2.46638448027836	FIM2	protein_coding	Fimbrin-2 [Source:UniProtKB/Swiss-Prot;Acc:O50064]
	AT2G43560	0.000134937892067678	-2.46453477231543	FKBP16-3	protein_coding	Peptidylprolyl isomerase [Source:UniProtKB/TrEMBL;Acc:A0A178VVY6]
	AT2G37240	0.00475091350143856	-2.4638779104211		protein_coding	Thioredoxin-like protein AAED1, chloroplastic [Source:UniProtKB/Swiss-Prot;Acc:Q9ZUU2]
	AT1G03350	0.000340890956138229	-2.46355348501189		protein_coding	BSD domain-containing protein [Source:UniProtKB/TrEMBL;Acc:Q9ZVT6]
	AT4G25170	0.00141795070937282	-2.46086716117292		protein_coding	Uncharacterised conserved protein (UCP012943) [Source:TAIR;Acc:AT4G25170]
	AT4G24370	0.00644279438463539	-2.4600262671429		protein_coding	Putative uncharacterized protein [Source:UniProtKB/TrEMBL;Acc:Q9STV7]
	AT1G64150	7.31860764344293e-06	-2.45877496287043	PAM71	protein_coding	Protein PAM71, chloroplastic [Source:UniProtKB/Swiss-Prot;Acc:Q94AX5]
	AT4G09630	0.00152753828657814	-2.45872750294822		protein_coding	Putative uncharacterized protein AT4g09630 [Source:UniProtKB/TrEMBL;Acc:Q9SST1]
	AT2G32580	0.000185544806234552	-2.45871131087906		protein_coding	Expressed protein [Source:UniProtKB/TrEMBL;Acc:O80895]
	AT1G80190	0.000673336834297578	-2.4582763493206	PSF1	protein_coding	partner of SLD five 1 [Source:TAIR;Acc:AT1G80190]
	AT3G14660	3.66561388562994e-05	-2.45801282898489	CYP72A13	protein_coding	Cytochrome P450 72A13 [Source:UniProtKB/Swiss-Prot;Acc:Q9LUC8]
	AT4G25710	0.00222677272270058	-2.45754980244853		protein_coding	F-box/kelch-repeat protein At4g25710 [Source:UniProtKB/Swiss-Prot;Acc:Q9SZZ9]
	AT5G04040	0.00172607533317865	-2.45740882195235	SDP1	protein_coding	SDP1 [Source:UniProtKB/TrEMBL;Acc:A0A178UB07]
	AT5G44340	0.000417118492389885	-2.45727864178326	TUBB4	protein_coding	Tubulin beta-4 chain [Source:UniProtKB/Swiss-Prot;Acc:P24636]
	AT5G39320	7.62397712400587e-06	-2.4566367203772	UGD4	protein_coding	UDP-glucose 6-dehydrogenase 4 [Source:UniProtKB/Swiss-Prot;Acc:Q9FM01]
	AT4G18070	0.000113138350664798	-2.45573296902897		protein_coding	AT4G18070 protein [Source:UniProtKB/TrEMBL;Acc:Q8VZS7]
	AT5G06480	0.00836549938785974	-2.45270331807851		protein_coding	At5g06480 [Source:UniProtKB/TrEMBL;Acc:Q9FG22]
	AT1G33590	0.00039708297654826	-2.45168992856565		protein_coding	Leucine-rich repeat (LRR) family protein [Source:TAIR;Acc:AT1G33590]
	AT1G14790	0.00965587219503509	-2.44796232391478	RDR1	protein_coding	RNA-dependent RNA polymerase [Source:UniProtKB/TrEMBL;Acc:A0A178WKG4]
	ATCG00905	0.00443552162356807	-2.44729745129927	RPS12C	protein_coding	ribosomal protein S12C [Source:TAIR;Acc:ATCG00905]
	AT2G24230	0.00643937871406054	-2.44541785941749		protein_coding	Probable LRR receptor-like serine/threonine-protein kinase At2g24230 [Source:UniProtKB/Swiss-Prot;Acc:C0LGK9]
	AT5G50375	0.00141368461356485	-2.44427207363042	CPI1	protein_coding	Cyclopropyl isomerase [Source:UniProtKB/TrEMBL;Acc:F4K8Y4]
	AT3G59080	0.0064548303190889	-2.44242008769528		protein_coding	AT3g59080/F17J16_130 [Source:UniProtKB/TrEMBL;Acc:Q9LYS8]
	AT1G24764	0.000888199186778189	-2.44170683018859	ATMAP70-2	protein_coding	microtubule-associated proteins 70-2 [Source:TAIR;Acc:AT1G24764]
	AT5G22830	6.73683385113491e-06	-2.44161382384701	MRS2-11	protein_coding	MRS2-11 [Source:UniProtKB/TrEMBL;Acc:A0A178ULQ2]
	AT4G26700	5.32868808929385e-05	-2.43978880969984	FIM1	protein_coding	Fimbrin-1 [Source:UniProtKB/Swiss-Prot;Acc:Q7G188]
	AT5G01620	0.000747586128262531	-2.43893430480561	TBL35	protein_coding	TRICHOME BIREFRINGENCE-LIKE 35 [Source:TAIR;Acc:AT5G01620]
	AT5G12200	6.30092936935265e-05	-2.43779758823208	PYD2	protein_coding	Dihydropyrimidinase [Source:UniProtKB/Swiss-Prot;Acc:Q9FMP3]
	AT1G42540	0.00136334609257202	-2.43776927479515	GLR3.3	protein_coding	Glutamate receptor 3.3 [Source:UniProtKB/Swiss-Prot;Acc:Q9C8E7]
	AT2G43210	0.000327294643623159	-2.43588344837854	PUX11	protein_coding	Plant UBX domain-containing protein 11 [Source:UniProtKB/Swiss-Prot;Acc:Q9ZW74]
	AT4G24620	3.9270800136207e-05	-2.43400797668452	PGI1	protein_coding	Glucose-6-phosphate isomerase [Source:UniProtKB/TrEMBL;Acc:A0A178UUU3]
	AT1G16320	5.62366424655921e-05	-2.43384614649021		protein_coding	At1g16320/F3O9_12 [Source:UniProtKB/TrEMBL;Acc:Q9SA31]
	AT4G26690	0.00399288153609744	-2.4329254885339	GDPDL3	protein_coding	Glycerophosphodiester phosphodiesterase GDPDL3 [Source:UniProtKB/Swiss-Prot;Acc:Q9SZ11]
	AT1G60950	0.00720038009427875	-2.43248289906922	FD2	protein_coding	Ferredoxin [Source:UniProtKB/TrEMBL;Acc:A0A178W2W5]
	AT5G43310	0.000438519322382637	-2.43177625093706		protein_coding	COP1-interacting protein-like protein [Source:UniProtKB/TrEMBL;Acc:F4K5Y5]
	AT5G20720	0.00169673266024586	-2.4316654563447	CPN20	protein_coding	20 kDa chaperonin, chloroplastic [Source:UniProtKB/Swiss-Prot;Acc:O65282]
	AT1G20830	0.000377681795911219	-2.43089971693875	MCD1	protein_coding	Protein MULTIPLE CHLOROPLAST DIVISION SITE 1 [Source:UniProtKB/Swiss-Prot;Acc:Q8GWA7]
	AT3G43540	0.000216917086192888	-2.42836919499745		protein_coding	Initiation factor 4F subunit (DUF1350) [Source:UniProtKB/TrEMBL;Acc:Q9M236]
	AT2G44650	0.00171443130859997	-2.42701705427743	CPN10-2	protein_coding	10 kDa chaperonin 2, chloroplastic [Source:UniProtKB/Swiss-Prot;Acc:O80504]
	AT1G54780	0.000370846041182666	-2.42528958939478	TLP18.3	protein_coding	TLP18.3 [Source:UniProtKB/TrEMBL;Acc:A0A178WHT4]
	AT3G56160	7.14831179689435e-05	-2.42373738296701	BASS4	protein_coding	Probable sodium/metabolite cotransporter BASS4, chloroplastic [Source:UniProtKB/Swiss-Prot;Acc:F4IZC4]
	AT1G64640	0.00112376480838487	-2.42356621982076	ENODL8	protein_coding	ENODL8 [Source:UniProtKB/TrEMBL;Acc:A0A178WAZ0]
	AT5G23130	0.00723633064456912	-2.42239704113241		protein_coding	Peptidoglycan-binding LysM domain-containing protein [Source:UniProtKB/TrEMBL;Acc:Q8VYP8]
	AT4G15545	0.000902929673546749	-2.42210573073872		protein_coding	Uncharacterized protein At4g15545 [Source:UniProtKB/Swiss-Prot;Acc:Q93W28]
	AT1G69390	0.000214720867569694	-2.42204205903963	MINE1	protein_coding	Cell division topological specificity factor homolog, chloroplastic [Source:UniProtKB/Swiss-Prot;Acc:Q9C4Z7]
	AT5G13590	0.0052529640922829	-2.4220185972076		protein_coding	unknown protein; Has 150 Blast hits to 121 proteins in 42 species: Archae - 0; Bacteria - 8; Metazoa - 80; Fungi - 5; Plants - 17; Viruses - 0; Other Eukaryotes - 40 (source: NCBI BLink). [Source:TAIR;Acc:AT5G13590]
	AT2G32450	0.00212321423771367	-2.41952369120615		protein_coding	Uncharacterized TPR repeat-containing protein At2g32450 [Source:UniProtKB/Swiss-Prot;Acc:Q8S8L9]
	AT4G18740	6.32985463129818e-05	-2.41889068355755		protein_coding	Rho termination factor [Source:UniProtKB/TrEMBL;Acc:F4JRN0]
	AT3G56410	0.00525593208248627	-2.41842850501872		protein_coding	Putative uncharacterized protein T5P19_60 [Source:UniProtKB/TrEMBL;Acc:Q9LXZ9]
	AT5G35690	8.69733457507348e-05	-2.41736997111552		protein_coding	Putative uncharacterized protein At5g35690 [Source:UniProtKB/TrEMBL;Acc:Q8VYQ7]
	AT3G05625	4.70427127785893e-05	-2.41709570275314		protein_coding	At3g05625 [Source:UniProtKB/TrEMBL;Acc:Q8GUK5]
	AT4G31250	0.00457916362966006	-2.41708087657666		protein_coding	Probable LRR receptor-like serine/threonine-protein kinase At4g31250 [Source:UniProtKB/Swiss-Prot;Acc:C0LGR9]
	AT1G03970	0.000343132920183434	-2.41636699384439	GBF4	protein_coding	GBF4 [Source:UniProtKB/TrEMBL;Acc:A0A178WKF4]
	AT3G01680	0.000170174928348525	-2.41631346004712	SEOB	protein_coding	SEOR1 [Source:UniProtKB/TrEMBL;Acc:A0A178VBX0]
	AT5G16590	2.47953527216565e-05	-2.41362827668311	LRR1	protein_coding	Probable inactive receptor kinase At5g16590 [Source:UniProtKB/Swiss-Prot;Acc:Q9FMD7]
	AT3G23760	0.000146259334418143	-2.41295190156395		protein_coding	Putative uncharacterized protein [Source:UniProtKB/TrEMBL;Acc:Q8L9Q7]
	AT2G20240	0.00873375555312905	-2.41191568856068		protein_coding	GPI-anchored adhesin-like protein, putative (DUF3741) [Source:UniProtKB/TrEMBL;Acc:Q9SK77]
	AT2G33630	0.000212260720871487	-2.41128520011705		protein_coding	At2g33630/F4P9.40 [Source:UniProtKB/TrEMBL;Acc:O22813]
	AT5G08590	0.000184509195149681	-2.41067807469992	SRK2G	protein_coding	SRK2G [Source:UniProtKB/TrEMBL;Acc:A0A178UA36]
	AT3G26570	0.00255764080668249	-2.41040261228195	PHT2;1	protein_coding	phosphate transporter 2;1 [Source:TAIR;Acc:AT3G26570]
	AT4G31780	0.00105967765279047	-2.41006874298648	MGD1	protein_coding	monogalactosyl diacylglycerol synthase 1 [Source:TAIR;Acc:AT4G31780]
	AT1G60990	1.22359326070677e-05	-2.40985782362336		protein_coding	Putative transferase At1g60990, chloroplastic [Source:UniProtKB/Swiss-Prot;Acc:Q681Y3]
	AT5G03900	6.90663916699483e-05	-2.40958528652228		protein_coding	Uncharacterized protein At5g03900, chloroplastic [Source:UniProtKB/Swiss-Prot;Acc:Q8GW20]
	AT5G50780	0.000582849908471444	-2.40886383300601		protein_coding	Histidine kinase-, DNA gyrase B-, and HSP90-like ATPase family protein [Source:TAIR;Acc:AT5G50780]
	AT1G10910	0.000437201882066859	-2.40600562385059		protein_coding	Pentatricopeptide repeat-containing protein At1g10910, chloroplastic [Source:UniProtKB/Swiss-Prot;Acc:Q0WVV0]
	AT3G54400	1.67687201090595e-05	-2.40561915503898		protein_coding	AT3g54400/T12E18_90 [Source:UniProtKB/TrEMBL;Acc:Q9M2U7]
	AT5G51820	0.00124558827473182	-2.40560905583531	PGMP	protein_coding	Phosphoglucomutase, chloroplastic [Source:UniProtKB/Swiss-Prot;Acc:Q9SCY0]
	AT4G33580	6.18531418240095e-05	-2.40535080124659	ATBCA5	protein_coding	beta carbonic anhydrase 5 [Source:TAIR;Acc:AT4G33580]
	ATCG00780	0.00119352956191616	-2.40510936028285	RPL14	protein_coding	50S ribosomal protein L14, chloroplastic [Source:UniProtKB/Swiss-Prot;Acc:P56792]
	AT1G08610	0.00953907356879353	-2.40494643623656		protein_coding	Pentatricopeptide repeat-containing protein At1g08610 [Source:UniProtKB/Swiss-Prot;Acc:Q9FRS4]
	AT1G05850	1.5017116565706e-05	-2.40451611929435	CTL1	protein_coding	Chitinase-like protein 1 [Source:UniProtKB/Swiss-Prot;Acc:Q9MA41]
	AT3G02350	3.35118022308092e-05	-2.40447896073295	GAUT9	protein_coding	Hexosyltransferase [Source:UniProtKB/TrEMBL;Acc:A0A178VEE3]
	AT3G51550	0.000255149392586288	-2.40367334036269	FER	protein_coding	Receptor-like protein kinase FERONIA [Source:UniProtKB/Swiss-Prot;Acc:Q9SCZ4]
	AT4G34030	8.69733457507348e-05	-2.4025904188601	MCCB	protein_coding	Methylcrotonoyl-CoA carboxylase beta chain, mitochondrial [Source:UniProtKB/Swiss-Prot;Acc:Q9LDD8]
	AT3G45230	0.00446991622430186	-2.40184638368865		protein_coding	Hydroxyproline-rich glycoprotein family protein [Source:UniProtKB/TrEMBL;Acc:Q9M1T6]
	AT2G31040	0.00077821822128004	-2.40173657830848		protein_coding	ATP synthase protein I-like protein [Source:UniProtKB/TrEMBL;Acc:O82279]
	AT1G56200	0.00395442965574861	-2.40137253943517	emb1303	protein_coding	EMB1303 [Source:UniProtKB/TrEMBL;Acc:A0A178WKB3]
	AT1G79510	0.000103183258476022	-2.40086067846206		protein_coding	Putative uncharacterized protein [Source:UniProtKB/TrEMBL;Acc:Q9SAJ8]
	AT1G20970	0.00205797139568303	-2.40074856884853		protein_coding	FUNCTIONS IN: molecular_function unknown; INVOLVED IN: biological_process unknown; LOCATED IN: plasma membrane, vacuole; EXPRESSED IN: guard cell, cultured cell; BEST Arabidopsis thaliana protein match is: proton pump interactor 1 (TAIR:AT4G27500.1) /.../30201 Blast hits to 17322 proteins in 780 species: Archae - 12; Bacteria - 1396; Metazoa - 17338; Fungi - 3422; Plants - 5037; Viruses - 0; Othe…
	AT5G49555	1.28242078285834e-05	-2.40048675916082		protein_coding	FAD/NAD(P)-binding oxidoreductase family protein [Source:UniProtKB/TrEMBL;Acc:F4K658]
	AT1G80630	9.17563378641878e-05	-2.39844326190196		protein_coding	At1g80630 [Source:UniProtKB/TrEMBL;Acc:Q9M8N0]
	AT3G23340	0.00320521394999187	-2.39841406308412	CKL10	protein_coding	Casein kinase 1-like protein 10 [Source:UniProtKB/Swiss-Prot;Acc:Q9LW62]
	AT2G25800	4.75011361374516e-05	-2.39733709615551		protein_coding	Elongation factor Ts (DUF810) [Source:UniProtKB/TrEMBL;Acc:Q0WQB7]
	AT1G18360	6.24489997582686e-05	-2.39699773126621		protein_coding	Alpha/beta-Hydrolases superfamily protein [Source:UniProtKB/TrEMBL;Acc:Q8VYJ0]
	AT4G00720	3.79838616180443e-05	-2.39683345124616	ASK8	protein_coding	Shaggy related protein kinase theta [Source:UniProtKB/TrEMBL;Acc:Q0WWY4]
	AT3G48490	0.00731359588773253	-2.39634541357233		protein_coding	At3g48490 [Source:UniProtKB/TrEMBL;Acc:Q8LD28]
	AT3G22142	0.00459921117668877	-2.39634404225049		protein_coding	Bifunctional inhibitor/lipid-transfer protein/seed storage 2S albumin superfamily protein [Source:UniProtKB/TrEMBL;Acc:Q9LIE8]
	AT5G61660	0.00605867832637089	-2.39620701207021		protein_coding	At5g61660 [Source:UniProtKB/TrEMBL;Acc:Q9FKF5]
	AT1G53730	3.5480004806998e-05	-2.39420946835428	SRF6	protein_coding	STRUBBELIG-receptor family 6 [Source:UniProtKB/TrEMBL;Acc:A8MQH3]
	AT5G07152	0.00544938516175824	-2.39405092044297		lncRNA	Potential natural antisense gene, locus overlaps with AT5G07150 [Source:TAIR;Acc:AT5G07152]
	AT5G10350	0.00139454946709943	-2.3938715904764	PABN3	protein_coding	Polyadenylate-binding protein 3 [Source:UniProtKB/Swiss-Prot;Acc:Q9LX90]
	AT1G10060	0.000121901242820794	-2.3937956079177	ATBCAT-1	protein_coding	branched-chain amino acid transaminase 1 [Source:TAIR;Acc:AT1G10060]
	AT1G32200	7.17024735781789e-05	-2.39004979926734	ATS1	protein_coding	Glycerol-3-phosphate acyltransferase, chloroplastic [Source:UniProtKB/Swiss-Prot;Acc:Q43307]
	AT2G04850	0.00313732871800213	-2.38992730703027		protein_coding	Cytochrome b561 and DOMON domain-containing protein At2g04850 [Source:UniProtKB/Swiss-Prot;Acc:Q9SJ74]
	AT4G18130	0.00916436239900173	-2.38875889088505	PHYE	protein_coding	Phytochrome E [Source:UniProtKB/Swiss-Prot;Acc:P42498]
	AT4G21190	0.000506628830382105	-2.38711897460792	EMB1417	protein_coding	Pentatricopeptide repeat-containing protein At4g21190 [Source:UniProtKB/Swiss-Prot;Acc:Q8LG95]
	AT1G63080	0.00994284450075201	-2.38683657158455		protein_coding	Pentatricopeptide repeat-containing protein At1g63080, mitochondrial [Source:UniProtKB/Swiss-Prot;Acc:Q9CAN5]
	AT3G12080	7.2241270757836e-05	-2.38228751872238	emb2738	protein_coding	Emb2738 [Source:UniProtKB/TrEMBL;Acc:A0A178VIT5]
	AT2G01830	0.00565121738117594	-2.38094739577503	AHK4	protein_coding	Histidine kinase 4 [Source:UniProtKB/Swiss-Prot;Acc:Q9C5U0]
	AT5G08270	0.0071825998576288	-2.37943732104319		protein_coding	unknown protein; BEST Arabidopsis thaliana protein match is: unknown protein (TAIR:AT5G23200.1); Has 89 Blast hits to 86 proteins in 45 species: Archae - 0; Bacteria - 0; Metazoa - 27; Fungi - 0; Plants - 48; Viruses - 0; Other Eukaryotes - 14 (sour /.../BI BLink). [Source:TAIR;Acc:AT5G08270]
	AT2G47250	0.00303368639167347	-2.3790525742226		protein_coding	Probable pre-mRNA-splicing factor ATP-dependent RNA helicase DEAH3 [Source:UniProtKB/Swiss-Prot;Acc:O22899]
	AT2G17240	5.71263806864861e-05	-2.37816482682801		protein_coding	Arginine/serine-rich-like splicing factor [Source:UniProtKB/TrEMBL;Acc:Q9SII4]
	AT4G09160	0.000221712220938127	-2.37750817092575	PATL5	protein_coding	Patellin-5 [Source:UniProtKB/Swiss-Prot;Acc:Q9M0R2]
	AT3G16630	0.000251346875985495	-2.37655525848903	KIN13A	protein_coding	Kinesin-like protein [Source:UniProtKB/TrEMBL;Acc:A0A178VP70]
	AT4G31490	0.00141986115577995	-2.37610696246773		protein_coding	Coatomer subunit beta-2 [Source:UniProtKB/Swiss-Prot;Acc:Q9SV20]
	AT2G46250	0.00340970547833779	-2.37600215688091		protein_coding	At2g46250/T3F17.10 [Source:UniProtKB/TrEMBL;Acc:O82344]
	AT2G32850	0.000584559586413255	-2.37463011220633		protein_coding	Protein kinase superfamily protein [Source:UniProtKB/TrEMBL;Acc:Q8H0Z0]
	AT5G34850	4.87178558991576e-05	-2.37431449129514	PAP26	protein_coding	Purple acid phosphatase [Source:UniProtKB/TrEMBL;Acc:A0A178UD94]
	AT1G08200	1.58212390720276e-05	-2.37427996920985	AXS2	protein_coding	UDP-D-apiose/UDP-D-xylose synthase 2 [Source:UniProtKB/Swiss-Prot;Acc:Q9SGE0]
	AT1G51090	0.0016184086969429	-2.37265166674607		protein_coding	Heavy metal transport/detoxification superfamily protein [Source:UniProtKB/TrEMBL;Acc:Q9C684]
	AT5G16390	0.000162546495969554	-2.37212884790285	BCCP1	protein_coding	Biotin carboxyl carrier protein of acetyl-CoA carboxylase 1, chloroplastic [Source:UniProtKB/Swiss-Prot;Acc:Q42533]
	AT4G17240	0.00203412378645007	-2.37162236202828		protein_coding	unknown protein; FUNCTIONS IN: molecular_function unknown; INVOLVED IN: biological_process unknown; LOCATED IN: chloroplast; EXPRESSED IN: 16 plant structures; EXPRESSED DURING: 8 growth stages; Has 1142 Blast hits to 1055 proteins in 252 species: A /.../- 22; Bacteria - 318; Metazoa - 248; Fungi - 96; Plants - 59; Viruses - 3; Other Eukaryotes - 396 (source: NCBI BLink). [Source:TAIR;Acc:AT4G172…
	AT3G26240	0.000369334771370159	-2.37145195492641		protein_coding	Cysteine/Histidine-rich C1 domain family protein [Source:UniProtKB/TrEMBL;Acc:Q9LTL7]
	AT5G46330	0.00030373242503457	-2.37026741947656	FLS2	protein_coding	Leucine-rich repeat receptor-like protein kinase (Fragment) [Source:UniProtKB/TrEMBL;Acc:C0LGU8]
	AT5G32470	2.27134851277054e-05	-2.36820682969796	TH2	protein_coding	Bifunctional TH2 protein, mitochondrial [Source:UniProtKB/Swiss-Prot;Acc:F4KFT7]
	AT4G34215	0.000489392499309614	-2.36792914397871		protein_coding	Probable carbohydrate esterase At4g34215 [Source:UniProtKB/Swiss-Prot;Acc:Q8L9J9]
	AT1G16460	0.000236892809850651	-2.36732402785638	STR2	protein_coding	Thiosulfate/3-mercaptopyruvate sulfurtransferase 2 [Source:UniProtKB/Swiss-Prot;Acc:Q24JL3]
	AT5G16210	0.000258612869864537	-2.36537263718786		protein_coding	AT5g16210/T21H19_130 [Source:UniProtKB/TrEMBL;Acc:Q8VYW7]
	AT2G16780	0.000526831424632738	-2.36422670281769	MSI2	protein_coding	WD-40 repeat-containing protein MSI2 [Source:UniProtKB/Swiss-Prot;Acc:O22468]
	AT5G61410	0.000496151071933734	-2.3638744182868	RPE	protein_coding	RPE [Source:UniProtKB/TrEMBL;Acc:A0A178UPG9]
	AT5G57040	7.5445091948039e-05	-2.36336974357338		protein_coding	At5g57040 [Source:UniProtKB/TrEMBL;Acc:Q9LTR8]
	AT1G44446	0.00727998289409866	-2.36148985821142	CAO	protein_coding	CH1 [Source:UniProtKB/TrEMBL;Acc:A0A178W6L1]
	AT5G57700	0.000139480577017614	-2.36036010604246		protein_coding	BNR/Asp-box repeat family protein [Source:UniProtKB/TrEMBL;Acc:F4KC30]
	AT4G35050	0.00142095167235454	-2.35850243373278	MSI3	protein_coding	At4g35050 [Source:UniProtKB/TrEMBL;Acc:Q5HZ33]
	AT4G34190	0.00248693012641206	-2.35826987351856	SEP1	protein_coding	Stress enhanced protein 1, chloroplastic [Source:UniProtKB/Swiss-Prot;Acc:Q9M7I9]
	AT1G63940	0.00176562731492001	-2.35580297421252	MDAR5	protein_coding	MDAR6 [Source:UniProtKB/TrEMBL;Acc:A0A178WFH3]
	AT4G28750	0.000803500666070354	-2.35196522523755	PSAE1	protein_coding	Photosystem I reaction center subunit IV A, chloroplastic [Source:UniProtKB/Swiss-Prot;Acc:Q9S831]
	AT5G14720	0.000570328421684509	-2.34976175816555		protein_coding	Protein kinase superfamily protein [Source:UniProtKB/TrEMBL;Acc:Q84WU5]
	AT2G07050	4.98361726706379e-05	-2.34875107886607	CAS1	protein_coding	Cycloartenol synthase [Source:UniProtKB/Swiss-Prot;Acc:P38605]
	AT5G05480	0.000438339341406146	-2.34849070873379		protein_coding	AT5g05480/MOP10_2 [Source:UniProtKB/TrEMBL;Acc:Q9FFG6]
	AT4G21210	0.000100470806137742	-2.34774283741606	RP1	protein_coding	Pyruvate, phosphate dikinase regulatory protein 1, chloroplastic [Source:UniProtKB/Swiss-Prot;Acc:O49562]
	AT1G71480	0.000486653062702322	-2.3476897899209		protein_coding	AT1G71480 protein [Source:UniProtKB/TrEMBL;Acc:Q9C9I5]
	AT1G09440	0.000153273139428881	-2.34739119950235		protein_coding	Protein kinase superfamily protein [Source:UniProtKB/TrEMBL;Acc:F4I0Z0]
	AT4G39970	9.62707538769533e-05	-2.34736540957423		protein_coding	Haloacid dehalogenase-like hydrolase domain-containing protein At4g39970 [Source:UniProtKB/Swiss-Prot;Acc:Q680K2]
	AT4G29610	0.00914386174796764	-2.34735036104527	CDA6	protein_coding	Cytidine deaminase 6 [Source:UniProtKB/Swiss-Prot;Acc:Q9SU86]
	AT4G12980	0.00858647149195101	-2.34623038656975		protein_coding	Cytochrome b561 and DOMON domain-containing protein At4g12980 [Source:UniProtKB/Swiss-Prot;Acc:Q9SV71]
	AT3G16800	0.000425972739782068	-2.34525566873541		protein_coding	Probable protein phosphatase 2C 41 [Source:UniProtKB/Swiss-Prot;Acc:Q9LRZ4]
	AT5G54440	0.00140142026231379	-2.34514881203044	TRS130	protein_coding	Trafficking protein particle complex II-specific subunit 130 homolog [Source:UniProtKB/Swiss-Prot;Acc:F4K0C4]
	AT5G23670	2.85362292578487e-05	-2.34449228110168	LCB2A	protein_coding	Long chain base biosynthesis protein 2a [Source:UniProtKB/Swiss-Prot;Acc:Q9LSZ9]
	AT4G38800	4.68153357474293e-05	-2.34408761796893	MTN1	protein_coding	MTN1 [Source:UniProtKB/TrEMBL;Acc:A0A178UXV8]
	AT5G44520	8.08417495519782e-05	-2.34371090220966		protein_coding	NagB/RpiA/CoA transferase-like superfamily protein [Source:TAIR;Acc:AT5G44520]
	ATCG00790	0.00229998068416342	-2.34349928769042	RPL16	protein_coding	50S ribosomal protein L16, chloroplastic [Source:UniProtKB/Swiss-Prot;Acc:P56793]
	AT2G34660	0.000506628830382105	-2.34333173379081	ABCC2	protein_coding	ABC transporter C family member 2 [Source:UniProtKB/Swiss-Prot;Acc:Q42093]
	AT5G21222	0.00141057625847245	-2.34190085497816	ATC401	protein_coding	Pentatricopeptide repeat-containing protein At5g21222 [Source:UniProtKB/Swiss-Prot;Acc:Q8S9D1]
	AT1G27200	0.00100847293798437	-2.34142426743163		protein_coding	DUF23/GT0 (Fragment) [Source:UniProtKB/TrEMBL;Acc:I1VCA1]
	AT2G31960	0.00105843188326457	-2.34078716146293	CALS2	protein_coding	Callose synthase 2 [Source:UniProtKB/Swiss-Prot;Acc:Q9SL03]
	AT4G14240	0.000459771251246863	-2.33845274560097	CBSDUF1	protein_coding	DUF21 domain-containing protein At4g14240 [Source:UniProtKB/Swiss-Prot;Acc:Q67XQ0]
	AT5G38660	0.000506535318497648	-2.33745694066083	APE1	protein_coding	Acclimation of photosynthesis to environment [Source:UniProtKB/TrEMBL;Acc:A0A219HZL6]
	AT3G29290	0.000170745025314509	-2.3366951595385	EMB2076	protein_coding	Pentatricopeptide repeat-containing protein At3g29290 [Source:UniProtKB/Swiss-Prot;Acc:Q84J46]
	AT2G25290	0.00297809492970327	-2.33634048424158	Phox1	protein_coding	Phox1 [Source:UniProtKB/TrEMBL;Acc:A0A178VW51]
	AT1G80560	0.000356855153391979	-2.33604854344617	IMDH2	protein_coding	3-isopropylmalate dehydrogenase 2, chloroplastic [Source:UniProtKB/Swiss-Prot;Acc:P93832]
	AT3G18680	2.17180542226467e-05	-2.33574524847599		protein_coding	Amino acid kinase family protein [Source:UniProtKB/TrEMBL;Acc:A0A1I9LRT3]
	AT1G79500	0.000537871157780329	-2.33494326849144	KDSA1	protein_coding	2-dehydro-3-deoxyphosphooctonate aldolase 1 [Source:UniProtKB/Swiss-Prot;Acc:Q9AV97]
	AT2G01620	9.71316719760935e-05	-2.33416844297838	SKIP28	protein_coding	F-box protein SKIP28 [Source:UniProtKB/Swiss-Prot;Acc:Q9ZU90]
	AT1G48650	0.00263405902525775	-2.33381193289378		protein_coding	DEA(D/H)-box RNA helicase family protein [Source:UniProtKB/TrEMBL;Acc:F4HYJ6]
	AT3G11240	0.00575487727533353	-2.33377936031905	ATE2	protein_coding	Arginyl-tRNA--protein transferase 2 [Source:UniProtKB/Swiss-Prot;Acc:Q9C776]
	AT4G02120	0.00010111699318741	-2.33314619985206		protein_coding	CTP synthase family protein [Source:TAIR;Acc:AT4G02120]
	AT1G18460	0.000280495408059589	-2.3328751367548		protein_coding	Alpha/beta-Hydrolases superfamily protein [Source:UniProtKB/TrEMBL;Acc:Q8LPF5]
	AT3G17070	0.000521529744257243	-2.33246266896232	PER29	protein_coding	Peroxidase 29 [Source:UniProtKB/Swiss-Prot;Acc:Q9LSP0]
	AT3G10230	0.00245509091765442	-2.33228426598566	LCY1	protein_coding	Lycopene beta cyclase, chloroplastic [Source:UniProtKB/Swiss-Prot;Acc:Q38933]
	AT3G50240	0.00498333212429815	-2.3317498383606	KIN4B	protein_coding	Kinesin-like protein KIN-4B [Source:UniProtKB/Swiss-Prot;Acc:Q94LW7]
	AT2G05760	0.00147066992210082	-2.33123723376769	NAT1	protein_coding	Nucleobase-ascorbate transporter 1 [Source:UniProtKB/Swiss-Prot;Acc:Q9SHZ3]
	AT5G07870	0.000939080570767328	-2.33056135266582		protein_coding	HXXXD-type acyl-transferase family protein [Source:UniProtKB/TrEMBL;Acc:Q9SD97]
	AT1G78900	5.23614965812875e-05	-2.32889451533675	VHA-A	protein_coding	VHA-A [Source:UniProtKB/TrEMBL;Acc:A0A178W720]
	AT1G68190	3.78676610144069e-05	-2.32873049514069		protein_coding	B-box zinc finger family protein [Source:TAIR;Acc:AT1G68190]
	AT1G27600	0.000274669103245909	-2.32855587886855	IRX9H	protein_coding	Glycosyltransferases [Source:UniProtKB/TrEMBL;Acc:A0A178W4D3]
	AT3G51140	6.04388325345877e-05	-2.3285297151587		protein_coding	DnaJ (DUF3353) [Source:UniProtKB/TrEMBL;Acc:Q94C78]
	AT5G06850	0.0060617698441179	-2.32709401494021	FTIP1	protein_coding	FT-interacting protein 1 [Source:UniProtKB/Swiss-Prot;Acc:Q9FL59]
	AT5G40340	0.00594906927401893	-2.32652322180013		protein_coding	Putative uncharacterized protein [Source:UniProtKB/TrEMBL;Acc:Q9FNE4]
	AT4G01897	0.00732409409084185	-2.32650255437513		protein_coding	At4g01897 [Source:UniProtKB/TrEMBL;Acc:Q8LC12]
	AT3G17100	0.000388778355742002	-2.32640883811859	BHLH147	protein_coding	AT3G17100 protein [Source:UniProtKB/TrEMBL;Acc:B9DGH0]
	AT1G05500	0.000465712924552568	-2.32626238878557	SYT5	protein_coding	Synaptotagmin-5 [Source:UniProtKB/Swiss-Prot;Acc:Q8L706]
	AT5G11420	0.000325785761665656	-2.3259283937738		protein_coding	Putative uncharacterized protein At5g11420 [Source:UniProtKB/TrEMBL;Acc:Q9LYE7]
	AT4G13550	0.00172779882864024	-2.32592213750408		protein_coding	triglyceride lipases;triglyceride lipases [Source:TAIR;Acc:AT4G13550]
	AT1G70480	0.00634440505300678	-2.32292670464766		protein_coding	Domain of unknown function (DUF220) [Source:TAIR;Acc:AT1G70480]
	AT3G25530	3.77728731258404e-05	-2.32051115103164	GLYR1	protein_coding	GR1 [Source:UniProtKB/TrEMBL;Acc:A0A178VK60]
	AT4G01020	0.00597503599137998	-2.320061925953		protein_coding	ATP-dependent RNA helicase DEAH11, chloroplastic [Source:UniProtKB/Swiss-Prot;Acc:P0CE10]
	ATCG00900	0.00758820200556689	-2.3198673925968	RPS7-A	protein_coding	30S ribosomal protein S7, chloroplastic [Source:UniProtKB/TrEMBL;Acc:Q6KGZ1]
	AT4G31420	0.0011425514831827	-2.31947040412507		protein_coding	Zinc finger protein 622 [Source:UniProtKB/TrEMBL;Acc:F4JS04]
	AT1G24180	0.000918629626734705	-2.31901756158993	IAR4	protein_coding	Pyruvate dehydrogenase E1 component subunit alpha-2, mitochondrial [Source:UniProtKB/Swiss-Prot;Acc:Q8H1Y0]
	AT4G25570	0.000132009971831384	-2.31893737022954	ACYB-2	protein_coding	Cytochrome b561/ferric reductase transmembrane protein family [Source:UniProtKB/TrEMBL;Acc:A0A1P8B653]
	AT3G14595	0.000552162405503255	-2.31815389947886		protein_coding	At3g14595 [Source:UniProtKB/TrEMBL;Acc:Q1H563]
	AT2G20290	0.00129032310461016	-2.3180704884652	XI-G	protein_coding	Myosin-13 [Source:UniProtKB/Swiss-Prot;Acc:F4IUG9]
	AT1G55510	0.000413150849713095	-2.31799461525353	BCDH BETA1	protein_coding	2-oxoisovalerate dehydrogenase subunit beta 1, mitochondrial [Source:UniProtKB/Swiss-Prot;Acc:Q9SAV3]
	AT5G14910	0.000423299397461303	-2.31777657220581		protein_coding	AT5g14910/F2G14_30 [Source:UniProtKB/TrEMBL;Acc:Q93VK7]
	AT4G28760	0.00217424081427744	-2.3170454807555		protein_coding	Methyl-coenzyme M reductase II subunit gamma, putative (DUF3741) [Source:UniProtKB/TrEMBL;Acc:Q949M4]
	AT2G22740	0.00113361063202986	-2.31676692791816	SUVH6	protein_coding	Histone-lysine N-methyltransferase, H3 lysine-9 specific SUVH6 [Source:UniProtKB/Swiss-Prot;Acc:Q8VZ17]
	AT4G02260	0.000255593107985149	-2.31585080190298	RSH1	protein_coding	RSH1 [Source:UniProtKB/TrEMBL;Acc:A0A178V5K1]
	AT4G38690	0.000118914454134953	-2.31571348421469		protein_coding	AT4g38690/F20M13_250 [Source:UniProtKB/TrEMBL;Acc:Q9SZP6]
	AT4G00755	0.00222121892586428	-2.31436419075531		protein_coding	F-box protein At4g00755 [Source:UniProtKB/Swiss-Prot;Acc:Q8LG03]
	AT1G11410	0.00153593016538813	-2.31401824255817		protein_coding	S-locus lectin protein kinase family protein [Source:TAIR;Acc:AT1G11410]
	AT4G31590	0.00134687731130586	-2.3130956515956	CSLC5	protein_coding	CSLC5 [Source:UniProtKB/TrEMBL;Acc:A0A178UYZ0]
	AT1G33040	0.000326194997105128	-2.31297295104916	NACA5	protein_coding	Nascent polypeptide-associated complex subunit alpha-like protein 5 [Source:UniProtKB/Swiss-Prot;Acc:Q8LGC6]
	AT1G15410	0.000400611919325709	-2.31291417599513		protein_coding	Aspartate-glutamate racemase family [Source:UniProtKB/TrEMBL;Acc:Q9XI28]
	AT3G29360	0.000169238208458704	-2.31239269849319	UGD2	protein_coding	UDP-glucose 6-dehydrogenase 2 [Source:UniProtKB/Swiss-Prot;Acc:Q9LIA8]
	AT3G62010	0.00204564780963683	-2.31118196683009		protein_coding	Metal ion-binding protein [Source:UniProtKB/TrEMBL;Acc:F4IX22]
	AT1G01090	0.000165343233959263	-2.30794033590245	PDH-E1 ALPHA	protein_coding	Pyruvate dehydrogenase E1 component subunit alpha [Source:UniProtKB/TrEMBL;Acc:A0A178W8A7]
	ATCG00380	0.00178407857843408	-2.30743841897132	RPS4	protein_coding	30S ribosomal protein S4, chloroplastic [Source:UniProtKB/TrEMBL;Acc:A0A1B1W4U6]
	AT4G37510	1.23070057461279e-05	-2.30677831154047	RNC1	protein_coding	Ribonuclease III domain-containing protein RNC1, chloroplastic [Source:UniProtKB/Swiss-Prot;Acc:Q9SZV0]
	AT1G70200	0.00481045589927904	-2.30582403835013		protein_coding	Putative uncharacterized protein At1g70200 [Source:UniProtKB/TrEMBL;Acc:Q84JK1]
	AT1G17350	0.000382814975089895	-2.30449750913004		protein_coding	NADH:ubiquinone oxidoreductase intermediate-associated protein 30 [Source:UniProtKB/TrEMBL;Acc:F4I7I6]
	AT5G17230	0.000627744821653569	-2.30426404966055	PSY	protein_coding	PHYTOENE SYNTHASE [Source:UniProtKB/TrEMBL;Acc:F4KGX7]
	AT3G20350	0.0040859473627686	-2.30405615160921		protein_coding	Actin cytoskeleton-regulatory complex pan-like protein [Source:UniProtKB/TrEMBL;Acc:B7ZWR9]
	AT4G26940	1.14728934886552e-05	-2.30154867626478	B3GALT4	protein_coding	Hexosyltransferase [Source:UniProtKB/TrEMBL;Acc:A0A178V3W5]
	AT5G49810	6.33249076106137e-05	-2.30116621444669	MMT1	protein_coding	Methionine S-methyltransferase [Source:UniProtKB/Swiss-Prot;Acc:Q9LTB2]
	AT3G10970	0.000888199186778189	-2.30070378657305		protein_coding	Haloacid dehalogenase-like hydrolase (HAD) superfamily protein [Source:UniProtKB/TrEMBL;Acc:F4J510]
	AT3G58140	7.5076387628644e-05	-2.29981792933972		protein_coding	Phenylalanine--tRNA ligase, chloroplastic/mitochondrial [Source:UniProtKB/Swiss-Prot;Acc:Q94K73]
	AT1G44000	0.00192853603748425	-2.29928306974547	SGRL	protein_coding	Protein STAY-GREEN LIKE, chloroplastic [Source:UniProtKB/Swiss-Prot;Acc:Q94AQ9]
	AT3G07790	0.000363851566907964	-2.29815768065748		protein_coding	DGCR14-like protein [Source:UniProtKB/TrEMBL;Acc:Q9S7V6]
	AT3G04630	0.0067764855368879	-2.29812440210747	WDL1	protein_coding	WVD2-like 1 [Source:TAIR;Acc:AT3G04630]
	AT5G56210	0.00705023363343521	-2.29562708165048	WIP2	protein_coding	WPP domain-interacting protein 2 [Source:UniProtKB/Swiss-Prot;Acc:Q9FH18]
	AT1G12470	0.00106179590124172	-2.29549015358892		protein_coding	Zinc ion binding protein [Source:UniProtKB/TrEMBL;Acc:F4IDS7]
	AT1G74920	9.62707538769533e-05	-2.2907269004884	ALDH10A8	protein_coding	ALDH10A8 [Source:UniProtKB/TrEMBL;Acc:A0A178W4Y2]
	AT2G30570	0.00288925933761239	-2.28941941308217	PSBW	protein_coding	PSBW [Source:UniProtKB/TrEMBL;Acc:A0A178VQ32]
	AT2G40150	0.00192853603748425	-2.28439368598718	TBL28	protein_coding	Protein trichome birefringence-like 28 [Source:UniProtKB/Swiss-Prot;Acc:Q94K00]
	AT4G13010	0.00381471525023519	-2.28363638599908	CEQORH	protein_coding	Chloroplast envelope quinone oxidoreductase homolog [Source:UniProtKB/Swiss-Prot;Acc:Q9SV68]
	AT1G64430	0.000538433610408457	-2.28293583604691		protein_coding	Pentatricopeptide repeat (PPR) superfamily protein [Source:UniProtKB/TrEMBL;Acc:Q8VYZ8]
	AT3G20270	0.000196491983478028	-2.28075132457715		protein_coding	Lipid-binding serum glycoprotein family protein [Source:UniProtKB/TrEMBL;Acc:F4JDK0]
	AT4G24510	0.00254008167431549	-2.27979052278418	CER2	protein_coding	VC2 [Source:UniProtKB/TrEMBL;Acc:A0A178V1H6]
	AT3G25860	9.8764970998854e-05	-2.27939629023247	LTA2	protein_coding	Dihydrolipoyllysine-residue acetyltransferase component 4 of pyruvate dehydrogenase complex, chloroplastic [Source:UniProtKB/Swiss-Prot;Acc:Q9SQI8]
	AT1G11000	0.000127685887059393	-2.27881752558049	MLO4	protein_coding	MLO-like protein 4 [Source:UniProtKB/Swiss-Prot;Acc:O23693]
	AT5G03540	0.000801403044071461	-2.27697114977087	ATEXO70A1	protein_coding	Exocyst subunit exo70 family protein A1 [Source:UniProtKB/TrEMBL;Acc:F4KGM7]
	AT5G05170	8.00929091521394e-05	-2.27568595988514	CESA3	protein_coding	Cellulose synthase A catalytic subunit 3 [UDP-forming] [Source:UniProtKB/Swiss-Prot;Acc:Q941L0]
	AT1G75460	0.0014726518882622	-2.27352766319432		protein_coding	ATP-dependent protease La (LON) domain protein [Source:UniProtKB/TrEMBL;Acc:Q9FWT4]
	AT3G29180	0.000489150719906888	-2.27212469623316		protein_coding	AT3G29180 protein [Source:UniProtKB/TrEMBL;Acc:Q9LI95]
	AT2G43945	0.000111495881902027	-2.2713451465752		protein_coding	unknown protein; LOCATED IN: chloroplast; BEST Arabidopsis thaliana protein match is: unknown protein (TAIR:AT3G59870.1); Has 292 Blast hits to 292 proteins in 84 species: Archae - 0; Bacteria - 122; Metazoa - 0; Fungi - 0; Plants - 46; Viruses - 0; /.../ Eukaryotes - 124 (source: NCBI BLink). [Source:TAIR;Acc:AT2G43945]
	AT4G00020	0.000106842846557212	-2.27040995502315	MEE43	protein_coding	BREAST CANCER 2 like 2A [Source:UniProtKB/TrEMBL;Acc:F4JGU5]
	AT2G06025	8.02334109175801e-05	-2.27035096011897		protein_coding	Acyl-CoA N-acyltransferases (NAT) superfamily protein [Source:UniProtKB/TrEMBL;Acc:Q8GUT5]
	AT2G25840	0.000777502155047087	-2.27026560283831	OVA4	protein_coding	Nucleotidylyl transferase superfamily protein [Source:UniProtKB/TrEMBL;Acc:F4ISP4]
	AT1G25682	0.00183998975018837	-2.26898850703976		protein_coding	At1g25682 [Source:UniProtKB/TrEMBL;Acc:Q9C609]
	AT5G01590	0.00330405817868111	-2.26885011540108	TIC56	protein_coding	Protein TIC 56, chloroplastic [Source:UniProtKB/Swiss-Prot;Acc:Q7Y1W1]
	AT5G20610	0.00588777816643297	-2.26882460815353	PMIR1	protein_coding	Protein PLASTID MOVEMENT IMPAIRED 1-RELATED 1 [Source:UniProtKB/Swiss-Prot;Acc:F4K5K6]
	AT3G55330	2.72230391152766e-05	-2.26837197608834	PPL1	protein_coding	PPL1 [Source:UniProtKB/TrEMBL;Acc:A0A178VEI8]
	AT2G36910	0.00249500285850883	-2.26813467602732	ABCB1	protein_coding	ABC transporter B family member 1 [Source:UniProtKB/Swiss-Prot;Acc:Q9ZR72]
	AT5G15280	0.00945729596930868	-2.26787458070823		protein_coding	Pentatricopeptide repeat-containing protein At5g15280 [Source:UniProtKB/Swiss-Prot;Acc:Q9LXF4]
	AT2G22125	0.00120279052942295	-2.26728937294935	CSI1	protein_coding	Protein CELLULOSE SYNTHASE INTERACTIVE 1 [Source:UniProtKB/Swiss-Prot;Acc:F4IIM1]
	AT5G45480	0.00623773175650957	-2.26678932866517		protein_coding	Putative uncharacterized protein [Source:UniProtKB/TrEMBL;Acc:Q9FHI8]
	AT5G66210	0.00155531726037921	-2.26638497956737	CPK28	protein_coding	Calcium-dependent protein kinase 28 [Source:UniProtKB/Swiss-Prot;Acc:Q9FKW4]
	AT5G10150	0.00315964000298942	-2.26591209704045	UFC	protein_coding	Protein UPSTREAM OF FLC [Source:UniProtKB/Swiss-Prot;Acc:Q9LX14]
	AT5G27280	0.00249914272618584	-2.26521351598161		protein_coding	A_TM021B04.14 protein [Source:UniProtKB/TrEMBL;Acc:O04646]
	AT1G20440	0.000326888430808443	-2.26487341413833	COR47	protein_coding	Dehydrin COR47 [Source:UniProtKB/Swiss-Prot;Acc:P31168]
	AT1G76850	0.00149784345242236	-2.26358556879779	SEC5A	protein_coding	Exocyst complex component SEC5A [Source:UniProtKB/Swiss-Prot;Acc:Q8S3U9]
	AT2G20230	0.000332403873252723	-2.26206417465279	TOM2AH2	protein_coding	Tetraspanin-18 [Source:UniProtKB/Swiss-Prot;Acc:Q93XY5]
	AT4G37200	0.000407528708788599	-2.26073660531201	HCF164	protein_coding	Thioredoxin-like protein HCF164, chloroplastic [Source:UniProtKB/Swiss-Prot;Acc:O23166]
	AT4G26555	0.000189907171782824	-2.25946705820047	FKBP16-1	protein_coding	Peptidyl-prolyl cis-trans isomerase FKBP16-1, chloroplastic [Source:UniProtKB/Swiss-Prot;Acc:Q944B0]
	AT2G01320	0.000275774151805877	-2.25940082398713		protein_coding	ABCG7 [Source:UniProtKB/TrEMBL;Acc:A0A178VSW5]
	AT1G31440	0.000925168487271948	-2.25930087058011	SH3P1	protein_coding	SH3 domain-containing protein 1 [Source:UniProtKB/Swiss-Prot;Acc:Q9C865]
	AT1G63310	0.00549661702552604	-2.25667082355702		protein_coding	Putative uncharacterized protein At1g63310 [Source:UniProtKB/TrEMBL;Acc:Q9C8T5]
	AT3G51420	0.000156758673913784	-2.25623091577614	SSL4	protein_coding	SSL4 [Source:UniProtKB/TrEMBL;Acc:A0A178VDG6]
	AT4G01995	2.31129677898933e-05	-2.25582830783169		protein_coding	Beta-carotene isomerase D27 [Source:UniProtKB/TrEMBL;Acc:Q8W4C4]
	AT3G52880	0.000638609065077863	-2.25542885349726	ATMDAR1	protein_coding	Monodehydroascorbate reductase 1 [Source:UniProtKB/TrEMBL;Acc:F4J849]
	AT5G56780	0.00722040627758404	-2.25475813263402	ET2	protein_coding	ET2 [Source:UniProtKB/TrEMBL;Acc:A0A178URY3]
	AT1G78580	0.00746880108421955	-2.25382025811016	TPS1	protein_coding	Alpha,alpha-trehalose-phosphate synthase [UDP-forming] 1 [Source:UniProtKB/Swiss-Prot;Acc:Q9SYM4]
	AT2G20140	0.000173560469373255	-2.25281342074421	RPT2B	protein_coding	RPT2b [Source:UniProtKB/TrEMBL;Acc:A0A178VM16]
	AT4G22290	0.000320255924092149	-2.2526793006269		protein_coding	At4g22290 [Source:UniProtKB/TrEMBL;Acc:Q8L6X7]
	AT4G31990	0.000399531470184895	-2.25228987596511	ASP5	protein_coding	Aspartate aminotransferase [Source:UniProtKB/TrEMBL;Acc:B9DG21]
	AT3G11950	0.00404067454700232	-2.25164543185959		protein_coding	F26K24.24 protein [Source:UniProtKB/TrEMBL;Acc:Q9SF04]
	AT3G49990	0.00158997993789139	-2.24813529811601		protein_coding	At3g49990 [Source:UniProtKB/TrEMBL;Acc:Q9SN19]
	AT4G23670	0.0027915353564599	-2.24766712317098		protein_coding	AT4G23670 protein [Source:UniProtKB/TrEMBL;Acc:Q9SUR0]
	AT4G32460	0.00117541347628918	-2.24742399516222		protein_coding	At4g32460 [Source:UniProtKB/TrEMBL;Acc:Q8LAR0]
	AT4G23790	5.12829142614942e-05	-2.2468948394302	TBL24	protein_coding	TBL24 [Source:UniProtKB/TrEMBL;Acc:A0A178UXI7]
	AT5G01750	0.00152799619903772	-2.24461115982161		protein_coding	Protein LURP-one-related 15 [Source:UniProtKB/Swiss-Prot;Acc:Q9LZX1]
	AT4G01690	0.00049913876446234	-2.24425337430984	PPOX1	protein_coding	Protoporphyrinogen oxidase [Source:UniProtKB/TrEMBL;Acc:A0A178UVN5]
	AT3G09150	0.00985227086437981	-2.24314400101877	HY2	protein_coding	Phytochromobilin:ferredoxin oxidoreductase, chloroplastic [Source:UniProtKB/Swiss-Prot;Acc:Q9SR43]
	AT4G34620	0.00357101382786182	-2.24257217025608	RPS16-1	protein_coding	SSR16 [Source:UniProtKB/TrEMBL;Acc:A0A178UZA3]
	ATCG00410	0.00234891174076004	-2.24193099002961	TRNF	tRNA	chloroplast TRNF [Source:TAIR;Acc:ATCG00410]
	AT3G11620	0.000504380156078267	-2.24076683857749		protein_coding	Alpha/beta-Hydrolases superfamily protein [Source:UniProtKB/TrEMBL;Acc:Q0WPD9]
	AT1G30910	0.000146082038745938	-2.23916613635723		protein_coding	F17F8.22 [Source:UniProtKB/TrEMBL;Acc:Q9FYH8]
	AT4G39350	0.000383047071165459	-2.23869106338679	CESA2	protein_coding	Cellulose synthase [Source:UniProtKB/TrEMBL;Acc:A0A178V4M9]
	AT1G28100	0.00125995810569812	-2.23831639615616		protein_coding	unknown protein; Has 64 Blast hits to 64 proteins in 27 species: Archae - 0; Bacteria - 14; Metazoa - 0; Fungi - 6; Plants - 42; Viruses - 0; Other Eukaryotes - 2 (source: NCBI BLink). [Source:TAIR;Acc:AT1G28100]
	AT1G30380	0.0016464396429973	-2.23613543146806	PSAK	protein_coding	Photosystem I reaction center subunit psaK, chloroplastic [Source:UniProtKB/Swiss-Prot;Acc:Q9SUI5]
	AT3G20500	0.00438859789689535	-2.23536316107956	PAP18	protein_coding	Purple acid phosphatase [Source:UniProtKB/TrEMBL;Acc:A0A178V816]
	AT2G43820	0.00453918248315144	-2.23468731827765	UGT74F2	protein_coding	Glycosyltransferase [Source:UniProtKB/TrEMBL;Acc:A0A178VQS4]
	AT3G15115	0.00652668225115309	-2.23340531031995		protein_coding	Putative uncharacterized protein At3g15110/F4B12_2 [Source:UniProtKB/TrEMBL;Acc:Q9LIM3]
	AT1G04040	0.000174348950194827	-2.23311005105618		protein_coding	At1g04040/F21M11_2 [Source:UniProtKB/TrEMBL;Acc:Q9ZWC4]
	AT3G16950	0.000347510400936051	-2.23027014852529	LPD1	protein_coding	Dihydrolipoyl dehydrogenase 1, chloroplastic [Source:UniProtKB/Swiss-Prot;Acc:A8MS68]
	AT1G58250	0.00502243300917441	-2.23008032555337	SAB	protein_coding	HYPERSENSITIVE TO PI STARVATION 4 [Source:UniProtKB/TrEMBL;Acc:F4I9T6]
	AT5G25630	0.00892805218016119	-2.22956969105645		protein_coding	Tetratricopeptide repeat (TPR)-like superfamily protein [Source:UniProtKB/TrEMBL;Acc:F4JY71]
	AT2G40670	0.00342987456494321	-2.22944836054087	ARR16	protein_coding	Response regulator 16 [Source:UniProtKB/TrEMBL;Acc:F4II22]
	AT5G03650	0.000744757423281916	-2.22901346844678	SBE2.2	protein_coding	1,4-alpha-glucan-branching enzyme 2-2, chloroplastic/amyloplastic [Source:UniProtKB/Swiss-Prot;Acc:Q9LZS3]
	AT5G41100	0.00889204185168284	-2.22898893756403		protein_coding	At5g41100 [Source:UniProtKB/TrEMBL;Acc:A4FVS2]
	AT5G19530	0.000118104965704155	-2.22894992986215	ACL5	protein_coding	Thermospermine synthase ACAULIS5 [Source:UniProtKB/Swiss-Prot;Acc:Q9S7X6]
	AT3G18215	0.000444514804327957	-2.22683765393906		protein_coding	Putative uncharacterized protein At3g18215 [Source:UniProtKB/TrEMBL;Acc:Q9LV18]
	AT5G16630	0.000332403873252723	-2.226288470662	RAD4	protein_coding	DNA repair protein RAD4 [Source:UniProtKB/Swiss-Prot;Acc:Q8W489]
	AT2G14880	0.000494689221557572	-2.22505873105407		protein_coding	Expressed protein [Source:UniProtKB/TrEMBL;Acc:O82326]
	AT2G48020	0.00982382552185291	-2.22481250012079		protein_coding	Sugar transporter ERD6-like 7 [Source:UniProtKB/Swiss-Prot;Acc:P93051]
	AT4G29070	0.000545309713020103	-2.22275275286764		protein_coding	At4g29070 [Source:UniProtKB/TrEMBL;Acc:Q2HIU1]
	AT4G19840	0.000631841554252504	-2.2222634478542	PP2A1	protein_coding	Protein PHLOEM PROTEIN 2-LIKE A1 [Source:UniProtKB/Swiss-Prot;Acc:O81865]
	AT5G16970	0.00211902248236452	-2.22225520543801	AER	protein_coding	NADPH-dependent oxidoreductase 2-alkenal reductase [Source:UniProtKB/Swiss-Prot;Acc:Q39172]
	AT5G66570	0.00436230880041148	-2.2215259368896	PSBO1	protein_coding	Oxygen-evolving enhancer protein 1-1, chloroplastic [Source:UniProtKB/Swiss-Prot;Acc:P23321]
	AT3G11760	0.000727033813489883	-2.22040979225813		protein_coding	F26K24.5 protein [Source:UniProtKB/TrEMBL;Acc:Q9SF22]
	AT5G60920	0.000283290085016502	-2.21951720073642	COB	protein_coding	Protein COBRA [Source:UniProtKB/Swiss-Prot;Acc:Q94KT8]
	AT5G52280	0.00144235881892922	-2.21896906326221		protein_coding	At5g52280 [Source:UniProtKB/TrEMBL;Acc:Q9FHD1]
	AT3G18060	0.000208843767046737	-2.21663560440677	AIP1-2	protein_coding	Actin-interacting protein 1-2 [Source:UniProtKB/Swiss-Prot;Acc:Q9LV35]
	AT2G36885	0.00972500776608949	-2.21303544530084		protein_coding	Expressed protein [Source:UniProtKB/TrEMBL;Acc:Q8S8F1]
	AT2G42320	0.00148248495904944	-2.21251671316455		protein_coding	Nucleolar protein gar2-like protein [Source:UniProtKB/TrEMBL;Acc:Q9SLC7]
	AT3G43270	0.00199961121282387	-2.21151557807952	PME32	protein_coding	Probable pectinesterase/pectinesterase inhibitor 32 [Source:UniProtKB/Swiss-Prot;Acc:Q9LXK7]
	AT4G12910	0.00363104782980078	-2.21136379898139	SCPL20	protein_coding	Serine carboxypeptidase-like 20 [Source:UniProtKB/Swiss-Prot;Acc:Q8L7B2]
	AT3G49650	0.00642686558910603	-2.2102345892926	KIN8B	protein_coding	Kinesin-like protein KIN-8B [Source:UniProtKB/Swiss-Prot;Acc:Q9SCJ4]
	AT3G06440	0.00234631274234261	-2.20914146154397	GALT3	protein_coding	Hydroxyproline O-galactosyltransferase GALT3 [Source:UniProtKB/Swiss-Prot;Acc:Q9ASW1]
	AT2G32180	0.00286672831332464	-2.20799442436172	PTAC18	protein_coding	Plastid transcriptionally active 18 [Source:UniProtKB/TrEMBL;Acc:Q9SKY2]
	AT3G14170	0.00706167723910445	-2.20669486944987		protein_coding	Plant protein of unknown function (DUF936) [Source:TAIR;Acc:AT3G14170]
	AT1G68300	0.000187572598548033	-2.20630626287918		protein_coding	Adenine nucleotide alpha hydrolases-like superfamily protein [Source:UniProtKB/TrEMBL;Acc:Q9C9G5]
	AT4G20840	0.000842307182721886	-2.20491017840591		protein_coding	Berberine bridge enzyme-like 21 [Source:UniProtKB/Swiss-Prot;Acc:Q9SVG3]
	AT4G37080	0.00103414482722913	-2.20483562582625		protein_coding	Protein of unknown function, DUF547 [Source:TAIR;Acc:AT4G37080]
	AT4G17100	0.000720271477487468	-2.20388646578998		protein_coding	CONTAINS InterPro DOMAIN/s: Endoribonuclease XendoU (InterPro:IPR018998); Has 943 Blast hits to 770 proteins in 162 species: Archae - 0; Bacteria - 61; Metazoa - 472; Fungi - 40; Plants - 78; Viruses - 35; Other Eukaryotes - 257 (source: NCBI BLink). [Source:TAIR;Acc:AT4G17100]
	AT3G16060	0.000144952793953565	-2.20344067199198	KIN13B	protein_coding	Kinesin-like protein [Source:UniProtKB/TrEMBL;Acc:A0A178V575]
	AT1G63770	0.000506535318497648	-2.20312592360224		protein_coding	Peptidase M1 family protein [Source:UniProtKB/TrEMBL;Acc:F4I3R0]
	AT5G55630	0.000231140763785721	-2.20267081010233	TPK1	protein_coding	Two-pore potassium channel 1 [Source:UniProtKB/Swiss-Prot;Acc:Q8LBL1]
	AT3G13470	0.00695948073184895	-2.20266204040737	CPN60B2	protein_coding	Chaperonin 60 subunit beta 2, chloroplastic [Source:UniProtKB/Swiss-Prot;Acc:Q9LJE4]
	AT4G35480	0.00345827417499684	-2.20181154125702	ATL45	protein_coding	RHA3B [Source:UniProtKB/TrEMBL;Acc:A0A178UXS9]
	AT5G53850	0.000354773060940756	-2.20056081097488		protein_coding	haloacid dehalogenase-like hydrolase family protein [Source:TAIR;Acc:AT5G53850]
	AT4G34280	0.00094849568778195	-2.19886251641529		protein_coding	At4g34280 [Source:UniProtKB/TrEMBL;Acc:Q8GYY7]
	AT1G75680	2.29944857748878e-05	-2.19872344189625	AtGH9B7	protein_coding	Endoglucanase 10 [Source:UniProtKB/Swiss-Prot;Acc:Q8LCP6]
	AT1G72160	0.00191656105222148	-2.19859754201342	PATL3	protein_coding	Patellin-3 [Source:UniProtKB/Swiss-Prot;Acc:Q56Z59]
	AT2G02780	0.00348544906301438	-2.19826786677299		protein_coding	Probable LRR receptor-like serine/threonine-protein kinase At2g02780 [Source:UniProtKB/Swiss-Prot;Acc:C0LGJ9]
	AT5G05960	0.00125866559085683	-2.19816563317025		protein_coding	At5g05960 [Source:UniProtKB/TrEMBL;Acc:Q8LBY9]
	AT4G31530	0.000211731397710129	-2.19716013501303		protein_coding	NAD(P)-binding Rossmann-fold superfamily protein [Source:UniProtKB/TrEMBL;Acc:F4JSP1]
	AT5G19220	0.00164603886946536	-2.19584218806497	ADG2	protein_coding	Glucose-1-phosphate adenylyltransferase large subunit 1, chloroplastic [Source:UniProtKB/Swiss-Prot;Acc:P55229]
	AT1G65660	0.0020620468955216	-2.19542206173937	SMP1	protein_coding	SMP1 [Source:UniProtKB/TrEMBL;Acc:A0A178W8X4]
	AT3G13490	0.000162471582385871	-2.1946416633808	OVA5	protein_coding	Lysine--tRNA ligase, chloroplastic/mitochondrial [Source:UniProtKB/Swiss-Prot;Acc:Q9LJE2]
	AT3G48200	0.000841147584707376	-2.19446459986788		protein_coding	Putative uncharacterized protein At3g48200 [Source:UniProtKB/TrEMBL;Acc:Q0WV86]
	AT2G05170	0.00140465791428926	-2.19346426357064	VPS11	protein_coding	Vacuolar protein-sorting-associated protein 11 homolog [Source:UniProtKB/Swiss-Prot;Acc:Q9SJ40]
	AT1G08550	0.00337887756691908	-2.19303148984261	VDE1	protein_coding	NPQ1 [Source:UniProtKB/TrEMBL;Acc:A0A178WLQ5]
	AT1G61850	0.0041951690853091	-2.19246752430223		protein_coding	phospholipases;galactolipases [Source:TAIR;Acc:AT1G61850]
	AT4G12060	3.32031084981429e-05	-2.19195206137165	CLPT2	protein_coding	ATP-dependent Clp protease ATP-binding subunit CLPT2, chloroplastic [Source:UniProtKB/Swiss-Prot;Acc:Q8GW78]
	AT5G46390	0.000135857665397835	-2.19114093432257	CTPA1	protein_coding	Carboxyl-terminal-processing peptidase 1, chloroplastic [Source:UniProtKB/Swiss-Prot;Acc:F4KHG6]
	AT4G30020	0.00115282885910319	-2.18882143047396	SBT2.6	protein_coding	Subtilisin-like protease SBT2.6 [Source:UniProtKB/Swiss-Prot;Acc:Q9SZV5]
	AT1G04160	0.00170221322627179	-2.18767155347143	XI-B	protein_coding	Myosin-8 [Source:UniProtKB/Swiss-Prot;Acc:F4I460]
	AT4G08160	0.00176287932170141	-2.1871169528677		protein_coding	Glycosyl hydrolase family 10 protein / carbohydrate-binding domain-containing protein [Source:UniProtKB/TrEMBL;Acc:F4JG10]
	AT1G79560	0.00561580542339543	-2.18655455423985	FTSH12	protein_coding	AT1G79560 protein [Source:UniProtKB/TrEMBL;Acc:B9DHQ6]
	AT5G07110	0.00185432212915105	-2.18523704450897	PRA1B6	protein_coding	PRA1 family protein B6 [Source:UniProtKB/Swiss-Prot;Acc:Q9LYQ4]
	AT4G34650	0.00576955392651756	-2.18428848313485	SQS2	protein_coding	Inactive squalene synthase 2 [Source:UniProtKB/Swiss-Prot;Acc:O65688]
	AT5G33280	0.000821794010356286	-2.18202501895603	CLC-G	protein_coding	Putative chloride channel-like protein CLC-g [Source:UniProtKB/Swiss-Prot;Acc:P60300]
	AT5G19770	0.000916346299537637	-2.18125437156067	TUBA3	protein_coding	Tubulin alpha chain [Source:UniProtKB/TrEMBL;Acc:A0A178UTQ9]
	AT5G38880	0.00759371584626607	-2.18005417018182	AUG5	protein_coding	AUGMIN subunit 5 [Source:UniProtKB/Swiss-Prot;Acc:Q9FMB4]
	AT4G37920	0.00565121738117594	-2.17940087044523		protein_coding	Uncharacterized protein At4g37920, chloroplastic [Source:UniProtKB/Swiss-Prot;Acc:Q84WN0]
	AT5G07860	0.00027642651748489	-2.17799801279184		protein_coding	HXXXD-type acyl-transferase family protein [Source:UniProtKB/TrEMBL;Acc:Q9SD98]
	AT1G19940	0.0021994334531589	-2.17785449441629	AtGH9B5	protein_coding	Endoglucanase 2 [Source:UniProtKB/Swiss-Prot;Acc:Q9FXI9]
	AT4G03520	0.000104836911411843	-2.17777946697463	ATHM2	protein_coding	Thioredoxin M2, chloroplastic [Source:UniProtKB/Swiss-Prot;Acc:Q9SEU8]
	AT4G31560	0.00149106348350548	-2.17776717325209	HCF153	protein_coding	AT4g31560 [Source:UniProtKB/TrEMBL;Acc:Q9SV14]
	AT3G61600	0.000572322898404974	-2.1776627143297	POB1	protein_coding	BTB/POZ domain-containing protein POB1 [Source:UniProtKB/Swiss-Prot;Acc:Q9FPW6]
	AT2G17780	0.00224250070486316	-2.17672804457509	MCA2	protein_coding	Protein MID1-COMPLEMENTING ACTIVITY 2 [Source:UniProtKB/Swiss-Prot;Acc:Q3EBY6]
	AT2G16920	0.00189801560842811	-2.17625670499655	UBC23	protein_coding	Probable ubiquitin-conjugating enzyme E2 23 [Source:UniProtKB/Swiss-Prot;Acc:Q9ZVX1]
	AT3G06850	0.000309008442277186	-2.17536185440261	BCE2	protein_coding	Lipoamide acyltransferase component of branched-chain alpha-keto acid dehydrogenase complex, mitochondrial [Source:UniProtKB/Swiss-Prot;Acc:Q9M7Z1]
	AT2G35650	0.000368857218226549	-2.17518193302525	CSLA7	protein_coding	Probable mannan synthase 7 [Source:UniProtKB/Swiss-Prot;Acc:Q9ZQN8]
	AT4G21860	0.00057309589191665	-2.1743618207478	MSRB2	protein_coding	Peptide methionine sulfoxide reductase B2, chloroplastic [Source:UniProtKB/Swiss-Prot;Acc:Q9C5C8]
	AT5G46280	0.00238678926108839	-2.17405021526353	MCM3	protein_coding	DNA replication licensing factor MCM3 [Source:UniProtKB/Swiss-Prot;Acc:Q9FL33]
	AT4G11100	0.000236624092342504	-2.17270479912553		protein_coding	Gelsolin protein [Source:UniProtKB/TrEMBL;Acc:Q8VZ24]
	AT4G38250	0.000218577964370926	-2.17219157303511	AVT3C	protein_coding	Amino acid transporter AVT3C [Source:UniProtKB/Swiss-Prot;Acc:Q9SVG0]
	AT4G18197	0.00367631054713332	-2.17185509882092	PUP7	protein_coding	Probable purine permease 7 [Source:UniProtKB/Swiss-Prot;Acc:Q2V3H2]
	AT2G43360	3.20761415996823e-05	-2.17076287227795	BIO2	protein_coding	BIOB [Source:UniProtKB/TrEMBL;Acc:A0A178VTJ8]
	AT1G08800	0.00702992751019828	-2.16852495956907	MYOB1	protein_coding	Myosin-binding protein 1 [Source:UniProtKB/Swiss-Prot;Acc:F4HXQ7]
	AT1G16020	0.00142400742360338	-2.16825136197856	CCZ1A	protein_coding	Vacuolar fusion protein CCZ1 homolog A [Source:UniProtKB/Swiss-Prot;Acc:F4I2S4]
	AT5G06670	0.00290901836915223	-2.16700650907368		protein_coding	P-loop containing nucleoside triphosphate hydrolases superfamily protein [Source:TAIR;Acc:AT5G06670]
	ENSRNA049494825	0.00474771904180893	-2.16680747906821	Intron_gpII	sense_intronic	Group II catalytic intron
	AT1G69040	0.000540477242405858	-2.16617237437571	ACR4	protein_coding	ACT domain repeat 4 [Source:UniProtKB/TrEMBL;Acc:F4I0I7]
	AT2G21870	0.000291776649815229	-2.16526470447469	MGP1	protein_coding	Probable ATP synthase 24 kDa subunit, mitochondrial [Source:UniProtKB/Swiss-Prot;Acc:Q9SJ12]
	AT5G63190	0.0010912753714389	-2.16517240181043		protein_coding	MA3 domain-containing protein [Source:UniProtKB/TrEMBL;Acc:Q94BR1]
	AT2G38330	0.00039651875760612	-2.16478705664134	DTX44	protein_coding	Protein DETOXIFICATION [Source:UniProtKB/TrEMBL;Acc:A0A178VTF1]
	AT3G06210	0.00429972072335078	-2.1644316804994		protein_coding	ARM repeat superfamily protein [Source:UniProtKB/TrEMBL;Acc:Q9M8J7]
	AT1G72410	0.00133032848546816	-2.16414548882023		protein_coding	COP1-interacting protein-like protein [Source:UniProtKB/TrEMBL;Acc:F4IDB4]
	AT5G67570	0.00420705087361833	-2.16298349289897	DG1	protein_coding	Pentatricopeptide repeat-containing protein At5g67570, chloroplastic [Source:UniProtKB/Swiss-Prot;Acc:Q9FJW6]
	AT3G30300	3.2660606303724e-05	-2.16221070780563	OFUT27	protein_coding	O-fucosyltransferase 27 [Source:UniProtKB/Swiss-Prot;Acc:Q8GZ81]
	AT3G02540	0.000351801562720319	-2.16210559478134	RAD23C	protein_coding	Ubiquitin receptor RAD23c [Source:UniProtKB/Swiss-Prot;Acc:Q84L31]
	AT3G24030	0.00188456769902475	-2.16129029916196	THIM	protein_coding	Hydroxyethylthiazole kinase [Source:UniProtKB/Swiss-Prot;Acc:Q9LIQ4]
	AT5G52920	0.00387250485892567	-2.16100698396631	PKP2	protein_coding	Pyruvate kinase [Source:UniProtKB/TrEMBL;Acc:A0A178U9G2]
	AT3G03630	0.00210400950615664	-2.15940056662147	CS26	protein_coding	Probable S-sulfocysteine synthase, chloroplastic [Source:UniProtKB/Swiss-Prot;Acc:O22682]
	AT2G45960	0.000792620591927349	-2.15933247351036	PIP1B	protein_coding	Plasma membrane intrinsic protein 1B [Source:UniProtKB/TrEMBL;Acc:A8MRW1]
	AT3G26720	0.000630903742281664	-2.15883197298663		protein_coding	Alpha-mannosidase At3g26720 [Source:UniProtKB/Swiss-Prot;Acc:P94078]
	AT4G33090	0.000330732712987724	-2.15829292437862	APM1	protein_coding	Aminopeptidase [Source:UniProtKB/TrEMBL;Acc:A0A178UWR6]
	AT1G15290	0.00415268470745232	-2.15818572489053		protein_coding	Tetratricopeptide repeat (TPR)-like superfamily protein [Source:UniProtKB/TrEMBL;Acc:F4HZK4]
	AT3G19830	0.00117398973141783	-2.15749743755095	NTMC2TYPE5.2	protein_coding	Calcium-dependent lipid-binding (CaLB domain) family protein [Source:UniProtKB/TrEMBL;Acc:B6ETT7]
	AT3G13870	0.0028070736279094	-2.15562841584703	RHD3	protein_coding	Protein ROOT HAIR DEFECTIVE 3 [Source:UniProtKB/Swiss-Prot;Acc:P93042]
	AT4G00360	0.009419461443369	-2.15190264716548	CYP86A2	protein_coding	Cytochrome P450 86A2 [Source:UniProtKB/Swiss-Prot;Acc:O23066]
	AT5G09660	0.00542622892144349	-2.15186871056564	PMDH2	protein_coding	Malate dehydrogenase [Source:UniProtKB/TrEMBL;Acc:B3H560]
	AT2G03750	0.0052529640922829	-2.15182577395131	SOT11	protein_coding	Sulfotransferase [Source:UniProtKB/TrEMBL;Acc:A0A178VL58]
	AT1G73200	0.000791087640760764	-2.15167474831232		protein_coding	Putative uncharacterized protein T18K17.13 [Source:UniProtKB/TrEMBL;Acc:Q9CAT4]
	AT1G01860	0.000621597617141467	-2.1515232260599	PFC1	protein_coding	rRNA adenine N(6)-methyltransferase [Source:UniProtKB/TrEMBL;Acc:A0A1P8ATE0]
	ATCG00720	0.00255946433540938	-2.15062404310893	PETB	protein_coding	Cytochrome b6 [Source:UniProtKB/Swiss-Prot;Acc:P56773]
	AT4G27180	0.00664215731188635	-2.14928090887882	KIN14M	protein_coding	Kinesin-like protein KIN-14M [Source:UniProtKB/Swiss-Prot;Acc:P46864]
	AT2G34170	0.000824622541320512	-2.14878173695764		protein_coding	Putative uncharacterized protein At2g34170 [Source:UniProtKB/TrEMBL;Acc:Q8RYE0]
	AT3G08510	0.00626562517081601	-2.14861610891287	PLC2	protein_coding	Phosphoinositide phospholipase C [Source:UniProtKB/TrEMBL;Acc:A0A178VDK7]
	AT5G63020	0.00196205072744944	-2.14850165371262		protein_coding	Probable disease resistance protein At5g63020 [Source:UniProtKB/Swiss-Prot;Acc:Q8RXS5]
	AT2G30600	0.00748029023564711	-2.14780905508751		protein_coding	BTB/POZ domain-containing protein [Source:UniProtKB/TrEMBL;Acc:F4INV5]
	AT2G01870	0.00182183965049082	-2.14674465203206		protein_coding	At2g01870 [Source:UniProtKB/TrEMBL;Acc:Q9SIS7]
	AT2G25830	0.00101320382831006	-2.14544043365381		protein_coding	Probable transcriptional regulatory protein At2g25830 [Source:UniProtKB/Swiss-Prot;Acc:O82314]
	AT2G38270	0.000111107441238307	-2.14542249237536	GRXS16	protein_coding	Bifunctional monothiol glutaredoxin-S16, chloroplastic [Source:UniProtKB/Swiss-Prot;Acc:Q8H7F6]
	AT4G24480	0.0035972558152952	-2.14527140920195		protein_coding	Protein kinase superfamily protein [Source:UniProtKB/TrEMBL;Acc:F4JQX7]
	AT3G25805	0.000404862795917642	-2.14462235010732		protein_coding	Putative uncharacterized protein At3g25805 [Source:UniProtKB/TrEMBL;Acc:Q94K74]
	AT3G10550	0.0011335847169987	-2.1442276579327	MTM1	protein_coding	MTM1 [Source:UniProtKB/TrEMBL;Acc:A0A178V871]
	AT2G31300	0.0014619963292611	-2.14141119826736	ARPC1B	protein_coding	actin-related protein C1B [Source:TAIR;Acc:AT2G31300]
	AT5G39980	0.00396714075593729	-2.13945120739415		protein_coding	Pentatricopeptide repeat-containing protein At5g39980, chloroplastic [Source:UniProtKB/Swiss-Prot;Acc:Q9FLD8]
	AT1G05760	0.00810102976560354	-2.13937599207925	RTM1	protein_coding	Mannose-binding lectin superfamily protein [Source:TAIR;Acc:AT1G05760]
	ATCG00820	0.00286170728845585	-2.13895854033124	RPS19	protein_coding	ribosomal protein S19 [Source:TAIR;Acc:ATCG00820]
	AT1G09530	0.00299753354271249	-2.13894763374937	PIF3	protein_coding	Transcription factor PIF3 [Source:UniProtKB/Swiss-Prot;Acc:O80536]
	AT4G14070	0.000463666297707963	-2.13844359429258	AAE15	protein_coding	Long-chain-fatty-acid--[acyl-carrier-protein] ligase AEE15, chloroplastic [Source:UniProtKB/Swiss-Prot;Acc:Q8W471]
	AT4G22150	0.000137427302326674	-2.1362542470731	PUX3	protein_coding	Plant UBX domain-containing protein 3 [Source:UniProtKB/Swiss-Prot;Acc:Q9SUG6]
	AT3G59400	0.00633582926774716	-2.13551913795194	GUN4	protein_coding	Tetrapyrrole-binding protein, chloroplastic [Source:UniProtKB/Swiss-Prot;Acc:Q9LX31]
	AT4G31290	2.30041011862872e-05	-2.13543270823351	GGCT2;2	protein_coding	Gamma-glutamylcyclotransferase 2-2 [Source:UniProtKB/Swiss-Prot;Acc:Q84MC1]
	AT4G04340	0.00324265865629867	-2.13496133539597	OSCA1	protein_coding	Protein OSCA1 [Source:UniProtKB/Swiss-Prot;Acc:Q9XEA1]
	AT1G63050	8.44895547935183e-05	-2.13477327897129	LPLAT2	protein_coding	LPLAT2 [Source:UniProtKB/TrEMBL;Acc:A0A178WEX3]
	AT5G37360	0.000601747003498724	-2.13442717124216		protein_coding	AT5g37360/MNJ8_150 [Source:UniProtKB/TrEMBL;Acc:Q93Z11]
	AT3G61050	0.000233548897854856	-2.13194588230005	NTMC2TYPE4	protein_coding	At3g61050 [Source:UniProtKB/TrEMBL;Acc:Q9LEX1]
	AT1G06550	0.00330990528236155	-2.13150526161672		protein_coding	3-hydroxyisobutyryl-CoA hydrolase-like protein 5 [Source:UniProtKB/Swiss-Prot;Acc:Q9SHJ8]
	AT5G20220	0.000617392884752807	-2.13142505467741		protein_coding	zinc knuckle (CCHC-type) family protein [Source:TAIR;Acc:AT5G20220]
	AT1G30570	0.000163025580595352	-2.13141387092662	HERK2	protein_coding	Probable receptor-like protein kinase At1g30570 [Source:UniProtKB/Swiss-Prot;Acc:Q9SA72]
	AT4G18600	0.00517613375860638	-2.13122723691482	WAVE5	protein_coding	Scar-like domain-containing protein WAVE 5 [Source:UniProtKB/Swiss-Prot;Acc:Q5XPK0]
	AT5G52960	0.000813664081512821	-2.13060547141616		protein_coding	At5g52960 [Source:UniProtKB/TrEMBL;Acc:Q9LVV6]
	AT5G05750	0.000489150719906888	-2.12966251058759		protein_coding	DNAJ heat shock N-terminal domain-containing protein [Source:UniProtKB/TrEMBL;Acc:Q9FFK2]
	AT2G20690	0.000471796980117442	-2.12960159205208		protein_coding	At2g20690/F5H14.34 [Source:UniProtKB/TrEMBL;Acc:Q9SKU8]
	AT2G42770	0.000621597617141467	-2.1295689132359		protein_coding	Expressed protein [Source:UniProtKB/TrEMBL;Acc:Q9SJH9]
	AT4G10470	0.00816931902043001	-2.12932303321258		protein_coding	AT4g10470/F7L13_50 [Source:UniProtKB/TrEMBL;Acc:Q944H1]
	AT1G78610	0.000819025638123853	-2.1290660099848	MSL6	protein_coding	Mechanosensitive ion channel protein 6 [Source:UniProtKB/Swiss-Prot;Acc:Q9SYM1]
	AT3G43600	0.00212681547433576	-2.12881842939284	AAO2	protein_coding	Indole-3-acetaldehyde oxidase [Source:UniProtKB/Swiss-Prot;Acc:Q7G192]
	AT1G79230	8.411678496606e-05	-2.12829609309799	STR1	protein_coding	Thiosulfate/3-mercaptopyruvate sulfurtransferase 1, mitochondrial [Source:UniProtKB/Swiss-Prot;Acc:O64530]
	AT3G60620	0.000278445563457989	-2.127245163918	CDS5	protein_coding	Phosphatidate cytidylyltransferase 5, chloroplastic [Source:UniProtKB/Swiss-Prot;Acc:Q9M001]
	AT5G60600	0.00214481394211886	-2.1269755161042	ISPG	protein_coding	4-hydroxy-3-methylbut-2-en-1-yl diphosphate synthase (ferredoxin), chloroplastic [Source:UniProtKB/Swiss-Prot;Acc:F4K0E8]
	AT1G66130	0.00880795691710532	-2.12690557377579		protein_coding	NAD(P)-binding Rossmann-fold superfamily protein [Source:UniProtKB/TrEMBL;Acc:Q9C8D3]
	AT1G73920	0.00071560190174183	-2.12682722678012		protein_coding	Alpha/beta-Hydrolases superfamily protein [Source:UniProtKB/TrEMBL;Acc:Q949N8]
	AT3G07400	0.00117167633279368	-2.12575589671819		protein_coding	F21O3.11 protein [Source:UniProtKB/TrEMBL;Acc:Q9SRS6]
	AT1G77680	0.00183662704858211	-2.12554044191519	SOV	protein_coding	Inactive exonuclease DIS3L2 [Source:UniProtKB/Swiss-Prot;Acc:Q0WPN0]
	AT5G56600	0.00200628901876357	-2.12467728407864	PRO5	protein_coding	Profilin-5 [Source:UniProtKB/Swiss-Prot;Acc:Q9FE63]
	AT5G48830	0.000144952793953565	-2.12431236098814		protein_coding	unknown protein; FUNCTIONS IN: molecular_function unknown; INVOLVED IN: biological_process unknown; LOCATED IN: chloroplast; EXPRESSED IN: 22 plant structures; EXPRESSED DURING: 13 growth stages; Has 30201 Blast hits to 17322 proteins in 780 species /.../ae - 12; Bacteria - 1396; Metazoa - 17338; Fungi - 3422; Plants - 5037; Viruses - 0; Other Eukaryotes - 2996 (source: NCBI BLink). [Source:TAIR;…
	AT5G05570	0.000251346875985495	-2.12417784515892		protein_coding	Putative uncharacterized protein [Source:UniProtKB/TrEMBL;Acc:Q9FFF8]
	AT1G64760	0.00232635609337659	-2.12396789573462		protein_coding	Glucan endo-1,3-beta-glucosidase 8 [Source:UniProtKB/Swiss-Prot;Acc:Q6NKW9]
	AT4G33680	0.00582677388689009	-2.12326386744708	DAP	protein_coding	LL-diaminopimelate aminotransferase, chloroplastic [Source:UniProtKB/Swiss-Prot;Acc:Q93ZN9]
	AT5G49470	0.000280940291340367	-2.12298822037619		protein_coding	PAS domain-containing protein tyrosine kinase family protein [Source:UniProtKB/TrEMBL;Acc:F4K645]
	AT2G41790	0.00108001880585899	-2.12294896815611	PXM16	protein_coding	Insulin-degrading enzyme-like 1, peroxisomal [Source:UniProtKB/Swiss-Prot;Acc:O22941]
	AT1G07720	0.00883749115844182	-2.12219549347832	KCS3	protein_coding	3-ketoacyl-CoA synthase 3 [Source:TAIR;Acc:AT1G07720]
	AT1G79990	0.000225786049327229	-2.11517666141018		protein_coding	Coatomer subunit beta' [Source:UniProtKB/TrEMBL;Acc:A0A178WGE9]
	AT3G28370	0.007426725691102	-2.11515343603511		protein_coding	Spindle assembly checkpoint component [Source:UniProtKB/TrEMBL;Acc:A0A1I9LPY5]
	AT4G19830	0.000810570142187806	-2.11387026713476	FKBP17-1	protein_coding	Peptidyl-prolyl cis-trans isomerase FKBP17-1, chloroplastic [Source:UniProtKB/Swiss-Prot;Acc:O81864]
	AT5G06970	0.000156758673913784	-2.1138534903252		protein_coding	AT5g06970/MOJ9_14 [Source:UniProtKB/TrEMBL;Acc:Q8RX56]
	AT1G17850	0.00161727249731228	-2.11248477001049	STR8	protein_coding	Rhodanese-like domain-containing protein 8, chloroplastic [Source:UniProtKB/Swiss-Prot;Acc:F4I933]
	AT1G69830	0.0071022011153359	-2.11202432112549	AMY3	protein_coding	Alpha-amylase 3, chloroplastic [Source:UniProtKB/Swiss-Prot;Acc:Q94A41]
	AT2G26540	0.000348304806458515	-2.11199886950345	UROS	protein_coding	Uroporphyrinogen-III synthase, chloroplastic [Source:UniProtKB/Swiss-Prot;Acc:O48721]
	AT1G76730	0.000182671719945773	-2.1114293565881	COG0212	protein_coding	COG0212 [Source:UniProtKB/TrEMBL;Acc:A0A178WEK7]
	AT4G21770	0.000222740116384685	-2.11088495596135		protein_coding	RNA pseudouridine synthase 6, chloroplastic [Source:UniProtKB/Swiss-Prot;Acc:Q9SVS0]
	AT1G09900	0.00212008293421017	-2.10982886712796		protein_coding	Pentatricopeptide repeat-containing protein At1g09900 [Source:UniProtKB/Swiss-Prot;Acc:Q3EDF8]
	AT5G63180	0.00655796517932308	-2.10930078147001		protein_coding	Probable pectate lyase 22 [Source:UniProtKB/Swiss-Prot;Acc:Q93Z25]
	AT1G60160	3.89376975811983e-05	-2.10919362572545	POT12	protein_coding	Putative potassium transporter 12 [Source:UniProtKB/Swiss-Prot;Acc:O80739]
	AT1G30510	0.00105967765279047	-2.10747721240402	RFNR2	protein_coding	Ferredoxin--NADP reductase, root isozyme 2, chloroplastic [Source:UniProtKB/Swiss-Prot;Acc:Q9S9P8]
	AT3G15110	0.000351716798962703	-2.10675555446709		protein_coding	At3g15110 [Source:UniProtKB/TrEMBL;Acc:Q2HIU0]
	AT1G17360	0.00604052665334206	-2.1064649706912		protein_coding	F28G4.18 protein [Source:UniProtKB/TrEMBL;Acc:Q9LQI8]
	AT3G60860	0.0040308558095093	-2.10581081094532	BIG2	protein_coding	Brefeldin A-inhibited guanine nucleotide-exchange protein 2 [Source:UniProtKB/Swiss-Prot;Acc:Q9LZX8]
	AT4G11150	0.000100403785194885	-2.10576861332721	VHA-E1	protein_coding	V-type proton ATPase subunit E1 [Source:UniProtKB/Swiss-Prot;Acc:Q39258]
	AT1G52870	0.00289922262738144	-2.10526113784617		protein_coding	At1g52870/F14G24_14 [Source:UniProtKB/TrEMBL;Acc:Q9C933]
	AT3G15070	0.000424177104343624	-2.10491873954493		protein_coding	AT3g15070/K15M2_22 [Source:UniProtKB/TrEMBL;Acc:Q94F54]
	AT4G02405	0.00220484018886299	-2.10370434328185		protein_coding	S-adenosyl-L-methionine-dependent methyltransferases superfamily protein [Source:UniProtKB/TrEMBL;Acc:B3H6G9]
	AT2G35190	0.0010562244737501	-2.10304456138698	NPSN11	protein_coding	Novel plant SNARE 11 [Source:UniProtKB/Swiss-Prot;Acc:Q944A9]
	AT4G04370	0.00638470401988191	-2.10291046689244	PCMP-E99	protein_coding	Pentatricopeptide repeat-containing protein At4g04370 [Source:UniProtKB/Swiss-Prot;Acc:Q9XE98]
	AT1G53160	0.00809609107553586	-2.10261720541518	SPL4	protein_coding	Squamosa promoter-binding-like protein 4 [Source:UniProtKB/Swiss-Prot;Acc:Q9S7A9]
	AT3G26710	0.000506535318497648	-2.10197504689397	CCB1	protein_coding	Protein COFACTOR ASSEMBLY OF COMPLEX C SUBUNIT B CCB1, chloroplastic [Source:UniProtKB/Swiss-Prot;Acc:Q9LSE4]
	AT2G30910	0.00592866593418848	-2.10156915856724	ARPC1A	protein_coding	Actin-related protein 2/3 complex subunit 1A [Source:UniProtKB/Swiss-Prot;Acc:O80856]
	AT3G26520	0.00470405345045085	-2.10146248540753	TIP1-2	protein_coding	Aquaporin TIP1-2 [Source:UniProtKB/Swiss-Prot;Acc:Q41963]
	AT3G54460	0.000863712264781891	-2.10130755716042		protein_coding	F-box protein At3g54460 [Source:UniProtKB/Swiss-Prot;Acc:Q9M1I1]
	AT1G60860	0.00916289711159335	-2.10048279394341	AGD2	protein_coding	ADP-ribosylation factor GTPase-activating protein AGD2 [Source:UniProtKB/Swiss-Prot;Acc:Q9C6C3]
	AT3G19170	0.00742388864182608	-2.10046842022132	PREP1	protein_coding	Presequence protease 1, chloroplastic/mitochondrial [Source:UniProtKB/Swiss-Prot;Acc:Q9LJL3]
	AT4G05180	0.00050447066237076	-2.09829222430952	PSBQ2	protein_coding	Oxygen-evolving enhancer protein 3-2, chloroplastic [Source:UniProtKB/Swiss-Prot;Acc:Q41932]
	AT1G11660	0.00502141330171121	-2.09754558422614	HSP70-16	protein_coding	Heat shock 70 kDa protein 16 [Source:UniProtKB/Swiss-Prot;Acc:Q9SAB1]
	AT3G58490	0.000456576876721183	-2.09720138782319	LPPD	protein_coding	SPP1 [Source:UniProtKB/TrEMBL;Acc:A0A178VD76]
	AT2G35450	0.000104544426058647	-2.09654562791702		protein_coding	Catalytic/ hydrolase [Source:UniProtKB/TrEMBL;Acc:Q682E0]
	AT2G14050	0.00378931607587781	-2.096505812914	MCM9	protein_coding	minichromosome maintenance 9 [Source:TAIR;Acc:AT2G14050]
	AT4G35000	0.00109836345422148	-2.0962015744125	APX3	protein_coding	L-ascorbate peroxidase 3 [Source:UniProtKB/Swiss-Prot;Acc:Q42564]
	AT1G34260	0.00562911080908447	-2.09461361826285	FAB1D	protein_coding	Putative 1-phosphatidylinositol-3-phosphate 5-kinase FAB1D [Source:UniProtKB/Swiss-Prot;Acc:Q9XID0]
	AT5G65470	0.00479159287451041	-2.09414642119773	OFUT39	protein_coding	O-fucosyltransferase 39 [Source:UniProtKB/Swiss-Prot;Acc:Q0WUZ5]
	AT3G49470	5.69612363997353e-05	-2.09411070517842	NACA2	protein_coding	Nascent polypeptide-associated complex subunit alpha-like protein 2 [Source:UniProtKB/TrEMBL;Acc:A0A1I9LR04]
	AT1G48840	0.000150797648607971	-2.09280743691931		protein_coding	Heat-inducible transcription repressor (DUF639) [Source:UniProtKB/TrEMBL;Acc:Q8VXZ2]
	AT1G19600	0.000345371098380485	-2.09262751409901		protein_coding	At1g19600 [Source:UniProtKB/TrEMBL;Acc:Q9LN35]
	AT1G01950	0.000493120307798963	-2.0917399115096	ARK2	protein_coding	Kinesin-like protein [Source:UniProtKB/TrEMBL;Acc:F4HU83]
	AT3G60440	0.000408456742038219	-2.09155214190101		protein_coding	Phosphoglycerate mutase family protein [Source:UniProtKB/TrEMBL;Acc:F4JBU0]
	AT5G12860	0.00145664408979886	-2.0912843971165	DIT1	protein_coding	Dicarboxylate transporter 1, chloroplastic [Source:UniProtKB/Swiss-Prot;Acc:Q9LXV3]
	AT1G05810	0.00731359588773253	-2.09051061223512	ARA	protein_coding	RAB GTPase homolog A5E [Source:TAIR;Acc:AT1G05810]
	AT2G32500	0.000127204758477278	-2.08910375892146		protein_coding	At2g32500 [Source:UniProtKB/TrEMBL;Acc:Q67XD6]
	AT2G44580	0.00338371277201376	-2.08885317873807		protein_coding	Zinc ion binding protein [Source:UniProtKB/TrEMBL;Acc:F4IU60]
	AT1G19110	0.000119418724038988	-2.08812918422758		protein_coding	Inter-alpha-trypsin inhibitor heavy chain-like protein [Source:UniProtKB/TrEMBL;Acc:Q8L798]
	AT3G12020	0.00479777996035374	-2.08776574671041		protein_coding	P-loop containing nucleoside triphosphate hydrolases superfamily protein [Source:UniProtKB/TrEMBL;Acc:F4J8L2]
	AT4G27600	0.000125171585366492	-2.08774575242332	NARA5	protein_coding	AT4g27600/T29A15_90 [Source:UniProtKB/TrEMBL;Acc:Q940Y6]
	AT5G48450	0.0025008477595636	-2.08757823724388	sks3	protein_coding	SKU5 similar 3 [Source:UniProtKB/TrEMBL;Acc:F4K1P9]
	AT4G31390	0.00184235970659448	-2.08751886323403	ABC1K1	protein_coding	AtACDO1 [Source:UniProtKB/TrEMBL;Acc:A0A178V5V0]
	AT2G45980	0.000106904858943833	-2.08686442836872	ATI1	protein_coding	ATG8-interacting protein 1 [Source:UniProtKB/Swiss-Prot;Acc:O82775]
	AT1G27130	0.0094929853049219	-2.0868228584428	GSTU13	protein_coding	Glutathione S-transferase U13 [Source:UniProtKB/Swiss-Prot;Acc:Q9FUS6]
	ATCG00870	0.00433049318479131	-2.08538257160571	ycf15-B	protein_coding	Uncharacterized protein ycf15 [Source:UniProtKB/Swiss-Prot;Acc:P56809]
	AT1G03680	0.00113877104772516	-2.0848955628308	ATHM1	protein_coding	Thioredoxin M1, chloroplastic [Source:UniProtKB/Swiss-Prot;Acc:O48737]
	AT3G24160	9.68576465325591e-05	-2.08458515872406	PMP	protein_coding	PMP [Source:UniProtKB/TrEMBL;Acc:A0A178VAP7]
	AT2G41540	0.00293100319460612	-2.08423885662938	GPDHC1	protein_coding	Glycerol-3-phosphate dehydrogenase [NAD(+)] GPDHC1, cytosolic [Source:UniProtKB/Swiss-Prot;Acc:O22216]
	AT2G41960	0.00431419958880356	-2.08325935261817		protein_coding	Putative uncharacterized protein At2g41960 [Source:UniProtKB/TrEMBL;Acc:P93750]
	AT5G61810	0.00028249448126718	-2.08261140486136		protein_coding	Mitochondrial substrate carrier family protein [Source:UniProtKB/TrEMBL;Acc:Q9FLS8]
	AT2G31370	0.002515542728345	-2.08259699334731	POSF21	protein_coding	AT2G31370 protein [Source:UniProtKB/TrEMBL;Acc:B9DGB1]
	AT3G08030	0.00551548990656017	-2.08206262650756		protein_coding	F17A17.37 protein [Source:UniProtKB/TrEMBL;Acc:Q9SFB1]
	AT1G60070	0.00126565666755187	-2.08200936228045		protein_coding	Adaptor protein complex AP-1, gamma subunit [Source:UniProtKB/TrEMBL;Acc:F4IEP9]
	AT3G06580	0.000363364669961075	-2.08012250045074	GAL1	protein_coding	Galactokinase [Source:UniProtKB/Swiss-Prot;Acc:Q9SEE5]
	AT5G15802	0.0021446077842843	-2.0798169102598		protein_coding	Chaperone [Source:UniProtKB/TrEMBL;Acc:Q8GYN2]
	AT4G21410	0.00455511414649904	-2.07879300252858	CRK29	protein_coding	Cysteine-rich receptor-like protein kinase 29 [Source:UniProtKB/Swiss-Prot;Acc:Q8S9L6]
	AT1G15910	0.00352947097562294	-2.07764666847292	FDM1	protein_coding	IDP1 [Source:UniProtKB/TrEMBL;Acc:A0A178W3T4]
	AT5G51970	0.000267720335246838	-2.07749915851241	SDH	protein_coding	Sorbitol dehydrogenase [Source:UniProtKB/Swiss-Prot;Acc:Q9FJ95]
	AT1G08110	0.000766638410201108	-2.07670552990234		protein_coding	Lactoylglutathione lyase [Source:UniProtKB/TrEMBL;Acc:B9DH52]
	AT1G63130	0.000410332736592387	-2.07624969720102		protein_coding	Pentatricopeptide repeat-containing protein At1g63130, mitochondrial [Source:UniProtKB/Swiss-Prot;Acc:Q9CAN0]
	AT3G17920	0.00299215134551847	-2.07556305668871		protein_coding	Outer arm dynein light chain 1 protein [Source:UniProtKB/TrEMBL;Acc:F4J6G5]
	AT2G38170	0.00201432569602859	-2.07534430985813	CAX1	protein_coding	AT2G38170 protein [Source:UniProtKB/TrEMBL;Acc:B9DFT4]
	AT2G17033	2.82189084969645e-05	-2.07479388841552		protein_coding	Pentatricopeptide repeat-containing protein At2g17033 [Source:UniProtKB/Swiss-Prot;Acc:Q8GWA9]
	AT3G11290	0.00201432569602859	-2.07473353552997		protein_coding	Myb/SANT-like DNA-binding domain protein [Source:UniProtKB/TrEMBL;Acc:Q0WRG4]
	AT3G07310	9.59246231694096e-05	-2.07435850646792		protein_coding	F21O3.2 protein [Source:UniProtKB/TrEMBL;Acc:Q9S7A6]
	AT1G12580	0.00675021858804055	-2.07419501227296	PEPKR1	protein_coding	PEPKR1 [Source:UniProtKB/TrEMBL;Acc:A0A178WE53]
	AT4G28050	0.000195324914263797	-2.07263966250323	TET7	protein_coding	Tetraspanin-7 [Source:UniProtKB/Swiss-Prot;Acc:Q9SUD4]
	AT2G40640	0.00478126367866586	-2.07254287377459	PUB63	protein_coding	U-box domain-containing protein 63 [Source:UniProtKB/Swiss-Prot;Acc:Q58FY4]
	AT3G04760	0.00547387536212281	-2.07235612401945		protein_coding	Pentatricopeptide repeat-containing protein At3g04760, chloroplastic [Source:UniProtKB/Swiss-Prot;Acc:Q9SR00]
	AT4G08810	0.000322944112324746	-2.07235033473314	SUB1	protein_coding	SUB1 [Source:UniProtKB/TrEMBL;Acc:A0A178UWI5]
	AT2G47590	0.000323797240651634	-2.07178610693078	PHR2	protein_coding	At2g47590 [Source:UniProtKB/TrEMBL;Acc:Q058P5]
	AT3G26950	0.00149700269538702	-2.07163438060627		protein_coding	At3g26950 [Source:UniProtKB/TrEMBL;Acc:Q6NQ93]
	AT3G52960	0.00518212295611343	-2.07091669945815	PRXIIE	protein_coding	Peroxiredoxin-2E, chloroplastic [Source:UniProtKB/Swiss-Prot;Acc:Q949U7]
	AT4G17170	0.000127944822958189	-2.07047540303995	RABB1C	protein_coding	RABB1C [Source:UniProtKB/TrEMBL;Acc:A0A178V4V1]
	AT5G44250	9.2638427474496e-05	-2.06964324720359		protein_coding	At5g44250 [Source:UniProtKB/TrEMBL;Acc:Q9FFG7]
	AT4G25650	0.000162546495969554	-2.06930008537727	PTC52	protein_coding	Protochlorophyllide-dependent translocon component 52, chloroplastic [Source:UniProtKB/Swiss-Prot;Acc:Q8W496]
	AT3G24350	0.000404425968956545	-2.06914202158149	SYP32	protein_coding	Syntaxin of plants 32 [Source:UniProtKB/TrEMBL;Acc:F4J6K6]
	AT4G36280	0.00554412515466181	-2.06900312723135	MORC2	protein_coding	Protein MICRORCHIDIA 2 [Source:UniProtKB/Swiss-Prot;Acc:Q5FV35]
	AT4G13460	0.00115697946805683	-2.06854824525393	SUVH9	protein_coding	Histone-lysine N-methyltransferase family member SUVH9 [Source:UniProtKB/Swiss-Prot;Acc:Q9T0G7]
	AT4G02790	0.000692320822265189	-2.06707199691359	DGP3	protein_coding	DAR GTPase 3, chloroplastic [Source:UniProtKB/Swiss-Prot;Acc:Q8H1F6]
	AT3G26450	0.00995937639038751	-2.06684996270862		protein_coding	Major latex protein, putative [Source:UniProtKB/TrEMBL;Acc:Q9LIN0]
	AT1G27950	0.00184256907947278	-2.06512078507905	LTPG1	protein_coding	Non-specific lipid transfer protein GPI-anchored 1 [Source:UniProtKB/Swiss-Prot;Acc:Q9C7F7]
	ATCG00840	0.00236020309774129	-2.06496274734673	RPL23-A	protein_coding	50S ribosomal protein L23, chloroplastic [Source:UniProtKB/Swiss-Prot;Acc:P61845]
	AT5G13280	0.00200628901876357	-2.06489286857505	AK1	protein_coding	AK1 [Source:UniProtKB/TrEMBL;Acc:A0A178UUC2]
	AT4G01050	0.000219928186025694	-2.06395904749535	TROL	protein_coding	thylakoid rhodanese-like [Source:TAIR;Acc:AT4G01050]
	AT1G05900	0.000691412127191753	-2.06322484147475	NTH2	protein_coding	Endonuclease III homolog [Source:UniProtKB/TrEMBL;Acc:A0A178W393]
	AT1G04020	0.00343644917903191	-2.06261096359504	ATBARD1	protein_coding	ROW1 [Source:UniProtKB/TrEMBL;Acc:A0A178W540]
	AT3G27020	0.00013034650809955	-2.06203004816376	YSL6	protein_coding	Probable metal-nicotianamine transporter YSL6 [Source:UniProtKB/Swiss-Prot;Acc:Q6R3K6]
	AT2G45180	0.00496355247435391	-2.06187450402855		protein_coding	At2g45180 [Source:UniProtKB/TrEMBL;Acc:Q42044]
	AT5G06580	0.000100403785194885	-2.0613730716115	DLD	protein_coding	D-lactate dehydrogenase [cytochrome], mitochondrial [Source:UniProtKB/Swiss-Prot;Acc:Q94AX4]
	AT1G14610	0.00501680864762442	-2.06107621714305	TWN2	protein_coding	Valine--tRNA ligase, mitochondrial 1 [Source:UniProtKB/Swiss-Prot;Acc:P93736]
	AT2G37585	0.000280495408059589	-2.0597835585024	GLCAT14C	protein_coding	Beta-glucuronosyltransferase GlcAT14C [Source:UniProtKB/Swiss-Prot;Acc:Q8S8P3]
	AT5G50000	0.000516931992166839	-2.05975384556339		protein_coding	Protein kinase [Source:UniProtKB/TrEMBL;Acc:Q9FGB1]
	AT2G37550	0.000701172483172542	-2.05705999271558	AGD7	protein_coding	ADP-ribosylation factor GTPase-activating protein AGD7 [Source:UniProtKB/Swiss-Prot;Acc:O80925]
	AT4G35450	0.000164250148006668	-2.05649340209033	AKR2	protein_coding	Ankyrin repeat-containing protein 2 [Source:UniProtKB/TrEMBL;Acc:F4JN13]
	AT4G19530	0.0040277521553707	-2.05601708734696		protein_coding	disease resistance protein (TIR-NBS-LRR class) family [Source:TAIR;Acc:AT4G19530]
	AT1G01620	0.00489486563877392	-2.05588512077236	PIP1-3	protein_coding	TMP-B [Source:UniProtKB/TrEMBL;Acc:A0A178WIA6]
	AT5G15090	0.00432183737216873	-2.05567361784724	VDAC3	protein_coding	Mitochondrial outer membrane protein porin 3 [Source:UniProtKB/Swiss-Prot;Acc:Q9SMX3]
	AT5G45170	0.000145161617380436	-2.05562761382506		protein_coding	At5g45170 [Source:UniProtKB/TrEMBL;Acc:Q6NMA9]
	AT5G04560	0.00722738748486742	-2.0554155977838	DME	protein_coding	Transcriptional activator DEMETER [Source:UniProtKB/Swiss-Prot;Acc:Q8LK56]
	AT5G56360	0.000675329199270326	-2.05534570346892	PSL4	protein_coding	Glucosidase 2 subunit beta [Source:UniProtKB/Swiss-Prot;Acc:Q9FM96]
	AT2G40940	0.000144952793953565	-2.05483951271967	ERS1	protein_coding	Ethylene response sensor 1 [Source:UniProtKB/Swiss-Prot;Acc:Q38846]
	AT1G09390	0.00386038277047416	-2.05162824268878		protein_coding	GDSL esterase/lipase At1g09390 [Source:UniProtKB/Swiss-Prot;Acc:O80522]
	AT1G77130	0.00152838038116801	-2.04985568172284	GUX3	protein_coding	Hexosyltransferase [Source:UniProtKB/TrEMBL;Acc:A0A178WC33]
	AT2G20190	0.000469756916155418	-2.04833435774196	CLASP	protein_coding	CLIP-associated protein [Source:UniProtKB/Swiss-Prot;Acc:Q8RWY6]
	AT4G28550	0.0091283355785926	-2.04832093203406		protein_coding	At4g28550 [Source:UniProtKB/TrEMBL;Acc:A1L4V1]
	AT4G36630	0.00153581244394389	-2.04831524298162	EMB2754	protein_coding	EMB2754 [Source:UniProtKB/TrEMBL;Acc:A0A178UXB5]
	AT4G30935	0.00861386263738231	-2.04793930685602	WRKY32	protein_coding	Probable WRKY transcription factor 32 [Source:UniProtKB/Swiss-Prot;Acc:P59583]
	AT1G54920	0.00220574382125289	-2.04770233143482		protein_coding	unknown protein; FUNCTIONS IN: molecular_function unknown; INVOLVED IN: biological_process unknown; LOCATED IN: membrane; EXPRESSED IN: 23 plant structures; EXPRESSED DURING: 15 growth stages; Has 35333 Blast hits to 34131 proteins in 2444 species: /.../ - 798; Bacteria - 22429; Metazoa - 974; Fungi - 991; Plants - 531; Viruses - 0; Other Eukaryotes - 9610 (source: NCBI BLink). [Source:TAIR;Acc:A…
	AT5G24000	0.000788525154040455	-2.04759755565181		protein_coding	Keratin-associated protein (DUF819) [Source:UniProtKB/TrEMBL;Acc:Q9FLW1]
	AT1G73530	0.00250881113004789	-2.04739514772058	ORRM6	protein_coding	Organelle RRM domain-containing protein 6, chloroplastic [Source:UniProtKB/Swiss-Prot;Acc:Q9FX45]
	AT5G66675	0.00600391802702835	-2.04680837672454		protein_coding	UPF0496 protein At5g66675 [Source:UniProtKB/Swiss-Prot;Acc:Q8GW16]
	AT3G57080	0.00103755897946497	-2.04599683272561	NRPE5A	protein_coding	DNA-directed RNA polymerase V subunit 5A [Source:UniProtKB/Swiss-Prot;Acc:Q9M1J2]
	AT4G28980	0.000233548897854856	-2.04469059469543	CDKF-1	protein_coding	CDKF [Source:UniProtKB/TrEMBL;Acc:A0A178USG8]
	AT4G37880	0.00267331117403536	-2.04295576495639	RMD5	protein_coding	Protein RMD5 homolog [Source:UniProtKB/Swiss-Prot;Acc:Q9T075]
	AT5G04430	0.000181385425718813	-2.0427511952783	BTR1	protein_coding	binding to TOMV RNA 1L (long form) [Source:TAIR;Acc:AT5G04430]
	AT3G48870	0.00249914272618584	-2.04266499607482	CLPC2	protein_coding	Chaperone protein ClpC2, chloroplastic [Source:UniProtKB/Swiss-Prot;Acc:Q9SXJ7]
	AT1G03930	0.000102579026771156	-2.04255438649474	CKL9	protein_coding	Casein kinase 1-like protein 9 [Source:UniProtKB/Swiss-Prot;Acc:Q9ZWB3]
	AT3G21070	0.00813568838728035	-2.04172326596393	NADK1	protein_coding	NAD kinase 1 [Source:UniProtKB/TrEMBL;Acc:A0A1I9LRY1]
	AT3G46290	0.00223879965322127	-2.04146474313663	HERK1	protein_coding	Receptor-like protein kinase HERK 1 [Source:UniProtKB/Swiss-Prot;Acc:Q9LX66]
	AT3G14650	0.00295673252095257	-2.04120747271506	CYP72A11	protein_coding	Cytochrome P450 72A11 [Source:UniProtKB/Swiss-Prot;Acc:Q9LUC9]
	AT5G16150	0.000334904779679313	-2.040357810323	GLT1	protein_coding	Plastidic glucose transporter 4 [Source:UniProtKB/Swiss-Prot;Acc:Q56ZZ7]
	AT1G71710	0.00688425397131917	-2.03989502288313	IP5P3	protein_coding	Type IV inositol polyphosphate 5-phosphatase 3 [Source:UniProtKB/Swiss-Prot;Acc:Q8H0Z6]
	AT4G12460	0.000705168700436676	-2.0398233250721	ORP2B	protein_coding	OSBP(oxysterol binding protein)-related protein 2B [Source:TAIR;Acc:AT4G12460]
	AT2G45990	9.64849286507589e-05	-2.03812790944205		protein_coding	AT2G45990 protein [Source:UniProtKB/TrEMBL;Acc:O82790]
	AT3G51480	0.0034841684016892	-2.03808933400591	GLR3.6	protein_coding	Glutamate receptor 3.6 [Source:UniProtKB/Swiss-Prot;Acc:Q84W41]
	AT3G23030	0.00202895993248625	-2.03782403119824	IAA2	protein_coding	Auxin-responsive protein [Source:UniProtKB/TrEMBL;Acc:A0A1I9LQ54]
	AT1G05140	0.00482398676280626	-2.03757585796274	ARASP2	protein_coding	Probable membrane metalloprotease ARASP2, chloroplastic [Source:UniProtKB/Swiss-Prot;Acc:O23053]
	AT2G41170	0.00197210266304147	-2.03618969222614		protein_coding	F-box family protein [Source:TAIR;Acc:AT2G41170]
	AT1G73655	0.000234844194307279	-2.03598464021668	FKBP17-3	protein_coding	Peptidylprolyl isomerase [Source:UniProtKB/TrEMBL;Acc:A0A178WAL2]
	AT5G13950	0.000360420616689382	-2.03577557283461		protein_coding	unknown protein; BEST Arabidopsis thaliana protein match is: unknown protein (TAIR:AT1G02290.1); Has 147 Blast hits to 145 proteins in 44 species: Archae - 0; Bacteria - 2; Metazoa - 56; Fungi - 6; Plants - 81; Viruses - 0; Other Eukaryotes - 2 (sou /.../CBI BLink). [Source:TAIR;Acc:AT5G13950]
	AT3G48530	0.000487961596080142	-2.03510657782856	KING1	protein_coding	SNF1-related protein kinase regulatory subunit gamma-1 [Source:UniProtKB/Swiss-Prot;Acc:Q8LBB2]
	AT4G33240	0.0053557598243857	-2.03505878641359	FAB1A	protein_coding	1-phosphatidylinositol-3-phosphate 5-kinase FAB1A [Source:UniProtKB/Swiss-Prot;Acc:Q0WUR5]
	AT4G22890	0.000968130911778999	-2.03495303150165	PGRL1A	protein_coding	PGR5-LIKE A [Source:UniProtKB/TrEMBL;Acc:A0A178UU76]
	AT5G20660	0.00194868299048889	-2.03468301036659		protein_coding	24 kDa vacuolar protein-like [Source:UniProtKB/TrEMBL;Acc:Q0WVZ7]
	AT4G24810	0.00113028090008954	-2.03376858380062		protein_coding	Protein kinase superfamily protein [Source:UniProtKB/TrEMBL;Acc:F4JRQ4]
	AT3G24715	0.00667557527452367	-2.03368767518453		protein_coding	Kinase superfamily with octicosapeptide/Phox/Bem1p domain-containing protein [Source:UniProtKB/TrEMBL;Acc:Q9LRY7]
	AT3G15690	0.000137256036173611	-2.0327404742965		protein_coding	Putative acetyl-CoA carboxylase biotin-containing subunit [Source:UniProtKB/TrEMBL;Acc:Q8GRT9]
	AT2G27385	0.00799953354241716	-2.03265204830121		protein_coding	Pollen Ole e 1 allergen and extensin family protein [Source:UniProtKB/TrEMBL;Acc:F4IFT4]
	AT4G39080	0.000169419392826828	-2.03233541964873	VHA-A3	protein_coding	V-type proton ATPase subunit a3 [Source:UniProtKB/Swiss-Prot;Acc:Q8W4S4]
	AT3G51830	0.000863712264781891	-2.03227060035774	SAC8	protein_coding	Phosphoinositide phosphatase SAC8 [Source:UniProtKB/Swiss-Prot;Acc:Q96328]
	AT3G44200	0.00113877104772516	-2.03195937774762	NEK5	protein_coding	Serine/threonine-protein kinase Nek5 [Source:UniProtKB/Swiss-Prot;Acc:Q0WPH8]
	AT3G12010	0.00176178265496456	-2.03138132112354		protein_coding	C18orf8 [Source:UniProtKB/TrEMBL;Acc:F4J8L1]
	AT3G60320	0.000538056778566195	-2.03112273714181	NRG2	protein_coding	Nitrate regulatory gene2 protein [Source:UniProtKB/Swiss-Prot;Acc:Q93YU8]
	AT1G09840	0.000832032347165239	-2.03094305396248	ASK10	protein_coding	Shaggy-related protein kinase kappa [Source:UniProtKB/Swiss-Prot;Acc:Q39019]
	AT1G01970	0.000902848793604064	-2.03047073471564		protein_coding	Pentatricopeptide repeat-containing protein At1g01970 [Source:UniProtKB/Swiss-Prot;Acc:Q9LPC4]
	AT1G35340	0.00041164670473062	-2.03045248279512		protein_coding	ATP-dependent protease La (LON) domain protein [Source:UniProtKB/TrEMBL;Acc:Q682J5]
	AT3G51520	0.000426137991681001	-2.0289970300987	DGAT2	protein_coding	Diacylglycerol O-acyltransferase 2 [Source:UniProtKB/Swiss-Prot;Acc:Q9ASU1]
	AT5G65840	0.000132009971831384	-2.0277031292186		protein_coding	Putative uncharacterized protein At5g65840 [Source:UniProtKB/TrEMBL;Acc:Q8L5Y8]
	AT5G65260	0.00551478134598118	-2.02752117027038	PABN2	protein_coding	Polyadenylate-binding protein 2 [Source:UniProtKB/Swiss-Prot;Acc:Q9FJN9]
	AT1G16110	0.00513477125677333	-2.02749682441441	WAKL6	protein_coding	Wall-associated receptor kinase-like 6 [Source:UniProtKB/Swiss-Prot;Acc:Q8GXQ3]
	AT3G12710	0.00521644581752398	-2.0273245908348		protein_coding	DNA glycosylase superfamily protein [Source:UniProtKB/TrEMBL;Acc:Q9LTW3]
	AT4G15810	0.00745835006803793	-2.02378846798784		protein_coding	P-loop containing nucleoside triphosphate hydrolases superfamily protein [Source:UniProtKB/TrEMBL;Acc:F4JKW7]
	AT4G26790	0.00691893350641777	-2.02329918532038		protein_coding	GDSL esterase/lipase At4g26790 [Source:UniProtKB/Swiss-Prot;Acc:Q8VY93]
	AT3G56040	0.00219592126237624	-2.02020325782222	UGP3	protein_coding	UTP--glucose-1-phosphate uridylyltransferase 3, chloroplastic [Source:UniProtKB/Swiss-Prot;Acc:F4IY62]
	AT1G31420	0.00279380065144152	-2.0200609072979	FEI1	protein_coding	Leucine-rich repeat protein kinase family protein [Source:UniProtKB/TrEMBL;Acc:F4I9D5]
	AT5G54180	0.000279641943041998	-2.0200603051748	MTERF8	protein_coding	PTAC15 [Source:UniProtKB/TrEMBL;Acc:A0A178U8Y7]
	AT3G12390	0.00316732072361559	-2.01947373002874		protein_coding	Nascent polypeptide-associated complex subunit alpha-like protein 1 [Source:UniProtKB/Swiss-Prot;Acc:Q9LHG9]
	AT5G04810	0.000418284663138227	-2.01903822998674	PPR4	protein_coding	Pentatricopeptide repeat-containing protein At5g04810, chloroplastic [Source:UniProtKB/Swiss-Prot;Acc:Q0WMY5]
	AT2G35810	0.00836549938785974	-2.01837763613078		protein_coding	Putative uncharacterized protein At2g35810 [Source:UniProtKB/TrEMBL;Acc:Q8VZP3]
	AT3G17930	0.00178662803356866	-2.01790199101706		protein_coding	DAC [Source:UniProtKB/TrEMBL;Acc:A0A178VNF6]
	AT1G33170	0.000863712264781891	-2.01778109135149		protein_coding	Probable methyltransferase PMT18 [Source:UniProtKB/Swiss-Prot;Acc:Q9C884]
	AT1G64550	0.00378180519939138	-2.01752928928614	ABCF3	protein_coding	ABC transporter F family member 3 [Source:UniProtKB/Swiss-Prot;Acc:Q8H0V6]
	AT1G79830	0.00446908733070648	-2.01514446809555	GC5	protein_coding	Golgin Putative 5 [Source:UniProtKB/TrEMBL;Acc:F4HQB9]
	AT3G06500	0.00775117169004424	-2.01435141809306	INVC	protein_coding	Alkaline/neutral invertase C, mitochondrial [Source:UniProtKB/Swiss-Prot;Acc:B9DFA8]
	AT5G02840	0.00151654621777537	-2.01404155308697	RVE4	protein_coding	LCL1 [Source:UniProtKB/TrEMBL;Acc:A0A178U8Z5]
	AT1G26570	0.000759663853392808	-2.01176714693499	UGD1	protein_coding	UDP-glucose 6-dehydrogenase [Source:UniProtKB/TrEMBL;Acc:A0A178WCI2]
	AT5G49940	0.00131814606682112	-2.01115701533036	NIFU2	protein_coding	NifU-like protein 2, chloroplastic [Source:UniProtKB/Swiss-Prot;Acc:Q93W20]
	AT3G48110	0.000589706609932923	-2.0111399250088	EDD1	protein_coding	Glycine--tRNA ligase, chloroplastic/mitochondrial 2 [Source:UniProtKB/Swiss-Prot;Acc:Q8L785]
	AT4G39050	0.0021791092564278	-2.0105182114889	KIN7D	protein_coding	Kinesin-like protein KIN-7D, mitochondrial [Source:UniProtKB/Swiss-Prot;Acc:Q8W5R5]
	AT4G36940	0.000277886995407919	-2.01009416330362	NAPRT1	protein_coding	NAPRT1 [Source:UniProtKB/TrEMBL;Acc:A0A178V5W0]
	AT5G02560	0.00839555761499082	-2.00933232857452	HTA12	protein_coding	Histone H2A [Source:UniProtKB/TrEMBL;Acc:F4KCF4]
	AT3G49720	0.00115282885910319	-2.0091852393933		protein_coding	AT3G49720 protein [Source:UniProtKB/TrEMBL;Acc:B9DHV0]
	AT1G48450	0.000969392389117678	-2.00888841901536		protein_coding	Alanine-tRNA ligase, putative (DUF760) [Source:UniProtKB/TrEMBL;Acc:Q9LP80]
	AT3G01142	0.00959794601576341	-2.00880621987765		lncRNA	other RNA [Source:TAIR;Acc:AT3G01142]
	AT1G29520	0.00155418421108001	-2.00733598588965		protein_coding	AWPM-19-like family protein [Source:UniProtKB/TrEMBL;Acc:Q9C7P9]
	AT4G33220	0.000238922816287353	-2.0071217533283	PME44	protein_coding	Probable pectinesterase/pectinesterase inhibitor 44 [Source:UniProtKB/Swiss-Prot;Acc:Q9SMY7]
	AT1G64740	0.00836549938785974	-2.0048625112384	TUBA1	protein_coding	Tubulin alpha-1 chain [Source:UniProtKB/Swiss-Prot;Acc:P11139]
	AT2G01260	0.000174286296807083	-2.00424466509026		protein_coding	At2g01260 [Source:UniProtKB/TrEMBL;Acc:Q9ZU41]
	AT1G70760	0.00143677434525928	-2.00388871209734	ndhL	protein_coding	NAD(P)H-quinone oxidoreductase subunit L, chloroplastic [Source:UniProtKB/Swiss-Prot;Acc:Q9CAC5]
	AT3G61430	0.00446779142312699	-2.00371607707567	PIP1-1	protein_coding	PIP1A [Source:UniProtKB/TrEMBL;Acc:A0A178VIZ0]
	AT5G20080	0.00197930568989245	-2.0023988331918	CBR2	protein_coding	NADH-cytochrome b5 reductase-like protein [Source:UniProtKB/Swiss-Prot;Acc:P83291]
	AT5G14970	0.000560373532603472	-2.00123364460738		protein_coding	At4g33110 [Source:UniProtKB/TrEMBL;Acc:Q9LFQ8]
	AT1G71730	0.000282999862095615	-2.0010694649208		protein_coding	F14O23.11 protein [Source:UniProtKB/TrEMBL;Acc:Q9M9H3]
	AT5G40850	0.00568395709764444	-2.00074285025456	UPM1	protein_coding	AT5g40850/MHK7_8 [Source:UniProtKB/TrEMBL;Acc:Q42606]
	AT5G15930	0.000229517717795549	-1.99876423599245	PAM1	protein_coding	Plant adhesion molecule 1 [Source:UniProtKB/TrEMBL;Acc:O81347]
	AT2G26670	0.00139454946709943	-1.99874163373621	HO1	protein_coding	TED4 [Source:UniProtKB/TrEMBL;Acc:A0A178VP48]
	AT3G11590	0.0014726518882622	-1.99846382802838		protein_coding	At3g11590/F24K9_26 [Source:UniProtKB/TrEMBL;Acc:Q9CAW9]
	AT2G29310	0.00217699722150485	-1.99790574634741		protein_coding	Tropinone reductase homolog At2g29310 [Source:UniProtKB/Swiss-Prot;Acc:Q9ZW14]
	AT2G29940	0.00619638820009093	-1.99749835030281	ABCG31	protein_coding	ABC transporter G family member 31 [Source:UniProtKB/Swiss-Prot;Acc:Q7PC88]
	AT3G26300	0.000171930172293728	-1.99724925708066	CYP71B34	protein_coding	Cytochrome P450 71B34 [Source:UniProtKB/Swiss-Prot;Acc:Q9LIP6]
	AT1G21350	0.000146082038745938	-1.99720019056955		protein_coding	Thioredoxin superfamily protein [Source:TAIR;Acc:AT1G21350]
	AT1G06510	0.00014869206301192	-1.99708907912542		protein_coding	Forkhead-associated domain protein [Source:UniProtKB/TrEMBL;Acc:Q84K72]
	AT2G28830	0.00582677388689009	-1.99668663471409	PUB12	protein_coding	PLANT U-BOX 12 [Source:TAIR;Acc:AT2G28830]
	AT1G16560	0.000164540861469991	-1.99583049539316		protein_coding	AT1G16560 protein [Source:UniProtKB/TrEMBL;Acc:Q9FX73]
	AT3G19810	0.00131814606682112	-1.99514892612648		protein_coding	Large ribosomal RNA subunit accumulation protein YCED homolog 1, chloroplastic [Source:UniProtKB/Swiss-Prot;Acc:Q9LT27]
	AT1G34220	0.00107487705464196	-1.99443807846998		protein_coding	Regulator of Vps4 activity in the MVB pathway protein [Source:UniProtKB/TrEMBL;Acc:F4HUX0]
	AT4G35470	0.00115282885910319	-1.99422280703814	PIRL4	protein_coding	Plant intracellular Ras-group-related LRR protein 4 [Source:UniProtKB/Swiss-Prot;Acc:Q9SVW8]
	AT1G27770	0.0086136692098585	-1.99413200274033	ACA1	protein_coding	Calcium-transporting ATPase [Source:UniProtKB/TrEMBL;Acc:A0A178WD16]
	AT1G14840	0.0054437003691439	-1.99359185550161	MAP70.4	protein_coding	Microtubule-associated protein 70-4 [Source:UniProtKB/Swiss-Prot;Acc:Q9LQU7]
	AT5G55580	0.00126565666755187	-1.99333843644305	MTERF9	protein_coding	Transcription termination factor MTERF9, chloroplastic [Source:UniProtKB/Swiss-Prot;Acc:Q9FM80]
	AT5G43140	0.000852517350424641	-1.99170079267565		protein_coding	At5g43140 [Source:UniProtKB/TrEMBL;Acc:A0JQ86]
	AT3G02170	0.00342507409300972	-1.99144359844736	LNG2	protein_coding	Protein LONGIFOLIA 2 [Source:UniProtKB/Swiss-Prot;Acc:Q9S823]
	AT1G79720	0.000168211786445446	-1.99117367205308		protein_coding	At1g79720 [Source:UniProtKB/TrEMBL;Acc:Q8RX60]
	AT5G50430	0.00043001075152128	-1.98899664794578	UBC33	protein_coding	Probable ubiquitin-conjugating enzyme E2 33 [Source:UniProtKB/Swiss-Prot;Acc:Q9FK29]
	AT1G77250	0.00388552180815761	-1.98851086384023		protein_coding	At1g77250 [Source:UniProtKB/TrEMBL;Acc:Q1JPM3]
	AT1G80770	0.000418284663138227	-1.98803237290607	PDE318	protein_coding	P-loop containing nucleoside triphosphate hydrolases superfamily protein [Source:TAIR;Acc:AT1G80770]
	AT5G01990	0.00217699722150485	-1.98764144309189	PILS6	protein_coding	Protein PIN-LIKES 6 [Source:UniProtKB/Swiss-Prot;Acc:Q9LZN2]
	AT3G50790	0.00194580503629329	-1.98675052669182		protein_coding	Esterase/lipase/thioesterase family protein [Source:UniProtKB/TrEMBL;Acc:Q9SVL9]
	AT4G00300	0.00366730498990638	-1.98599649349592		protein_coding	Putative uncharacterized protein At4g00300 [Source:UniProtKB/TrEMBL;Acc:Q0WQL0]
	AT2G44870	0.000227327857455473	-1.98547147764613		protein_coding	Expressed protein [Source:UniProtKB/TrEMBL;Acc:O22164]
	AT4G23180	0.00444761227173556	-1.98394261140057	CRK10	protein_coding	Cysteine-rich receptor-like protein kinase 10 [Source:UniProtKB/Swiss-Prot;Acc:Q8GYA4]
	AT3G53030	0.000308460037076496	-1.983797578284	SRPK4	protein_coding	Ser/arg-rich protein kinase 4 [Source:UniProtKB/TrEMBL;Acc:F4J982]
	AT5G49160	0.000664240932104273	-1.98358091457427	DMT1	protein_coding	DNA (cytosine-5)-methyltransferase 1 [Source:UniProtKB/Swiss-Prot;Acc:P34881]
	AT1G15060	0.00195746833348685	-1.98263678470088		protein_coding	Alpha/beta hydrolase family protein [Source:UniProtKB/TrEMBL;Acc:Q8RX69]
	AT5G61930	0.002769060421368	-1.98263331738475	APO3	protein_coding	APO protein 3, mitochondrial [Source:UniProtKB/Swiss-Prot;Acc:Q9FH50]
	AT5G43430	0.000460127655155283	-1.98255939105641	ETFBETA	protein_coding	electron transfer flavoprotein beta [Source:TAIR;Acc:AT5G43430]
	AT1G11930	0.00502739245314731	-1.98210953140147		protein_coding	At1g11930/F12F1_20 [Source:UniProtKB/TrEMBL;Acc:Q944L8]
	AT4G04040	0.00014878649055507	-1.98102032500445	PFP-BETA2	protein_coding	Pyrophosphate--fructose 6-phosphate 1-phosphotransferase subunit beta 2 [Source:UniProtKB/Swiss-Prot;Acc:F4JGR5]
	AT3G10160	0.000242666907106781	-1.97832041310615	FPGS2	protein_coding	Folylpolyglutamate synthase [Source:UniProtKB/Swiss-Prot;Acc:F4J2K2]
	AT1G56000	0.0021167712136313	-1.97687990464324		protein_coding	AT1G56000 protein [Source:UniProtKB/TrEMBL;Acc:Q8VYV2]
	AT5G54870	0.000248778048619453	-1.9752422125689		protein_coding	Inositol-1,4,5-trisphosphate 5-phosphatase [Source:UniProtKB/TrEMBL;Acc:Q9FFU3]
	AT5G20060	0.000125434271365542	-1.97505375791509		protein_coding	Alpha/beta-Hydrolases superfamily protein [Source:UniProtKB/TrEMBL;Acc:Q8L9X1]
	AT4G02350	0.00276861577415667	-1.97426001356633	SEC15B	protein_coding	Exocyst complex component SEC15B [Source:UniProtKB/Swiss-Prot;Acc:F4JHH5]
	AT4G28610	0.0009661164459126	-1.97375688874499	PHR1	protein_coding	Protein PHOSPHATE STARVATION RESPONSE 1 [Source:UniProtKB/Swiss-Prot;Acc:Q94CL7]
	AT5G41790	0.00903317217661341	-1.97371258061162	CIP1	protein_coding	COP1-interactive protein 1 [Source:UniProtKB/Swiss-Prot;Acc:F4JZY1]
	AT5G35180	0.00203412378645007	-1.97364866510679		protein_coding	Protein of unknown function (DUF1336) [Source:TAIR;Acc:AT5G35180]
	AT4G21585	0.00553702855433282	-1.97354870126908	ENDO4	protein_coding	endonuclease 4 [Source:TAIR;Acc:AT4G21585]
	AT1G04730	0.00959621615487655	-1.97320230330411	CTF18	protein_coding	P-loop containing nucleoside triphosphate hydrolases superfamily protein [Source:UniProtKB/TrEMBL;Acc:F4I5S3]
	AT2G31170	0.0004178861798432	-1.9726279730839	SYCO	protein_coding	SYCO ARATH [Source:UniProtKB/TrEMBL;Acc:A0A178VWT1]
	AT4G25280	0.00218992848966943	-1.97143298624174		protein_coding	P-loop containing nucleoside triphosphate hydrolases superfamily protein [Source:TAIR;Acc:AT4G25280]
	AT3G57750	0.00102900789723535	-1.96976213781394	ZED1	protein_coding	Non-functional pseudokinase ZED1 [Source:UniProtKB/Swiss-Prot;Acc:Q8LGB6]
	AT3G18980	0.00473132355748489	-1.96963052085835	ETP1	protein_coding	F-box protein ETP1 [Source:UniProtKB/Swiss-Prot;Acc:Q9LJ68]
	AT3G59550	0.00988258930317204	-1.96899281321265	SYN3	protein_coding	Sister chromatid cohesion 1 protein 3 [Source:UniProtKB/Swiss-Prot;Acc:Q9FQ19]
	AT3G59410	0.00295673252095257	-1.96826200624234	GCN2	protein_coding	Protein kinase family protein [Source:UniProtKB/TrEMBL;Acc:F4J8A5]
	AT3G24100	0.00473479966931884	-1.96819071152828		protein_coding	Putative uncharacterized protein AT3g24100 [Source:UniProtKB/TrEMBL;Acc:Q94K36]
	AT5G42980	0.000693596761457446	-1.9681787114462	TRX3	protein_coding	Thioredoxin H3 [Source:UniProtKB/Swiss-Prot;Acc:Q42403]
	AT4G36010	0.00527449587766997	-1.96812951514144		protein_coding	Pathogenesis-related thaumatin superfamily protein [Source:UniProtKB/TrEMBL;Acc:O65638]
	AT2G34680	0.00324223198135499	-1.96802391218677	AIR9	protein_coding	Outer arm dynein light chain 1 protein [Source:TAIR;Acc:AT2G34680]
	AT5G42240	0.000142881991750403	-1.9679884247647	SCPL42	protein_coding	Serine carboxypeptidase-like 42 [Source:UniProtKB/Swiss-Prot;Acc:Q9FH05]
	AT1G17880	0.00066979100147707	-1.96769294821079	BTF3	protein_coding	Basic transcription factor 3 [Source:UniProtKB/Swiss-Prot;Acc:Q9SMW7]
	AT4G24275	0.00805993361163311	-1.96697753956307		protein_coding	At4g24275 [Source:UniProtKB/TrEMBL;Acc:Q84R17]
	AT1G77480	0.000358471417095678	-1.96648262060387		protein_coding	Eukaryotic aspartyl protease family protein [Source:UniProtKB/TrEMBL;Acc:Q8W4C5]
	AT1G19450	0.00489384875293714	-1.96574288035841		protein_coding	Sugar transporter ERD6-like 4 [Source:UniProtKB/Swiss-Prot;Acc:Q93YP9]
	AT3G27770	0.00468019648263769	-1.96561331332044		protein_coding	AT3g27760/MGF10_16 [Source:UniProtKB/TrEMBL;Acc:Q8W4R6]
	AT4G14210	0.00161226205298206	-1.96560071164844	PDS	protein_coding	15-cis-phytoene desaturase, chloroplastic/chromoplastic [Source:UniProtKB/Swiss-Prot;Acc:Q07356]
	AT4G14880	0.000761557183383613	-1.96540843840097	OASA1	protein_coding	Cysteine synthase 1 [Source:UniProtKB/Swiss-Prot;Acc:P47998]
	AT5G50370	0.0011132307784881	-1.96444860688682	ADK2	protein_coding	Adenylate kinase 3 [Source:UniProtKB/Swiss-Prot;Acc:Q9FK35]
	AT1G10870	0.00574250008791043	-1.96444476770598	AGD4	protein_coding	ARF-GAP domain 4 [Source:TAIR;Acc:AT1G10870]
	AT1G10600	0.000522396137043269	-1.96342675225184	AMSH2	protein_coding	AMSH2 [Source:UniProtKB/TrEMBL;Acc:A0A178W3T5]
	AT4G17050	0.000302371298158289	-1.96325909985615	UGLYAH	protein_coding	(S)-ureidoglycine aminohydrolase [Source:UniProtKB/Swiss-Prot;Acc:Q8GXV5]
	AT3G07200	0.0023297996991394	-1.96248991008459		protein_coding	Putative RING zinc finger protein [Source:UniProtKB/TrEMBL;Acc:Q9SFV0]
	AT3G45300	0.0038514634214841	-1.96205826423685	IVD	protein_coding	Isovaleryl-CoA dehydrogenase, mitochondrial [Source:UniProtKB/Swiss-Prot;Acc:Q9SWG0]
	AT1G63680	0.00711816619189519	-1.96177088527754	ATMURE	protein_coding	UDP-N-acetylmuramoyl-L-alanyl-D-glutamate--2,6-diaminopimelate ligase MurE homolog, chloroplastic [Source:UniProtKB/Swiss-Prot;Acc:F4I3P9]
	AT3G08930	0.000255593107985149	-1.96155982515135		protein_coding	LIMR family protein At3g08930 [Source:UniProtKB/Swiss-Prot;Acc:Q9SR93]
	AT1G49670	0.00180114034790545	-1.96154538430373	NQR	protein_coding	ARP protein (REF) [Source:TAIR;Acc:AT1G49670]
	AT2G41770	0.000136579223777138	-1.96106120030213	STL1	protein_coding	Probable glycosyltransferase STELLO1 [Source:UniProtKB/Swiss-Prot;Acc:O22943]
	AT1G16350	0.00741523831449432	-1.96038438943051		protein_coding	Inosine-5'-monophosphate dehydrogenase 2 [Source:UniProtKB/Swiss-Prot;Acc:Q9SA34]
	AT4G22990	0.00121463970137995	-1.96014176495351		protein_coding	Major Facilitator Superfamily with SPX (SYG1/Pho81/XPR1) domain-containing protein [Source:UniProtKB/TrEMBL;Acc:F4JMQ7]
	AT2G34310	0.000111059433828076	-1.96005952423771		protein_coding	Expressed protein [Source:UniProtKB/TrEMBL;Acc:O80780]
	ATCG00200	0.00887391824562015	-1.9600260202626	TRNC	tRNA	a chloroplast-encoded tRNA for cysteine [Source:TAIR;Acc:ATCG00200]
	AT2G27860	0.000242427514085353	-1.95946557677844	AXS1	protein_coding	UDP-D-apiose/UDP-D-xylose synthase 1 [Source:UniProtKB/Swiss-Prot;Acc:Q9ZUY6]
	AT1G72150	0.00410123430231856	-1.95893306013312	PATL1	protein_coding	Patellin-1 [Source:UniProtKB/Swiss-Prot;Acc:Q56WK6]
	AT1G17980	0.00133423853293775	-1.95796131732499	PAPS1	protein_coding	Nuclear poly(A) polymerase 1 [Source:UniProtKB/Swiss-Prot;Acc:Q9LMT2]
	AT2G18940	0.00101320382831006	-1.95714072247589		protein_coding	Pentatricopeptide repeat-containing protein At2g18940, chloroplastic [Source:UniProtKB/Swiss-Prot;Acc:O64624]
	AT4G02720	0.00938585913034574	-1.95661406710224		protein_coding	AT4g02720/T10P11_1 [Source:UniProtKB/TrEMBL;Acc:Q8S9I4]
	AT5G01220	0.000416134509631616	-1.95626489451768	SQD2	protein_coding	Sulfoquinovosyl transferase SQD2 [Source:UniProtKB/Swiss-Prot;Acc:Q8S4F6]
[truncated: 609 more rows]
