# Supplementary material for: NuA4 and H2A.Z control environmental responses and autotrophic growth in Arabidopsis
Source: Nat Commun. 2022 Jan 12;13:277. doi: 10.1038/s41467-021-27882-5 (PMC8755797; doi:10.1038/s41467-021-27882-5)
Supplement: Supplementary file 5 — Supplementary Data 2 [file 41467_2021_27882_MOESM5_ESM.xlsx]

## Sheet: Atglk_down
	All nuclear genes showing at least 1.5- fold reduction in transcript level in Atglk as determined by RNA-seq
	ID	FDR	Fold_change	Gene_name	Gene_type	Gene_description
	AT2G34430	2.3975187421371e-10	-1261.41320957912	LHB1B1	protein_coding	Chlorophyll a-b binding protein, chloroplastic [Source:UniProtKB/TrEMBL;Acc:Q39142]
	AT4G13577	6.34081714014776e-05	-145.809308413326		protein_coding
	AT1G04897	0.00794914500637199	-143.309853203791		snRNA
	AT3G55240	4.87623226221058e-05	-104.219844743436		protein_coding	Putative uncharacterized protein At3g55240 [Source:UniProtKB/TrEMBL;Acc:Q9M3C7]
	AT1G62440	0.00255789146596541	-76.1722173854366	LRX2	protein_coding	Leucine-rich repeat extensin-like protein 2 [Source:UniProtKB/Swiss-Prot;Acc:O48809]
	AT5G03350	3.21881900882854e-05	-71.436688030087	LLP	protein_coding	Lectin-like protein [Source:UniProtKB/Swiss-Prot;Acc:Q9LZF5]
	AT5G54190	1.72140454928488e-05	-60.5796097301712	PORA	protein_coding	PORA [Source:UniProtKB/TrEMBL;Acc:A0A178UR02]
	AT4G13575	1.13728103796313e-06	-57.7579306592194		protein_coding	unknown protein; FUNCTIONS IN: molecular_function unknown; INVOLVED IN: biological_process unknown; LOCATED IN: cellular_component unknown; Has 30201 Blast hits to 17322 proteins in 780 species: Archae - 12; Bacteria - 1396; Metazoa - 17338; Fungi - /.../ Plants - 5037; Viruses - 0; Other Eukaryotes - 2996 (source: NCBI BLink). [Source:TAIR;Acc:AT4G13575]
	AT1G72520	0.000101362000841957	-53.862977672584	LOX4	protein_coding	Lipoxygenase 4, chloroplastic [Source:UniProtKB/Swiss-Prot;Acc:Q9FNX8]
	AT1G76650	0.00123066642897205	-47.5533370196058	CML38	protein_coding	CML38 [Source:UniProtKB/TrEMBL;Acc:A0A178WMC5]
	AT1G13650	6.8633934270824e-05	-47.1038458692569		protein_coding	At1g13650 [Source:UniProtKB/TrEMBL;Acc:A2RVL9]
	AT3G28740	2.74714230796937e-06	-46.2107659315123	CYP81D11	protein_coding	Cytochrome P450 81D11 [Source:UniProtKB/Swiss-Prot;Acc:Q9LHA1]
	AT1G80840	8.03439249711868e-05	-44.7579302774516	WRKY40	protein_coding	Probable WRKY transcription factor 40 [Source:UniProtKB/Swiss-Prot;Acc:Q9SAH7]
	AT1G75945	0.00340623015355673	-44.6733442381891		protein_coding
	AT5G57560	0.000159200559035376	-43.1674505922318	XTH22	protein_coding	Xyloglucan endotransglucosylase/hydrolase [Source:UniProtKB/TrEMBL;Acc:A0A178UQX4]
	AT1G66465	0.00843220566426893	-41.4627198014581		protein_coding	Transmembrane protein [Source:UniProtKB/TrEMBL;Acc:A0A1P8ASK0]
	AT3G25250	0.00102797754245089	-39.2677029580749	OXI1	protein_coding	Serine/threonine-protein kinase OXI1 [Source:UniProtKB/Swiss-Prot;Acc:Q9LSF1]
	AT2G24600	7.03744733547799e-06	-35.7245750126155		protein_coding	Ankyrin repeat family protein [Source:UniProtKB/TrEMBL;Acc:F4IPR3]
	AT5G48490	0.00403818584694639	-35.1998440480467		protein_coding	At5g48490 [Source:UniProtKB/TrEMBL;Acc:Q9LV65]
	AT4G31800	0.00314257726844446	-32.1477861538191	WRKY18	protein_coding	WRKY like transcription factor [Source:UniProtKB/TrEMBL;Acc:Q0WTZ3]
	AT4G30290	0.00796111703104696	-31.1457243481685	XTH19	protein_coding	Xyloglucan endotransglucosylase/hydrolase [Source:UniProtKB/TrEMBL;Acc:A0A178UU22]
	AT3G22231	0.000163672200436225	-31.0796175541166	PCC1	protein_coding	Cysteine-rich and transmembrane domain-containing protein PCC1 [Source:UniProtKB/Swiss-Prot;Acc:Q94C26]
	ATCG00620	0.00752450035277735	-30.5568180308996	TRNP	tRNA	tRNA-Pro [Source:TAIR;Acc:ATCG00620]
	AT1G19180	1.72140454928488e-05	-30.1728527151566	TIFY10A	protein_coding	TIFY10A [Source:UniProtKB/TrEMBL;Acc:A0A178W7G1]
	AT3G27690	1.72140454928488e-05	-29.7500813617176	LHCB2.4	protein_coding	Chlorophyll a-b binding protein, chloroplastic [Source:UniProtKB/TrEMBL;Acc:A0A1I9LMB4]
	AT1G19380	0.000893894366162127	-29.7013077922554		protein_coding	At1g19380 [Source:UniProtKB/TrEMBL;Acc:Q9LN60]
	AT3G28340	2.31595425624667e-05	-29.6548986611385	GATL10	protein_coding	Hexosyltransferase (Fragment) [Source:UniProtKB/TrEMBL;Acc:W8QNM3]
	AT4G14370	0.00192828405618513	-29.3961816982388		protein_coding	Disease resistance protein (TIR-NBS-LRR class) family [Source:TAIR;Acc:AT4G14370]
	AT3G25780	0.00840414880440048	-29.2129516357597	AOC3	protein_coding	Allene oxide cyclase 3, chloroplastic [Source:UniProtKB/Swiss-Prot;Acc:Q9LS01]
	AT3G01290	5.45785438170495e-05	-29.0629400985797	HIR3	protein_coding	HIR2 [Source:UniProtKB/TrEMBL;Acc:A0A178V7M0]
	AT3G45970	0.000626218941912635	-28.0467265346333	EXLA1	protein_coding	Expansin-like A1 [Source:UniProtKB/Swiss-Prot;Acc:Q9LZT4]
	AT5G01100	0.00252139532712451	-27.9342783297505	FRB1	protein_coding	FRB1 [Source:UniProtKB/TrEMBL;Acc:A0A178U817]
	AT4G29780	0.00031022430141564	-27.7966719593798		protein_coding	Nuclease [Source:UniProtKB/TrEMBL;Acc:Q84J48]
	AT4G17490	0.000303647561698901	-26.509272394561	ERF6	protein_coding	Ethylene-responsive transcription factor 6 [Source:UniProtKB/Swiss-Prot;Acc:Q8VZ91]
	AT2G41640	0.00137959634199034	-25.9785419077483		protein_coding	At2g41640/T32G6.16 [Source:UniProtKB/TrEMBL;Acc:O22225]
	AT2G22860	0.00460592923016338	-24.3607679972433	PSK2	protein_coding	Phytosulfokines 2 [Source:UniProtKB/Swiss-Prot;Acc:O81003]
	AT1G76600	0.00129830933379027	-24.024213046179		protein_coding	Poly polymerase [Source:UniProtKB/TrEMBL;Acc:Q9C9J8]
	AT1G17380	0.00599955463664351	-23.6447999183529	TIFY11A	protein_coding	Protein TIFY 11A [Source:UniProtKB/Swiss-Prot;Acc:Q9LDU5]
	AT2G34930	0.000932868291116315	-23.6439999744952		protein_coding	Disease resistance family protein / LRR family protein [Source:UniProtKB/TrEMBL;Acc:O64757]
	AT5G45340	0.00108209805961409	-23.5556245980789	CYP707A3	protein_coding	Abscisic acid 8'-hydroxylase 3 [Source:UniProtKB/Swiss-Prot;Acc:Q9FH76]
	AT1G28370	0.00458670072575987	-23.4729955121904	ERF11	protein_coding	ERF domain protein 11 [Source:TAIR;Acc:AT1G28370]
	AT5G05600	0.00451588886427411	-23.1871128515404		protein_coding	Probable 2-oxoglutarate-dependent dioxygenase At5g05600 [Source:UniProtKB/Swiss-Prot;Acc:Q9FFF6]
	AT1G01560	0.000767167362331077	-23.1739883124423	MPK11	protein_coding	Mitogen-activated protein kinase 11 [Source:UniProtKB/Swiss-Prot;Acc:Q9LMM5]
	AT4G39830	0.00284086250843185	-22.5949026047432		protein_coding	At4g39830 [Source:UniProtKB/TrEMBL;Acc:O65670]
	AT3G16860	0.00329697586147763	-22.0527953692962	COBL8	protein_coding	COBRA-like protein 8 [Source:UniProtKB/Swiss-Prot;Acc:Q9LIB6]
	AT2G42350	0.00929087194240983	-21.899351039432	ATL40	protein_coding	RING-H2 finger protein ATL40 [Source:UniProtKB/Swiss-Prot;Acc:Q9SLC4]
	AT4G13395	0.00470308231491076	-21.8069534723448	DVL10	protein_coding	DVL10 [Source:UniProtKB/TrEMBL;Acc:Q6IM91]
	AT4G14365	1.60373102390284e-05	-21.6833173341196	XBAT34	protein_coding	Putative E3 ubiquitin-protein ligase XBAT34 [Source:UniProtKB/Swiss-Prot;Acc:Q9FPH0]
	AT2G41100	2.20223710166215e-05	-21.4788886802403	CML12	protein_coding	Calmodulin-like protein 12 [Source:UniProtKB/Swiss-Prot;Acc:P25071]
	AT5G20230	0.000313129993910367	-21.4111916563698	BCB	protein_coding	SAG14 [Source:UniProtKB/TrEMBL;Acc:A0A178UM84]
	AT2G24610	0.001748229581925	-21.3793406440403	ATCNGC14	protein_coding	cyclic nucleotide-gated channel 14 [Source:TAIR;Acc:AT2G24610]
	AT4G24570	0.000443953451441086	-20.8803210203254	PUMP4	protein_coding	DIC2 [Source:UniProtKB/TrEMBL;Acc:A0A178URN9]
	AT1G66090	1.72140454928488e-05	-20.7793957360273		protein_coding	Disease resistance protein (TIR-NBS class) [Source:UniProtKB/TrEMBL;Acc:Q9C515]
	AT3G55980	7.3731539490346e-05	-20.7755262707389	SZF1	protein_coding	Salt-inducible zinc finger 1 [Source:UniProtKB/TrEMBL;Acc:A0A1I9LNJ4]
	AT3G50930	0.00011698189466436	-20.3516718902408	HSR4	protein_coding	Protein HYPER-SENSITIVITY-RELATED 4 [Source:UniProtKB/Swiss-Prot;Acc:Q8VZG2]
	AT1G24140	0.0054566204163102	-20.051061029449	3MMP	protein_coding	Metalloendoproteinase 3-MMP [Source:UniProtKB/Swiss-Prot;Acc:Q5XF51]
	AT1G27730	0.000156836578426577	-19.7403732027582	ZAT10	protein_coding	Zinc finger protein ZAT10 [Source:UniProtKB/Swiss-Prot;Acc:Q96289]
	AT3G52450	0.00610875488145145	-19.6111561813333	PUB22	protein_coding	RING-type E3 ubiquitin transferase [Source:UniProtKB/TrEMBL;Acc:A0A178VML4]
	AT1G57990	0.000175359756546813	-19.2739559442763	PUP18	protein_coding	PUP18 [Source:UniProtKB/TrEMBL;Acc:A0A178WC51]
	AT3G59350	2.74714230796937e-06	-19.0709632696095		protein_coding	Protein kinase superfamily protein [Source:UniProtKB/TrEMBL;Acc:A0A1I9LM53]
	AT4G13495	1.28613509681384e-06	-19.0513421695614		ncRNA	other RNA [Source:TAIR;Acc:AT4G13495]
	AT4G23810	0.000179383674335458	-18.5699704917495	WRKY53	protein_coding	Probable WRKY transcription factor 53 [Source:UniProtKB/Swiss-Prot;Acc:Q9SUP6]
	AT5G41750	2.74714230796937e-06	-18.5507930950703		protein_coding	Disease resistance protein (TIR-NBS-LRR class) family [Source:UniProtKB/TrEMBL;Acc:Q9LSX5]
	AT4G02330	0.00430143728500372	-18.3862372928098	PME41	protein_coding	Probable pectinesterase/pectinesterase inhibitor 41 [Source:UniProtKB/Swiss-Prot;Acc:Q8RXK7]
	AT2G35710	0.00483815254932425	-17.9609667163332	PGSIP8	protein_coding	Putative glucuronosyltransferase PGSIP8 [Source:UniProtKB/Swiss-Prot;Acc:Q8VZP6]
	AT5G49520	0.00328445306732817	-17.5353791827371	WRKY48	protein_coding	Probable WRKY transcription factor 48 [Source:UniProtKB/Swiss-Prot;Acc:Q9FGZ4]
	AT1G07135	0.00439164074206724	-17.4921590210994		protein_coding	At1g07135 [Source:UniProtKB/TrEMBL;Acc:Q9LMK6]
	AT1G65390	0.00304706736051683	-17.3240350504247	PP2A5	protein_coding	Protein PHLOEM PROTEIN 2-LIKE A5 [Source:UniProtKB/Swiss-Prot;Acc:Q9C5Q9]
	AT4G37260	0.000494294520510272	-17.1008957964722	MYB73	protein_coding	MYB73 [Source:UniProtKB/TrEMBL;Acc:A0A178V4E7]
	AT1G17420	0.000206440593216375	-16.5685276005807	LOX3	protein_coding	Lipoxygenase 3, chloroplastic [Source:UniProtKB/Swiss-Prot;Acc:Q9LNR3]
	AT4G23220	3.483881479202e-05	-16.4442733655985	CRK14	protein_coding	Cysteine-rich receptor-like protein kinase 14 [Source:UniProtKB/Swiss-Prot;Acc:Q8H199]
	AT3G57240	0.0028331572588995	-16.0296536516284	BG3	protein_coding	Probable glucan endo-1,3-beta-glucosidase BG3 [Source:UniProtKB/Swiss-Prot;Acc:F4J270]
	AT1G33610	0.00230385979187585	-15.8532684937239		protein_coding	Leucine-rich repeat (LRR) family protein [Source:UniProtKB/TrEMBL;Acc:F4HR91]
	AT3G22235	2.5804630477817e-05	-15.6884437525952		protein_coding	Cysteine-rich TM module stress tolerance protein [Source:UniProtKB/TrEMBL;Acc:Q8W472]
	AT5G59820	0.0016097280523922	-15.5864792741015	ZAT12	protein_coding	Zinc finger protein ZAT12 [Source:UniProtKB/Swiss-Prot;Acc:Q42410]
	AT3G50140	0.00484348687096845	-15.3997067859283		protein_coding	Transmembrane protein, putative (DUF247) [Source:UniProtKB/TrEMBL;Acc:F4IZB4]
	AT2G25735	0.00256759738622504	-15.3425771927643		protein_coding	Expressed protein [Source:UniProtKB/TrEMBL;Acc:Q8RUI1]
	AT2G17040	1.72140454928488e-05	-15.019313335163	anac036	protein_coding	NAC domain containing protein 36 [Source:UniProtKB/TrEMBL;Acc:F4IME8]
	AT5G14730	0.00632023411743163	-14.9316145742931		protein_coding	At5g14730 [Source:UniProtKB/TrEMBL;Acc:Q9LER3]
	AT3G47340	0.000687578473585175	-14.7831099688592	ASN1	protein_coding	DIN6 [Source:UniProtKB/TrEMBL;Acc:A0A178VBT4]
	AT4G08950	0.0057424286222512	-14.392105406725	EXO	protein_coding	Protein EXORDIUM [Source:UniProtKB/Swiss-Prot;Acc:Q9ZPE7]
	AT2G44500	2.72351938764198e-05	-14.255064174714	OFUT20	protein_coding	O-fucosyltransferase 20 [Source:UniProtKB/Swiss-Prot;Acc:O64884]
	AT1G51620	0.00903143280852604	-13.9480537414362		protein_coding	Protein kinase superfamily protein [Source:UniProtKB/TrEMBL;Acc:Q9C8H4]
	AT3G29000	0.00562224172585287	-13.8789314178435	CML30	protein_coding	Probable calcium-binding protein CML30 [Source:UniProtKB/Swiss-Prot;Acc:Q9MBG5]
	AT5G10695	5.45785438170495e-05	-13.7999015962029		protein_coding	Methionyl-tRNA synthetase [Source:UniProtKB/TrEMBL;Acc:Q8RXY3]
	ATCG00370	0.00913001684370104	-13.6663899010624	TRNS.3	tRNA	tRNA-Ser [Source:TAIR;Acc:ATCG00370]
	AT5G48657	0.00579399501260217	-13.4343844063591		protein_coding	defense protein-related [Source:TAIR;Acc:AT5G48657]
	AT5G35735	2.06600674901768e-06	-13.0400293542919		protein_coding	Cytochrome b561 and DOMON domain-containing protein At5g35735 [Source:UniProtKB/Swiss-Prot;Acc:Q9FKH6]
	AT1G51790	0.00219335845469056	-12.9959281102562		protein_coding	Leucine-rich repeat protein kinase family protein [Source:TAIR;Acc:AT1G51790]
	AT1G11960	2.5804630477817e-05	-12.761558546003		protein_coding	Hyperosmolality-gated Ca2+ permeable channel 1.3 [Source:UniProtKB/TrEMBL;Acc:A0A097NUP7]
	AT3G59080	4.63807036631094e-05	-12.663291929796		protein_coding	AT3g59080/F17J16_130 [Source:UniProtKB/TrEMBL;Acc:Q9LYS8]
	AT2G46400	0.000611770183911071	-12.538793571714	WRKY46	protein_coding	Probable WRKY transcription factor 46 [Source:UniProtKB/Swiss-Prot;Acc:Q9SKD9]
	AT2G06050	0.000414434707328421	-12.5316412797403	OPR3	protein_coding	12-oxophytodienoate reductase 3 [Source:UniProtKB/Swiss-Prot;Acc:Q9FUP0]
	AT2G18690	0.00580870552999572	-12.4802472072525		protein_coding	Expressed protein [Source:UniProtKB/TrEMBL;Acc:Q9ZV49]
	AT2G17840	4.29737096269745e-05	-12.3645799838472	ERD7	protein_coding	Protein EARLY-RESPONSIVE TO DEHYDRATION 7, chloroplastic [Source:UniProtKB/Swiss-Prot;Acc:O48832]
	AT5G64870	0.00045362825547204	-12.2033236929506	FLOT3	protein_coding	Flotillin-like protein 3 [Source:UniProtKB/Swiss-Prot;Acc:Q9LV90]
	AT1G18020	0.00311105374035855	-12.1903244513194		protein_coding	Putative 12-oxophytodienoate reductase-like protein 2B [Source:UniProtKB/Swiss-Prot;Acc:P0DI09]
	AT3G57450	0.000236131851692352	-12.1660083595465		protein_coding	At3g57450 [Source:UniProtKB/TrEMBL;Acc:Q9SCM7]
	AT1G61890	0.000578769990931945	-11.9605586728965	DTX37	protein_coding	Protein DETOXIFICATION 37 [Source:UniProtKB/Swiss-Prot;Acc:O80695]
	AT1G29910	1.54571044469734e-05	-11.8614690512884	LHCB1.1	protein_coding	Chlorophyll a-b binding protein 3, chloroplastic [Source:UniProtKB/Swiss-Prot;Acc:Q8VZ87]
	AT4G01250	0.00378802591760095	-11.7901420622778	WRKY22	protein_coding	WRKY transcription factor 22 [Source:UniProtKB/Swiss-Prot;Acc:O04609]
	AT3G52400	1.72140454928488e-05	-11.6655593952317	SYP122	protein_coding	Syntaxin-122 [Source:UniProtKB/Swiss-Prot;Acc:Q9SVC2]
	AT5G52760	0.00536252620605795	-11.6462927179644	HIPP14	protein_coding	Heavy metal-associated isoprenylated plant protein 14 [Source:UniProtKB/Swiss-Prot;Acc:Q9LTE1]
	AT3G19680	0.00174749922093862	-11.6178706224018		protein_coding	Putative uncharacterized protein At3g19680 [Source:UniProtKB/TrEMBL;Acc:Q9LJM6]
	AT3G04640	0.00685647535050224	-11.5743534273866		protein_coding	At3g04640 [Source:UniProtKB/TrEMBL;Acc:Q9SR10]
	AT2G38470	1.72140454928488e-05	-11.4488126369482	WRKY33	protein_coding	WRKY33 [Source:UniProtKB/TrEMBL;Acc:A0A178VLS4]
	AT2G40750	0.00403091613508852	-11.4460403509682	WRKY54	protein_coding	Probable WRKY transcription factor 54 [Source:UniProtKB/Swiss-Prot;Acc:Q93WU8]
	AT5G06320	6.29390139588095e-06	-11.4219506114577	NHL3	protein_coding	NHL3 [Source:UniProtKB/TrEMBL;Acc:A0A178UB58]
	AT1G61340	0.00894409341765671	-11.3961644202022		protein_coding	F-box protein At1g61340 [Source:UniProtKB/Swiss-Prot;Acc:Q8GX77]
	AT1G02660	0.000405642566721321	-11.3488704613198		protein_coding	Alpha/beta-Hydrolases superfamily protein [Source:UniProtKB/TrEMBL;Acc:F4HXL0]
	AT4G32280	0.0018451938717215	-11.1786069761813	IAA29	protein_coding	Auxin-responsive protein [Source:UniProtKB/TrEMBL;Acc:Q2VWA0]
	AT1G10340	0.00588140315499699	-11.1208505821614		protein_coding	Ankyrin repeat-containing protein [Source:UniProtKB/TrEMBL;Acc:Q9SY76]
	AT5G03355	0.00558265450165804	-11.0897319651547		protein_coding	Cysteine/histidine-rich C1 domain protein [Source:UniProtKB/TrEMBL;Acc:Q9LZF4]
	AT2G20750	0.000594055975292707	-11.029897239356	EXPB1	protein_coding	Expansin-B1 [Source:UniProtKB/Swiss-Prot;Acc:Q9SKU2]
	AT1G74450	0.000182634073077821	-10.9819383085739		protein_coding	At1g74450/F1M20_13 [Source:UniProtKB/TrEMBL;Acc:Q9CA69]
	AT5G26920	1.72140454928488e-05	-10.9629483619	CBP60G	protein_coding	Calmodulin-binding protein 60 G [Source:UniProtKB/Swiss-Prot;Acc:F4K2R6]
	AT5G67300	0.000363492771498374	-10.7743816843311	MYB44	protein_coding	MYBR1 [Source:UniProtKB/TrEMBL;Acc:A0A178UQ74]
	AT5G52750	4.60892490930824e-05	-10.7638748183327	HIPP13	protein_coding	Heavy metal-associated isoprenylated plant protein 13 [Source:UniProtKB/Swiss-Prot;Acc:Q9LTE2]
	AT5G51190	0.00109656983242362	-10.7615123261134	ERF105	protein_coding	Ethylene-responsive transcription factor ERF105 [Source:UniProtKB/Swiss-Prot;Acc:Q8VY90]
	AT4G01950	0.00109373504613853	-10.4738526512475	ATGPAT3	protein_coding	glycerol-3-phosphate acyltransferase 3 [Source:TAIR;Acc:AT4G01950]
	AT5G08240	0.00526651477433201	-10.4319152405637		protein_coding	At5g08240 [Source:UniProtKB/TrEMBL;Acc:Q9LEY3]
	AT5G61600	0.000978085444251952	-10.4046678379359	ERF104	protein_coding	Ethylene-responsive transcription factor ERF104 [Source:UniProtKB/Swiss-Prot;Acc:Q9FKG1]
	AT4G25110	0.00616931020761723	-10.2935193533036	AMC2	protein_coding	Metacaspase-2 [Source:UniProtKB/Swiss-Prot;Acc:Q7XJE5]
	AT5G17850	0.0008733144376647	-10.239267993643	CCX2	protein_coding	Cation/calcium exchanger 2 [Source:UniProtKB/Swiss-Prot;Acc:Q9FKP2]
	AT5G25930	0.00028539007138242	-10.116105205664		protein_coding	Kinase family with leucine-rich repeat domain-containing protein [Source:UniProtKB/TrEMBL;Acc:Q9XGZ2]
	AT1G73805	0.000206440593216375	-10.1133936034744	SARD1	protein_coding	Protein SAR DEFICIENT 1 [Source:UniProtKB/Swiss-Prot;Acc:Q9C9T2]
	AT1G69890	3.89671629577159e-05	-10.1036969763837		protein_coding	Actin cross-linking protein (DUF569) [Source:UniProtKB/TrEMBL;Acc:Q9CAS2]
	AT2G22500	6.49767677532737e-05	-10.0962844539584	PUMP5	protein_coding	Mitochondrial uncoupling protein 5 [Source:UniProtKB/Swiss-Prot;Acc:Q9SJY5]
	AT2G32140	0.0038118248589731	-10.0171410304855		protein_coding	Transmembrane receptor [Source:UniProtKB/TrEMBL;Acc:F4ISS7]
	AT4G04223	0.0040780100127055	-9.96014604795653		ncRNA	other RNA [Source:TAIR;Acc:AT4G04223]
	AT2G01180	6.78195155894269e-05	-9.85859845348362	ATPAP1	protein_coding	phosphatidic acid phosphatase 1 [Source:TAIR;Acc:AT2G01180]
	AT1G09070	0.00027616614442358	-9.8432122350788	SRC2	protein_coding	Protein SRC2 homolog [Source:UniProtKB/Swiss-Prot;Acc:O04023]
	AT3G25510	0.00214988895065922	-9.81725940848832		protein_coding	Disease resistance protein (TIR-NBS-LRR class) family protein [Source:UniProtKB/TrEMBL;Acc:F4J910]
	AT5G26170	0.00907731665663906	-9.76612969837132	WRKY50	protein_coding	Probable WRKY transcription factor 50 [Source:UniProtKB/Swiss-Prot;Acc:Q8VWQ5]
	AT1G18300	0.00114606164366519	-9.75947369997501	NUDT4	protein_coding	Nudix hydrolase 4 [Source:UniProtKB/Swiss-Prot;Acc:Q9LE73]
	AT2G15390	6.21632731512681e-05	-9.75592259364824	FUT4	protein_coding	Probable fucosyltransferase 4 [Source:UniProtKB/Swiss-Prot;Acc:Q9SJP2]
	AT4G24380	0.000362984689776228	-9.74705596131265		protein_coding	INVOLVED IN: 10-formyltetrahydrofolate biosynthetic process, folic acid and derivative biosynthetic process; EXPRESSED IN: 24 plant structures; EXPRESSED DURING: 15 growth stages; CONTAINS InterPro DOMAIN/s: Serine hydrolase (InterPro:IPR005645); BE /.../bidopsis thaliana protein match is: alpha/beta-Hydrolases superfamily protein (TAIR:AT5G65400.1); Has 30201 Blast hits to 17322 proteins in 780 …
	AT4G25490	0.000763486809285736	-9.72053808447942	DREB1B	protein_coding	DRE/CRT-binding factor 1 [Source:UniProtKB/TrEMBL;Acc:B6DTR3]
	AT1G32920	8.18148065453632e-05	-9.68196915000711		protein_coding	At1g32920/F9L11_25 [Source:UniProtKB/TrEMBL;Acc:Q93WI1]
	AT4G27280	0.000835391777238525	-9.66672535171284		protein_coding	AT4g27280/M4I22_90 [Source:UniProtKB/TrEMBL;Acc:O81831]
	AT1G20510	8.18148065453632e-05	-9.61636447030611	4CLL5	protein_coding	4-coumarate--CoA ligase-like 5 [Source:UniProtKB/Swiss-Prot;Acc:Q84P21]
	AT5G27420	0.000667620593859415	-9.5555971024514	ATL31	protein_coding	E3 ubiquitin-protein ligase ATL31 [Source:UniProtKB/Swiss-Prot;Acc:Q8LGA5]
	AT3G48360	0.00527424365848134	-9.45220370622373	BT2	protein_coding	BTB/POZ and TAZ domain-containing protein 2 [Source:UniProtKB/Swiss-Prot;Acc:Q94BN0]
	AT5G18470	0.000214433948224043	-9.43875888082149		protein_coding	Curculin-like (Mannose-binding) lectin family protein [Source:UniProtKB/TrEMBL;Acc:Q94K76]
	AT1G09932	0.000645752691999576	-9.42041119204818		protein_coding	Phosphoglycerate mutase family protein [Source:UniProtKB/TrEMBL;Acc:Q8GWG7]
	AT3G52800	0.000121707421464049	-9.41664988827296	SAP6	protein_coding	A20/AN1-like zinc finger family protein [Source:UniProtKB/TrEMBL;Acc:A0A178VIF4]
	AT1G02360	0.00569687397973499	-9.34012632462488		protein_coding	Chitinase family protein [Source:TAIR;Acc:AT1G02360]
	AT5G19240	2.78091936944631e-05	-9.28499499570964		protein_coding	Uncharacterized GPI-anchored protein At5g19240 [Source:UniProtKB/Swiss-Prot;Acc:Q84VZ5]
	AT4G33985	0.00255630880963229	-9.14187025110247		protein_coding	Membrane insertase, putative (DUF1685) [Source:UniProtKB/TrEMBL;Acc:Q0WS40]
	AT4G29610	0.000547418131065136	-9.11923562331195	CDA6	protein_coding	Cytidine deaminase 6 [Source:UniProtKB/Swiss-Prot;Acc:Q9SU86]
	AT5G66210	5.30907719501183e-06	-9.0454577660799	CPK28	protein_coding	Calcium-dependent protein kinase 28 [Source:UniProtKB/Swiss-Prot;Acc:Q9FKW4]
	AT2G29490	8.03439249711868e-05	-9.01071192190162	GSTU1	protein_coding	Glutathione S-transferase U1 [Source:UniProtKB/Swiss-Prot;Acc:Q9ZW30]
	AT1G63860	1.60028184786271e-05	-8.94141699812828		protein_coding	Disease resistance protein (TIR-NBS-LRR class) family [Source:UniProtKB/TrEMBL;Acc:F4I3S8]
	AT1G68840	0.00354937223014886	-8.92591057531414	RAV2	protein_coding	TEM2 [Source:UniProtKB/TrEMBL;Acc:A0A178WNP0]
	AT4G17230	8.85251453264236e-05	-8.89529062199824	SCL13	protein_coding	SCARECROW-like 13 [Source:TAIR;Acc:AT4G17230]
	AT1G27770	7.03744733547799e-06	-8.71326765904711	ACA1	protein_coding	Calcium-transporting ATPase [Source:UniProtKB/TrEMBL;Acc:A0A178WD16]
	AT2G20142	0.000963823061540657	-8.70289512447699		protein_coding	Toll-Interleukin-Resistance (TIR) domain family protein [Source:UniProtKB/TrEMBL;Acc:F4IUF0]
	AT3G55430	0.000433005690561594	-8.62938607872139		protein_coding	Beta-1, 3-glucanase-like protein [Source:UniProtKB/TrEMBL;Acc:Q9M2T6]
	AT5G64660	0.000141104349971818	-8.57140597269844	PUB27	protein_coding	U-box domain-containing protein 27 [Source:UniProtKB/Swiss-Prot;Acc:Q9FLF4]
	AT1G74930	0.00365089722076684	-8.53649612010747	ERF018	protein_coding	Ethylene-responsive transcription factor ERF018 [Source:UniProtKB/Swiss-Prot;Acc:Q9S7L5]
	AT3G08720	6.7755700716079e-05	-8.51389995240593	ATPK2	protein_coding	Serine/threonine-protein kinase AtPK2/AtPK19 [Source:UniProtKB/Swiss-Prot;Acc:Q39030]
	AT5G02170	0.0089757076075359	-8.45222617478645	AVT1E	protein_coding	Amino acid transporter AVT1E [Source:UniProtKB/Swiss-Prot;Acc:Q8LPF4]
	AT5G47220	0.0082228911108639	-8.42845248417932	ERF2	protein_coding	ERF2 [Source:UniProtKB/TrEMBL;Acc:A0A178UCP3]
	AT1G07000	7.30081831488438e-05	-8.41667567445209	ATEXO70B2	protein_coding	EXO70B2 [Source:UniProtKB/TrEMBL;Acc:A0A178WCB5]
	AT3G05320	0.00207773171012702	-8.4116115326061	OFUT23	protein_coding	O-fucosyltransferase 23 [Source:UniProtKB/Swiss-Prot;Acc:Q9MA87]
	AT3G50480	3.81798704557068e-05	-8.39401232310762	HR4	protein_coding	RPW8-like protein 4 [Source:UniProtKB/Swiss-Prot;Acc:Q9SCS6]
	AT4G33920	1.72140454928488e-05	-8.36144854639708		protein_coding	Probable protein phosphatase 2C 63 [Source:UniProtKB/Swiss-Prot;Acc:O81760]
	AT4G11000	0.00128423152186757	-8.33972646189673		protein_coding	Ankyrin repeat family protein [Source:TAIR;Acc:AT4G11000]
	AT4G03450	0.00364408071903606	-8.18821163920277		protein_coding	Ankyrin repeat family protein [Source:UniProtKB/TrEMBL;Acc:Q9ZT73]
	AT1G18740	0.000374977312312401	-8.16005679803835		protein_coding	At1g18740/F6A14_15 [Source:UniProtKB/TrEMBL;Acc:Q9M9U5]
	AT2G31880	2.88632478426341e-05	-8.00825865749468	SOBIR1	protein_coding	Leucine-rich repeat receptor-like serine/threonine/tyrosine-protein kinase SOBIR1 [Source:UniProtKB/Swiss-Prot;Acc:Q9SKB2]
	AT3G08940	9.0186727350751e-06	-7.95071795236357	LHCB4.2	protein_coding	Chlorophyll a-b binding protein CP29.2, chloroplastic [Source:UniProtKB/Swiss-Prot;Acc:Q9XF88]
	AT3G56710	0.000172867615214223	-7.91238391962143	SIB1	protein_coding	SIB1 [Source:UniProtKB/TrEMBL;Acc:A0A178VMX5]
	ENSRNA049493832	0.00141783171754187	-7.85213681468528	Plant_SRP	SRP_RNA	Plant signal recognition particle RNA
	AT3G44260	0.00154584400218361	-7.75236089429051	CAF1-9	protein_coding	Probable CCR4-associated factor 1 homolog 9 [Source:UniProtKB/Swiss-Prot;Acc:Q9LXM2]
	AT5G44568	0.000863647318976053	-7.75019253484719		protein_coding	Putative uncharacterized protein [Source:UniProtKB/TrEMBL;Acc:Q570K8]
	AT2G40000	0.0008733144376647	-7.73161627771058	HSPRO2	protein_coding	Nematode resistance protein-like HSPRO2 [Source:UniProtKB/Swiss-Prot;Acc:O04203]
	AT2G24850	0.00848945834730351	-7.73114685002306	TAT3	protein_coding	Probable aminotransferase TAT3 [Source:UniProtKB/Swiss-Prot;Acc:Q9SK47]
	AT5G54710	0.000835590846240545	-7.72716082860806		protein_coding	Ankyrin repeat family protein [Source:TAIR;Acc:AT5G54710]
	AT5G08790	1.72140454928488e-05	-7.70788982824803	NAC081	protein_coding	Protein ATAF2 [Source:UniProtKB/Swiss-Prot;Acc:Q9C598]
	AT2G23100	0.0060667975160137	-7.69902184954802		protein_coding	Cysteine/Histidine-rich C1 domain family protein [Source:UniProtKB/TrEMBL;Acc:F4ILF9]
	AT3G62720	0.000494294520510272	-7.68601482088573	XXT1	protein_coding	XXT1 [Source:UniProtKB/TrEMBL;Acc:A0A178VEJ0]
	AT5G56980	0.0040780100127055	-7.67476920789417		protein_coding	unknown protein; FUNCTIONS IN: molecular_function unknown; INVOLVED IN: biological_process unknown; LOCATED IN: endomembrane system; EXPRESSED IN: 18 plant structures; EXPRESSED DURING: 12 growth stages; BEST Arabidopsis thaliana protein match is: u /.../ protein (TAIR:AT4G26130.1); Has 30201 Blast hits to 17322 proteins in 780 species: Archae - 12; Bacteria - 1396; Metazoa - 17338; Fungi - 3422;…
	AT4G11280	0.00155178709298443	-7.66457909072551	ACS6	protein_coding	1-aminocyclopropane-1-carboxylate synthase 6 [Source:UniProtKB/Swiss-Prot;Acc:Q9SAR0]
	AT2G26530	2.74714230796937e-06	-7.58729327230359	AR781	protein_coding	AR781 [Source:UniProtKB/TrEMBL;Acc:A0A178VPT1]
	AT2G05070	0.000206440593216375	-7.57594139486638	LHCB2.2	protein_coding	Chlorophyll a-b binding protein 2.2, chloroplastic [Source:UniProtKB/Swiss-Prot;Acc:Q9S7J7]
	AT2G30020	0.00045362825547204	-7.4972354703731		protein_coding	PP2C-type phosphatase AP2C1 [Source:UniProtKB/TrEMBL;Acc:F6LPR5]
	AT5G11070	0.000932868291116315	-7.44089111279795		protein_coding	Putative uncharacterized protein [Source:UniProtKB/TrEMBL;Acc:Q9FY58]
	AT3G16720	0.000334216923054833	-7.41156682739418	ATL2	protein_coding	RING-H2 finger protein ATL2 [Source:UniProtKB/Swiss-Prot;Acc:Q8L9T5]
	AT4G23180	6.62033695118108e-06	-7.39805217483008	CRK10	protein_coding	Cysteine-rich receptor-like protein kinase 10 [Source:UniProtKB/Swiss-Prot;Acc:Q8GYA4]
	AT1G67470	2.55079502517691e-05	-7.37668432602208		protein_coding	Inactive serine/threonine-protein kinase At1g67470 [Source:UniProtKB/Swiss-Prot;Acc:O64798]
	AT1G56510	1.72140454928488e-05	-7.3751101976517	ADR2	protein_coding	Disease resistance protein ADR2 [Source:UniProtKB/Swiss-Prot;Acc:Q9C7X0]
	AT5G03720	0.00123077468948515	-7.36601323418239	HSFA3	protein_coding	HSFA3 [Source:UniProtKB/TrEMBL;Acc:A0A178UHR4]
	AT5G37770	0.000676713242223367	-7.28343798015091	CML24	protein_coding	TCH2 [Source:UniProtKB/TrEMBL;Acc:A0A178UBB8]
	AT5G25440	3.95215632150971e-05	-7.26858724895261		protein_coding	Protein kinase superfamily protein [Source:TAIR;Acc:AT5G25440]
	AT5G41740	0.000187494989317233	-7.26613527386688		protein_coding	Disease resistance protein (TIR-NBS-LRR class) family [Source:UniProtKB/TrEMBL;Acc:F4JYI4]
	AT5G12940	2.91820840249753e-05	-7.26352000981552		protein_coding	Leucine-rich repeat (LRR) family protein [Source:UniProtKB/TrEMBL;Acc:Q9LXU5]
	AT3G06890	0.00728668284059083	-7.2613849905466		protein_coding	At3g06890 [Source:UniProtKB/TrEMBL;Acc:Q9M910]
	AT4G05180	1.31043196778233e-06	-7.2240824245381	PSBQ2	protein_coding	Oxygen-evolving enhancer protein 3-2, chloroplastic [Source:UniProtKB/Swiss-Prot;Acc:Q41932]
	AT5G22250	0.00239704218441656	-7.21863669399296	CAF1-11	protein_coding	Probable CCR4-associated factor 1 homolog 11 [Source:UniProtKB/Swiss-Prot;Acc:Q9FMS6]
	AT2G33580	8.18507155278635e-05	-7.21074704573192	LYK5	protein_coding	Protein LYK5 [Source:UniProtKB/Swiss-Prot;Acc:O22808]
	AT2G20570	1.31043196778233e-06	-7.17313146292466	GPRI1	protein_coding	GBF's pro-rich region-interacting factor 1 [Source:UniProtKB/TrEMBL;Acc:F4IVF9]
	AT2G40140	4.29737096269745e-05	-7.17013350656776	CZF1	protein_coding	Zinc finger CCCH domain-containing protein 29 [Source:UniProtKB/Swiss-Prot;Acc:Q9XEE6]
	AT5G54270	1.54571044469734e-05	-7.1688385949713	LHCB3	protein_coding	Chlorophyll a-b binding protein 3, chloroplastic [Source:UniProtKB/Swiss-Prot;Acc:Q9S7M0]
	AT5G67480	3.21881900882854e-05	-7.07979438594616	BT4	protein_coding	BTB and TAZ domain protein 4 [Source:TAIR;Acc:AT5G67480]
	AT1G44350	0.000107874888429759	-7.07939895955592	ILL6	protein_coding	IAA-amino acid hydrolase [Source:UniProtKB/TrEMBL;Acc:Q0WNN8]
	AT2G23810	6.8196090867595e-05	-7.00874792333868	TET8	protein_coding	TET8 [Source:UniProtKB/TrEMBL;Acc:A0A178VYI5]
	AT3G15210	0.000233560483503274	-6.99178921352086	ERF4	protein_coding	Ethylene-responsive transcription factor 4 [Source:UniProtKB/Swiss-Prot;Acc:O80340]
	AT5G22690	0.000540230325886174	-6.91728108856918		protein_coding	Disease resistance protein (TIR-NBS-LRR class) family [Source:TAIR;Acc:AT5G22690]
	AT5G42460	0.000236131851692352	-6.88503606902519		protein_coding	F-box protein At5g42460 [Source:UniProtKB/Swiss-Prot;Acc:Q9FIH1]
	AT3G54020	0.000446290500960399	-6.87069692187229	IPCS1	protein_coding	Phosphatidylinositol:ceramide inositolphosphotransferase 1 [Source:UniProtKB/Swiss-Prot;Acc:Q9M325]
	AT1G18200	0.00584479365080104	-6.86954343590874	RABA6B	protein_coding	RABA6b [Source:UniProtKB/TrEMBL;Acc:A0A178WEX4]
	AT4G23140	0.00079587674560812	-6.86189325422486	CRK6	protein_coding	cysteine-rich RLK (RECEPTOR-like protein kinase) 6 [Source:TAIR;Acc:AT4G23140]
	AT1G33770	0.000319387684722652	-6.82189802195253		protein_coding	Protein kinase superfamily protein [Source:UniProtKB/TrEMBL;Acc:Q9LQ29]
	AT3G12220	0.00194691986883239	-6.81321144186591	SCPL16	protein_coding	Serine carboxypeptidase-like 16 [Source:UniProtKB/Swiss-Prot;Acc:Q9C7D4]
	AT4G27440	5.82082049258386e-06	-6.77527300399735	PORB	protein_coding	Protochlorophyllide reductase B, chloroplastic [Source:UniProtKB/Swiss-Prot;Acc:P21218]
	AT5G06860	0.00652003903354045	-6.7692624808688	PGIP1	protein_coding	PGIP1 [Source:UniProtKB/TrEMBL;Acc:A0A178UBN4]
	AT1G72900	5.92154254708391e-06	-6.7655384508151		protein_coding	Similar to part of disease resistance protein [Source:UniProtKB/TrEMBL;Acc:Q9SSN6]
	AT5G64260	0.00174887664270524	-6.69859017470969	EXL2	protein_coding	Protein EXORDIUM-like 2 [Source:UniProtKB/Swiss-Prot;Acc:Q9FE06]
	AT3G10985	0.000942499453131341	-6.65098515179374	SAG20	protein_coding	Senescence associated gene 20 [Source:UniProtKB/Swiss-Prot;Acc:Q94AK6]
	AT5G47230	0.00222785615747477	-6.64607214543393	ERF5	protein_coding	ERF5 [Source:UniProtKB/TrEMBL;Acc:A0A178UKK9]
	AT1G09333	0.00555920552250913	-6.64563526575068		snoRNA
	AT1G10560	0.000153028440418408	-6.60653284242717	PUB18	protein_coding	U-box domain-containing protein 18 [Source:UniProtKB/Swiss-Prot;Acc:Q9XIJ5]
	AT3G19580	0.00326619932267697	-6.60187222342059	AZF2	protein_coding	ZF2 [Source:UniProtKB/TrEMBL;Acc:A0A178VJ97]
	AT5G24590	7.04839440359536e-05	-6.59569821661627	NAC091	protein_coding	NAC domain-containing protein 91 [Source:UniProtKB/Swiss-Prot;Acc:Q9LKG8]
	AT4G23190	0.000284384898022325	-6.59050439763938	CRK11	protein_coding	Cysteine-rich receptor-like protein kinase 11 [Source:UniProtKB/Swiss-Prot;Acc:Q9ZP16]
	AT1G29930	2.34810304732027e-05	-6.58253285900892	LHCB1.3	protein_coding	Chlorophyll a-b binding protein 1, chloroplastic [Source:UniProtKB/Swiss-Prot;Acc:P04778]
	AT2G20260	6.41710935501914e-06	-6.57293380497336	PSAE2	protein_coding	Photosystem I reaction center subunit IV B, chloroplastic [Source:UniProtKB/Swiss-Prot;Acc:Q9S714]
	AT1G76100	1.54571044469734e-05	-6.56990829168575	PETE1	protein_coding	plastocyanin 1 [Source:TAIR;Acc:AT1G76100]
	AT1G15820	0.00010397406792821	-6.53322111228125	LHCB6	protein_coding	Chlorophyll a-b binding protein, chloroplastic [Source:UniProtKB/TrEMBL;Acc:Q9LMQ2]
	AT1G18570	0.000113310832398364	-6.41417678971325	MYB51	protein_coding	Transcription factor MYB51 [Source:UniProtKB/Swiss-Prot;Acc:O49782]
	AT1G23710	0.000414533193696442	-6.39876892115117		protein_coding	At1g23710 [Source:UniProtKB/TrEMBL;Acc:Q9ZUC4]
	AT5G25250	0.0021591529721603	-6.39072092002213	FLOT1	protein_coding	Flotillin-like protein 1 [Source:UniProtKB/Swiss-Prot;Acc:Q501E6]
	AT3G54890	3.99282102823587e-05	-6.34705350352018	LHCA1	protein_coding	Chlorophyll a-b binding protein, chloroplastic [Source:UniProtKB/TrEMBL;Acc:A0A178VBT7]
	AT1G75960	0.000396143893806805	-6.33934895695311	AAE8	protein_coding	Probable acyl-activating enzyme 8 [Source:UniProtKB/Swiss-Prot;Acc:Q9LQS1]
	AT3G57530	6.21632731512681e-05	-6.33682649726872	CPK32	protein_coding	Calcium-dependent protein kinase 32 [Source:UniProtKB/Swiss-Prot;Acc:Q6NLQ6]
	AT4G20830	0.000163672200436225	-6.33506368487724		protein_coding	Berberine bridge enzyme-like 19 [Source:UniProtKB/Swiss-Prot;Acc:Q9SVG4]
	AT1G63750	8.18507155278635e-05	-6.29879443893676		protein_coding	Disease resistance protein (TIR-NBS-LRR class) family [Source:UniProtKB/TrEMBL;Acc:Q9CAE0]
	AT1G22530	2.234277123776e-05	-6.29603084634529	PATL2	protein_coding	Patellin-2 [Source:UniProtKB/Swiss-Prot;Acc:Q56ZI2]
	AT4G17615	0.00424347030817751	-6.26341720924706	CBL1	protein_coding	calcineurin B-like protein 1 [Source:TAIR;Acc:AT4G17615]
	AT5G66640	0.00483815254932425	-6.24925123778363	DAR3	protein_coding	DA1-related protein 3 [Source:TAIR;Acc:AT5G66640]
	AT4G23610	0.00314257726844446	-6.24639100816607		protein_coding	AT4g23610/F9D16_80 [Source:UniProtKB/TrEMBL;Acc:Q9SUR5]
	AT3G54000	0.00588140315499699	-6.23123613712301		protein_coding	Putative uncharacterized protein At3g54000 [Source:UniProtKB/TrEMBL;Acc:Q84JE0]
	AT3G49530	2.66341518760206e-05	-6.20052228146602	NAC062	protein_coding	NAC domain-containing protein 62 [Source:UniProtKB/Swiss-Prot;Acc:Q9SCK6]
	AT5G60270	0.000215163710029348	-6.19718393368876	LECRK17	protein_coding	L-type lectin-domain containing receptor kinase I.7 [Source:UniProtKB/Swiss-Prot;Acc:Q9LSS0]
	AT5G58120	0.000736021450815864	-6.19077016323491		protein_coding	Disease resistance protein (TIR-NBS-LRR class) family [Source:UniProtKB/TrEMBL;Acc:Q9FGT2]
	AT4G13340	0.00078398672793306	-6.18645361737881	LRX3	protein_coding	Leucine-rich repeat extensin-like protein 3 [Source:UniProtKB/Swiss-Prot;Acc:Q9T0K5]
	AT5G26030	3.99282102823587e-05	-6.18644459104998	FC1	protein_coding	Ferrochelatase-1, chloroplastic/mitochondrial [Source:UniProtKB/Swiss-Prot;Acc:P42043]
	AT1G61470	0.00192828405618513	-6.1706629145257	CAF1-5	protein_coding	Probable CCR4-associated factor 1 homolog 5 [Source:UniProtKB/Swiss-Prot;Acc:O64773]
	AT5G60280	0.00595366857776609	-6.13577709581161	LECRK18	protein_coding	L-type lectin-domain containing receptor kinase I.8 [Source:UniProtKB/Swiss-Prot;Acc:Q9LSR9]
	AT4G39890	0.0082057962044031	-6.13404437579013	RABH1C	protein_coding	RABH1c [Source:UniProtKB/TrEMBL;Acc:A0A178V1R4]
	AT3G46780	0.000172437632872916	-6.12631790132439	PTAC16	protein_coding	Protein plastid transcriptionally active 16, chloroplastic [Source:UniProtKB/Swiss-Prot;Acc:Q9STF2]
	AT3G14050	2.66341518760206e-05	-6.1107687781659	RSH2	protein_coding	Probable GTP diphosphokinase RSH2, chloroplastic [Source:UniProtKB/Swiss-Prot;Acc:Q9LVJ3]
	AT2G23320	0.000789111119956087	-6.08676109383125	WRKY15	protein_coding	Probable WRKY transcription factor 15 [Source:UniProtKB/Swiss-Prot;Acc:O22176]
	AT5G66675	3.89671629577159e-05	-6.08526213770266		protein_coding	UPF0496 protein At5g66675 [Source:UniProtKB/Swiss-Prot;Acc:Q8GW16]
	AT5G48380	7.28967550919985e-06	-6.08019541231131	BIR1	protein_coding	Probably inactive leucine-rich repeat receptor-like protein kinase At5g48380 [Source:UniProtKB/Swiss-Prot;Acc:Q9ASS4]
	AT2G34620	0.000740814705611801	-6.07394943152734		protein_coding	Mitochondrial transcription termination factor family protein [Source:UniProtKB/TrEMBL;Acc:O64685]
	AT5G59550	0.000314559977678914	-6.01452081908484		protein_coding	zinc finger (C3HC4-type RING finger) family protein [Source:TAIR;Acc:AT5G59550]
	AT3G51970	0.00804692997274839	-5.9743324077063	ASAT1	protein_coding	Acyl-CoA--sterol O-acyltransferase 1 [Source:UniProtKB/Swiss-Prot;Acc:Q9SV07]
	AT5G64310	0.00821726386440499	-5.93961009340735	AGP1	protein_coding	Classical arabinogalactan protein 1 [Source:UniProtKB/Swiss-Prot;Acc:Q8LCN5]
	AT5G05410	0.00233861440080803	-5.93574321351863	DREB2A	protein_coding	Dehydration-responsive element-binding protein 2A [Source:UniProtKB/Swiss-Prot;Acc:O82132]
	AT4G38550	0.000763336217466827	-5.91250570649451		protein_coding	Arabidopsis phospholipase-like protein (PEARLI 4) family [Source:TAIR;Acc:AT4G38550]
	AT1G29690	0.000139107521323711	-5.90582564484847	CAD1	protein_coding	MACPF domain-containing protein CAD1 [Source:UniProtKB/Swiss-Prot;Acc:Q9C7N2]
	AT1G22570	4.29737096269745e-05	-5.88170596727509	NPF5.15	protein_coding	Protein NRT1/ PTR FAMILY 5.15 [Source:UniProtKB/Swiss-Prot;Acc:Q9SK99]
	AT1G76680	3.57030321754265e-05	-5.86976189400597	OPR1	protein_coding	12-oxophytodienoate reductase 1 [Source:UniProtKB/TrEMBL;Acc:F4I403]
	AT5G60950	0.00156801997400697	-5.86957767974357	COBL5	protein_coding	COBRA-like protein 5 [Source:UniProtKB/Swiss-Prot;Acc:Q9FME5]
	AT1G34420	0.00296350761879279	-5.85561003798075		protein_coding	F12K21.25 [Source:UniProtKB/TrEMBL;Acc:Q9LNK3]
	AT3G27210	3.99282102823587e-05	-5.81823745095812	Y-2	protein_coding	Uncharacterized protein At3g27210 [Source:UniProtKB/Swiss-Prot;Acc:Q9LK32]
	AT4G18253	0.00361502497445695	-5.72421066434536		protein_coding	Receptor Serine/Threonine kinase-like protein [Source:UniProtKB/TrEMBL;Acc:A0A1P8B6P8]
	AT1G33720	0.000312144749599251	-5.72107906940413	CYP76C6	protein_coding	Cytochrome P450, family 76, subfamily C, polypeptide 6 [Source:UniProtKB/TrEMBL;Acc:Q9LQ25]
	AT1G17600	0.000656825140115255	-5.72072462849316		protein_coding	Disease resistance protein (TIR-NBS-LRR class) family [Source:UniProtKB/TrEMBL;Acc:F4I901]
	AT1G14480	0.00031431584931385	-5.62258382362859		protein_coding	Ankyrin repeat family protein [Source:UniProtKB/TrEMBL;Acc:Q9M9R5]
	AT4G34150	0.000120411750539805	-5.61402202744239		protein_coding	AT4g34150/F28A23_90 [Source:UniProtKB/TrEMBL;Acc:Q945K9]
	AT5G66650	0.00320082107679409	-5.61117988781839		protein_coding	Calcium uniporter protein 3, mitochondrial [Source:UniProtKB/Swiss-Prot;Acc:Q9LVR5]
	AT2G30040	0.00999162759294088	-5.5824145246318	MAPKKK14	protein_coding	Mitogen-activated protein kinase kinase kinase 14 [Source:UniProtKB/TrEMBL;Acc:O64741]
	AT1G08930	8.03439249711868e-05	-5.56388304113212	ERD6	protein_coding	ERD6 [Source:UniProtKB/TrEMBL;Acc:A0A178W9Q9]
	AT3G04210	7.72177706454084e-05	-5.56136000300204		protein_coding	At3g04210/T6K12_17 [Source:UniProtKB/TrEMBL;Acc:Q8H1N6]
	AT1G03130	0.000206440593216375	-5.54812573672274	PSAD2	protein_coding	Photosystem I reaction center subunit II-2, chloroplastic [Source:UniProtKB/Swiss-Prot;Acc:Q9SA56]
	AT5G66070	0.000312144749599251	-5.52923408246127		protein_coding	RING/U-box superfamily protein [Source:UniProtKB/TrEMBL;Acc:F4JZ26]
	AT3G05490	0.00311105374035855	-5.52553265926159	RALFL22	protein_coding	RALFL22 [Source:UniProtKB/TrEMBL;Acc:A0A178VIZ8]
	AT1G74440	0.000443953451441086	-5.52507069369828		protein_coding	ER membrane protein, putative (DUF962) [Source:UniProtKB/TrEMBL;Acc:Q9CA70]
	AT1G73080	0.00045362825547204	-5.52009500360384	PEPR1	protein_coding	Leucine-rich repeat receptor-like protein kinase PEPR1 [Source:UniProtKB/Swiss-Prot;Acc:Q9SSL9]
	AT2G42220	2.74714230796937e-06	-5.49761976617176	STR9	protein_coding	Rhodanese-like domain-containing protein 9, chloroplastic [Source:UniProtKB/Swiss-Prot;Acc:O48529]
	AT4G32800	0.00212089338080872	-5.49375686835579	ERF043	protein_coding	Ethylene-responsive transcription factor ERF043 [Source:UniProtKB/Swiss-Prot;Acc:Q9M080]
	AT4G28750	1.72140454928488e-05	-5.46167021675062	PSAE1	protein_coding	Photosystem I reaction center subunit IV A, chloroplastic [Source:UniProtKB/Swiss-Prot;Acc:Q9S831]
	AT1G56540	0.000303647561698901	-5.43258097112586		protein_coding	Disease resistance protein (TIR-NBS-LRR class) family [Source:UniProtKB/TrEMBL;Acc:Q9FXA6]
	AT4G20140	0.00347800118917138	-5.41889941468012	GSO1	protein_coding	LRR receptor-like serine/threonine-protein kinase GSO1 [Source:UniProtKB/Swiss-Prot;Acc:C0LGQ5]
	AT5G18360	0.000195513142952077	-5.41407949998029		protein_coding	Disease resistance protein (TIR-NBS-LRR class) family [Source:UniProtKB/TrEMBL;Acc:F4JWL8]
	AT4G33050	2.55079502517691e-05	-5.40884490960949	EDA39	protein_coding	calmodulin-binding family protein [Source:TAIR;Acc:AT4G33050]
	AT5G42650	0.00043101745672478	-5.36574508002456	CYP74A	protein_coding	Allene oxide synthase, chloroplastic [Source:UniProtKB/Swiss-Prot;Acc:Q96242]
	AT1G73540	0.00199292384609693	-5.36081761408016	NUDT21	protein_coding	Nudix hydrolase 21, chloroplastic [Source:UniProtKB/Swiss-Prot;Acc:Q8VY81]
	AT4G20860	0.0052701948087073	-5.35858549499225	FAD-OXR	protein_coding	Berberine bridge enzyme-like 22 [Source:UniProtKB/Swiss-Prot;Acc:Q9SUC6]
	AT1G19770	0.000687604269926297	-5.34056945219196	PUP14	protein_coding	PUP14 [Source:UniProtKB/TrEMBL;Acc:A0A178WHV5]
	AT1G03870	0.000459553605401353	-5.31931137258106	FLA9	protein_coding	At1g03870 [Source:UniProtKB/TrEMBL;Acc:B3LF88]
	AT3G21055	6.29616819855204e-05	-5.30983440675753	PSBTN	protein_coding	Photosystem II subunit T [Source:UniProtKB/TrEMBL;Acc:A0A1I9LS90]
	AT1G14370	0.000146421051961436	-5.28710056241806	PBL2	protein_coding	PBL2 [Source:UniProtKB/TrEMBL;Acc:A0A178WI52]
	AT1G32640	0.000510294143030567	-5.28330605061878	MYC2	protein_coding	ZBF1 [Source:UniProtKB/TrEMBL;Acc:A0A178W7C3]
	AT5G43620	0.00120960357846525	-5.27679265813218	PCFS5	protein_coding	Polyadenylation and cleavage factor homolog 5 [Source:UniProtKB/Swiss-Prot;Acc:Q9FIX8]
	AT1G72920	0.00043189183435333	-5.27305686687028		protein_coding	Similar to part of disease resistance protein [Source:UniProtKB/TrEMBL;Acc:Q9SSN4]
	AT3G20600	8.55052854446677e-05	-5.22745047738426	NDR1	protein_coding	Protein NDR1 [Source:UniProtKB/Swiss-Prot;Acc:O48915]
	AT1G09970	0.00026565416531099	-5.17536369781188	LRR XI-23	protein_coding	Leucine-rich receptor-like protein kinase family protein [Source:UniProtKB/TrEMBL;Acc:F4I2N7]
	AT1G52230	6.07764479006167e-05	-5.17400167844171	PSAH2	protein_coding	Photosystem I reaction center subunit VI-2, chloroplastic [Source:UniProtKB/Swiss-Prot;Acc:Q9SUI6]
	AT2G30250	0.000154816548263139	-5.16484358470555	WRKY25	protein_coding	Probable WRKY transcription factor 25 [Source:UniProtKB/Swiss-Prot;Acc:O22921]
	AT4G12720	6.82398694770432e-05	-5.14648315795017	AtNUDT7	protein_coding	MutT/nudix family protein [Source:UniProtKB/TrEMBL;Acc:F4JRE7]
	AT3G05200	0.000413898382414039	-5.13994978335944	ATL6	protein_coding	E3 ubiquitin-protein ligase ATL6 [Source:UniProtKB/Swiss-Prot;Acc:Q8RXX9]
	AT1G59910	0.000173908221970416	-5.13700888987715	FH7	protein_coding	Formin-like protein 7 [Source:UniProtKB/Swiss-Prot;Acc:Q9XIE0]
	AT2G39650	0.00180134413669416	-5.13097052795939		protein_coding	At2g39650 [Source:UniProtKB/TrEMBL;Acc:O48813]
	AT4G18010	0.00338386304410416	-5.12946354216618	IP5P2	protein_coding	Type I inositol polyphosphate 5-phosphatase 2 [Source:UniProtKB/Swiss-Prot;Acc:Q9FUR2]
	AT1G73500	0.00129777641111215	-5.12671308374845	MKK9	protein_coding	Mitogen-activated protein kinase kinase 9 [Source:UniProtKB/Swiss-Prot;Acc:Q9FX43]
	AT1G24147	0.000471834234026947	-5.09781879568707		protein_coding	Putative uncharacterized protein [Source:UniProtKB/TrEMBL;Acc:Q1G3U1]
	AT3G25610	1.72140454928488e-05	-5.09663157130649	ALA10	protein_coding	Phospholipid-transporting ATPase 10 [Source:UniProtKB/Swiss-Prot;Acc:Q9LI83]
	AT5G16370	0.00522414360358284	-5.09141021843376	AAE5	protein_coding	Probable acyl-activating enzyme 5, peroxisomal [Source:UniProtKB/Swiss-Prot;Acc:Q9FFE6]
	AT5G54720	0.000594055975292707	-5.07207141854028		protein_coding	Ankyrin repeat family protein [Source:UniProtKB/TrEMBL;Acc:Q9FH33]
	AT3G25600	0.0018451938717215	-5.07146085293147	CML16	protein_coding	Probable calcium-binding protein CML16 [Source:UniProtKB/Swiss-Prot;Acc:Q9LI84]
	AT1G55450	3.93919873662539e-05	-5.06911655282751		protein_coding	S-adenosyl-L-methionine-dependent methyltransferases superfamily protein [Source:UniProtKB/TrEMBL;Acc:F4I0B5]
	AT5G39530	1.72140454928488e-05	-5.06865645485573		protein_coding	Putative uncharacterized protein At5g39530 [Source:UniProtKB/TrEMBL;Acc:Q8GWM5]
	AT4G36010	9.07081412830397e-05	-5.06221165219351		protein_coding	Pathogenesis-related thaumatin superfamily protein [Source:UniProtKB/TrEMBL;Acc:O65638]
	AT3G57760	0.00155549584668113	-5.06164700311136		protein_coding	AT3g57760/F15B8_50 [Source:UniProtKB/TrEMBL;Acc:Q9SVZ0]
	AT4G39950	0.00199292384609693	-5.03488863052035	CYP79B2	protein_coding	cytochrome P450, family 79, subfamily B, polypeptide 2 [Source:TAIR;Acc:AT4G39950]
	AT5G05190	0.000551657617923775	-5.0293556663694	EDR4	protein_coding	Protein ENHANCED DISEASE RESISTANCE 4 [Source:UniProtKB/Swiss-Prot;Acc:Q9FHK4]
	AT3G47570	3.483881479202e-05	-5.01619523673822		protein_coding	Probable LRR receptor-like serine/threonine-protein kinase At3g47570 [Source:UniProtKB/Swiss-Prot;Acc:C0LGP4]
	AT2G39420	0.000399936786710453	-4.9927774543174		protein_coding	Alpha/beta-Hydrolases superfamily protein [Source:UniProtKB/TrEMBL;Acc:Q8RXN7]
	AT2G38790	0.000345968662009195	-4.99000115827819		protein_coding	Putative uncharacterized protein At2g38790 [Source:UniProtKB/TrEMBL;Acc:Q84JS8]
	AT4G36670	0.00121498969399216	-4.98812057201193	PLT6	protein_coding	At4g36670 [Source:UniProtKB/TrEMBL;Acc:A4VCM1]
	AT5G45110	5.08969099494756e-05	-4.9477036798576	NPR3	protein_coding	NPR3 [Source:UniProtKB/TrEMBL;Acc:A0A178UGU4]
	AT2G34420	0.000104686121420132	-4.93636871550721	LHB1B2	protein_coding	Chlorophyll a-b binding protein, chloroplastic [Source:UniProtKB/TrEMBL;Acc:Q39141]
	AT1G17060	0.00349197263848642	-4.89931983551248	CYP72C1	protein_coding	cytochrome p450 72c1 [Source:TAIR;Acc:AT1G17060]
	AT2G15960	0.000273507677155708	-4.87610831033961		protein_coding	Expressed protein [Source:UniProtKB/TrEMBL;Acc:Q9XIM6]
	AT3G56880	0.000932430091854381	-4.8743910435239		protein_coding	Putative uncharacterized protein At3g56880 [Source:UniProtKB/TrEMBL;Acc:Q9LES0]
	AT3G61470	2.90089208864808e-05	-4.87390502459756	LHCA2	protein_coding	Photosystem I chlorophyll a/b-binding protein 2, chloroplastic [Source:UniProtKB/Swiss-Prot;Acc:Q9SYW8]
	AT5G01530	7.25861659142154e-05	-4.84807139913868	LHCB4.1	protein_coding	Chlorophyll a-b binding protein CP29.1, chloroplastic [Source:UniProtKB/Swiss-Prot;Acc:Q07473]
	AT5G04720	2.99589520102702e-05	-4.8440760328906	ADR1-L2	protein_coding	Probable disease resistance protein At5g04720 [Source:UniProtKB/Swiss-Prot;Acc:Q9LZ25]
	AT3G11820	0.000413898382414039	-4.84319413680749	SYP121	protein_coding	SYR1 [Source:UniProtKB/TrEMBL;Acc:A0A178VIM4]
	AT1G49130	2.55079502517691e-05	-4.81585773645059		protein_coding	B-box type zinc finger protein with CCT domain-containing protein [Source:UniProtKB/TrEMBL;Acc:F4I1N0]
	AT1G56150	0.00670200539759612	-4.81005140066337	SAUR71	protein_coding	Auxin-responsive protein SAUR71 [Source:UniProtKB/Swiss-Prot;Acc:Q9SGU2]
	AT3G45640	3.21881900882854e-05	-4.80818605574825	MPK3	protein_coding	Mitogen-activated protein kinase [Source:UniProtKB/TrEMBL;Acc:Q0WVS7]
	AT1G27100	0.000206440593216375	-4.79079375669794		protein_coding	Actin cross-linking protein [Source:UniProtKB/TrEMBL;Acc:Q0WQH3]
	AT3G09830	0.000159655371861147	-4.78105334204926		protein_coding	Protein kinase superfamily protein [Source:UniProtKB/TrEMBL;Acc:Q9SF86]
	AT3G47960	0.000428646831491377	-4.77815311769559	NPF2.10	protein_coding	GTR1 [Source:UniProtKB/TrEMBL;Acc:A0A178V6P7]
	AT4G36500	0.000405642566721321	-4.76829903751544		protein_coding	Putative uncharacterized protein AT4g36500 [Source:UniProtKB/TrEMBL;Acc:O23231]
	AT1G70740	0.000865377980499578	-4.76017504362349		protein_coding	At1g70740 [Source:UniProtKB/TrEMBL;Acc:B4F7N6]
	AT5G02160	1.54571044469734e-05	-4.75435222079033		protein_coding	AT5g02160 [Source:UniProtKB/TrEMBL;Acc:Q9FPH2]
	AT1G55670	8.53415617657439e-05	-4.74769210941265	PSAG	protein_coding	Photosystem I reaction center subunit V, chloroplastic [Source:UniProtKB/Swiss-Prot;Acc:Q9S7N7]
	AT1G09575	0.00913451144883898	-4.74669969839352		protein_coding	Calcium uniporter protein 6, mitochondrial [Source:UniProtKB/Swiss-Prot;Acc:F4I111]
	AT1G29920	0.00228111494711435	-4.72161297662704	LHCB1.1	protein_coding	Chlorophyll a-b binding protein 3, chloroplastic [Source:UniProtKB/Swiss-Prot;Acc:Q8VZ87]
	AT1G61520	2.55079502517691e-05	-4.71335954664799	LHCA3	protein_coding	Chlorophyll a-b binding protein, chloroplastic [Source:UniProtKB/TrEMBL;Acc:A0A178W5Y6]
	AT2G17230	0.00590991215593845	-4.69888468957966	EXL5	protein_coding	Protein EXORDIUM-like 5 [Source:UniProtKB/Swiss-Prot;Acc:Q9SII5]
	AT1G21500	9.23765807346059e-05	-4.69445199166571		protein_coding	F24J8.11 protein [Source:UniProtKB/TrEMBL;Acc:Q9LPK9]
	AT1G51400	2.78091936944631e-05	-4.69098199589391		protein_coding	At1g51400/F5D21_10 [Source:UniProtKB/TrEMBL;Acc:Q9SYE2]
	AT5G41100	0.000691237198150399	-4.69002702840973		protein_coding	At5g41100 [Source:UniProtKB/TrEMBL;Acc:A4FVS2]
	AT3G54810	0.00092141594094208	-4.68138942010025	GATA8	protein_coding	GATA transcription factor [Source:UniProtKB/TrEMBL;Acc:B9DHF1]
	AT1G22190	0.00286267292570202	-4.68004460047153	RAP2-13	protein_coding	Ethylene-responsive transcription factor RAP2-13 [Source:UniProtKB/Swiss-Prot;Acc:Q9LM15]
	AT1G28380	0.000353446290177316	-4.64775923471864	NSL1	protein_coding	NSL1 [Source:UniProtKB/TrEMBL;Acc:A0A178WFB2]
	AT5G58430	0.000101937653798006	-4.64582618228275	EXO70B1	protein_coding	Exocyst complex component EXO70B1 [Source:UniProtKB/Swiss-Prot;Acc:Q9FGH9]
	AT1G29395	0.0055595609084448	-4.62515133867219	COR413IM1	protein_coding	Cold-regulated 413 inner membrane protein 1, chloroplastic [Source:UniProtKB/Swiss-Prot;Acc:Q94AL8]
	AT5G47440	0.000838803715912639	-4.62035947348369		protein_coding	At5g47440 [Source:UniProtKB/TrEMBL;Acc:Q9FGL4]
	AT2G43290	0.000584967738843276	-4.60665529578822	CML5	protein_coding	MSS3 [Source:UniProtKB/TrEMBL;Acc:A0A178VP84]
	AT5G63790	3.81688558257833e-05	-4.59800244123326	ANAC102	protein_coding	NAC domain containing protein 102 [Source:TAIR;Acc:AT5G63790]
	AT1G18210	0.00053861311147044	-4.57877670283106	CML27	protein_coding	Probable calcium-binding protein CML27 [Source:UniProtKB/Swiss-Prot;Acc:Q9LE22]
	AT1G66500	0.00179581440387171	-4.57753105716024	PCFS1	protein_coding	Polyadenylation and cleavage factor homolog 1 [Source:UniProtKB/Swiss-Prot;Acc:Q9C710]
	AT1G34180	0.00858638375419469	-4.57626432981128	anac016	protein_coding	NAC domain containing protein 16 [Source:TAIR;Acc:AT1G34180]
	AT3G19240	0.0047329587256087	-4.56708627020664		protein_coding	Dem protein [Source:UniProtKB/TrEMBL;Acc:Q9LJK5]
	AT5G35490	0.0021236871557159	-4.55617244360978	ATMRU1	protein_coding	mto 1 responding up 1 [Source:TAIR;Acc:AT5G35490]
	AT2G39360	6.97093237000047e-05	-4.54510420453405		protein_coding	Probable receptor-like protein kinase At2g39360 [Source:UniProtKB/Swiss-Prot;Acc:O80623]
	AT1G34760	8.18507155278635e-05	-4.54214509501737	GRF11	protein_coding	general regulatory factor 11 [Source:TAIR;Acc:AT1G34760]
	AT1G26730	0.00199292384609693	-4.53606283116173	PHO1-H7	protein_coding	Phosphate transporter PHO1 homolog 7 [Source:UniProtKB/Swiss-Prot;Acc:Q6R8G3]
	AT4G02770	0.00011698189466436	-4.53419850676637	PSAD1	protein_coding	Photosystem I reaction center subunit II-1, chloroplastic [Source:UniProtKB/Swiss-Prot;Acc:Q9S7H1]
	AT3G46620	0.00153100345305218	-4.53308797003459	RDUF1	protein_coding	E3 ubiquitin-protein ligase RDUF1 [Source:UniProtKB/Swiss-Prot;Acc:Q9SNB6]
	AT4G18440	0.000227031295325282	-4.52014461295374		protein_coding	Adenylosuccinate lyase [Source:UniProtKB/TrEMBL;Acc:Q8RY94]
	ENSRNA049493717	0.0095538111179177	-4.49081120631895	U2	snRNA	U2 spliceosomal RNA
	AT1G74330	0.00645267058098	-4.49052117361353		protein_coding	Protein kinase superfamily protein [Source:UniProtKB/TrEMBL;Acc:F4HTX0]
	AT1G72910	0.00393092301139496	-4.48260389713239		protein_coding	Similar to part of disease resistance protein [Source:UniProtKB/TrEMBL;Acc:Q9SSN5]
	AT5G35480	0.00622754534188512	-4.4635849269988		protein_coding	At5g35480 [Source:UniProtKB/TrEMBL;Acc:Q9FJB1]
	AT3G46600	0.000161614073996052	-4.45710164672336	SCL30	protein_coding	Scarecrow-like protein 30 [Source:UniProtKB/Swiss-Prot;Acc:Q9SNB8]
	AT3G54200	0.00218569027023663	-4.44351454858506		protein_coding	Late embryogenesis abundant (LEA) hydroxyproline-rich glycoprotein family [Source:UniProtKB/TrEMBL;Acc:Q9M386]
	AT1G16110	0.00026306164177378	-4.4291222860776	WAKL6	protein_coding	Wall-associated receptor kinase-like 6 [Source:UniProtKB/Swiss-Prot;Acc:Q8GXQ3]
	AT5G01810	0.00962570772496906	-4.40716479685015	CIPK15	protein_coding	CBL-interacting serine/threonine-protein kinase 15 [Source:UniProtKB/Swiss-Prot;Acc:P92937]
	AT3G11840	8.53415617657439e-05	-4.40709928300783	PUB24	protein_coding	E3 ubiquitin-protein ligase PUB24 [Source:UniProtKB/Swiss-Prot;Acc:Q9SF15]
	AT1G13950	0.00171704842358424	-4.38023013392293	ELF5A-1	protein_coding	Eukaryotic translation initiation factor 5A [Source:UniProtKB/TrEMBL;Acc:A0A178WBN7]
	AT1G72416	0.0014999392049964	-4.37082030764372		protein_coding	Chaperone DnaJ-domain superfamily protein [Source:UniProtKB/TrEMBL;Acc:B3H5X6]
	AT2G21500	0.000223533829873688	-4.36629494567482		protein_coding	At2g21560 [Source:UniProtKB/TrEMBL;Acc:Q8RWF9]
	AT3G55500	0.000789283312039111	-4.35203688864641	EXPA16	protein_coding	Expansin-A16 [Source:UniProtKB/Swiss-Prot;Acc:Q9M2S9]
	AT5G47070	0.000399936786710453	-4.34923876587972	PBL19	protein_coding	Probable serine/threonine-protein kinase PBL19 [Source:UniProtKB/Swiss-Prot;Acc:Q9LTC0]
	AT2G30790	0.00153594344923855	-4.34255140118059	PSBP2	protein_coding	Putative oxygen-evolving enhancer protein 2-2 [Source:UniProtKB/Swiss-Prot;Acc:O49344]
	AT2G26190	0.000167532487860082	-4.34007767247178	IQM4	protein_coding	IQ domain-containing protein IQM4 [Source:UniProtKB/Swiss-Prot;Acc:O64851]
	AT1G25370	0.00382195487374892	-4.33267102693788		protein_coding	Putative uncharacterized protein [Source:UniProtKB/TrEMBL;Acc:Q8LFI6]
	AT3G28180	0.000206440593216375	-4.30522232799169	CSLC4	protein_coding	Glycosyltransferase (Fragment) [Source:UniProtKB/TrEMBL;Acc:W8Q6R3]
	AT5G65920	0.00201639517222725	-4.27786883491205	PUB31	protein_coding	U-box domain-containing protein 31 [Source:UniProtKB/Swiss-Prot;Acc:Q9FHN9]
	AT1G17610	8.53415617657439e-05	-4.27105150952426	CHS1	protein_coding	Disease resistance protein CHS1 [Source:UniProtKB/Swiss-Prot;Acc:F4I902]
	AT2G47000	0.00623336185161174	-4.26478979769402	ABCB4	protein_coding	ABC transporter B family member 4 [Source:UniProtKB/Swiss-Prot;Acc:O80725]
	AT4G00970	0.000148315288912927	-4.25758671765966	CRK41	protein_coding	Cysteine-rich receptor-like protein kinase 41 [Source:UniProtKB/Swiss-Prot;Acc:O23081]
	AT3G14620	0.000244299960383224	-4.23734941202192	CYP72A8	protein_coding	AT3g14620/MIE1_12 [Source:UniProtKB/TrEMBL;Acc:Q9LUD2]
	AT4G21570	8.03439249711868e-05	-4.22578109028262		protein_coding	Protein of unknown function (DUF300) [Source:TAIR;Acc:AT4G21570]
	AT5G07000	0.00153594344923855	-4.21851295731888	SOT14	protein_coding	Cytosolic sulfotransferase 14 [Source:UniProtKB/Swiss-Prot;Acc:Q8GZ53]
	AT5G04340	0.00987756946031839	-4.21494761393975	ZAT6	protein_coding	Zinc finger protein ZAT6 [Source:UniProtKB/Swiss-Prot;Acc:O22533]
	AT3G10720	0.000206440593216375	-4.19820388561777	PME25	protein_coding	Probable pectinesterase/pectinesterase inhibitor 25 [Source:UniProtKB/Swiss-Prot;Acc:Q94CB1]
	AT4G09420	0.00646793352716543	-4.17546425491601		protein_coding	Disease resistance protein (TIR-NBS class) [Source:UniProtKB/TrEMBL;Acc:Q9M0Q0]
	AT5G47910	0.000206440593216375	-4.16381865575463	RBOHD	protein_coding	Respiratory burst oxidase homolog protein D [Source:UniProtKB/Swiss-Prot;Acc:Q9FIJ0]
	AT2G29720	0.00311138182832009	-4.15609579982467	CTF2B	protein_coding	FAD/NAD(P)-binding oxidoreductase family protein [Source:UniProtKB/TrEMBL;Acc:O82384]
	AT1G31330	0.000206636036114575	-4.11344105463161	PSAF	protein_coding	Photosystem I reaction center subunit III, chloroplastic [Source:UniProtKB/Swiss-Prot;Acc:Q9SHE8]
	AT1G20440	2.03319756237473e-05	-4.08179233886031	COR47	protein_coding	Dehydrin COR47 [Source:UniProtKB/Swiss-Prot;Acc:P31168]
	AT5G50670	8.53415617657439e-05	-4.06803521963805	SPL13A	protein_coding	Squamosa promoter-binding-like protein 13B [Source:UniProtKB/Swiss-Prot;Acc:P0DI11]
	AT3G25770	1.93932929169528e-05	-4.06370205639644	AOC2	protein_coding	AOC2 [Source:UniProtKB/TrEMBL;Acc:A0A178VKE4]
	AT5G10750	0.00392890378608816	-4.05522405090626		protein_coding	At5g10750 [Source:UniProtKB/TrEMBL;Acc:Q9LEW4]
	AT1G17620	0.00646169902562837	-4.04339767336069		protein_coding	At1g17620/F11A6_23 [Source:UniProtKB/TrEMBL;Acc:Q9LNP3]
	AT5G59080	0.00274316337943654	-4.04297962922398		protein_coding	Emb [Source:UniProtKB/TrEMBL;Acc:Q9FGU5]
	AT3G14990	2.79658983331779e-06	-4.03571465115192	DJ1A	protein_coding	Protein DJ-1 homolog A [Source:UniProtKB/Swiss-Prot;Acc:Q9FPF0]
	AT1G11210	0.00169052623274254	-4.03040876077936		protein_coding	At1g11210 [Source:UniProtKB/TrEMBL;Acc:Q9SXA7]
	AT5G50950	5.68311911497194e-05	-4.02803805470452	FUM2	protein_coding	AT5G50950 protein [Source:UniProtKB/TrEMBL;Acc:B9DFR5]
	AT1G09940	0.0018363336939812	-4.01580275158538	HEMA2	protein_coding	Glutamyl-tRNA reductase 2, chloroplastic [Source:UniProtKB/Swiss-Prot;Acc:P49294]
	AT4G30440	0.000711179936510659	-3.99528385606779	GAE1	protein_coding	GAE1 [Source:UniProtKB/TrEMBL;Acc:A0A178UXF7]
	AT1G58290	0.00754533477166256	-3.99527178476459	HEMA1	protein_coding	Glutamyl-tRNA reductase 1, chloroplastic [Source:UniProtKB/Swiss-Prot;Acc:P42804]
	AT5G13190	0.000206440593216375	-3.98666752355058		protein_coding	CONTAINS InterPro DOMAIN/s: LPS-induced tumor necrosis factor alpha factor (InterPro:IPR006629); Has 30201 Blast hits to 17322 proteins in 780 species: Archae - 12; Bacteria - 1396; Metazoa - 17338; Fungi - 3422; Plants - 5037; Viruses - 0; Other Eu /.../es - 2996 (source: NCBI BLink). [Source:TAIR;Acc:AT5G13190]
	AT1G35350	0.000312144749599251	-3.9829570276206	PHO1-H8	protein_coding	Phosphate transporter PHO1 homolog 8 [Source:UniProtKB/Swiss-Prot;Acc:Q6R8G2]
	AT4G18950	0.0028060108337317	-3.95393178272879		protein_coding	AT4g18950/F13C5_120 [Source:UniProtKB/TrEMBL;Acc:Q93Z30]
	AT4G00300	8.18148065453632e-05	-3.94939248742752		protein_coding	Putative uncharacterized protein At4g00300 [Source:UniProtKB/TrEMBL;Acc:Q0WQL0]
	AT1G72940	0.000882374788593842	-3.9457389644125		protein_coding	At1g72940/F3N23_14 [Source:UniProtKB/TrEMBL;Acc:Q9SSN2]
	AT2G40520	0.00181090761968166	-3.93877197763519		protein_coding	Nucleotidyltransferase family protein [Source:UniProtKB/TrEMBL;Acc:Q5BPR8]
	AT4G22780	0.00045362825547204	-3.92962559888467	ACR7	protein_coding	ACT domain-containing protein ACR7 [Source:UniProtKB/Swiss-Prot;Acc:Q8LJW1]
	AT1G75750	0.00053153446556514	-3.92619876826503	GASA1	protein_coding	GASA1 [Source:UniProtKB/TrEMBL;Acc:A0A178W4S5]
	AT1G74950	0.00116161367018774	-3.9204959792714	TIFY10B	protein_coding	TIFY10B [Source:UniProtKB/TrEMBL;Acc:A0A178WA69]
	AT1G70090	0.000374977312312401	-3.92016844577963	GATL9	protein_coding	Probable galacturonosyltransferase-like 9 [Source:UniProtKB/Swiss-Prot;Acc:O04536]
	AT2G44290	0.00385344660296206	-3.91656005056986	YLS3	protein_coding	Protein YLS3 [Source:UniProtKB/Swiss-Prot;Acc:O64864]
	AT4G26090	0.00630860525605245	-3.91455900394759	RPS2	protein_coding	Disease resistance protein RPS2 [Source:UniProtKB/Swiss-Prot;Acc:Q42484]
	AT4G01750	0.00932039029203088	-3.90461304446463	RGXT2	protein_coding	UDP-D-xylose:L-fucose alpha-1,3-D-xylosyltransferase [Source:UniProtKB/Swiss-Prot;Acc:Q9ZSJ0]
	AT2G22330	0.000102990942167775	-3.90233092494882	CYP79B3	protein_coding	cytochrome P450, family 79, subfamily B, polypeptide 3 [Source:TAIR;Acc:AT2G22330]
	AT1G64760	0.000182203331845183	-3.89862768347537		protein_coding	Glucan endo-1,3-beta-glucosidase 8 [Source:UniProtKB/Swiss-Prot;Acc:Q6NKW9]
	AT5G44130	0.000745042917188143	-3.8959142079177	FLA13	protein_coding	Fasciclin-like arabinogalactan protein 13 [Source:UniProtKB/Swiss-Prot;Acc:Q9FFH6]
	AT1G72950	0.00980819831140066	-3.89277554711659		protein_coding	Disease resistance protein (TIR-NBS class) [Source:UniProtKB/TrEMBL;Acc:Q9SSN1]
	AT4G34390	0.000313129993910367	-3.89013350719174	XLG2	protein_coding	XLG2 [Source:UniProtKB/TrEMBL;Acc:A0A178V358]
	AT2G37540	1.54571044469734e-05	-3.89010106219422		protein_coding	NAD(P)-binding Rossmann-fold superfamily protein [Source:UniProtKB/TrEMBL;Acc:O80924]
	AT5G05140	0.00123066642897205	-3.88788053947238	MED26B	protein_coding	Probable mediator of RNA polymerase II transcription subunit 26b [Source:UniProtKB/Swiss-Prot;Acc:Q9FHK9]
	AT3G50470	0.00346306707892076	-3.88254079646085	HR3	protein_coding	MLA10 [Source:UniProtKB/TrEMBL;Acc:A0A178VJG9]
	AT1G01470	0.000593168130162984	-3.87152204470637	LEA14	protein_coding	LSR3 [Source:UniProtKB/TrEMBL;Acc:A0A178W160]
	AT1G74470	0.00232308034457056	-3.86229919580232	CHLP	protein_coding	Geranylgeranyl diphosphate reductase, chloroplastic [Source:UniProtKB/Swiss-Prot;Acc:Q9CA67]
	AT3G06500	0.000239827672702377	-3.85620334319605	INVC	protein_coding	Alkaline/neutral invertase C, mitochondrial [Source:UniProtKB/Swiss-Prot;Acc:B9DFA8]
	AT2G39660	0.000174917248216913	-3.84436825095743	BIK1	protein_coding	BIK1 [Source:UniProtKB/TrEMBL;Acc:A0A178VYW0]
	AT4G23170	0.000416337085181371	-3.84211951849089	CRK9	protein_coding	Putative cysteine-rich receptor-like protein kinase 9 [Source:UniProtKB/Swiss-Prot;Acc:O65469]
	AT1G04490	0.00929087194240983	-3.83751151743171		protein_coding	At1g04490 [Source:UniProtKB/TrEMBL;Acc:Q67XK9]
	AT5G54380	0.00274023550781588	-3.83376451466894	THE1	protein_coding	Receptor-like protein kinase THESEUS 1 [Source:UniProtKB/Swiss-Prot;Acc:Q9LK35]
	AT2G31010	0.00027616614442358	-3.82463229473508		protein_coding	Protein kinase superfamily protein [Source:UniProtKB/TrEMBL;Acc:F4IPV6]
	AT3G16140	0.000148683461713018	-3.81114039543989	PSAH1	protein_coding	Photosystem I reaction center subunit VI-1, chloroplastic [Source:UniProtKB/Swiss-Prot;Acc:Q9SUI7]
	AT3G50950	0.00127177404525112	-3.81095810707649	RPP13L4	protein_coding	Disease resistance RPP13-like protein 4 [Source:UniProtKB/Swiss-Prot;Acc:Q38834]
	AT5G42050	0.000197699091968523	-3.76447907923936		protein_coding	DCD (Development and Cell Death) domain protein [Source:UniProtKB/TrEMBL;Acc:Q8RXN8]
	AT3G11650	0.00199292384609693	-3.7568202245621	NHL2	protein_coding	NDR1/HIN1-like protein 2 [Source:UniProtKB/Swiss-Prot;Acc:Q9SRN1]
	AT1G78280	0.00268263852834881	-3.75563038883937		protein_coding	F-box protein At1g78280 [Source:UniProtKB/Swiss-Prot;Acc:Q9M9E8]
	AT2G34510	0.000416337085181371	-3.75404286307061		protein_coding	Putative uncharacterized protein At2g34510 [Source:UniProtKB/TrEMBL;Acc:O64696]
	AT5G06870	0.00254344408787489	-3.74450827880943	PGIP2	protein_coding	PGIP2 [Source:UniProtKB/TrEMBL;Acc:A0A178UDM1]
	AT1G59870	8.03439249711868e-05	-3.74306260580308	ABCG36	protein_coding	ABC transporter G family member 36 [Source:UniProtKB/Swiss-Prot;Acc:Q9XIE2]
	AT1G77450	0.00848397467828424	-3.73242043392499	NAC032	protein_coding	NAC032 [Source:UniProtKB/TrEMBL;Acc:A0A178WMH1]
	AT1G23030	0.00194478517604782	-3.72677455275644	PUB11	protein_coding	RING-type E3 ubiquitin transferase [Source:UniProtKB/TrEMBL;Acc:A0A178WCR1]
	AT4G25620	0.00184600899412022	-3.7258429520563		protein_coding	At4g25620 [Source:UniProtKB/TrEMBL;Acc:Q8GYX5]
	AT3G44400	0.00014285600448055	-3.72014871416022		protein_coding	Disease resistance protein (TIR-NBS-LRR class) family [Source:UniProtKB/TrEMBL;Acc:Q9M285]
	AT1G06680	0.00036355120404943	-3.7188733857828	PSBP1	protein_coding	Oxygen-evolving enhancer protein 2-1, chloroplastic [Source:UniProtKB/Swiss-Prot;Acc:Q42029]
	AT1G78830	0.00305217528700015	-3.71690593208243		protein_coding	EP1-like glycoprotein 2 [Source:UniProtKB/Swiss-Prot;Acc:Q9ZVA2]
	AT4G22590	0.000209529492168631	-3.71153545537205	TPPG	protein_coding	Trehalose 6-phosphate phosphatase [Source:UniProtKB/TrEMBL;Acc:A0A178UWC3]
	AT4G15800	0.00286977023456303	-3.70338130828613	RALFL33	protein_coding	Protein RALF-like 33 [Source:UniProtKB/Swiss-Prot;Acc:Q8L9P8]
	AT3G44860	0.00627125073923423	-3.69739047849772	FAMT	protein_coding	Farnesoic acid carboxyl-O-methyltransferase [Source:UniProtKB/Swiss-Prot;Acc:Q9FYC4]
	AT1G22400	0.00740543874712898	-3.68499109366354	UGT85A1	protein_coding	UDP-glycosyltransferase 85A1 [Source:UniProtKB/Swiss-Prot;Acc:Q9SK82]
	ENSRNA049493670	0.00623925653625869	-3.68182266780562	Plant_SRP	SRP_RNA	Plant signal recognition particle RNA
	AT5G46710	0.000209529492168631	-3.67670708057085		protein_coding	At5g46710 [Source:UniProtKB/TrEMBL;Acc:Q9FIQ4]
	AT5G03700	0.00990467840135974	-3.67402221608475		protein_coding	PAN domain-containing protein At5g03700 [Source:UniProtKB/Swiss-Prot;Acc:Q9LZR8]
	AT3G10300	0.000668708211151689	-3.66627610829563		protein_coding	Calcium-binding EF-hand family protein [Source:UniProtKB/TrEMBL;Acc:A0A1I9LRS6]
	AT2G13790	2.5804630477817e-05	-3.66481442667614	SERK4	protein_coding	Somatic embryogenesis receptor kinase 4 [Source:UniProtKB/Swiss-Prot;Acc:Q9SKG5]
	AT5G08330	0.00014285600448055	-3.65380236339204	TCP21	protein_coding	Transcription factor TCP21 [Source:UniProtKB/Swiss-Prot;Acc:Q9FTA2]
	AT3G45860	0.000313129993910367	-3.64981360961822	CRK4	protein_coding	Cysteine-rich receptor-like protein kinase 4 [Source:UniProtKB/Swiss-Prot;Acc:Q9LZU4]
	AT1G42990	0.00100311452409721	-3.6453850720029	BZIP60	protein_coding	bZIP transcription factor 60 [Source:UniProtKB/Swiss-Prot;Acc:Q9C7S0]
	AT1G74710	0.000356993172990533	-3.64444007146297	EDS16	protein_coding	ADC synthase superfamily protein [Source:TAIR;Acc:AT1G74710]
	AT4G25260	0.00010397406792821	-3.63499375573303	PMEI7	protein_coding	Pectinesterase inhibitor 7 [Source:UniProtKB/Swiss-Prot;Acc:Q9SB37]
	AT1G76160	0.00045362825547204	-3.63270065740064	sks5	protein_coding	Sks5 [Source:UniProtKB/TrEMBL;Acc:A0A178WJJ9]
	AT3G51450	0.0037303761953562	-3.63031019471598	SSL7	protein_coding	Protein STRICTOSIDINE SYNTHASE-LIKE 7 [Source:UniProtKB/Swiss-Prot;Acc:Q9SD04]
	AT2G42870	0.00139390302189756	-3.62757458279306	PAR1	protein_coding	Transcription factor PAR1 [Source:UniProtKB/Swiss-Prot;Acc:Q9SJH0]
	AT5G44070	1.60373102390284e-05	-3.62089820101855	PCS1	protein_coding	PCS1 [Source:UniProtKB/TrEMBL;Acc:A0A178UMN4]
	AT4G10340	8.18507155278635e-05	-3.61832278354648	LHCB5	protein_coding	Chlorophyll a-b binding protein, chloroplastic [Source:UniProtKB/TrEMBL;Acc:A0A178UW55]
	AT5G18490	0.000315091849545304	-3.6137611530289		protein_coding	At5g18490 [Source:UniProtKB/TrEMBL;Acc:Q940K1]
	AT3G58120	0.00128942213231107	-3.60424665442314	BZIP61	protein_coding	BZIP61 [Source:UniProtKB/TrEMBL;Acc:A0A178VLL5]
	AT4G01150	6.72601275009964e-05	-3.59936217577105	CURT1A	protein_coding	Protein CURVATURE THYLAKOID 1A, chloroplastic [Source:UniProtKB/Swiss-Prot;Acc:O04616]
	AT1G69720	0.005289003255078	-3.59921094229676	HO3	protein_coding	Heme oxygenase 3, chloroplastic [Source:UniProtKB/Swiss-Prot;Acc:Q9C9L4]
	AT1G04040	2.34810304732027e-05	-3.56994266393308		protein_coding	At1g04040/F21M11_2 [Source:UniProtKB/TrEMBL;Acc:Q9ZWC4]
	AT2G41110	0.00204216270503361	-3.56791388796589	CAM2	protein_coding	Calmodulin 2 [Source:UniProtKB/TrEMBL;Acc:F4IJ46]
	AT1G76040	0.000502515127075698	-3.56778176384369	CPK29	protein_coding	calcium-dependent protein kinase 29 [Source:TAIR;Acc:AT1G76040]
	AT1G16850	0.00913176436224214	-3.56603571400113		protein_coding	At1g16880 [Source:UniProtKB/TrEMBL;Acc:Q9FE54]
	AT3G23080	2.5804630477817e-05	-3.56301877583486		protein_coding	Membrane related protein-like [Source:UniProtKB/TrEMBL;Acc:Q9LS84]
	AT1G01140	0.000214433948224043	-3.55903384469444	CIPK9	protein_coding	CBL-interacting protein kinase 9 [Source:TAIR;Acc:AT1G01140]
	AT3G57330	0.000118757980592349	-3.54570031165367	ACA11	protein_coding	Putative calcium-transporting ATPase 11, plasma membrane-type [Source:UniProtKB/Swiss-Prot;Acc:Q9M2L4]
	AT5G59730	0.00702913825822411	-3.53786933944523	ATEXO70H7	protein_coding	AT5g59730/mth12_130 [Source:UniProtKB/TrEMBL;Acc:Q9FN91]
	AT1G74670	0.00128528192628413	-3.53058796778105	GASA6	protein_coding	Gibberellin-regulated protein 6 [Source:UniProtKB/Swiss-Prot;Acc:Q6NMQ7]
	AT1G29720	0.000457552885643109	-3.52586692691055	RFK1	protein_coding	Probable LRR receptor-like serine/threonine-protein kinase At1g29720 [Source:UniProtKB/Swiss-Prot;Acc:Q9ASQ6]
	AT5G16200	0.00507685068527824	-3.50791920013067		protein_coding	50S ribosomal protein-like protein [Source:UniProtKB/TrEMBL;Acc:Q9LF08]
	AT5G39020	0.000399936786710453	-3.50570918013615		protein_coding	Probable receptor-like protein kinase At5g39020 [Source:UniProtKB/Swiss-Prot;Acc:Q9FID6]
	AT4G04570	0.00014285600448055	-3.50007575051194	CRK40	protein_coding	Cysteine-rich receptor-like protein kinase 40 [Source:UniProtKB/Swiss-Prot;Acc:Q9SYS3]
	AT4G12800	0.000531883647981378	-3.49805808110173	PSAL	protein_coding	photosystem I subunit l [Source:TAIR;Acc:AT4G12800]
	AT5G45490	4.53848351076197e-05	-3.4922275580321		protein_coding	Probable disease resistance protein At5g45490 [Source:UniProtKB/Swiss-Prot;Acc:Q9FHI7]
	AT5G22630	0.000704757072413199	-3.48310561238914	ADT5	protein_coding	Arogenate dehydratase [Source:UniProtKB/TrEMBL;Acc:A0A178UL55]
	AT4G18205	0.00265250622709049	-3.47844394901889	PUP22	protein_coding	Probable purine permease 22 [Source:UniProtKB/Swiss-Prot;Acc:Q8RY74]
	AT1G59590	0.00356636636732794	-3.47417105349737	ZCF37	protein_coding	At1g59590 [Source:UniProtKB/TrEMBL;Acc:Q9SLT9]
	AT3G07470	0.00234303391417417	-3.47391869865752		protein_coding	AT3g07470/F21O3_18 [Source:UniProtKB/TrEMBL;Acc:Q94AG1]
	AT4G23230	0.00854368871790409	-3.47052711635796	CRK15	protein_coding	Cysteine-rich receptor-like protein kinase 15 [Source:UniProtKB/Swiss-Prot;Acc:Q8W4G6]
	AT5G60860	6.69794161413205e-05	-3.46769309958604	RABA1F	protein_coding	Ras-related protein RABA1f [Source:UniProtKB/Swiss-Prot;Acc:Q9FJH0]
	AT3G59310	0.00174887664270524	-3.46568116060601		protein_coding	Solute carrier family 35 protein (DUF914) [Source:UniProtKB/TrEMBL;Acc:F4J890]
	AT4G11890	0.00734268426419171	-3.46280742091921		protein_coding	Protein kinase superfamily protein [Source:UniProtKB/TrEMBL;Acc:F4JPT7]
	AT4G35480	0.00153100345305218	-3.45724123990985	ATL45	protein_coding	RHA3B [Source:UniProtKB/TrEMBL;Acc:A0A178UXS9]
	AT1G24170	0.00304706736051683	-3.45411761127406	GATL8	protein_coding	Hexosyltransferase [Source:UniProtKB/TrEMBL;Acc:A0A178WGI0]
	AT5G45350	0.00931195086083889	-3.45346040985625		protein_coding	AT5g45350/MFC19_1 [Source:UniProtKB/TrEMBL;Acc:Q39115]
	AT5G07110	0.000778503024210329	-3.45242467683725	PRA1B6	protein_coding	PRA1 family protein B6 [Source:UniProtKB/Swiss-Prot;Acc:Q9LYQ4]
	AT5G13200	0.000119332969388822	-3.44208413551824		protein_coding	GEM-like protein 5 [Source:UniProtKB/Swiss-Prot;Acc:Q9LYV6]
	AT3G14930	2.34810304732027e-05	-3.44031346367897	HEME1	protein_coding	Uroporphyrinogen decarboxylase 1, chloroplastic [Source:UniProtKB/Swiss-Prot;Acc:Q93ZB6]
	AT4G18197	0.000932837688796711	-3.42854984197919	PUP7	protein_coding	Probable purine permease 7 [Source:UniProtKB/Swiss-Prot;Acc:Q2V3H2]
	AT2G47730	0.00904522356327865	-3.42464827796818	GSTF8	protein_coding	Glutathione S-transferase F8, chloroplastic [Source:UniProtKB/Swiss-Prot;Acc:Q96266]
	AT4G25390	0.0082228911108639	-3.41874210334215		protein_coding	Receptor-like serine/threonine-protein kinase At4g25390 [Source:UniProtKB/Swiss-Prot;Acc:Q9STJ8]
	AT1G11050	0.000953477376329272	-3.41005710501388		protein_coding	Probable receptor-like protein kinase At1g11050 [Source:UniProtKB/Swiss-Prot;Acc:O04086]
	AT4G09650	0.000334216923054833	-3.4082628699104	ATPD	protein_coding	PDE332 [Source:UniProtKB/TrEMBL;Acc:A0A178V1L3]
	AT1G66180	0.00328445306732817	-3.40719804079027		protein_coding	Eukaryotic aspartyl protease family protein [Source:UniProtKB/TrEMBL;Acc:Q9C8C9]
	AT1G60950	0.00253952522369981	-3.40575397659116	FD2	protein_coding	Ferredoxin [Source:UniProtKB/TrEMBL;Acc:A0A178W2W5]
	AT1G67970	0.00785202939974544	-3.40575071018655	HSFA8	protein_coding	Heat stress transcription factor A-8 [Source:UniProtKB/Swiss-Prot;Acc:Q9S7U5]
	AT5G64040	0.000540230325886174	-3.40567602052349	PSAN	protein_coding	Photosystem I reaction center subunit PSI-N, chloroplast, putative / PSI-N, putative (PSAN) [Source:UniProtKB/TrEMBL;Acc:F4KC80]
	AT2G47440	0.00507685068527824	-3.40223415259355		protein_coding	Putative uncharacterized protein At2g47440 [Source:UniProtKB/TrEMBL;Acc:O22266]
	AT1G76070	0.00944417761113738	-3.40147145354149		protein_coding	Uncharacterized protein At1g76070 [Source:UniProtKB/Swiss-Prot;Acc:Q9SGS5]
	AT2G43535	0.00306964744673519	-3.39525526858331	ATTI4	protein_coding	Defensin-like protein 196 [Source:UniProtKB/Swiss-Prot;Acc:Q8RYE7]
	AT5G23130	0.00535215415825374	-3.38142951302887		protein_coding	Peptidoglycan-binding LysM domain-containing protein [Source:UniProtKB/TrEMBL;Acc:Q8VYP8]
	AT1G08380	0.000275525982869267	-3.37360444237334	PSAO	protein_coding	PSAO [Source:UniProtKB/TrEMBL;Acc:A0A178W5Y5]
	AT5G20250	0.00874402532310078	-3.36610960421996	DIN10	protein_coding	Raffinose synthase family protein [Source:UniProtKB/TrEMBL;Acc:F4K470]
	AT1G20450	0.00136865971153575	-3.3657817998078	ERD10	protein_coding	Dehydrin ERD10 [Source:UniProtKB/Swiss-Prot;Acc:P42759]
	AT4G01870	0.00745571839151105	-3.36233712876069		protein_coding	tolB protein-related [Source:TAIR;Acc:AT4G01870]
	AT1G07128	0.00560174092639291	-3.34147661852082		lncRNA	Potential natural antisense gene, locus overlaps with AT1G07130 [Source:TAIR;Acc:AT1G07128]
	AT3G61640	0.00904101980314518	-3.32827859388098	AGP20	protein_coding	Arabinogalactan peptide 20 [Source:UniProtKB/Swiss-Prot;Acc:Q9M373]
	AT1G15430	0.00106161286455232	-3.29849770799379		protein_coding	Putative uncharacterized protein At1g15430 [Source:UniProtKB/TrEMBL;Acc:Q9C5E6]
	AT5G50915	0.00304706736051683	-3.29229185124911	BHLH137	protein_coding	Transcription factor bHLH137 [Source:UniProtKB/Swiss-Prot;Acc:Q93W88]
	AT1G67740	0.000571486824707581	-3.28689013456999	PSBY	protein_coding	Putative uncharacterized protein [Source:UniProtKB/TrEMBL;Acc:Q549N8]
	AT1G44446	0.00244065244420213	-3.2768684429644	CAO	protein_coding	CH1 [Source:UniProtKB/TrEMBL;Acc:A0A178W6L1]
	AT1G14520	0.00482830400996697	-3.27197158953998	MIOX1	protein_coding	myo-inositol oxygenase 1 [Source:TAIR;Acc:AT1G14520]
	AT5G01710	0.00041417160440267	-3.26493604572212		protein_coding	Methyltransferase [Source:UniProtKB/TrEMBL;Acc:Q9M005]
	AT4G26690	0.00180234267069305	-3.26099160366986	GDPDL3	protein_coding	Glycerophosphodiester phosphodiesterase GDPDL3 [Source:UniProtKB/Swiss-Prot;Acc:Q9SZ11]
	AT5G66570	0.000893894366162127	-3.25962407919646	PSBO1	protein_coding	Oxygen-evolving enhancer protein 1-1, chloroplastic [Source:UniProtKB/Swiss-Prot;Acc:P23321]
	AT1G50740	0.00104241121441097	-3.25884035619106	FAX5	protein_coding	Protein FATTY ACID EXPORT 5 [Source:UniProtKB/Swiss-Prot;Acc:Q9C6T7]
	AT1G17430	0.000726881714957686	-3.25726049599564		protein_coding	Alpha/beta-Hydrolases superfamily protein [Source:UniProtKB/TrEMBL;Acc:Q9LNR2]
	AT3G59700	0.00385821547322349	-3.25695746185548	LECRK55	protein_coding	L-type lectin-domain containing receptor kinase V.5 [Source:UniProtKB/Swiss-Prot;Acc:Q96285]
	AT1G15175	0.00163204812374414	-3.25534451760599		lncRNA	other RNA [Source:TAIR;Acc:AT1G15175]
	AT1G71697	0.0018451938717215	-3.22753620373515	CK1	protein_coding	Probable choline kinase 1 [Source:UniProtKB/Swiss-Prot;Acc:Q9M9H6]
	AT3G47470	0.000206440593216375	-3.22715629808111	LHCA4	protein_coding	Chlorophyll a-b binding protein, chloroplastic [Source:UniProtKB/TrEMBL;Acc:A0A178VEE6]
	AT4G13180	0.0075133255060994	-3.21079186171182		protein_coding	AT4g13180/F17N18_70 [Source:UniProtKB/TrEMBL;Acc:Q9SVQ9]
	AT1G56190	0.00423097274822642	-3.20962645483513		protein_coding	Phosphoglycerate kinase [Source:UniProtKB/TrEMBL;Acc:A0A178W4Q1]
	AT2G37940	0.000241591207271907	-3.20822049451257	IPCS2	protein_coding	ERH1 [Source:UniProtKB/TrEMBL;Acc:A0A178VV03]
	AT5G24530	0.000368603864903944	-3.20581956207593	DMR6	protein_coding	Protein DOWNY MILDEW RESISTANCE 6 [Source:UniProtKB/Swiss-Prot;Acc:Q9FLV0]
	AT2G28500	0.00799984203895021	-3.20425637417931	LBD11	protein_coding	LOB domain-containing protein 11 [Source:UniProtKB/Swiss-Prot;Acc:Q9SK08]
	AT4G19200	0.00248795727019816	-3.20328489135432		protein_coding	At4g19200 [Source:UniProtKB/TrEMBL;Acc:Q9M0L8]
	AT1G77500	0.00862994081658436	-3.20050777186417		protein_coding	DUF630 family protein, putative (DUF630 and DUF632) [Source:UniProtKB/TrEMBL;Acc:Q9CAQ5]
	AT3G27960	0.002283039734203	-3.19856484924211	KLCR2	protein_coding	Protein KINESIN LIGHT CHAIN-RELATED 2 [Source:UniProtKB/Swiss-Prot;Acc:Q9LII8]
	AT3G56400	0.0016304876080964	-3.19275170709858	WRKY70	protein_coding	Probable WRKY transcription factor 70 [Source:UniProtKB/Swiss-Prot;Acc:Q9LY00]
	AT3G47820	0.0049074992845612	-3.19149009643337	PUB39	protein_coding	RING-type E3 ubiquitin transferase [Source:UniProtKB/TrEMBL;Acc:A0A178V8W3]
	AT1G13210	0.000133039460484813	-3.18863201424985	ALA11	protein_coding	Probable phospholipid-transporting ATPase 11 [Source:UniProtKB/Swiss-Prot;Acc:Q9SAF5]
	AT2G48030	0.000775920196292846	-3.18249269214742		protein_coding	At2g48030 [Source:UniProtKB/TrEMBL;Acc:Q9ZU86]
	AT4G24160	8.85251453264236e-05	-3.18219381862519		protein_coding	1-acylglycerol-3-phosphate O-acyltransferase [Source:UniProtKB/Swiss-Prot;Acc:O22975]
	AT5G13370	0.00150875891134396	-3.17980021596783		protein_coding	At5g13370 [Source:UniProtKB/TrEMBL;Acc:Q8GZ29]
	AT5G11740	0.000486778256236016	-3.17681589276305	AGP15	protein_coding	ATAGP15 [Source:UniProtKB/TrEMBL;Acc:C0SVP3]
	AT5G02540	0.00466082425857194	-3.17393700245522		protein_coding	NAD(P)-binding Rossmann-fold superfamily protein [Source:UniProtKB/TrEMBL;Acc:F4KCF2]
	AT5G45750	0.000399770993968597	-3.17143177427961	RABA1C	protein_coding	RABA1c [Source:UniProtKB/TrEMBL;Acc:A0A178UDB2]
	AT2G15090	0.000469574339409385	-3.16491152762053	KCS8	protein_coding	3-ketoacyl-CoA synthase 8 [Source:UniProtKB/Swiss-Prot;Acc:Q4V3C9]
	AT4G31500	0.000159060130927303	-3.16438130538964	CYP83B1	protein_coding	Cytochrome P450 83B1 [Source:UniProtKB/Swiss-Prot;Acc:O65782]
	AT5G61210	0.000156836578426577	-3.16414192689706	SNAP33	protein_coding	SNP33 [Source:UniProtKB/TrEMBL;Acc:A0A178UGR9]
	AT2G31990	0.00722495788698749	-3.15559409155653		protein_coding	Exostosin family protein [Source:TAIR;Acc:AT2G31990]
	AT1G20340	0.00266925957735692	-3.15153641322341	DRT112	protein_coding	Plastocyanin major isoform, chloroplastic [Source:UniProtKB/Swiss-Prot;Acc:P42699]
	AT5G58670	0.000594055975292707	-3.14229430370688	PLC1	protein_coding	Phosphoinositide phospholipase C 1 [Source:UniProtKB/Swiss-Prot;Acc:Q39032]
	AT2G46820	0.00036355120404943	-3.13087814049178	CURT1B	protein_coding	Protein CURVATURE THYLAKOID 1B, chloroplastic [Source:UniProtKB/Swiss-Prot;Acc:Q8LCA1]
	AT1G24150	0.00472502963984764	-3.12869352204291	ATFH4	protein_coding	formin homologue 4 [Source:TAIR;Acc:AT1G24150]
	AT4G25080	0.00189714563674939	-3.12084303949969	CHLM	protein_coding	magnesium-protoporphyrin IX methyltransferase [Source:TAIR;Acc:AT4G25080]
	AT2G06520	0.00045362825547204	-3.12053190994185	PSBX	protein_coding	PSBX [Source:UniProtKB/TrEMBL;Acc:A0A178W0Y5]
	AT1G23130	0.00375702305376389	-3.11893479753203		protein_coding	At1g23130/T26J12_10 [Source:UniProtKB/TrEMBL;Acc:O49304]
	AT1G76690	0.000333658136635807	-3.11298355942439	OPR2	protein_coding	OPR2 [Source:UniProtKB/TrEMBL;Acc:A0A178W9S3]
	AT2G31865	0.00241996266194994	-3.11030555215989	PARG2	protein_coding	poly(ADP-ribose) glycohydrolase 2 [Source:TAIR;Acc:AT2G31865]
	AT1G30380	0.00044197584930794	-3.10920594774206	PSAK	protein_coding	Photosystem I reaction center subunit psaK, chloroplastic [Source:UniProtKB/Swiss-Prot;Acc:Q9SUI5]
	AT1G10657	0.00031431584931385	-3.1054289329053		protein_coding	Putative uncharacterized protein [Source:UniProtKB/TrEMBL;Acc:Q0WR17]
	AT3G18690	0.00931195086083889	-3.09912031743416	MKS1	protein_coding	Protein MKS1 [Source:UniProtKB/Swiss-Prot;Acc:Q8LGD5]
	AT2G47060	0.00019850851770537	-3.08785910283154		protein_coding	Protein kinase superfamily protein [Source:TAIR;Acc:AT2G47060]
	AT2G36220	0.00633946629789717	-3.07888554192396		protein_coding	At2g36220/F2H17.17 [Source:UniProtKB/TrEMBL;Acc:Q9SJN3]
	AT1G43650	0.00972482668945982	-3.07771024788922		protein_coding	WAT1-related protein At1g43650 [Source:UniProtKB/Swiss-Prot;Acc:Q6NMB7]
	AT3G62260	0.00667007680397235	-3.0760673747059		protein_coding	Probable protein phosphatase 2C 49 [Source:UniProtKB/Swiss-Prot;Acc:Q3EAF9]
	AT1G74380	0.000668708211151689	-3.07255477833233	XXT5	protein_coding	Probable xyloglucan 6-xylosyltransferase 5 [Source:UniProtKB/Swiss-Prot;Acc:Q9CA75]
	AT4G39640	0.000545354617746516	-3.06971281297909	GGT1	protein_coding	Gamma-glutamyltranspeptidase 1 [Source:UniProtKB/Swiss-Prot;Acc:Q8VYW6]
	AT1G51090	0.00153779184090458	-3.06080611059907		protein_coding	Heavy metal transport/detoxification superfamily protein [Source:UniProtKB/TrEMBL;Acc:Q9C684]
	AT3G21070	0.00168060500973903	-3.05362560266387	NADK1	protein_coding	NAD kinase 1 [Source:UniProtKB/TrEMBL;Acc:A0A1I9LRY1]
	AT2G46510	0.00273551380901988	-3.05181351013613	AIB	protein_coding	Transcription factor ABA-INDUCIBLE bHLH-TYPE [Source:UniProtKB/Swiss-Prot;Acc:Q9ZPY8]
	AT2G05100	0.00794914500637199	-3.04579910481689	LHCB2.1	protein_coding	photosystem II light harvesting complex gene 2.1 [Source:TAIR;Acc:AT2G05100]
	AT3G02880	0.00262297965972975	-3.0454559625296		protein_coding	Probable inactive receptor kinase At3g02880 [Source:UniProtKB/Swiss-Prot;Acc:Q9M8T0]
	AT1G78850	0.00708430317942707	-3.04355047855687		protein_coding	EP1-like glycoprotein 3 [Source:UniProtKB/Swiss-Prot;Acc:Q9ZVA4]
	AT3G46930	0.0031541330660521	-3.03708555928444		protein_coding	Protein kinase superfamily protein [Source:UniProtKB/TrEMBL;Acc:A0A1I9LS70]
	AT5G16910	0.00194029650896949	-3.03520751758853	CSLD2	protein_coding	CSLD2 [Source:UniProtKB/TrEMBL;Acc:A0A178UAL6]
	AT1G08920	0.000356993172990533	-3.03061964664984	ESL1	protein_coding	ERD (early response to dehydration) six-like 1 [Source:TAIR;Acc:AT1G08920]
	AT5G39785	0.000428578006204457	-3.02418976477529		protein_coding	Protein of unknown function (DUF1666) [Source:TAIR;Acc:AT5G39785]
	AT3G24550	0.00114404163739172	-3.01951899532487	PERK1	protein_coding	Proline-rich receptor-like protein kinase PERK1 [Source:UniProtKB/Swiss-Prot;Acc:Q9LV48]
	AT1G07240	0.000611140223882409	-3.01868136530382	UGT71C5	protein_coding	UDP-glycosyltransferase 71C5 [Source:UniProtKB/Swiss-Prot;Acc:Q9FE68]
	AT5G16970	0.000717686867751459	-3.01651497783629	AER	protein_coding	NADPH-dependent oxidoreductase 2-alkenal reductase [Source:UniProtKB/Swiss-Prot;Acc:Q39172]
	AT1G17990	0.00761618012887591	-3.00891346548182		protein_coding	Putative 12-oxophytodienoate reductase-like protein 2B [Source:UniProtKB/Swiss-Prot;Acc:P0DI09]
	AT3G19480	0.00108250148151893	-3.00636213825615	PGDH3	protein_coding	D-3-phosphoglycerate dehydrogenase 3, chloroplastic [Source:UniProtKB/Swiss-Prot;Acc:Q9LT69]
	AT5G62280	0.00904522356327865	-3.00162335457259		protein_coding	At5g62280 [Source:UniProtKB/TrEMBL;Acc:Q9LVA8]
	AT1G50732	0.00287197654563491	-3.00141519985637		protein_coding	unknown protein. [Source:TAIR;Acc:AT1G50732]
	AT3G04010	0.00776404430747003	-3.00115404588288		protein_coding	At3g04010 [Source:UniProtKB/TrEMBL;Acc:Q9SQR1]
	AT3G26980	0.00870265453215868	-2.99996194431966	MUB4	protein_coding	Membrane-anchored ubiquitin-fold protein [Source:UniProtKB/TrEMBL;Acc:A0A178VGS7]
	AT1G67520	0.00481928486893499	-2.99526557945965		protein_coding	lectin protein kinase family protein [Source:TAIR;Acc:AT1G67520]
	AT1G62290	0.00232308034457056	-2.9944075954589	APA2	protein_coding	Aspartic proteinase A2 [Source:UniProtKB/Swiss-Prot;Acc:Q8VYL3]
	AT1G56520	0.000206440593216375	-2.99362610750976		protein_coding	Disease resistance protein (TIR-NBS-LRR class) family [Source:UniProtKB/TrEMBL;Acc:F4I552]
	AT2G23120	0.00862923754038695	-2.9885293273063		protein_coding	Expressed protein [Source:UniProtKB/TrEMBL;Acc:Q8S8R1]
	AT1G69840	9.0779248528273e-05	-2.98563525023103	HIR2	protein_coding	Hypersensitive-induced response protein 2 [Source:UniProtKB/Swiss-Prot;Acc:Q9CAR7]
	AT2G17290	0.000206440593216375	-2.98448556575153	CPK6	protein_coding	Calcium-dependent protein kinase 6 [Source:UniProtKB/Swiss-Prot;Acc:Q38872]
	AT4G19520	0.000770890384811739	-2.98105355120747		protein_coding	Disease resistance protein (TIR-NBS-LRR class) family [Source:UniProtKB/TrEMBL;Acc:F4JT82]
	AT3G15530	0.00278507722836691	-2.97627566635247		protein_coding	Expressed protein [Source:UniProtKB/TrEMBL;Acc:Q9LDW4]
	AT4G05050	0.00162530268351436	-2.97112675608319	UBQ11	protein_coding	Polyubiquitin [Source:UniProtKB/TrEMBL;Acc:Q8H0Y0]
	AT1G23020	0.00237980746894537	-2.96004253766992	FRO3	protein_coding	Ferric reduction oxidase 3, mitochondrial [Source:UniProtKB/Swiss-Prot;Acc:F4I4K7]
	AT4G30350	0.000129427102624807	-2.9533891606971	SMXL2	protein_coding	Protein SMAX1-LIKE 2 [Source:UniProtKB/Swiss-Prot;Acc:Q9M0C5]
	AT5G02600	0.00349197263848642	-2.95197143332425	NAKR1	protein_coding	Protein SODIUM POTASSIUM ROOT DEFECTIVE 1 [Source:UniProtKB/Swiss-Prot;Acc:Q8LDS4]
	AT3G16520	0.000478928551021895	-2.94919478472085	UGT88A1	protein_coding	UDP-glycosyltransferase 88A1 [Source:UniProtKB/Swiss-Prot;Acc:Q9LK73]
	AT4G33300	0.00032313010264673	-2.94153287079984	ADR1-L1	protein_coding	Probable disease resistance protein At4g33300 [Source:UniProtKB/Swiss-Prot;Acc:Q9SZA7]
	AT5G05860	0.0017960129475326	-2.94024530930252	UGT76C2	protein_coding	Glycosyltransferase (Fragment) [Source:UniProtKB/TrEMBL;Acc:W8QNB5]
	AT3G02870	0.000870010728938394	-2.93815019988897	VTC4	protein_coding	Inositol-phosphate phosphatase [Source:UniProtKB/Swiss-Prot;Acc:Q9M8S8]
	AT5G61900	0.000159200559035376	-2.93768427005418	BON1	protein_coding	Protein BONZAI 1 [Source:UniProtKB/Swiss-Prot;Acc:Q941L3]
	AT2G45680	0.00632023411743163	-2.93518898485324	TCP9	protein_coding	Transcription factor TCP9 [Source:UniProtKB/Swiss-Prot;Acc:O64647]
	AT2G46600	0.000321300238090891	-2.93360340928417	KIC	protein_coding	Calcium-binding protein KIC [Source:UniProtKB/Swiss-Prot;Acc:Q9ZPX9]
	AT1G68190	3.21881900882854e-05	-2.93083625116874		protein_coding	B-box zinc finger family protein [Source:TAIR;Acc:AT1G68190]
	AT5G17230	0.00032313010264673	-2.92798483040102	PSY	protein_coding	PHYTOENE SYNTHASE [Source:UniProtKB/TrEMBL;Acc:F4KGX7]
	AT2G05940	0.00021689855055404	-2.92563943195152	RIPK	protein_coding	Serine/threonine-protein kinase RIPK [Source:UniProtKB/Swiss-Prot;Acc:Q9ZUF4]
	AT5G26770	0.00529682143109711	-2.92184286503015		protein_coding	unknown protein; BEST Arabidopsis thaliana protein match is: unknown protein (TAIR:AT3G05830.1); Has 35333 Blast hits to 34131 proteins in 2444 species: Archae - 798; Bacteria - 22429; Metazoa - 974; Fungi - 991; Plants - 531; Viruses - 0; Other Euk /.../s - 9610 (source: NCBI BLink). [Source:TAIR;Acc:AT5G26770]
	AT1G79790	0.000167532487860082	-2.9194104546316		protein_coding	Haloacid dehalogenase-like hydrolase (HAD) superfamily protein [Source:UniProtKB/TrEMBL;Acc:F4HQA8]
	AT1G22510	0.000550111780021569	-2.91935470804577		protein_coding	E3 ubiquitin-protein ligase RNF170-like protein (DUF 1232) [Source:UniProtKB/TrEMBL;Acc:F4I1E4]
	AT1G53885	0.00970640960220066	-2.89578272433405		protein_coding	At1g53885 [Source:UniProtKB/TrEMBL;Acc:Q8GWT6]
	AT4G21280	0.00210031099105565	-2.89422790198693	PSBQ1	protein_coding	Oxygen-evolving enhancer protein 3-1, chloroplastic [Source:UniProtKB/Swiss-Prot;Acc:Q9XFT3]
	AT5G43380	0.00940419585739292	-2.89081786293105	TOPP7	protein_coding	Serine/threonine-protein phosphatase PP1 isozyme 7 [Source:UniProtKB/Swiss-Prot;Acc:O82733]
	AT2G30570	0.00165049833733052	-2.88688620524788	PSBW	protein_coding	PSBW [Source:UniProtKB/TrEMBL;Acc:A0A178VQ32]
	AT3G56410	0.00553329925729753	-2.88320969970184		protein_coding	Putative uncharacterized protein T5P19_60 [Source:UniProtKB/TrEMBL;Acc:Q9LXZ9]
	AT3G56360	0.0092386276399966	-2.87408913369232		protein_coding	At3g56360 [Source:UniProtKB/TrEMBL;Acc:Q9LY04]
	AT5G47240	0.00500446597026656	-2.86671446441497	atnudt8	protein_coding	nudix hydrolase homolog 8 [Source:TAIR;Acc:AT5G47240]
	AT5G10170	0.00904101980314518	-2.86641005177317	IPS3	protein_coding	Probable inositol 3-phosphate synthase isozyme 3 [Source:UniProtKB/Swiss-Prot;Acc:Q9LX12]
	AT1G19150	0.000733079266420758	-2.85865710342889	LHCA6	protein_coding	Photosystem I chlorophyll a/b-binding protein 6, chloroplastic [Source:UniProtKB/Swiss-Prot;Acc:Q8LCQ4]
	AT2G34090	0.000416337085181371	-2.85381167826825	MEE18	protein_coding	maternal effect embryo arrest 18 [Source:TAIR;Acc:AT2G34090]
	AT1G01120	0.00180234267069305	-2.84758769012054	KCS1	protein_coding	3-ketoacyl-CoA synthase [Source:UniProtKB/TrEMBL;Acc:A0A178W124]
	AT4G34138	0.00346042745004459	-2.84696032622346	UGT73B1	protein_coding	Glycosyltransferase (Fragment) [Source:UniProtKB/TrEMBL;Acc:W8PUI6]
	AT1G75040	0.00402993727354	-2.84629451915111	PR5	protein_coding	Pathogenesis-related protein 5 [Source:UniProtKB/Swiss-Prot;Acc:P28493]
	AT1G12110	0.00507685068527824	-2.84511291269359	NPF6.3	protein_coding	NRT1.1 [Source:UniProtKB/TrEMBL;Acc:A0A178W8F7]
	AT1G69870	0.00010397406792821	-2.83456180592618	NPF2.13	protein_coding	Protein NRT1/ PTR FAMILY 2.13 [Source:UniProtKB/Swiss-Prot;Acc:Q8RX77]
	AT4G17030	0.00943479014889961	-2.82155406665087	EXLB1	protein_coding	Expansin-like protein [Source:UniProtKB/TrEMBL;Acc:Q0WRS3]
	AT3G19010	4.54785536348607e-05	-2.82057139455263		protein_coding	2-oxoglutarate (2OG) and Fe(II)-dependent oxygenase superfamily protein [Source:UniProtKB/TrEMBL;Acc:Q9LJ65]
	AT3G07040	0.00486226355590529	-2.81908656859241	RPM1	protein_coding	Disease resistance protein RPM1 [Source:UniProtKB/Swiss-Prot;Acc:Q39214]
	AT1G63350	0.00150689336097488	-2.81491396899728		protein_coding	Disease resistance protein (CC-NBS-LRR class) family [Source:TAIR;Acc:AT1G63350]
	AT4G01026	0.00451588886427411	-2.81310056328395	PYL7	protein_coding	RCAR2 [Source:UniProtKB/TrEMBL;Acc:A0A178UTD1]
	AT1G18390	0.00053861311147044	-2.81100935173359		protein_coding	Protein kinase superfamily protein [Source:TAIR;Acc:AT1G18390]
	AT1G59710	0.000363122216291134	-2.80993716769195		protein_coding	Actin cross-linking protein (DUF569) [Source:UniProtKB/TrEMBL;Acc:Q9LQ43]
	AT1G13750	0.00210031099105565	-2.80570959480759	PAP1	protein_coding	Probable inactive purple acid phosphatase 1 [Source:UniProtKB/Swiss-Prot;Acc:Q9LMX4]
	AT1G12200	0.00857682143669318	-2.80323986454517		protein_coding	Flavin-containing monooxygenase [Source:UniProtKB/TrEMBL;Acc:A0A178W1K3]
	AT1G27200	0.000969842995775045	-2.80224085744071		protein_coding	DUF23/GT0 (Fragment) [Source:UniProtKB/TrEMBL;Acc:I1VCA1]
	AT5G62570	0.000576525124774202	-2.79583519287466		protein_coding	Calmodulin binding protein-like [Source:TAIR;Acc:AT5G62570]
	AT3G48090	0.00195485561338899	-2.76714266894287	EDS1	protein_coding	Protein EDS1 [Source:UniProtKB/Swiss-Prot;Acc:Q9SU72]
	AT3G23410	0.00199292384609693	-2.76190385363122	FAO3	protein_coding	Long-chain-alcohol oxidase FAO3 [Source:UniProtKB/Swiss-Prot;Acc:Q9LW56]
	AT1G11545	0.00599955463664351	-2.76156317370109	XTH8	protein_coding	Xyloglucan endotransglucosylase/hydrolase [Source:UniProtKB/TrEMBL;Acc:A0A178W0W2]
	AT2G43320	0.00458670072575987	-2.75395208172151		protein_coding	At2g43320/T1O24.6 [Source:UniProtKB/TrEMBL;Acc:O22847]
	AT2G16050	0.00481928486893499	-2.75111693823339		protein_coding	Cysteine/Histidine-rich C1 domain family protein [Source:UniProtKB/TrEMBL;Acc:F4IJF7]
	AT5G48450	0.00153779184090458	-2.75080870252909	sks3	protein_coding	SKU5 similar 3 [Source:UniProtKB/TrEMBL;Acc:F4K1P9]
	AT3G62160	0.00796685182892668	-2.74722337352296		protein_coding	At3g62160 [Source:UniProtKB/TrEMBL;Acc:Q9M1Q8]
	AT1G53840	0.00439164074206724	-2.74012035026233	PME1	protein_coding	Pectinesterase [Source:UniProtKB/TrEMBL;Acc:Q0WWC7]
	AT1G14700	0.000416337085181371	-2.73488586934419	PAP3	protein_coding	Purple acid phosphatase 3 [Source:UniProtKB/Swiss-Prot;Acc:Q8H129]
	AT1G61360	0.00800677828776419	-2.72873202953493		protein_coding	Serine/threonine-protein kinase [Source:UniProtKB/TrEMBL;Acc:A0A178W9H1]
	AT3G49720	0.00027616614442358	-2.72414641329331		protein_coding	AT3G49720 protein [Source:UniProtKB/TrEMBL;Acc:B9DHV0]
	AT5G52320	0.00878349853481608	-2.72018707949554	CYP96A4	protein_coding	CYP96A4 [Source:UniProtKB/TrEMBL;Acc:A0A178UE51]
	AT3G18890	0.000584967738843276	-2.71247072355068	TIC62	protein_coding	Protein TIC 62, chloroplastic [Source:UniProtKB/Swiss-Prot;Acc:Q8H0U5]
	AT1G76700	0.000767167362331077	-2.70356607695554	ATJ10	protein_coding	Chaperone protein dnaJ 10 [Source:UniProtKB/Swiss-Prot;Acc:Q8GYX8]
	AT4G15233	0.00755784536847252	-2.69949538538935	ABCG42	protein_coding	ABC transporter G family member 42 [Source:UniProtKB/Swiss-Prot;Acc:Q7PC82]
	AT1G43670	0.000438340044467945	-2.69878402771865	CYFBP	protein_coding	Fructose-1,6-bisphosphatase, cytosolic [Source:UniProtKB/Swiss-Prot;Acc:Q9MA79]
	AT3G11930	0.00517413113712535	-2.69201691385704		protein_coding	AT3G11930 protein [Source:UniProtKB/TrEMBL;Acc:B9DG73]
	AT4G12690	0.00045362825547204	-2.69113415491465		protein_coding	At4g12690 [Source:UniProtKB/TrEMBL;Acc:Q9SU17]
	AT1G07520	0.000611140223882409	-2.66861387220996		protein_coding	GRAS family transcription factor [Source:TAIR;Acc:AT1G07520]
	AT2G35260	0.00036355120404943	-2.65214640565418		protein_coding	At2g35260/T4C15.7 [Source:UniProtKB/TrEMBL;Acc:O82167]
	AT1G12900	0.00385965697498646	-2.65175734465458	GAPA-2	protein_coding	glyceraldehyde 3-phosphate dehydrogenase A subunit 2 [Source:TAIR;Acc:AT1G12900]
	AT3G43270	0.0021236871557159	-2.64386017087502	PME32	protein_coding	Probable pectinesterase/pectinesterase inhibitor 32 [Source:UniProtKB/Swiss-Prot;Acc:Q9LXK7]
	AT2G41430	0.00412004670631471	-2.63248998773836	ERD15	protein_coding	LSR1 [Source:UniProtKB/TrEMBL;Acc:A0A178VWR6]
	AT5G19940	0.000197699091968523	-2.62325577225177	PAP8	protein_coding	Probable plastid-lipid-associated protein 8, chloroplastic [Source:UniProtKB/Swiss-Prot;Acc:Q941D3]
	AT1G72280	0.00999494091367745	-2.60621495608208	AERO1	protein_coding	Like disulfide bond formation protein [Source:UniProtKB/TrEMBL;Acc:Q0WSW0]
	AT4G39570	0.00867082633084026	-2.60607682055955		protein_coding	F-box/kelch-repeat protein At4g39570 [Source:UniProtKB/Swiss-Prot;Acc:Q9SVA1]
	AT3G12780	0.00303634562584381	-2.59389734206298	PGK1	protein_coding	Phosphoglycerate kinase [Source:UniProtKB/TrEMBL;Acc:A0A178V5M8]
	AT3G23030	0.000853658043916232	-2.58440156874044	IAA2	protein_coding	Auxin-responsive protein [Source:UniProtKB/TrEMBL;Acc:A0A1I9LQ54]
	AT1G72930	0.00128423152186757	-2.58116061410609	TIR	protein_coding	Toll/interleukin-1 receptor-like protein [Source:UniProtKB/Swiss-Prot;Acc:Q9SSN3]
	AT2G24330	0.0042211263368203	-2.58113849426541		protein_coding	Putative uncharacterized protein At2g24330 [Source:UniProtKB/TrEMBL;Acc:Q541V7]
	AT2G07785	0.00213474999792172	-2.57675841751056		protein_coding	NADH dehydrogenase family protein [Source:UniProtKB/TrEMBL;Acc:Q3EC42]
	AT4G14680	0.00221410913077335	-2.57575209404708	APS3	protein_coding	Pseudouridine synthase/archaeosine transglycosylase-like family protein [Source:TAIR;Acc:AT4G14680]
	AT5G45510	0.00349197263848642	-2.57469548750486		protein_coding	Probable disease resistance protein At5g45510 [Source:UniProtKB/Swiss-Prot;Acc:Q8VZC7]
	AT5G25210	0.00220690388021817	-2.57269307293694		protein_coding	unknown protein; BEST Arabidopsis thaliana protein match is: unknown protein (TAIR:AT4G32030.1); Has 30201 Blast hits to 17322 proteins in 780 species: Archae - 12; Bacteria - 1396; Metazoa - 17338; Fungi - 3422; Plants - 5037; Viruses - 0; Other Eu /.../es - 2996 (source: NCBI BLink). [Source:TAIR;Acc:AT5G25210]
	AT3G12400	0.00378280067766952	-2.56920991468864	ELC	protein_coding	Ubiquitin-conjugating enzyme/RWD-like protein [Source:UniProtKB/TrEMBL;Acc:A0A1I9LRG3]
	AT3G58620	0.0033546556775622	-2.56772755592113	TTL4	protein_coding	TTL4 [Source:UniProtKB/TrEMBL;Acc:A0A178VKQ3]
	AT4G16500	0.00857682143669318	-2.56759860713223	CYS4	protein_coding	Cysteine proteinase inhibitor 4 [Source:UniProtKB/Swiss-Prot;Acc:Q84WT8]
	AT3G11700	0.00218629840492934	-2.56054042649727	FLA18	protein_coding	FLA18 [Source:UniProtKB/TrEMBL;Acc:A0A178VEM3]
	AT5G45280	0.00892386116040565	-2.56043188697317	PAE11	protein_coding	Pectin acetylesterase 11 [Source:UniProtKB/Swiss-Prot;Acc:Q9FH82]
	AT4G27720	0.000494294520510272	-2.55191190217994		protein_coding	AT4g27720/T29A15_210 [Source:UniProtKB/TrEMBL;Acc:Q9C5R0]
	AT1G04770	0.00194029650896949	-2.54755767437305		protein_coding	Protein SULFUR DEFICIENCY-INDUCED 2 [Source:UniProtKB/Swiss-Prot;Acc:Q8L730]
	AT3G14440	0.00224814532749124	-2.54460910180521	NCED3	protein_coding	9-cis-epoxycarotenoid dioxygenase NCED3, chloroplastic [Source:UniProtKB/Swiss-Prot;Acc:Q9LRR7]
	AT5G62720	0.00380152499158074	-2.54200084043102		protein_coding	At5g62720 [Source:UniProtKB/TrEMBL;Acc:Q8GZ51]
	AT3G23750	0.00598112129314313	-2.53704546106648	TMK4	protein_coding	Receptor-like kinase TMK4 [Source:UniProtKB/Swiss-Prot;Acc:Q9LK43]
	AT3G03000	0.00871895200804489	-2.53679940480891	CML18	protein_coding	Probable calcium-binding protein CML18 [Source:UniProtKB/Swiss-Prot;Acc:Q9M8U1]
	AT2G41410	0.00394677595253621	-2.53407679596587	CML35	protein_coding	Probable calcium-binding protein CML35 [Source:UniProtKB/Swiss-Prot;Acc:P30188]
	AT5G66200	0.00859951040463394	-2.53235566829187	ARO2	protein_coding	Armadillo repeat only 2 [Source:UniProtKB/TrEMBL;Acc:Q9FKW5]
	AT1G30360	0.00022069606440887	-2.52980496604874	ERD4	protein_coding	Hyperosmolality-gated Ca2+ permeable channel 3.1 [Source:UniProtKB/TrEMBL;Acc:A0A097NUQ9]
	AT3G50685	0.00575867971821376	-2.52553397639858		protein_coding	AT3g50680/T3A5_60 [Source:UniProtKB/TrEMBL;Acc:Q941E5]
	AT4G08850	0.000929949292575875	-2.52008629811915	MIK2	protein_coding	MDIS1-interacting receptor like kinase 2 [Source:UniProtKB/Swiss-Prot;Acc:Q8VZG8]
	AT2G46620	0.00115522729336263	-2.51919054772763		protein_coding	AAA-ATPase At2g46620 [Source:UniProtKB/Swiss-Prot;Acc:F4IJ77]
	AT2G13800	0.00474623632542526	-2.51835238654929	SERK5	protein_coding	Somatic embryogenesis receptor kinase 5 [Source:UniProtKB/Swiss-Prot;Acc:Q8LPS5]
	AT5G07440	0.00153100345305218	-2.51559916510474	GDH2	protein_coding	Glutamate dehydrogenase [Source:UniProtKB/TrEMBL;Acc:A0A178UEW8]
	AT3G08030	0.00349197263848642	-2.5137452183868		protein_coding	F17A17.37 protein [Source:UniProtKB/TrEMBL;Acc:Q9SFB1]
	AT3G02070	0.000594055975292707	-2.51202908187469		protein_coding	AT3G02070 protein [Source:UniProtKB/TrEMBL;Acc:Q9SGA5]
	AT4G09010	0.00379937578247604	-2.50932728946282	APX4	protein_coding	ascorbate peroxidase 4 [Source:TAIR;Acc:AT4G09010]
	AT1G10360	0.000201896878482564	-2.50750827876345	GSTU18	protein_coding	Glutathione S-transferase U18 [Source:UniProtKB/Swiss-Prot;Acc:Q9FUS9]
	AT5G02290	0.000132937410926031	-2.50447372362937	PBL11	protein_coding	Probable serine/threonine-protein kinase PBL11 [Source:UniProtKB/Swiss-Prot;Acc:P43293]
	AT2G17480	0.0005102016945504	-2.50272270672555	MLO8	protein_coding	MLO-like protein 8 [Source:UniProtKB/Swiss-Prot;Acc:O22757]
	AT2G06530	0.00162918938345144	-2.49339952164838	VPS2.1	protein_coding	VPS2.1 [Source:UniProtKB/TrEMBL;Acc:A0A178VT12]
	AT4G18880	0.00399306488864351	-2.48724334745439	HSFA4A	protein_coding	HSF A4A [Source:UniProtKB/TrEMBL;Acc:A0A178UUP9]
	AT2G42580	0.00208809154777362	-2.48718686507642	TTL3	protein_coding	Inactive TPR repeat-containing thioredoxin TTL3 [Source:UniProtKB/Swiss-Prot;Acc:Q9SIN1]
	AT5G45500	0.00327658649712695	-2.48249960872703		protein_coding	Putative uncharacterized protein [Source:UniProtKB/TrEMBL;Acc:Q9FHI6]
	AT4G23600	0.00994959521590127	-2.48209621725505	CORI3	protein_coding	Cystine lyase CORI3 [Source:UniProtKB/Swiss-Prot;Acc:Q9SUR6]
	AT3G07780	0.00235115986971892	-2.48200219129209	OBE1	protein_coding	Potyvirus VPg interacting protein (DUF1423) [Source:UniProtKB/TrEMBL;Acc:A0A1I9LQN5]
	ATCG00090	0.00128423152186757	-2.48092518932686	TRNS.1	tRNA	tRNA-Ser [Source:TAIR;Acc:ATCG00090]
	AT4G11850	0.00126023340131031	-2.47807447710356	PLDGAMMA1	protein_coding	Phospholipase D gamma 1 [Source:UniProtKB/Swiss-Prot;Acc:Q9T053]
	AT3G59400	0.00574089001194066	-2.47793635282571	GUN4	protein_coding	Tetrapyrrole-binding protein, chloroplastic [Source:UniProtKB/Swiss-Prot;Acc:Q9LX31]
	AT2G32800	0.0038118248589731	-2.47079749391299	LECRKS2	protein_coding	Receptor like protein kinase S.2 [Source:UniProtKB/Swiss-Prot;Acc:O48837]
	AT1G03630	0.00296350761879279	-2.46845226400476	PORC	protein_coding	Protochlorophyllide reductase C, chloroplastic [Source:UniProtKB/Swiss-Prot;Acc:O48741]
	AT5G23210	0.00649248244503929	-2.46626713630859	SCPL34	protein_coding	Serine carboxypeptidase-like 34 [Source:UniProtKB/Swiss-Prot;Acc:Q0WPR4]
	AT4G17250	0.00214381859392303	-2.46455759872281		protein_coding	AT4g17250/dl4660w [Source:UniProtKB/TrEMBL;Acc:Q93ZA8]
	AT1G64640	0.00392858630706782	-2.46236004590176	ENODL8	protein_coding	ENODL8 [Source:UniProtKB/TrEMBL;Acc:A0A178WAZ0]
	AT4G04640	0.00124490492116581	-2.4517285289384	ATPC1	protein_coding	ATP synthase gamma chain 1, chloroplastic [Source:UniProtKB/Swiss-Prot;Acc:Q01908]
	AT5G23050	0.00558265450165804	-2.44693534807608	AAE17	protein_coding	Probable acyl-activating enzyme 17, peroxisomal [Source:UniProtKB/Swiss-Prot;Acc:F4KBF3]
	AT3G54030	0.00042739113494081	-2.44670631177817		protein_coding	BSK6 [Source:UniProtKB/TrEMBL;Acc:A0A178VAE8]
	AT4G02540	0.00261709671889384	-2.44143803756831		protein_coding	Cysteine/Histidine-rich C1 domain family protein [Source:UniProtKB/TrEMBL;Acc:Q9ZQX3]
	AT1G05010	0.00239704218441656	-2.4412714909569	ACO4	protein_coding	1-aminocyclopropane-1-carboxylate oxidase 4 [Source:UniProtKB/Swiss-Prot;Acc:Q06588]
	AT4G25030	0.000978085444251952	-2.4408930169515		protein_coding	AT4G25030 protein [Source:UniProtKB/TrEMBL;Acc:Q9SW23]
	AT3G52430	0.00171059594978737	-2.43998259836924	PAD4	protein_coding	Lipase-like PAD4 [Source:UniProtKB/Swiss-Prot;Acc:Q9S745]
	AT5G04040	0.00533501936863055	-2.43960338408239	SDP1	protein_coding	SDP1 [Source:UniProtKB/TrEMBL;Acc:A0A178UB07]
	AT4G21990	0.00870441959432124	-2.43938284204554	APR3	protein_coding	5'-adenylylsulfate reductase 3, chloroplastic [Source:UniProtKB/Swiss-Prot;Acc:P92980]
	AT1G27130	0.00831991228068713	-2.43544378721467	GSTU13	protein_coding	Glutathione S-transferase U13 [Source:UniProtKB/Swiss-Prot;Acc:Q9FUS6]
	AT5G59450	0.00761141085491111	-2.42185553537655	SCL11	protein_coding	Scarecrow-like protein 11 [Source:UniProtKB/Swiss-Prot;Acc:Q9LTI5]
	AT1G76360	0.00536252620605795	-2.42120493342929		protein_coding	At1g76360 [Source:UniProtKB/TrEMBL;Acc:A4FVS9]
	AT1G51700	0.00317703905309746	-2.41594984668221	DOF1.7	protein_coding	Dof zinc finger protein DOF1.7 [Source:UniProtKB/Swiss-Prot;Acc:O82155]
	AT2G18090	0.00153405066489597	-2.41536894274395		protein_coding	PHD finger family protein / SWIB complex BAF60b domain-containing protein / GYF domain-containing protein [Source:UniProtKB/TrEMBL;Acc:Q94JX1]
	AT3G07460	0.00278507722836691	-2.41508011871146		protein_coding	Protein of unknown function, DUF538 [Source:TAIR;Acc:AT3G07460]
	AT4G32300	0.00595481863731495	-2.41149039920926	SD25	protein_coding	G-type lectin S-receptor-like serine/threonine-protein kinase SD2-5 [Source:UniProtKB/Swiss-Prot;Acc:Q8RWZ5]
	AT4G01090	0.0094878712652217	-2.41097857930247		protein_coding	AT4G01090 protein [Source:UniProtKB/TrEMBL;Acc:Q9M155]
	AT4G29670	0.00178750447295343	-2.40600259632855	ACHT2	protein_coding	Thioredoxin-like 2-2, chloroplastic [Source:UniProtKB/Swiss-Prot;Acc:Q8LCT3]
	AT5G14930	0.00159514137943353	-2.40394440885189	SAG101	protein_coding	Senescence-associated carboxylesterase 101 [Source:UniProtKB/Swiss-Prot;Acc:Q4F883]
	AT1G51660	0.0018451938717215	-2.39812666730548	MKK4	protein_coding	MKK4 [Source:UniProtKB/TrEMBL;Acc:A0A178WCC0]
	AT1G47380	0.00878349853481608	-2.39714553906702		protein_coding	Probable protein phosphatase 2C 12 [Source:UniProtKB/Swiss-Prot;Acc:Q9FX08]
	AT2G19710	0.00282575625082828	-2.39378084255079		protein_coding	Regulator of Vps4 activity in the MVB pathway protein [Source:UniProtKB/TrEMBL;Acc:F4ITF9]
	AT1G68110	0.00452482372844621	-2.39339947538491		protein_coding	Putative clathrin assembly protein At1g68110 [Source:UniProtKB/Swiss-Prot;Acc:Q9C9X5]
	AT1G52720	0.00253952522369981	-2.38950657134851		protein_coding	At1g52720 [Source:UniProtKB/TrEMBL;Acc:Q9SSS6]
	AT1G21680	0.00130196142449718	-2.38393197795867		protein_coding	DPP6 N-terminal domain-like protein [Source:UniProtKB/TrEMBL;Acc:Q9XI10]
	AT4G08500	0.00253952522369981	-2.38139663464458	MEKK1	protein_coding	Mitogen-activated protein kinase kinase kinase 1 [Source:UniProtKB/Swiss-Prot;Acc:Q39008]
	AT4G32060	0.000159195720254335	-2.3811237329511	MICU	protein_coding	Calcium uptake protein, mitochondrial [Source:UniProtKB/Swiss-Prot;Acc:Q9SZ45]
	AT2G30990	0.00133369620746687	-2.37918792129368		protein_coding	Protein of unknown function (DUF688) [Source:TAIR;Acc:AT2G30990]
	AT4G17900	0.00169052623274254	-2.37539028975361		protein_coding	At4g17900 [Source:UniProtKB/TrEMBL;Acc:Q0WUB8]
	AT1G64610	0.00463375038694303	-2.37192445032363		protein_coding	Putative uncharacterized protein At1g64610 [Source:UniProtKB/TrEMBL;Acc:Q8VZK1]
	AT3G58790	0.000635276576543695	-2.37077568102469	GAUT15	protein_coding	Hexosyltransferase (Fragment) [Source:UniProtKB/TrEMBL;Acc:W8QNJ3]
	AT4G23470	0.0039433332580448	-2.37057771266691		protein_coding	PLAC8 family protein [Source:UniProtKB/TrEMBL;Acc:Q8W458]
	AT1G75020	0.00386034508506234	-2.36932198739261	LPAT4	protein_coding	Probable 1-acyl-sn-glycerol-3-phosphate acyltransferase 4 [Source:UniProtKB/Swiss-Prot;Acc:Q8L4Y2]
	AT5G55050	0.00199292384609693	-2.36912072955779		protein_coding	GDSL esterase/lipase At5g55050 [Source:UniProtKB/Swiss-Prot;Acc:Q9FIA1]
	AT5G05730	0.00631043529308045	-2.36643074347978	ASA1	protein_coding	Anthranilate synthase alpha subunit 1 [Source:UniProtKB/TrEMBL;Acc:F4K0T5]
	AT4G31550	0.0083449176479366	-2.36227477375706	WRKY11	protein_coding	Probable WRKY transcription factor 11 [Source:UniProtKB/Swiss-Prot;Acc:Q9SV15]
	AT5G56170	0.00207228713283597	-2.36110181012459	LLG1	protein_coding	LLG1 [Source:UniProtKB/TrEMBL;Acc:A0A178USL6]
	AT3G13380	0.00802095773865721	-2.35921478335509	BRL3	protein_coding	Receptor-like protein kinase BRI1-like 3 [Source:UniProtKB/Swiss-Prot;Acc:Q9LJF3]
	AT4G00750	0.00974577570141394	-2.35081060110453		protein_coding	Probable methyltransferase PMT15 [Source:UniProtKB/Swiss-Prot;Acc:Q9ZPH9]
	AT4G28400	0.000366155087747964	-2.34764189786832		protein_coding	Probable protein phosphatase 2C 58 [Source:UniProtKB/Swiss-Prot;Acc:Q93YW5]
	AT5G24210	0.00878349853481608	-2.34384299624411		protein_coding	Alpha/beta-Hydrolases superfamily protein [Source:UniProtKB/TrEMBL;Acc:Q9FNG1]
	AT5G01750	0.00323012995777094	-2.34346066320937		protein_coding	Protein LURP-one-related 15 [Source:UniProtKB/Swiss-Prot;Acc:Q9LZX1]
	AT5G58620	0.00408144631570468	-2.33812285151737		protein_coding	Zinc finger CCCH domain-containing protein 66 [Source:UniProtKB/Swiss-Prot;Acc:Q9LUZ4]
	AT1G03600	0.00541827733367271	-2.33795210396346	PSB27-1	protein_coding	Photosystem II repair protein PSB27-H1, chloroplastic [Source:UniProtKB/Swiss-Prot;Acc:Q9LR64]
	AT5G07920	0.0082228911108639	-2.33781038046229	DGK1	protein_coding	Diacylglycerol kinase 1 [Source:UniProtKB/Swiss-Prot;Acc:Q39017]
	AT3G17390	0.00152722103352305	-2.33414191214716	METK4	protein_coding	S-adenosylmethionine synthase [Source:UniProtKB/TrEMBL;Acc:A0A178VIP8]
	AT3G07790	0.00114301569742873	-2.3334720329344		protein_coding	DGCR14-like protein [Source:UniProtKB/TrEMBL;Acc:Q9S7V6]
	AT1G12580	0.00742128492644329	-2.33130710385661	PEPKR1	protein_coding	PEPKR1 [Source:UniProtKB/TrEMBL;Acc:A0A178WE53]
	AT1G21670	0.0008733144376647	-2.33116382255823		protein_coding	DPP6 amino-terminal domain protein [Source:UniProtKB/TrEMBL;Acc:Q9XI11]
	AT4G09640	0.00442945247025945	-2.33044977713887		protein_coding	Probable magnesium transporter NIPA5 [Source:UniProtKB/Swiss-Prot;Acc:F4JKQ7]
	AT4G24275	0.00844760937183482	-2.32711311609324		protein_coding	At4g24275 [Source:UniProtKB/TrEMBL;Acc:Q84R17]
	AT1G76970	0.00804692997274839	-2.32109198700541	TOL4	protein_coding	TOM1-like protein 4 [Source:UniProtKB/Swiss-Prot;Acc:Q6NQK0]
	AT4G01010	0.000893894366162127	-2.31691647310319	CNGC13	protein_coding	Putative cyclic nucleotide-gated ion channel 13 [Source:UniProtKB/Swiss-Prot;Acc:Q9LD40]
	AT3G01640	0.000763336217466827	-2.31517485227718	ATGLCAK	protein_coding	Glucuronokinase G [Source:UniProtKB/TrEMBL;Acc:A0A1I9LRK4]
	AT1G72610	0.00213238561177952	-2.31411398458879	GLP1	protein_coding	Germin-like protein subfamily 3 member 1 [Source:UniProtKB/Swiss-Prot;Acc:P94040]
	AT5G50335	0.00349197263848642	-2.31078934257825		protein_coding	At5g50335 [Source:UniProtKB/TrEMBL;Acc:Q8LEB7]
	AT3G49350	0.00156801997400697	-2.3106171868211		protein_coding	At3g49350 [Source:UniProtKB/TrEMBL;Acc:Q4V3B4]
	AT4G35600	0.00520357543702318	-2.30926748383067	CONNEXIN 32	protein_coding	Protein kinase superfamily protein [Source:UniProtKB/TrEMBL;Acc:F4JN38]
	AT4G14880	0.000538068430006434	-2.30423919309147	OASA1	protein_coding	Cysteine synthase 1 [Source:UniProtKB/Swiss-Prot;Acc:P47998]
	AT4G02200	0.000660938763138059	-2.30320342298729		protein_coding	Drought-responsive family protein [Source:UniProtKB/TrEMBL;Acc:F4JH94]
	AT2G30870	0.000378103178163853	-2.30084899037658	GSTF10	protein_coding	Glutathione S-transferase F10 [Source:UniProtKB/Swiss-Prot;Acc:P42761]
	AT3G02130	0.00391546856272516	-2.29957245117529	RPK2	protein_coding	LRR receptor-like serine/threonine-protein kinase RPK2 [Source:UniProtKB/Swiss-Prot;Acc:Q9S7I6]
	AT4G09570	0.00214381859392303	-2.2946528325906	CPK4	protein_coding	Calcium-dependent protein kinase 4 [Source:UniProtKB/Swiss-Prot;Acc:Q38869]
	AT4G24220	0.000255527699487922	-2.28628918274794	VEP1	protein_coding	3-oxo-Delta(4,5)-steroid 5-beta-reductase [Source:UniProtKB/Swiss-Prot;Acc:Q9STX2]
	AT1G29340	0.00102201074971395	-2.28525920479805	PUB17	protein_coding	RING-type E3 ubiquitin transferase [Source:UniProtKB/TrEMBL;Acc:A0A178WA68]
	AT4G04955	0.00109373504613853	-2.28290458987506	ALN	protein_coding	Allantoinase [Source:UniProtKB/Swiss-Prot;Acc:Q94AP0]
	AT3G60415	0.00552255797046491	-2.27611776692455		protein_coding	At3g60420 [Source:UniProtKB/TrEMBL;Acc:Q9M217]
	AT4G29950	0.0089464537145114	-2.2749733866801		protein_coding	Putative uncharacterized protein AT4g29950 [Source:UniProtKB/TrEMBL;Acc:Q9SZR5]
	AT4G01050	0.000313129993910367	-2.27215297591143	TROL	protein_coding	thylakoid rhodanese-like [Source:TAIR;Acc:AT4G01050]
	AT2G02860	0.000469574339409385	-2.26429932206072	SUC3	protein_coding	Sucrose transport protein SUC3 [Source:UniProtKB/Swiss-Prot;Acc:O80605]
	AT3G19930	0.00669933228541334	-2.25923355175396	STP4	protein_coding	STP4 [Source:UniProtKB/TrEMBL;Acc:A0A178V5Z0]
	AT1G63830	0.0011701484310402	-2.25922887496266		protein_coding	PLAC8 family protein [Source:UniProtKB/TrEMBL;Acc:Q9CAJ7]
	AT1G31540	0.00393092301139496	-2.25864869036237		protein_coding	Disease resistance protein (TIR-NBS-LRR class) family [Source:UniProtKB/TrEMBL;Acc:F4I9F1]
	AT5G18310	0.00581995998449182	-2.25397816036339		protein_coding	AT5G18310 protein [Source:UniProtKB/TrEMBL;Acc:B9DGJ0]
	AT2G19130	0.00702913825822411	-2.25209239835039		protein_coding	G-type lectin S-receptor-like serine/threonine-protein kinase At2g19130 [Source:UniProtKB/Swiss-Prot;Acc:O64477]
	AT3G47640	0.00882126236930856	-2.2478417733447	BHLH47	protein_coding	Transcription factor bHLH47 [Source:UniProtKB/Swiss-Prot;Acc:Q9SN74]
	AT3G03050	0.00207415080245631	-2.23469601817626	CSLD3	protein_coding	RHD7 [Source:UniProtKB/TrEMBL;Acc:A0A178VEH0]
	AT4G01690	0.00182520265001347	-2.22984465089679	PPOX1	protein_coding	Protoporphyrinogen oxidase [Source:UniProtKB/TrEMBL;Acc:A0A178UVN5]
	AT5G39030	0.00382004211657591	-2.22870848853496		protein_coding	Probable receptor-like protein kinase At5g39030 [Source:UniProtKB/Swiss-Prot;Acc:Q9FID5]
	AT1G75440	0.00830937332672473	-2.22701967340978	UBC16	protein_coding	Probable ubiquitin-conjugating enzyme E2 16 [Source:UniProtKB/Swiss-Prot;Acc:Q9FWT2]
	ATCG00580	0.00817185632537582	-2.21298400861885	PSBE	protein_coding	Cytochrome b559 subunit alpha [Source:UniProtKB/TrEMBL;Acc:A0A1B1W4W2]
	AT2G40490	0.000763336217466827	-2.21040652502542	HEME2	protein_coding	Uroporphyrinogen decarboxylase 2, chloroplastic [Source:UniProtKB/Swiss-Prot;Acc:O22886]
	AT2G42690	0.00867082633084026	-2.20908545842781		protein_coding	Phospholipase A1-IIdelta [Source:UniProtKB/Swiss-Prot;Acc:Q9SJI7]
	AT2G02450	0.00189844916121594	-2.20706970248584	NAC035	protein_coding	NAC domain-containing protein 35 [Source:UniProtKB/Swiss-Prot;Acc:Q9ZVP8]
	AT5G20480	0.00142208657282517	-2.20493207299963	EFR	protein_coding	LRR receptor-like serine/threonine-protein kinase EFR [Source:UniProtKB/Swiss-Prot;Acc:C0LGT6]
	AT1G12990	0.000763336217466827	-2.20408985613261		protein_coding	Beta-1,4-N-acetylglucosaminyltransferase family protein [Source:UniProtKB/TrEMBL;Acc:F4HP06]
	AT4G19840	0.00224061313423521	-2.20371328313902	PP2A1	protein_coding	Protein PHLOEM PROTEIN 2-LIKE A1 [Source:UniProtKB/Swiss-Prot;Acc:O81865]
	AT4G22690	0.00201482730946324	-2.20329895321222	CYP706A1	protein_coding	Cytochrome P450, family 706, subfamily A, polypeptide 1 [Source:UniProtKB/TrEMBL;Acc:F4JLY4]
	AT1G72180	0.00911761224416613	-2.20054813295782	CEPR2	protein_coding	Receptor protein-tyrosine kinase CEPR2 [Source:UniProtKB/Swiss-Prot;Acc:Q9C7T7]
	AT1G31130	0.00721754771876827	-2.19926091216612		protein_coding	F28K20.6 protein [Source:UniProtKB/TrEMBL;Acc:Q9SA06]
	AT5G65630	0.000531883647981378	-2.19919065335327	GTE7	protein_coding	Transcription factor GTE7 [Source:UniProtKB/Swiss-Prot;Acc:Q7Y214]
	AT1G09250	0.00481928486893499	-2.19088438960888	BHLH149	protein_coding	Transcription factor bHLH149 [Source:UniProtKB/Swiss-Prot;Acc:O80482]
	AT2G26580	0.004097595185558	-2.19018689453542	YAB5	protein_coding	Axial regulator YABBY 5 [Source:UniProtKB/Swiss-Prot;Acc:Q8GW46]
	AT5G22500	0.00741829576986943	-2.19006116181977	FAR1	protein_coding	Fatty acyl-CoA reductase 1 [Source:UniProtKB/Swiss-Prot;Acc:Q39152]
	AT3G08920	0.00258516917857184	-2.18830195994557	STR10	protein_coding	Rhodanese-like domain-containing protein 10 [Source:UniProtKB/Swiss-Prot;Acc:Q9SR92]
	AT2G40270	0.000578769990931945	-2.186881809888		protein_coding	Inactive receptor-like serine/threonine-protein kinase At2g40270 [Source:UniProtKB/Swiss-Prot;Acc:Q9SIZ4]
	AT5G23850	0.00861998047958116	-2.18519232306876		protein_coding	At5g23850 [Source:UniProtKB/TrEMBL;Acc:Q9FF95]
	AT1G33560	0.00537542599633124	-2.18463301754944	ADR1	protein_coding	Disease resistance protein ADR1 [Source:UniProtKB/Swiss-Prot;Acc:Q9FW44]
	AT1G68580	0.0050746385051342	-2.18078527681887		protein_coding	Agenet and bromo-adjacent homology (BAH) domain-containing protein [Source:UniProtKB/TrEMBL;Acc:Q8L7Q0]
	AT3G26910	0.00796111703104696	-2.17867495064338		protein_coding	Hydroxyproline-rich glycoprotein family protein [Source:UniProtKB/TrEMBL;Acc:Q9LW19]
	AT5G52580	0.00187178007344619	-2.17275026249146		protein_coding	RabGAP/TBC domain-containing protein [Source:UniProtKB/TrEMBL;Acc:F4KG91]
	AT2G26870	0.00777377446571856	-2.16932360599796	NPC2	protein_coding	Non-specific phospholipase C2 [Source:UniProtKB/Swiss-Prot;Acc:O81020]
	AT1G29660	0.0018204579570319	-2.16748268230243		protein_coding	GDSL esterase/lipase At1g29660 [Source:UniProtKB/Swiss-Prot;Acc:Q9C7N5]
	AT3G59780	0.00616728861544302	-2.1657270257052		protein_coding	Rhodanese/Cell cycle control phosphatase superfamily protein [Source:UniProtKB/TrEMBL;Acc:F4J9G2]
	AT2G38400	0.00385965697498646	-2.16308250117233	AGT3	protein_coding	Alanine:glyoxylate aminotransferase 3 [Source:UniProtKB/TrEMBL;Acc:F4ISY3]
	AT1G17290	0.000399936786710453	-2.15743296036022	ALAAT1	protein_coding	Alanine aminotransferase 1, mitochondrial [Source:UniProtKB/Swiss-Prot;Acc:F4I7I0]
	AT5G38210	0.00555056128461793	-2.15687781408764		protein_coding	Protein kinase family protein [Source:TAIR;Acc:AT5G38210]
	AT3G52870	0.00630333006673597	-2.15639682022605	IQM3	protein_coding	IQ domain-containing protein IQM3 [Source:UniProtKB/Swiss-Prot;Acc:Q9LFA4]
	AT3G07010	0.00338386304410416	-2.15333862455726		protein_coding	Probable pectate lyase 8 [Source:UniProtKB/Swiss-Prot;Acc:Q9M8Z8]
	AT1G25230	0.00202320266384723	-2.1518909042399		protein_coding	Calcineurin-like metallo-phosphoesterase superfamily protein [Source:TAIR;Acc:AT1G25230]
	AT3G22400	0.00835439777453151	-2.14991046670809	LOX5	protein_coding	Linoleate 9S-lipoxygenase 5, chloroplastic [Source:UniProtKB/Swiss-Prot;Acc:Q9LUW0]
	AT1G55120	0.00153594344923855	-2.14987222299615	CWINV3	protein_coding	Beta-fructofuranosidase, insoluble isoenzyme CWINV3 [Source:UniProtKB/Swiss-Prot;Acc:Q67XZ3]
	AT5G08280	0.00109373504613853	-2.14767570292684	HEMC	protein_coding	Porphobilinogen deaminase, chloroplastic [Source:UniProtKB/Swiss-Prot;Acc:Q43316]
	AT2G37110	0.00249223533572275	-2.14766074324738		protein_coding	At2g37110 [Source:UniProtKB/TrEMBL;Acc:Q9ZQC8]
	AT3G14310	0.00243311702526098	-2.14719298630895	PME3	protein_coding	Pectinesterase/pectinesterase inhibitor 3 [Source:UniProtKB/Swiss-Prot;Acc:O49006]
	AT5G04020	0.00840675521063741	-2.14693341467989	PICBP	protein_coding	calmodulin binding [Source:TAIR;Acc:AT5G04020]
	AT4G23890	0.00848397467828424	-2.14268543103518	ndhS	protein_coding	NAD(P)H-quinone oxidoreductase subunit S, chloroplastic [Source:UniProtKB/Swiss-Prot;Acc:Q9T0A4]
	AT3G14090	0.0043621162341457	-2.14225630407782	ATEXO70D3	protein_coding	Exocyst subunit exo70 family protein D3 [Source:UniProtKB/TrEMBL;Acc:Q9LJH9]
	AT5G58070	0.00341286898346909	-2.13255412236541	TIL	protein_coding	TIL [Source:UniProtKB/TrEMBL;Acc:A0A178US04]
	AT5G04870	0.00628188900877637	-2.13228240988171	CPK1	protein_coding	CPK1 [Source:UniProtKB/TrEMBL;Acc:A0A178UQJ5]
	AT5G17000	0.00807811231982927	-2.13154038181262		protein_coding	AT5g16970/F2K13_120 [Source:UniProtKB/TrEMBL;Acc:Q93Z72]
	AT4G21560	0.00992192197159139	-2.1258077427873	VPS28-1	protein_coding	Vacuolar protein sorting-associated protein 28 homolog [Source:UniProtKB/TrEMBL;Acc:A0A178UVB3]
	AT3G05580	0.00904522356327865	-2.12454207846684	TOPP9	protein_coding	Serine/threonine-protein phosphatase [Source:UniProtKB/TrEMBL;Acc:A0A178VKY6]
	AT3G02170	0.00541827733367271	-2.12165409552234	LNG2	protein_coding	Protein LONGIFOLIA 2 [Source:UniProtKB/Swiss-Prot;Acc:Q9S823]
	AT4G34480	0.0084123617134205	-2.11526476228587		protein_coding	Glucan endo-1,3-beta-glucosidase 7 [Source:UniProtKB/Swiss-Prot;Acc:Q9M069]
	AT3G47080	0.00922723697179009	-2.11168489328883		protein_coding	Putative uncharacterized protein At3g47080 [Source:UniProtKB/TrEMBL;Acc:Q9SD65]
	AT5G57100	0.00352896368119371	-2.10862508032571		protein_coding	Nucleotide-sugar uncharacterized transporter 1 [Source:UniProtKB/Swiss-Prot;Acc:Q9LU76]
	AT5G20830	0.0026658848906871	-2.10851419193024	SUS1	protein_coding	Sucrose synthase 1 [Source:UniProtKB/Swiss-Prot;Acc:P49040]
	AT2G02220	0.00305217528700015	-2.10692928768518	PSKR1	protein_coding	Phytosulfokine receptor 1 [Source:UniProtKB/Swiss-Prot;Acc:Q9ZVR7]
	AT3G18290	0.00792245679424143	-2.10191538519647	BTS	protein_coding	Zinc finger protein BRUTUS [Source:UniProtKB/Swiss-Prot;Acc:Q8LPQ5]
	AT3G60130	0.00156801997400697	-2.10096014514843	BGLU16	protein_coding	Beta-glucosidase 16 [Source:UniProtKB/Swiss-Prot;Acc:Q9M1D0]
	AT2G20250	0.0086082748420696	-2.09845294776405		protein_coding	unknown protein; Has 10 Blast hits to 10 proteins in 6 species: Archae - 0; Bacteria - 0; Metazoa - 0; Fungi - 2; Plants - 8; Viruses - 0; Other Eukaryotes - 0 (source: NCBI BLink). [Source:TAIR;Acc:AT2G20250]
	AT5G10380	0.00347978738509855	-2.09352163164605	ATL55	protein_coding	E3 ubiquitin-protein ligase RING1 [Source:UniProtKB/Swiss-Prot;Acc:Q9LX93]
	AT1G22280	0.00642936725160388	-2.08995533142671	PAPP2C	protein_coding	Phytochrome-associated protein phosphatase type 2C [Source:UniProtKB/TrEMBL;Acc:F4I1B4]
	AT4G34260	0.00912482205371672	-2.08937489438344	FUC95A	protein_coding	Alpha-L-fucosidase 2 [Source:UniProtKB/Swiss-Prot;Acc:Q8L7W8]
	AT4G13510	0.00607945364045123	-2.08613451619083	AMT1-1	protein_coding	Ammonium transporter [Source:UniProtKB/TrEMBL;Acc:A0A178V540]
	AT2G17780	0.00922723697179009	-2.08547855063711	MCA2	protein_coding	Protein MID1-COMPLEMENTING ACTIVITY 2 [Source:UniProtKB/Swiss-Prot;Acc:Q3EBY6]
	AT3G07390	0.00485136729813981	-2.0829051868948	AIR12	protein_coding	AIR12 [Source:UniProtKB/TrEMBL;Acc:A0A178VEI7]
	AT3G19830	0.00503874288398582	-2.08062328866527	NTMC2TYPE5.2	protein_coding	Calcium-dependent lipid-binding (CaLB domain) family protein [Source:UniProtKB/TrEMBL;Acc:B6ETT7]
	AT3G20570	0.00367421507623512	-2.07690414788909	ENODL9	protein_coding	At3g20570 [Source:UniProtKB/TrEMBL;Acc:Q9LJU1]
	AT4G19830	0.00360382963133081	-2.07657330708882	FKBP17-1	protein_coding	Peptidyl-prolyl cis-trans isomerase FKBP17-1, chloroplastic [Source:UniProtKB/Swiss-Prot;Acc:O81864]
	AT3G53680	0.00124490492116581	-2.07388500605446		protein_coding	Acyl-CoA N-acyltransferase with RING/FYVE/PHD-type zinc finger domain-containing protein [Source:UniProtKB/TrEMBL;Acc:A0A1I9LNX5]
	AT5G25460	0.000972030651309411	-2.0734760082772		protein_coding	At5g25460 [Source:UniProtKB/TrEMBL;Acc:Q94F20]
	AT4G23270	0.00768426076483819	-2.07302873190178	CRK19	protein_coding	cysteine-rich RLK (RECEPTOR-like protein kinase) 19 [Source:TAIR;Acc:AT4G23270]
	AT4G25940	0.00796111703104696	-2.07244039394864		protein_coding	Putative clathrin assembly protein At4g25940 [Source:UniProtKB/Swiss-Prot;Acc:Q8VYT2]
	AT3G48740	0.00682953797673381	-2.07130739171727	SWEET11	protein_coding	Bidirectional sugar transporter SWEET11 [Source:UniProtKB/Swiss-Prot;Acc:Q9SMM5]
	AT3G51550	0.00333549904243858	-2.06992499387393	FER	protein_coding	Receptor-like protein kinase FERONIA [Source:UniProtKB/Swiss-Prot;Acc:Q9SCZ4]
	AT5G66900	0.00218435963101233	-2.06707370954982		protein_coding	Disease resistance protein (CC-NBS-LRR class) family [Source:TAIR;Acc:AT5G66900]
	AT3G56200	0.00374619436026776	-2.05934979174765	AVT6C	protein_coding	Amino acid transporter AVT6C [Source:UniProtKB/Swiss-Prot;Acc:Q9LYM2]
	AT3G29360	0.0018451938717215	-2.05737769843365	UGD2	protein_coding	UDP-glucose 6-dehydrogenase 2 [Source:UniProtKB/Swiss-Prot;Acc:Q9LIA8]
	AT3G08760	0.00393092301139496	-2.05623947111573	ATSIK	protein_coding	ATSIK [Source:UniProtKB/TrEMBL;Acc:A0A178VK25]
	AT5G43780	0.00209260360229334	-2.05580144479784	APS4	protein_coding	ATP sulfurylase 4, chloroplastic [Source:UniProtKB/Swiss-Prot;Acc:Q9S7D8]
	AT1G56140	0.00490172086904732	-2.05528999163124		protein_coding	Probable LRR receptor-like serine/threonine-protein kinase At1g56140 [Source:UniProtKB/Swiss-Prot;Acc:C0LGH3]
	AT4G36945	0.00486879359958678	-2.05225552255433		protein_coding	PLC-like phosphodiesterases superfamily protein [Source:UniProtKB/TrEMBL;Acc:F4JQJ7]
	AT4G21700	0.00559957506768099	-2.04812071193978		protein_coding	DUF2921 family protein, putative (DUF2921) [Source:UniProtKB/TrEMBL;Acc:Q9SVS7]
	AT3G26230	0.00907731665663906	-2.04797280410096	CYP71B24	protein_coding	Cytochrome P450 71B24 [Source:UniProtKB/Swiss-Prot;Acc:Q9LTL8]
	AT5G53550	0.0023964806152237	-2.04715984380106	YSL3	protein_coding	YSL3 [Source:UniProtKB/TrEMBL;Acc:A0A178U7D6]
	AT3G19130	0.0056055510238404	-2.03963245176043	RBP47B	protein_coding	Polyadenylate-binding protein RBP47B [Source:UniProtKB/Swiss-Prot;Acc:Q0WW84]
	AT4G19410	0.00171421139056119	-2.03897077047768		protein_coding	Pectin acetylesterase [Source:UniProtKB/TrEMBL;Acc:F4JT64]
	AT4G30910	0.00328445306732817	-2.03767152159451		protein_coding	Cytosol aminopeptidase family protein [Source:TAIR;Acc:AT4G30910]
	AT1G11330	0.00298632723073561	-2.03591876146412		protein_coding	G-type lectin S-receptor-like serine/threonine-protein kinase At1g11330 [Source:UniProtKB/Swiss-Prot;Acc:Q9SXB8]
	AT1G64370	0.00926605155030339	-2.0346631159914		protein_coding	Filaggrin-like protein [Source:UniProtKB/TrEMBL;Acc:Q9C7W1]
	AT1G49050	0.00289706441233553	-2.03076736774089	APCB1	protein_coding	Aspartyl protease APCB1 [Source:UniProtKB/Swiss-Prot;Acc:Q9M9A8]
	AT1G30640	0.0098779623511995	-2.02931004564839		protein_coding	Protein kinase family protein [Source:UniProtKB/TrEMBL;Acc:F4I6E4]
	AT4G30190	0.00531728864814924	-2.02557142641384	HA2	protein_coding	Plasma membrane ATPase [Source:UniProtKB/TrEMBL;Acc:F4JPJ7]
	AT1G26570	0.00271056888521076	-2.0218977498929	UGD1	protein_coding	UDP-glucose 6-dehydrogenase [Source:UniProtKB/TrEMBL;Acc:A0A178WCI2]
	AT3G54050	0.00929667686082167	-2.01870901804226	CFBP1	protein_coding	Fructose-1,6-bisphosphatase 1, chloroplastic [Source:UniProtKB/Swiss-Prot;Acc:P25851]
	AT5G19250	0.0020585604775378	-2.0159386595006		protein_coding	Uncharacterized GPI-anchored protein At5g19250 [Source:UniProtKB/Swiss-Prot;Acc:P59833]
	AT3G01480	0.00212089338080872	-2.01574406419552	CYP38	protein_coding	Peptidyl-prolyl cis-trans isomerase CYP38, chloroplastic [Source:UniProtKB/Swiss-Prot;Acc:Q9SSA5]
	AT1G60140	0.00448825088073171	-2.01482690319891	TPS10	protein_coding	Probable alpha,alpha-trehalose-phosphate synthase [UDP-forming] 10 [Source:UniProtKB/Swiss-Prot;Acc:O80738]
	AT1G14740	0.00255789146596541	-2.00947306991452	OBE3	protein_coding	Protein OBERON 3 [Source:UniProtKB/Swiss-Prot;Acc:Q94B71]
	AT1G20780	0.00300999743670545	-2.00899169355399	PUB44	protein_coding	RING-type E3 ubiquitin transferase [Source:UniProtKB/TrEMBL;Acc:A0A178W875]
	AT1G34750	0.00550997702595021	-2.00853489842526		protein_coding	Probable protein phosphatase 2C 10 [Source:UniProtKB/Swiss-Prot;Acc:Q9S9Z7]
	AT1G77020	0.00846530300452553	-2.00512116894531		protein_coding	DNAJ heat shock N-terminal domain-containing protein [Source:UniProtKB/TrEMBL;Acc:F4I5J7]
	AT5G16590	0.000629656902131051	-2.00428616828255	LRR1	protein_coding	Probable inactive receptor kinase At5g16590 [Source:UniProtKB/Swiss-Prot;Acc:Q9FMD7]
	AT5G64300	0.00544685058870526	-2.00277867097775	RIBA1	protein_coding	RIBA1 [Source:UniProtKB/TrEMBL;Acc:A0A178UCT4]
	AT3G16800	0.00554681961320459	-1.99989723035171		protein_coding	Probable protein phosphatase 2C 41 [Source:UniProtKB/Swiss-Prot;Acc:Q9LRZ4]
	AT1G66900	0.00147522080033753	-1.99802562596346		protein_coding	Alpha/beta-Hydrolases superfamily protein [Source:UniProtKB/TrEMBL;Acc:Q8VYT1]
	AT2G15570	0.00603702129853927	-1.99541587452478	ATHM3	protein_coding	Thioredoxin superfamily protein [Source:UniProtKB/TrEMBL;Acc:F4IIH6]
	AT5G44290	0.00199056483519853	-1.99540861874016		protein_coding	AT5G44290 protein [Source:UniProtKB/TrEMBL;Acc:Q9FKV9]
	AT2G28080	0.00261709671889384	-1.99357707142104	UGT86A2	protein_coding	Glycosyltransferase (Fragment) [Source:UniProtKB/TrEMBL;Acc:W8Q3F0]
	AT2G31800	0.00253952522369981	-1.99357242415868		protein_coding	At2g31800 [Source:UniProtKB/TrEMBL;Acc:Q1JPN7]
	AT5G05160	0.00862923754038695	-1.99020032650857		protein_coding	Probable leucine-rich repeat receptor-like protein kinase At5g05160 [Source:UniProtKB/Swiss-Prot;Acc:Q9FHK7]
	AT3G01440	0.00150689336097488	-1.98951965258823	PNSL3	protein_coding	Photosynthetic NDH subunit of lumenal location 3, chloroplastic [Source:UniProtKB/Swiss-Prot;Acc:Q9SGH4]
	AT1G29670	0.00320938423138055	-1.98456488552181		protein_coding	GDSL-like Lipase/Acylhydrolase superfamily protein [Source:TAIR;Acc:AT1G29670]
	AT3G13050	0.00804692997274839	-1.98421088348961	OCT7	protein_coding	Organic cation/carnitine transporter 7 [Source:UniProtKB/Swiss-Prot;Acc:Q940M4]
	AT3G46630	0.00632752467003427	-1.98203123792515		protein_coding	DCL protein (DUF3223) [Source:UniProtKB/TrEMBL;Acc:Q9SNB5]
	AT5G42980	0.00212185900515343	-1.98176725969702	TRX3	protein_coding	Thioredoxin H3 [Source:UniProtKB/Swiss-Prot;Acc:Q42403]
	AT4G03280	0.00870441959432124	-1.98044061188265	PETC	protein_coding	Cytochrome b6-f complex iron-sulfur subunit, chloroplastic [Source:UniProtKB/Swiss-Prot;Acc:Q9ZR03]
	AT1G03370	0.0055595609084448	-1.97962983445253		protein_coding	C2 and GRAM domain-containing protein At1g03370 [Source:UniProtKB/Swiss-Prot;Acc:Q9ZVT9]
	AT1G68410	0.00286023722058126	-1.9743728145406		protein_coding	Probable protein phosphatase 2C 15 [Source:UniProtKB/Swiss-Prot;Acc:Q9M9C6]
	AT4G00780	0.00389550537137367	-1.97411133573496		protein_coding	Putative uncharacterized protein At4g00780 [Source:UniProtKB/TrEMBL;Acc:Q8VZ38]
	AT5G20010	0.00351915340228552	-1.97388469565088	RAN1	protein_coding	GTP-binding nuclear protein [Source:UniProtKB/TrEMBL;Acc:A0A178UC18]
	AT4G36550	0.00482830400996697	-1.97370802961194	PUB5	protein_coding	U-box domain-containing protein 5 [Source:UniProtKB/Swiss-Prot;Acc:O23225]
	AT3G16250	0.00138611835937409	-1.96864621307754	PNSB3	protein_coding	Photosynthetic NDH subunit of subcomplex B 3, chloroplastic [Source:UniProtKB/Swiss-Prot;Acc:Q9LU21]
	AT1G66880	0.00909703133390035	-1.96858886578174		protein_coding	Protein kinase superfamily protein [Source:TAIR;Acc:AT1G66880]
	AT3G10640	0.00246402160753867	-1.96279871058079	VPS60.1	protein_coding	Vacuolar protein sorting-associated protein 60.1 [Source:UniProtKB/Swiss-Prot;Acc:Q9LPN5]
	AT5G10180	0.0046454547352537	-1.96195338564903	SULTR2;1	protein_coding	Sulfate transporter 2.1 [Source:UniProtKB/Swiss-Prot;Acc:O04722]
	AT3G23400	0.00700437497255741	-1.95970795668349	PAP6	protein_coding	Plastid-lipid-associated protein 6, chloroplastic [Source:UniProtKB/Swiss-Prot;Acc:Q9LW57]
	AT4G02410	0.00513238411047778	-1.95887829905912	LECRK43	protein_coding	L-type lectin-domain containing receptor kinase IV.3 [Source:UniProtKB/Swiss-Prot;Acc:O81292]
	AT1G79340	0.00207945782080762	-1.95757764660845	AMC4	protein_coding	Metacaspase-4 [Source:UniProtKB/Swiss-Prot;Acc:O64517]
	AT1G04680	0.00528786632652029	-1.95583396657745		protein_coding	Pectate lyase [Source:UniProtKB/TrEMBL;Acc:A0A178W464]
	AT3G49120	0.00441041043795458	-1.9529135124192	PER34	protein_coding	Peroxidase 34 [Source:UniProtKB/Swiss-Prot;Acc:Q9SMU8]
	AT2G21120	0.00970640960220066	-1.95214316904535		protein_coding	Probable magnesium transporter [Source:UniProtKB/TrEMBL;Acc:A0A178W254]
	AT1G20630	0.0020881131781714	-1.94947481089765	CAT1	protein_coding	Catalase [Source:UniProtKB/TrEMBL;Acc:A0A178WIQ0]
	AT1G52290	0.00311105374035855	-1.94875289849994	PERK15	protein_coding	Proline-rich receptor-like protein kinase PERK15 [Source:UniProtKB/Swiss-Prot;Acc:Q9C821]
	AT1G78240	0.00415724733126978	-1.94474097841747	QUA2	protein_coding	Probable pectin methyltransferase QUA2 [Source:UniProtKB/Swiss-Prot;Acc:Q9C9Q8]
	AT1G22710	0.00426931365466622	-1.94336726311741	SUC2	protein_coding	Sucrose transport protein SUC2 [Source:UniProtKB/Swiss-Prot;Acc:Q39231]
	AT1G77490	0.000944936506778147	-1.93710781921855	APXT	protein_coding	L-ascorbate peroxidase T, chloroplastic [Source:UniProtKB/Swiss-Prot;Acc:Q42593]
	AT1G21270	0.00431064112727372	-1.93627659314191	WAK2	protein_coding	Wall-associated receptor kinase 2 [Source:UniProtKB/Swiss-Prot;Acc:Q9LMP1]
	AT3G02570	0.00141783171754187	-1.93538730470307	PMI1	protein_coding	PMI1 [Source:UniProtKB/TrEMBL;Acc:A0A178VN24]
	AT1G28240	0.00115812706723491	-1.93417715698737		protein_coding	F3H9.11 protein [Source:UniProtKB/TrEMBL;Acc:Q9FZ97]
	AT5G13710	0.0018451938717215	-1.93215374612797	SMT1	protein_coding	Cycloartenol-C-24-methyltransferase [Source:UniProtKB/Swiss-Prot;Acc:Q9LM02]
	AT2G42380	0.00769705255365346	-1.92982149151345	BZIP34	protein_coding	Basic leucine zipper 34 [Source:UniProtKB/Swiss-Prot;Acc:F4IN23]
	AT1G28600	0.00137720174190298	-1.92960816821434		protein_coding	GDSL esterase/lipase At1g28600 [Source:UniProtKB/Swiss-Prot;Acc:Q94F40]
	AT1G17340	0.00567182503053795	-1.92955307895777	SAC5	protein_coding	Phosphoinositide phosphatase SAC5 [Source:UniProtKB/Swiss-Prot;Acc:Q8RW97]
	AT1G04430	0.002283039734203	-1.92801130503738		protein_coding	Probable methyltransferase PMT8 [Source:UniProtKB/Swiss-Prot;Acc:Q940J9]
	AT5G52430	0.00264195129078297	-1.926629190331		protein_coding	At5g52430 [Source:UniProtKB/TrEMBL;Acc:Q9FHB7]
	AT4G29900	0.000611140223882409	-1.92613589423156	ACA10	protein_coding	Calcium-transporting ATPase 10, plasma membrane-type [Source:UniProtKB/Swiss-Prot;Acc:Q9SZR1]
	AT2G37710	0.00108888941780069	-1.92327683225133	LECRK41	protein_coding	L-type lectin-domain containing receptor kinase IV.1 [Source:UniProtKB/Swiss-Prot;Acc:O80939]
	AT4G02350	0.00962824874855544	-1.91847974123559	SEC15B	protein_coding	Exocyst complex component SEC15B [Source:UniProtKB/Swiss-Prot;Acc:F4JHH5]
	AT2G17130	0.00654554408542909	-1.91794364201058	IDH2	protein_coding	Isocitrate dehydrogenase [NAD] regulatory subunit 2, mitochondrial [Source:UniProtKB/Swiss-Prot;Acc:P93032]
	AT3G11280	0.00477735285239472	-1.91312807641107		protein_coding	Duplicated homeodomain-like superfamily protein [Source:UniProtKB/TrEMBL;Acc:Q9C773]
	AT5G11680	0.00885467332664484	-1.90785958802436		protein_coding	Classical AGP protein [Source:UniProtKB/TrEMBL;Acc:Q9LYG2]
	AT4G35940	0.00804692997274839	-1.90329953346171		protein_coding	Putative uncharacterized protein AT4g35940 [Source:UniProtKB/TrEMBL;Acc:O65631]
	AT1G19310	0.00338081646526249	-1.90009914403307		protein_coding	At1g19310/F18O14_14 [Source:UniProtKB/TrEMBL;Acc:Q9LN67]
	AT5G04550	0.00579399501260217	-1.89980299637147		protein_coding	AT5g04550/T32M21_140 [Source:UniProtKB/TrEMBL;Acc:Q9LZ71]
	AT5G45930	0.00462472105877538	-1.89977771330958	CHLI2	protein_coding	Magnesium-chelatase subunit ChlI-2, chloroplastic [Source:UniProtKB/Swiss-Prot;Acc:Q5XF33]
	AT3G28450	0.00665283303811554	-1.89157023689031	BIR2	protein_coding	Inactive LRR receptor-like serine/threonine-protein kinase BIR2 [Source:UniProtKB/Swiss-Prot;Acc:Q9LSI9]
	AT2G17520	0.00689503633081597	-1.89152179116823	IRE1A	protein_coding	Serine/threonine-protein kinase/endoribonuclease IRE1a [Source:UniProtKB/Swiss-Prot;Acc:Q9C5S2]
	AT1G66350	0.00387249466238822	-1.89064275569663	RGL1	protein_coding	DELLA protein RGL1 [Source:UniProtKB/Swiss-Prot;Acc:Q9C8Y3]
	AT1G10090	0.00773775979402144	-1.88783465899117		protein_coding	Hyperosmolality-gated Ca2+ permeable channel 2.2 [Source:UniProtKB/TrEMBL;Acc:A0A097NUS5]
	AT4G29440	0.00426931365466622	-1.88495395637353		protein_coding	Regulator of Vps4 activity in the MVB pathway protein [Source:UniProtKB/TrEMBL;Acc:F4JNM2]
	AT1G73200	0.00827873002797052	-1.88319665971268		protein_coding	Putative uncharacterized protein T18K17.13 [Source:UniProtKB/TrEMBL;Acc:Q9CAT4]
	AT4G15510	0.00607412106593081	-1.88174714038271	PPD1	protein_coding	PPD1 [Source:UniProtKB/TrEMBL;Acc:A0A178UV94]
	AT2G23450	0.00619996515557296	-1.88157503047836	WAKL14	protein_coding	Wall-associated receptor kinase-like 14 [Source:UniProtKB/Swiss-Prot;Acc:Q8RY67]
	AT3G24530	0.00423650352642664	-1.88085094637877		protein_coding	AAA-type ATPase family protein / ankyrin repeat family protein [Source:UniProtKB/TrEMBL;Acc:Q9C5C7]
	AT4G08470	0.00287369578918368	-1.87189509417839	MAPKKK10	protein_coding	Mitogen-activated protein kinase kinase kinase 3 [Source:UniProtKB/Swiss-Prot;Acc:Q9M0T3]
	AT4G30210	0.00779543576741108	-1.87150012414346	ATR2	protein_coding	P450 reductase 2 [Source:TAIR;Acc:AT4G30210]
	AT1G67700	0.00689793817868427	-1.86903932856031	HHL1	protein_coding	Protein HHL1, chloroplastic [Source:UniProtKB/Swiss-Prot;Acc:Q8LDL0]
	AT4G33940	0.0020293176775825	-1.865226122188		protein_coding	At4g33940 [Source:UniProtKB/TrEMBL;Acc:Q501G9]
	AT1G12780	0.00545607248903753	-1.86007571587325	UGE1	protein_coding	Bifunctional UDP-glucose 4-epimerase and UDP-xylose 4-epimerase 1 [Source:UniProtKB/Swiss-Prot;Acc:Q42605]
	AT1G21130	0.0047329587256087	-1.85574892129517	IGMT4	protein_coding	Indole glucosinolate O-methyltransferase 4 [Source:UniProtKB/Swiss-Prot;Acc:Q9LPU8]
	AT4G23820	0.00831488585445955	-1.8408353780185		protein_coding	Pectin lyase-like superfamily protein [Source:UniProtKB/TrEMBL;Acc:Q9SUP5]
	AT5G13760	0.00343609353431382	-1.84001604444361		protein_coding	Plasma-membrane choline transporter family protein [Source:UniProtKB/TrEMBL;Acc:F4K425]
	AT3G52710	0.00667007680397235	-1.83604009514192		protein_coding	Putative uncharacterized protein At3g52710 [Source:UniProtKB/TrEMBL;Acc:Q9LXJ3]
	AT2G42590	0.00423097274822642	-1.83271777554745	GRF9	protein_coding	General regulatory factor 9 [Source:UniProtKB/TrEMBL;Acc:F4IP55]
	AT1G08980	0.00672726226213473	-1.83025706233696	AMI1	protein_coding	Amidase 1 [Source:UniProtKB/Swiss-Prot;Acc:Q9FR37]
	AT5G03040	0.00627125073923423	-1.82581034567225	iqd2	protein_coding	AT5g03040/F15A17_70 [Source:UniProtKB/TrEMBL;Acc:Q93ZH7]
	AT2G37550	0.00712837173884652	-1.82571573567234	AGD7	protein_coding	ADP-ribosylation factor GTPase-activating protein AGD7 [Source:UniProtKB/Swiss-Prot;Acc:O80925]
	AT4G13345	0.00529682143109711	-1.82128915247131	MEE55	protein_coding	Serinc-domain containing serine and sphingolipid biosynthesis protein [Source:TAIR;Acc:AT4G13345]
	AT1G60550	0.00207228713283597	-1.81958544094916	MENB	protein_coding	1,4-dihydroxy-2-naphthoyl-CoA synthase, peroxisomal [Source:UniProtKB/Swiss-Prot;Acc:Q8GYN9]
	AT2G36145	0.00636320965489887	-1.81784672722662		protein_coding	Expressed protein [Source:UniProtKB/TrEMBL;Acc:Q8VXY0]
	AT1G53430	0.00348851902289994	-1.81643006268125		protein_coding	Probable LRR receptor-like serine/threonine-protein kinase At1g53430 [Source:UniProtKB/Swiss-Prot;Acc:C0LGG8]
	AT2G20760	0.0072725558512711	-1.81144835818376		protein_coding	Clathrin light chain 1 [Source:UniProtKB/Swiss-Prot;Acc:Q9SKU1]
	AT4G18070	0.0067248135917982	-1.81052811720256		protein_coding	AT4G18070 protein [Source:UniProtKB/TrEMBL;Acc:Q8VZS7]
	AT5G50900	0.00454024955774409	-1.8083894192096		protein_coding	ARM repeat superfamily protein [Source:UniProtKB/TrEMBL;Acc:Q9FI58]
	AT4G33430	0.000997900749998555	-1.80811373936904	BAK1	protein_coding	BRI1-associated receptor kinase [Source:UniProtKB/TrEMBL;Acc:F4JIX9]
	AT1G08520	0.00119773551755883	-1.805923972644	CHLD	protein_coding	Mg-protoporphyrin IX chelatase [Source:UniProtKB/TrEMBL;Acc:A0A178W355]
	AT4G22890	0.00936356312379121	-1.8027707922801	PGRL1A	protein_coding	PGR5-LIKE A [Source:UniProtKB/TrEMBL;Acc:A0A178UU76]
	AT5G62680	0.00460592923016338	-1.79657260188206	NPF2.11	protein_coding	GTR2 [Source:UniProtKB/TrEMBL;Acc:A0A178UEQ7]
	AT1G63740	0.00948979866243178	-1.78983149763193		protein_coding	Disease resistance protein (TIR-NBS-LRR class) family [Source:UniProtKB/TrEMBL;Acc:Q9CAD9]
	AT2G01450	0.00346306707892076	-1.78536050321327	MPK17	protein_coding	Mitogen-activated protein kinase 17 [Source:UniProtKB/Swiss-Prot;Acc:Q84M93]
	AT3G24503	0.00907731665663906	-1.78301969270671	ALDH2C4	protein_coding	Aldehyde dehydrogenase family 2 member C4 [Source:UniProtKB/Swiss-Prot;Acc:Q56YU0]
	AT3G24050	0.00745571839151105	-1.78264118495435	GATA1	protein_coding	GATA transcription factor 1 [Source:UniProtKB/Swiss-Prot;Acc:Q8LAU9]
	AT5G18630	0.00510369642652635	-1.77759632748097		protein_coding	Alpha/beta-Hydrolases superfamily protein [Source:UniProtKB/TrEMBL;Acc:Q6DBI3]
	AT4G32285	0.00383113163540782	-1.77723248015035		protein_coding	Probable clathrin assembly protein At4g32285 [Source:UniProtKB/Swiss-Prot;Acc:Q8S9J8]
	AT1G11890	0.00660234914411404	-1.76611034980903	SEC22	protein_coding	SEC22 [Source:UniProtKB/TrEMBL;Acc:A0A178WBU4]
	AT1G19270	0.00632023411743163	-1.7629983064227	DA1	protein_coding	DA1 [Source:UniProtKB/TrEMBL;Acc:A0A178WC71]
	AT5G21105	0.00391546856272516	-1.75536259730223		protein_coding	Plant L-ascorbate oxidase [Source:UniProtKB/TrEMBL;Acc:F4K6Z5]
	AT1G30520	0.00987845070380891	-1.75458880921288	AAE14	protein_coding	2-succinylbenzoate--CoA ligase, chloroplastic/peroxisomal [Source:UniProtKB/Swiss-Prot;Acc:Q8VYJ1]
	AT1G05805	0.00904522356327865	-1.7526395731097	BHLH128	protein_coding	Transcription factor bHLH128 [Source:UniProtKB/Swiss-Prot;Acc:Q8H102]
	AT3G27020	0.00300749644933352	-1.7496957377021	YSL6	protein_coding	Probable metal-nicotianamine transporter YSL6 [Source:UniProtKB/Swiss-Prot;Acc:Q6R3K6]
	AT5G62670	0.00983697619553415	-1.74868417936426	AHA11	protein_coding	ATPase 11, plasma membrane-type [Source:UniProtKB/Swiss-Prot;Acc:Q9LV11]
	AT1G75690	0.00992031248865734	-1.73999145107758	LQY1	protein_coding	LQY1 [Source:UniProtKB/TrEMBL;Acc:A0A178W9N8]
	AT1G21380	0.00314257726844446	-1.73955786835189	TOL3	protein_coding	TOM1-like protein 3 [Source:UniProtKB/Swiss-Prot;Acc:Q9LPL6]
	AT4G02940	0.00667007680397235	-1.73332776976229		protein_coding	Oxidoreductase, 2OG-Fe(II) oxygenase family protein [Source:UniProtKB/TrEMBL;Acc:Q9ZT92]
	AT1G08510	0.00338386304410416	-1.73309481352044	FATB	protein_coding	Palmitoyl-acyl carrier protein thioesterase, chloroplastic [Source:UniProtKB/Swiss-Prot;Acc:Q9SJE2]
	AT1G69740	0.0082057962044031	-1.73189257214104	HEMB1	protein_coding	Delta-aminolevulinic acid dehydratase 1, chloroplastic [Source:UniProtKB/Swiss-Prot;Acc:Q9SFH9]
	AT2G40940	0.00367383477963622	-1.72336227482798	ERS1	protein_coding	Ethylene response sensor 1 [Source:UniProtKB/Swiss-Prot;Acc:Q38846]
	AT5G59420	0.00848397467828424	-1.71657238100372	ORP3C	protein_coding	Oxysterol-binding protein-related protein 3C [Source:UniProtKB/Swiss-Prot;Acc:Q93Y40]
	AT3G19540	0.00746770556110661	-1.71225257982731		protein_coding	AT3g19540/T31J18_4 [Source:UniProtKB/TrEMBL;Acc:Q9LH41]
	AT5G15930	0.00458670072575987	-1.70805365736479	PAM1	protein_coding	Plant adhesion molecule 1 [Source:UniProtKB/TrEMBL;Acc:O81347]
	AT4G15470	0.00269842340282785	-1.70169670336214	LFG5	protein_coding	BI1-like protein [Source:UniProtKB/Swiss-Prot;Acc:Q94A20]
	AT2G04305	0.0094878712652217	-1.70085177773524		protein_coding	At2g04305/T23O15.7 [Source:UniProtKB/TrEMBL;Acc:Q8RY06]
	AT2G20370	0.00745571839151105	-1.69810806827364	MUR3	protein_coding	Xyloglucan galactosyltransferase MUR3 [Source:UniProtKB/Swiss-Prot;Acc:Q7XJ98]
	AT5G11520	0.00385344660296206	-1.69798918427333	ASP3	protein_coding	Aspartate aminotransferase 3, chloroplastic [Source:UniProtKB/Swiss-Prot;Acc:P46644]
	AT3G01520	0.0057245484491799	-1.69792671392762		protein_coding	Universal stress protein A-like protein [Source:UniProtKB/Swiss-Prot;Acc:Q8LGG8]
	AT5G38990	0.00423097274822642	-1.69598171173572		protein_coding	Probable receptor-like protein kinase At5g38990 [Source:UniProtKB/Swiss-Prot;Acc:Q9FID9]
	AT5G16220	0.00860443550208148	-1.69430902208347		protein_coding	Octicosapeptide/Phox/Bem1p family protein [Source:UniProtKB/TrEMBL;Acc:Q9LF06]
	AT1G53730	0.00501153344740346	-1.69261579871348	SRF6	protein_coding	STRUBBELIG-receptor family 6 [Source:UniProtKB/TrEMBL;Acc:A8MQH3]
	AT2G02800	0.00360382963133081	-1.67649656428958	PBL3	protein_coding	Probable serine/threonine-protein kinase PBL3 [Source:UniProtKB/Swiss-Prot;Acc:O49840]
	AT1G53570	0.00592259785249229	-1.67219982690319	MAPKKK3	protein_coding	Mitogen-activated protein kinase kinase kinase 3 [Source:UniProtKB/Swiss-Prot;Acc:F4HRJ4]
	AT2G20900	0.00442945247025945	-1.67079243273241	DGK5	protein_coding	Diacylglycerol kinase 5 [Source:UniProtKB/Swiss-Prot;Acc:Q9C5E5]
	AT1G30620	0.00998248784376565	-1.66934424556665	MUR4	protein_coding	UDP-arabinose 4-epimerase 1 [Source:UniProtKB/Swiss-Prot;Acc:Q9SA77]
	AT5G52540	0.00248481328456414	-1.66813292156894		protein_coding	Keratin-associated protein, putative (DUF819) [Source:UniProtKB/TrEMBL;Acc:Q9LTG3]
	AT4G33510	0.00633266124425398	-1.66452469964501	DHS2	protein_coding	Phospho-2-dehydro-3-deoxyheptonate aldolase [Source:UniProtKB/TrEMBL;Acc:A0A178US70]
	AT1G11000	0.00931746067408021	-1.65989127816317	MLO4	protein_coding	MLO-like protein 4 [Source:UniProtKB/Swiss-Prot;Acc:O23693]
	AT3G48780	0.0078073486459889	-1.65825938771613	LCB2B	protein_coding	Long chain base biosynthesis protein 2b [Source:UniProtKB/Swiss-Prot;Acc:Q9M304]
	AT1G64280	0.00874776051594821	-1.65204125655332	NPR1	protein_coding	Regulatory protein NPR1 [Source:UniProtKB/Swiss-Prot;Acc:P93002]
	AT5G53570	0.00432939363940158	-1.64361899172087		protein_coding	Ypt/Rab-GAP domain of gyp1p superfamily protein [Source:UniProtKB/TrEMBL;Acc:F4JX92]
	AT2G18730	0.00568684294966587	-1.6406094814001	DGK3	protein_coding	Diacylglycerol kinase 3 [Source:UniProtKB/Swiss-Prot;Acc:Q8VZG1]
	AT5G47780	0.006181542431934	-1.63117768106297	GAUT4	protein_coding	Hexosyltransferase (Fragment) [Source:UniProtKB/TrEMBL;Acc:W8PUB8]
	AT3G53180	0.00970741938630907	-1.62900585485005		protein_coding	Nodulin/glutamine synthase-like protein [Source:UniProtKB/TrEMBL;Acc:F4J9A0]
	AT3G23820	0.00857682143669318	-1.62118628489222	GAE6	protein_coding	UDP-glucuronate 4-epimerase 6 [Source:UniProtKB/Swiss-Prot;Acc:Q9LIS3]
	AT5G11810	0.00563857802072089	-1.61879025800056		protein_coding	At5g11810 [Source:UniProtKB/TrEMBL;Acc:Q9LYF0]
	AT3G58750	0.00508593908924574	-1.61725874948883	CSY2	protein_coding	Citrate synthase 2, peroxisomal [Source:UniProtKB/Swiss-Prot;Acc:Q9LXS6]
	AT3G02350	0.00952615877796357	-1.60568143068288	GAUT9	protein_coding	Hexosyltransferase [Source:UniProtKB/TrEMBL;Acc:A0A178VEE3]
	AT5G65110	0.00473790749587783	-1.60461329745578	ACX2	protein_coding	Acyl-coenzyme A oxidase [Source:UniProtKB/TrEMBL;Acc:A0A178UA38]
	AT4G39710	0.00958583652579635	-1.59953936713719	PNSL4	protein_coding	Photosynthetic NDH subunit of lumenal location 4, chloroplastic [Source:UniProtKB/Swiss-Prot;Acc:Q9SCY3]
	AT4G13350	0.00672683493946195	-1.59875536412666	NIG	protein_coding	NIG [Source:UniProtKB/TrEMBL;Acc:A0A178V2M7]
	AT5G56180	0.00794914500637199	-1.59141879451951	ARP8	protein_coding	Actin-related protein 8 [Source:UniProtKB/Swiss-Prot;Acc:Q9FKT0]
	AT2G26640	0.00804692997274839	-1.58841898681999	KCS11	protein_coding	3-ketoacyl-CoA synthase 11 [Source:UniProtKB/Swiss-Prot;Acc:O48780]
	AT4G17170	0.00944847253837556	-1.58179891736403	RABB1C	protein_coding	RABB1C [Source:UniProtKB/TrEMBL;Acc:A0A178V4V1]
	AT5G39320	0.00436721932927088	-1.58080128478449	UGD4	protein_coding	UDP-glucose 6-dehydrogenase 4 [Source:UniProtKB/Swiss-Prot;Acc:Q9FM01]
	AT1G01550	0.00796111703104696	-1.57386791026766	BPS1	protein_coding	Protein BPS1, chloroplastic [Source:UniProtKB/Swiss-Prot;Acc:Q9LMM6]
	AT1G18470	0.00907104452860945	-1.57226115852151		protein_coding	At1g18470 [Source:UniProtKB/TrEMBL;Acc:Q8LBF1]
	AT3G02580	0.00857682143669318	-1.57178997098819	STE1	protein_coding	Delta(7)-sterol-C5(6)-desaturase 1 [Source:UniProtKB/Swiss-Prot;Acc:Q39208]
	AT5G54730	0.00840620984402073	-1.56404905878099	ATG18F	protein_coding	Autophagy-related protein 18f [Source:UniProtKB/Swiss-Prot;Acc:Q9FH32]
	AT1G61250	0.0099732527554629	-1.54320327904118	SCAMP3	protein_coding	Secretory carrier-associated membrane protein 3 [Source:UniProtKB/Swiss-Prot;Acc:Q9M5P2]
	AT2G30440	0.00922094817432374	-1.53702174411461	TPP1	protein_coding	Thylakoidal processing peptidase 1, chloroplastic [Source:UniProtKB/Swiss-Prot;Acc:O04348]
