# Supplementary material for: NuA4 and H2A.Z control environmental responses and autotrophic growth in Arabidopsis
Source: Nat Commun. 2022 Jan 12;13:277. doi: 10.1038/s41467-021-27882-5 (PMC8755797; doi:10.1038/s41467-021-27882-5)
Supplement: Supplementary file 6 — Supplementary Data 3 [file 41467_2021_27882_MOESM6_ESM.xlsx]

## Sheet: Ateaf1-1_down
	All nuclear genes showing at least 1.5- fold reduction in transcript level in Ateaf1-1 as determined by RNA-seq
	ID	FDR	Fold_change	Gene_name	Gene_type	Gene_description
	AT1G13650	0.00023356660477196	-774.524767139606		protein_coding	At1g13650 [Source:UniProtKB/TrEMBL;Acc:A2RVL9]
	AT4G13577	4.39046442530483e-06	-325.905465186448		protein_coding
	AT4G34530	2.03835614926273e-06	-315.054682306637	BHLH63	protein_coding	CIB1 [Source:UniProtKB/TrEMBL;Acc:A0A178V495]
	AT1G04897	0.00268493659880051	-167.449207984175		snRNA
	AT3G09162	0.000169568809430773	-114.55526337939		protein_coding	At3g09162 [Source:UniProtKB/TrEMBL;Acc:Q8GYI0]
	AT4G20140	0.000433582031018106	-102.638529617905	GSO1	protein_coding	LRR receptor-like serine/threonine-protein kinase GSO1 [Source:UniProtKB/Swiss-Prot;Acc:C0LGQ5]
	AT2G42170	7.68583586338851e-05	-100.367989293974		protein_coding	Actin family protein [Source:UniProtKB/TrEMBL;Acc:Q8GWA5]
	AT5G59250	4.57766406059558e-08	-95.9155211694745		protein_coding	D-xylose-proton symporter-like 3, chloroplastic [Source:UniProtKB/Swiss-Prot;Acc:Q0WWW9]
	AT5G58260	1.671106092789e-06	-93.9066909292333	ndhN	protein_coding	NdhN [Source:UniProtKB/TrEMBL;Acc:A0A178UG88]
	AT1G62290	3.92404444340433e-05	-83.3203703719928	APA2	protein_coding	Aspartic proteinase A2 [Source:UniProtKB/Swiss-Prot;Acc:Q8VYL3]
	AT4G34580	1.45755945990458e-05	-81.3012028459549	SFH1	protein_coding	SRH1 [Source:UniProtKB/TrEMBL;Acc:A0A178V672]
	AT1G64110	0.00663293930810942	-81.2888956028977		protein_coding	P-loop containing nucleoside triphosphate hydrolases superfamily protein [Source:UniProtKB/TrEMBL;Acc:F4I5A3]
	AT2G01918	3.23587805085043e-05	-80.5116779358683	PQL3	protein_coding	PsbQ-like protein 3, chloroplastic [Source:UniProtKB/Swiss-Prot;Acc:Q2V4B2]
	AT1G11070	0.00607442875627844	-79.1235732038334		protein_coding	BEST Arabidopsis thaliana protein match is: Hydroxyproline-rich glycoprotein family protein (TAIR:AT1G61080.1); Has 579 Blast hits to 567 proteins in 152 species: Archae - 0; Bacteria - 68; Metazoa - 159; Fungi - 113; Plants - 172; Viruses - 0; Othe /.../ryotes - 67 (source: NCBI BLink). [Source:TAIR;Acc:AT1G11070]
	ATCG00610	0.00516807534829545	-79.023338914505	TRNW	tRNA	tRNA-Trp [Source:TAIR;Acc:ATCG00610]
	AT4G34900	0.000139874479173333	-75.0984158280946	XDH2	protein_coding	Xanthine dehydrogenase 2 [Source:UniProtKB/Swiss-Prot;Acc:F4JLI5]
	ATCG00620	0.0012195075914767	-74.4349708268589	TRNP	tRNA	tRNA-Pro [Source:TAIR;Acc:ATCG00620]
	AT1G65150	4.94889855434156e-05	-65.0390034944054		protein_coding	Putative uncharacterized protein At1g65150 [Source:UniProtKB/TrEMBL;Acc:Q9S9J5]
	ATCG01000	0.00781213018766207	-56.1938110843589	YCF1.1	protein_coding	Ycf1 protein [Source:TAIR;Acc:ATCG01000]
	AT5G35926	0.00666066700637553	-52.7939104315931		protein_coding	Protein with RNI-like/FBD-like domains [Source:TAIR;Acc:AT5G35926]
	AT4G12917	4.87786300463535e-05	-50.4937612511661		ncRNA	other RNA [Source:TAIR;Acc:AT4G12917]
	AT5G20420	7.57150084153663e-05	-49.4999547860389	CLSY2	protein_coding	SNF2 domain-containing protein CLASSY 2 [Source:UniProtKB/Swiss-Prot;Acc:F4K493]
	AT2G17280	0.000245545164216716	-44.4495182487272	PGM	protein_coding	Phosphoglycerate mutase-like protein [Source:UniProtKB/Swiss-Prot;Acc:Q8GY96]
	ATCG00110	0.00477703612847762	-41.3270417948562	TRNR.1	tRNA	tRNA-Arg [Source:TAIR;Acc:ATCG00110]
	AT3G28740	2.42680273946404e-07	-41.2582480688777	CYP81D11	protein_coding	Cytochrome P450 81D11 [Source:UniProtKB/Swiss-Prot;Acc:Q9LHA1]
	AT5G66520	4.5989389790182e-06	-37.0124827858863	PCMP-H61	protein_coding	Pentatricopeptide repeat-containing protein At5g66520 [Source:UniProtKB/Swiss-Prot;Acc:Q9FJY7]
	AT1G18265	0.00091319756790994	-36.8557366930908		protein_coding	Protein FLOURY 1-like [Source:UniProtKB/Swiss-Prot;Acc:Q9LM24]
	AT4G34410	0.00128340102913797	-33.8798059048235	ERF109	protein_coding	Ethylene-responsive transcription factor ERF109 [Source:UniProtKB/Swiss-Prot;Acc:Q9SZ06]
	AT4G13575	8.72484726920376e-08	-32.3717464544923		protein_coding	unknown protein; FUNCTIONS IN: molecular_function unknown; INVOLVED IN: biological_process unknown; LOCATED IN: cellular_component unknown; Has 30201 Blast hits to 17322 proteins in 780 species: Archae - 12; Bacteria - 1396; Metazoa - 17338; Fungi - /.../ Plants - 5037; Viruses - 0; Other Eukaryotes - 2996 (source: NCBI BLink). [Source:TAIR;Acc:AT4G13575]
	AT1G55370	1.3123515210966e-06	-30.5476654275868	NDF5	protein_coding	NDF5 [Source:UniProtKB/TrEMBL;Acc:A0A178W3N4]
	AT2G36145	1.24252988843044e-07	-30.2685374500908		protein_coding	Expressed protein [Source:UniProtKB/TrEMBL;Acc:Q8VXY0]
	AT2G46970	0.00485474400114489	-28.5789685499568	PIL1	protein_coding	Transcription factor PIL1 [Source:UniProtKB/Swiss-Prot;Acc:Q8L5W8]
	AT3G21460	0.000107150161515317	-23.1763879696912	GRXS10	protein_coding	Monothiol glutaredoxin-S10 [Source:UniProtKB/Swiss-Prot;Acc:Q9LIF1]
	AT1G05540	0.000515170802180089	-22.6140011721452		protein_coding	T25N20.19 [Source:UniProtKB/TrEMBL;Acc:Q9ZVY4]
	AT3G26310	4.22856430406004e-07	-22.1659767978554	CYP71B35	protein_coding	Putative cytochrome P450 [Source:UniProtKB/TrEMBL;Acc:Q0WVN2]
	AT3G55240	2.03835614926273e-06	-21.4821276462551		protein_coding	Putative uncharacterized protein At3g55240 [Source:UniProtKB/TrEMBL;Acc:Q9M3C7]
	AT4G12830	1.48521989183961e-06	-21.1969015691806		protein_coding	AT4g12830/T20K18_180 [Source:UniProtKB/TrEMBL;Acc:Q93ZN4]
	AT3G55500	3.42209421384943e-05	-20.624308018177	EXPA16	protein_coding	Expansin-A16 [Source:UniProtKB/Swiss-Prot;Acc:Q9M2S9]
	AT1G27480	8.76838399352298e-07	-20.4971531206189	LCAT1	protein_coding	Lecithin-cholesterol acyltransferase-like 1 [Source:UniProtKB/Swiss-Prot;Acc:Q9FZI8]
	AT5G54190	1.3194986244427e-06	-19.7560748454939	PORA	protein_coding	PORA [Source:UniProtKB/TrEMBL;Acc:A0A178UR02]
	AT2G24820	7.56940400273684e-07	-19.1598146427803	TIC55	protein_coding	Protein TIC 55, chloroplastic [Source:UniProtKB/Swiss-Prot;Acc:Q9SK50]
	AT1G26230	2.23789693380265e-07	-18.7561197215792	CPN60B4	protein_coding	Cpn60beta4 [Source:UniProtKB/TrEMBL;Acc:A0A178WH16]
	AT3G61080	6.21568186643893e-08	-17.4595601577211		protein_coding	Protein kinase superfamily protein [Source:UniProtKB/TrEMBL;Acc:A0A1I9LR17]
	AT1G29380	0.00305836882359858	-17.1704194306847		protein_coding	Beta-1,3 glucanase [Source:UniProtKB/TrEMBL;Acc:Q6DST9]
	AT3G44990	0.000258560310355857	-17.1566448983323	XTH31	protein_coding	Xyloglucan endotransglucosylase/hydrolase protein 31 [Source:UniProtKB/Swiss-Prot;Acc:P93046]
	AT1G19150	1.24933444439327e-07	-16.9886255975575	LHCA6	protein_coding	Photosystem I chlorophyll a/b-binding protein 6, chloroplastic [Source:UniProtKB/Swiss-Prot;Acc:Q8LCQ4]
	ATCG00370	0.0025667371930651	-16.5582385022102	TRNS.3	tRNA	tRNA-Ser [Source:TAIR;Acc:ATCG00370]
	AT2G24610	0.00043172140223963	-16.3234668224265	ATCNGC14	protein_coding	cyclic nucleotide-gated channel 14 [Source:TAIR;Acc:AT2G24610]
	AT2G42900	0.000397715895290995	-16.3222926926049		protein_coding	At2g42900 [Source:UniProtKB/TrEMBL;Acc:Q9SJG7]
	AT2G37450	5.19469740738425e-05	-16.2889966993719		protein_coding	WAT1-related protein [Source:UniProtKB/TrEMBL;Acc:A0A178W1D2]
	AT2G42540	0.000626146102745135	-15.0017606955289	COR15A	protein_coding	Protein COLD-REGULATED 15A, chloroplastic [Source:UniProtKB/Swiss-Prot;Acc:Q42512]
	AT5G49150	0.00972816408307334	-14.9998741020183	ATGEX2	protein_coding	Gamete expressed 2 [Source:UniProtKB/TrEMBL;Acc:W0TY53]
	AT3G55646	0.000807395468100071	-14.9678441290031		protein_coding	Putative uncharacterized protein [Source:UniProtKB/TrEMBL;Acc:Q1G3N4]
	AT3G53210	0.00426466645268571	-14.5635411093761		protein_coding	WAT1-related protein At3g53210 [Source:UniProtKB/Swiss-Prot;Acc:F4J9A3]
	AT1G06080	5.73862750784402e-07	-14.5574550715879	ADS1	protein_coding	Delta-9 acyl-lipid desaturase 1 [Source:UniProtKB/Swiss-Prot;Acc:O65797]
	AT4G25490	0.000129631384171126	-13.8089342275123	DREB1B	protein_coding	DRE/CRT-binding factor 1 [Source:UniProtKB/TrEMBL;Acc:B6DTR3]
	AT2G01590	2.22157605404391e-06	-13.6494755643955	CRR3	protein_coding	CRR3 [Source:UniProtKB/TrEMBL;Acc:A0A178VVT4]
	AT4G27654	0.00708031118162194	-13.3795988187703		protein_coding	At4g27654 [Source:UniProtKB/TrEMBL;Acc:Q3E9V5]
	AT3G02790	1.26521634189164e-05	-13.3697228217135		protein_coding	AT3g02790/F13E7_27 [Source:UniProtKB/TrEMBL;Acc:Q9M8S0]
	AT1G52510	6.16116586728657e-08	-13.3004034731353		protein_coding	Alpha/beta-Hydrolases superfamily protein [Source:UniProtKB/TrEMBL;Acc:Q8VZ57]
	AT5G20935	1.34902464179687e-05	-12.9029598869115		protein_coding	unknown protein; CONTAINS InterPro DOMAIN/s: Protein of unknown function DUF3148 (InterPro:IPR021495); Has 30201 Blast hits to 17322 proteins in 780 species: Archae - 12; Bacteria - 1396; Metazoa - 17338; Fungi - 3422; Plants - 5037; Viruses - 0; Ot /.../karyotes - 2996 (source: NCBI BLink). [Source:TAIR;Acc:AT5G20935]
	AT3G48280	0.00697511359808216	-12.9023145247739	CYP71A25	protein_coding	Cytochrome P450 71A25 [Source:UniProtKB/Swiss-Prot;Acc:Q9STK8]
	AT5G35740	0.000113601460859738	-12.8862784508589		protein_coding	At5g35740 [Source:UniProtKB/TrEMBL;Acc:Q9FKH4]
	AT4G25290	1.02687211232784e-05	-12.7018723309031		protein_coding	DNA photolyase [Source:UniProtKB/TrEMBL;Acc:F4JSJ6]
	AT2G47880	0.000117326604640389	-12.684146099096	GRXC13	protein_coding	Glutaredoxin-C13 [Source:UniProtKB/Swiss-Prot;Acc:O82255]
	AT5G62360	0.0032128636296241	-12.6596218151691		protein_coding	Plant invertase/pectin methylesterase inhibitor superfamily protein [Source:UniProtKB/TrEMBL;Acc:Q9LVA3]
	AT5G61350	0.00275579730569111	-12.460711987211		protein_coding	Probable receptor-like protein kinase At5g61350 [Source:UniProtKB/Swiss-Prot;Acc:Q9FLJ8]
	AT1G14150	5.22421278082457e-06	-12.0671315748183	PNSL2	protein_coding	Photosynthetic NDH subunit of lumenal location 2, chloroplastic [Source:UniProtKB/Swiss-Prot;Acc:Q9XI73]
	AT4G34770	0.0099298708820907	-12.0422805273427		protein_coding	Putative uncharacterized protein AT4g34770 [Source:UniProtKB/TrEMBL;Acc:Q9SW57]
	AT1G74930	0.000530930693617231	-12.0368637391888	ERF018	protein_coding	Ethylene-responsive transcription factor ERF018 [Source:UniProtKB/Swiss-Prot;Acc:Q9S7L5]
	AT2G34930	0.000908404399112191	-12.0214597527023		protein_coding	Disease resistance family protein / LRR family protein [Source:UniProtKB/TrEMBL;Acc:O64757]
	AT1G74890	0.00746001419933592	-11.920877604213	ARR15	protein_coding	Two-component response regulator ARR15 [Source:UniProtKB/Swiss-Prot;Acc:Q7G8V2]
	AT1G47370	0.00631310874307044	-11.8035277477814		protein_coding	Toll-Interleukin-Resistance (TIR) domain family protein [Source:UniProtKB/TrEMBL;Acc:F4HT77]
	AT5G52420	0.000116782467218465	-11.4754123671446		protein_coding	Putative uncharacterized protein [Source:UniProtKB/TrEMBL;Acc:Q9FHB8]
	AT3G48420	1.11283843540131e-07	-11.4192030442794	CBBY	protein_coding	CBBY-like protein [Source:UniProtKB/Swiss-Prot;Acc:Q94K71]
	AT4G17490	0.000247581710662261	-11.3585379755696	ERF6	protein_coding	Ethylene-responsive transcription factor 6 [Source:UniProtKB/Swiss-Prot;Acc:Q8VZ91]
	AT1G65390	0.000920075729603124	-11.2837479853088	PP2A5	protein_coding	Protein PHLOEM PROTEIN 2-LIKE A5 [Source:UniProtKB/Swiss-Prot;Acc:Q9C5Q9]
	AT5G21430	5.63731046223478e-07	-11.2767968546948	ndhU	protein_coding	NdhU [Source:UniProtKB/TrEMBL;Acc:A0A178UN62]
	AT4G18810	2.43574123073267e-07	-11.1207830903132		protein_coding	NAD(P)-binding Rossmann-fold superfamily protein [Source:UniProtKB/TrEMBL;Acc:F4JRN8]
	AT5G44490	0.000948831739851042	-11.0310255281956		protein_coding	FBD-associated F-box protein At5g44490 [Source:UniProtKB/Swiss-Prot;Acc:Q9FI16]
	AT1G15175	2.87509774230787e-05	-10.9307029743241		lncRNA	other RNA [Source:TAIR;Acc:AT1G15175]
	AT5G48300	7.56940400273684e-07	-10.7894740652123	APS1	protein_coding	Glucose-1-phosphate adenylyltransferase small subunit, chloroplastic [Source:UniProtKB/Swiss-Prot;Acc:P55228]
	AT2G26695	0.00498983784390231	-10.6679649243163		protein_coding	At2g26695 [Source:UniProtKB/TrEMBL;Acc:Q6ID73]
	AT2G45350	0.000425963499665881	-10.3508402980624	CRR4	protein_coding	Pentatricopeptide repeat-containing protein At2g45350, chloroplastic [Source:UniProtKB/Swiss-Prot;Acc:O22137]
	AT5G50950	1.85242550285318e-07	-10.3281458709559	FUM2	protein_coding	AT5G50950 protein [Source:UniProtKB/TrEMBL;Acc:B9DFR5]
	AT4G29610	0.00010594110434142	-10.1393624224767	CDA6	protein_coding	Cytidine deaminase 6 [Source:UniProtKB/Swiss-Prot;Acc:Q9SU86]
	AT5G39530	1.93094259942665e-07	-10.1260803970571		protein_coding	Putative uncharacterized protein At5g39530 [Source:UniProtKB/TrEMBL;Acc:Q8GWM5]
	AT3G62910	1.11283843540131e-07	-10.1085706268877	APG3	protein_coding	Peptide chain release factor APG3, chloroplastic [Source:UniProtKB/Swiss-Prot;Acc:Q8RX79]
	AT1G20190	7.69268346673208e-06	-10.1047773508527	EXPA11	protein_coding	Expansin-A11 [Source:UniProtKB/Swiss-Prot;Acc:Q9LNU3]
	AT5G18660	1.00591740862064e-05	-9.96747920926063	DVR	protein_coding	Divinyl chlorophyllide a 8-vinyl-reductase, chloroplastic [Source:UniProtKB/Swiss-Prot;Acc:Q1H537]
	AT5G51010	4.22467627211227e-07	-9.88372423705317		protein_coding	Putative uncharacterized protein [Source:UniProtKB/TrEMBL;Acc:Q9FI47]
	AT3G60290	4.31549526612104e-05	-9.81510501283423		protein_coding	2-oxoglutarate (2OG) and Fe(II)-dependent oxygenase superfamily protein [Source:UniProtKB/TrEMBL;Acc:F4JAP7]
	AT5G47440	5.34927246847395e-05	-9.80187557515545		protein_coding	At5g47440 [Source:UniProtKB/TrEMBL;Acc:Q9FGL4]
	AT1G12010	0.00020394060548216	-9.7056898856352		protein_coding	1-aminocyclopropane-1-carboxylate oxidase 3 [Source:UniProtKB/Swiss-Prot;Acc:O65378]
	AT1G07320	1.97616935290329e-06	-9.69919556720866	RPL4	protein_coding	RPL4 [Source:UniProtKB/TrEMBL;Acc:A0A178WQG5]
	AT5G36910	0.00221406636265192	-9.68933699589202	THI2.2	protein_coding	At5g36910 [Source:UniProtKB/TrEMBL;Acc:A6QRC1]
	AT3G62950	0.000206334843959938	-9.6533081803574	GRXC11	protein_coding	Glutaredoxin-C11 [Source:UniProtKB/Swiss-Prot;Acc:Q9LYC6]
	AT4G28660	5.18782014130203e-06	-9.63573989809292	PSB28	protein_coding	Photosystem II reaction center Psb28 protein [Source:UniProtKB/TrEMBL;Acc:F4JM05]
	AT1G22590	1.18720033847676e-05	-9.53361864700119	AGL87	protein_coding	AGAMOUS-like 87 [Source:UniProtKB/TrEMBL;Acc:Q7X9H1]
	AT3G04550	0.000135759557203903	-9.52600154270347	RAF1.2	protein_coding	Rubisco accumulation factor 1.2, chloroplastic [Source:UniProtKB/Swiss-Prot;Acc:Q9SR19]
	AT3G53800	1.44463575646361e-06	-9.49566889315252	Fes1B	protein_coding	Fes1B [Source:UniProtKB/TrEMBL;Acc:Q9M346]
	AT1G32520	2.20918914191377e-05	-9.49318833178146		protein_coding	Putative uncharacterized protein At1g32520 [Source:UniProtKB/TrEMBL;Acc:Q682Q6]
	AT4G25780	8.28086203880997e-05	-9.4375685525669		protein_coding	CAP (Cysteine-rich secretory proteins, Antigen 5, and Pathogenesis-related 1 protein) superfamily protein [Source:UniProtKB/TrEMBL;Acc:Q9SW05]
	AT1G74070	0.000518916339053006	-9.23259883373962	CYP26-2	protein_coding	Peptidyl-prolyl cis-trans isomerase CYP26-2, chloroplastic [Source:UniProtKB/Swiss-Prot;Acc:F4HTT6]
	AT3G28650	0.00219787943633935	-9.19463486680465		protein_coding	Cysteine/Histidine-rich C1 domain family protein [Source:UniProtKB/TrEMBL;Acc:Q9LJJ0]
	AT3G15520	1.0502253351245e-06	-9.18176326104368	CYP37	protein_coding	Peptidyl-prolyl cis-trans isomerase CYP37, chloroplastic [Source:UniProtKB/Swiss-Prot;Acc:P82869]
	AT2G26870	1.86097793713689e-05	-9.17958439851543	NPC2	protein_coding	Non-specific phospholipase C2 [Source:UniProtKB/Swiss-Prot;Acc:O81020]
	AT5G50335	7.1139198142753e-06	-9.06768016968504		protein_coding	At5g50335 [Source:UniProtKB/TrEMBL;Acc:Q8LEB7]
	AT4G36410	0.000190246756653729	-8.99369072915818	UBC17	protein_coding	Probable ubiquitin-conjugating enzyme E2 17 [Source:UniProtKB/Swiss-Prot;Acc:O23239]
	AT5G05740	7.02223303843861e-08	-8.98828440711065	EGY2	protein_coding	Probable zinc metalloprotease EGY2, chloroplastic [Source:UniProtKB/Swiss-Prot;Acc:Q9FFK3]
	AT5G51190	0.000362447368618866	-8.90283030645273	ERF105	protein_coding	Ethylene-responsive transcription factor ERF105 [Source:UniProtKB/Swiss-Prot;Acc:Q8VY90]
	AT1G61890	0.000548104722810971	-8.83752724404143	DTX37	protein_coding	Protein DETOXIFICATION 37 [Source:UniProtKB/Swiss-Prot;Acc:O80695]
	AT2G46910	1.58531637078601e-06	-8.79926603016614	PAP10	protein_coding	Probable plastid-lipid-associated protein 10, chloroplastic [Source:UniProtKB/Swiss-Prot;Acc:Q8W4F1]
	AT1G23750	3.72615994879064e-05	-8.79570152526924		protein_coding	F5O8.30 protein [Source:UniProtKB/TrEMBL;Acc:Q9ZUC0]
	AT3G62460	2.97749770058958e-05	-8.7692553406879		protein_coding	AT3g62460/T12C14_160 [Source:UniProtKB/TrEMBL;Acc:Q9LZP4]
	AT5G23120	2.03835614926273e-06	-8.67985660801087	HCF136	protein_coding	photosystem II stability/assembly factor, chloroplast (HCF136) [Source:TAIR;Acc:AT5G23120]
	AT1G76650	0.00276544226167964	-8.67220689785889	CML38	protein_coding	CML38 [Source:UniProtKB/TrEMBL;Acc:A0A178WMC5]
	AT5G28500	0.000156860841851343	-8.59928336925142	RAF1.1	protein_coding	Rubisco accumulation factor 1.1, chloroplastic [Source:UniProtKB/Swiss-Prot;Acc:Q9LKR8]
	AT3G14150	3.82491434515394e-07	-8.59429913865185	GLO3	protein_coding	HAOX2 [Source:UniProtKB/TrEMBL;Acc:A0A178VKC7]
	AT3G24520	0.00110399406309683	-8.40702120862615	HSFC1	protein_coding	Heat stress transcription factor C-1 [Source:UniProtKB/Swiss-Prot;Acc:Q9LV52]
	AT2G26355	0.00562149551649018	-8.39802650578233		lncRNA	other RNA [Source:TAIR;Acc:AT2G26355]
	AT1G13820	7.36172512562317e-07	-8.35822060899095		protein_coding	Alpha/beta-Hydrolases superfamily protein [Source:UniProtKB/TrEMBL;Acc:Q6NL07]
	AT5G60660	0.00275203503744874	-8.34527376512756	PIP2-4	protein_coding	PIP2F [Source:UniProtKB/TrEMBL;Acc:A0A178UG45]
	ATCG00700	7.88439306556123e-05	-8.25272838525046	PSBN	protein_coding	Protein PsbN [Source:UniProtKB/Swiss-Prot;Acc:P62113]
	AT5G47900	0.000251600469748519	-8.21560860566124		protein_coding	Protein of unknown function (DUF1624) [Source:TAIR;Acc:AT5G47900]
	AT1G14700	1.31529816549196e-06	-8.18805670505136	PAP3	protein_coding	Purple acid phosphatase 3 [Source:UniProtKB/Swiss-Prot;Acc:Q8H129]
	AT4G32770	0.00380722181234282	-8.17710562808211	VTE1	protein_coding	Tocopherol cyclase, chloroplastic [Source:UniProtKB/Swiss-Prot;Acc:Q94FY7]
	AT1G01790	1.59777146759975e-05	-8.1699009912047	KEA1	protein_coding	K(+) efflux antiporter 1, chloroplastic [Source:UniProtKB/Swiss-Prot;Acc:Q9ZTZ7]
	AT4G15660	0.00441578581752942	-8.15948881912946	GRXS8	protein_coding	Monothiol glutaredoxin-S8 [Source:UniProtKB/Swiss-Prot;Acc:O23417]
	AT4G26370	1.11283843540131e-07	-8.08995839327918		protein_coding	Antitermination NusB domain-containing protein [Source:UniProtKB/TrEMBL;Acc:Q93XY7]
	AT5G18060	0.00133392161249649	-8.03271241218357	SAUR23	protein_coding	SAUR23 [Source:UniProtKB/TrEMBL;Acc:A0A178UM65]
	AT1G74670	6.19080609910008e-06	-7.9885035815698	GASA6	protein_coding	Gibberellin-regulated protein 6 [Source:UniProtKB/Swiss-Prot;Acc:Q6NMQ7]
	AT1G64680	7.66680262163669e-07	-7.96898364005021		protein_coding	At1g64680 [Source:UniProtKB/TrEMBL;Acc:Q9SGU7]
	AT2G38400	2.45639691384935e-06	-7.96858631480668	AGT3	protein_coding	Alanine:glyoxylate aminotransferase 3 [Source:UniProtKB/TrEMBL;Acc:F4ISY3]
	AT2G29180	9.74318268324146e-07	-7.9528283602798		protein_coding	Putative uncharacterized protein At2g29180 [Source:UniProtKB/TrEMBL;Acc:Q9ZW05]
	AT1G74880	1.49659130825658e-07	-7.94065749652789	ndhO	protein_coding	NAD(P)H-quinone oxidoreductase subunit O, chloroplastic [Source:UniProtKB/Swiss-Prot;Acc:Q9S829]
	AT4G18970	1.11283843540131e-07	-7.86515038696287		protein_coding	GDSL-like Lipase/Acylhydrolase superfamily protein [Source:UniProtKB/TrEMBL;Acc:F4JSC9]
	AT2G37025	0.000634897177717608	-7.85986545706887	TRFL8	protein_coding	TRF-like 8 [Source:UniProtKB/TrEMBL;Acc:F4IPY7]
	AT5G52970	6.21568186643893e-08	-7.84276180631585		protein_coding	Thylakoid lumenal 15.0 kDa protein 2, chloroplastic [Source:UniProtKB/Swiss-Prot;Acc:Q9LVV5]
	AT3G25920	5.73862750784402e-07	-7.82600090007718	RPL15	protein_coding	50S ribosomal protein L15, chloroplastic [Source:UniProtKB/Swiss-Prot;Acc:P25873]
	AT4G12900	2.37136240783412e-05	-7.75022022350808		protein_coding	Gamma interferon responsive lysosomal thiol (GILT) reductase family protein [Source:UniProtKB/TrEMBL;Acc:Q9SV79]
	AT1G33475	0.000543550302640586	-7.73122773388152	PHYL1.2	protein_coding	Phytolongin Phyl1.2 [Source:UniProtKB/Swiss-Prot;Acc:Q84WF5]
	AT2G01755	5.40942016436866e-05	-7.7121863396814		protein_coding	unknown protein; FUNCTIONS IN: molecular_function unknown; INVOLVED IN: biological_process unknown; LOCATED IN: chloroplast; Has 120 Blast hits to 120 proteins in 52 species: Archae - 0; Bacteria - 80; Metazoa - 0; Fungi - 0; Plants - 24; Viruses - /.../er Eukaryotes - 16 (source: NCBI BLink). [Source:TAIR;Acc:AT2G01755]
	AT1G09350	0.00138135908334859	-7.71119850688736	GOLS3	protein_coding	Hexosyltransferase (Fragment) [Source:UniProtKB/TrEMBL;Acc:W8PVD7]
	AT1G30520	7.56940400273684e-07	-7.68113855835759	AAE14	protein_coding	2-succinylbenzoate--CoA ligase, chloroplastic/peroxisomal [Source:UniProtKB/Swiss-Prot;Acc:Q8VYJ1]
	AT3G05800	0.00829746066401399	-7.65886979832694	BHLH150	protein_coding	AIF1 [Source:UniProtKB/TrEMBL;Acc:A0A178V9X2]
	AT1G75960	5.89944485848042e-05	-7.64561635018766	AAE8	protein_coding	Probable acyl-activating enzyme 8 [Source:UniProtKB/Swiss-Prot;Acc:Q9LQS1]
	AT4G09040	8.72484726920376e-08	-7.62545031205418		protein_coding	At4g09040 [Source:UniProtKB/TrEMBL;Acc:Q6NPL0]
	AT2G42870	3.2570109156445e-05	-7.59182969593322	PAR1	protein_coding	Transcription factor PAR1 [Source:UniProtKB/Swiss-Prot;Acc:Q9SJH0]
	AT3G14450	7.83149486838553e-05	-7.59036798740718	CID9	protein_coding	Polyadenylate-binding protein-interacting protein 9 [Source:UniProtKB/Swiss-Prot;Acc:Q9LRR6]
	AT3G58430	0.000620146750061126	-7.54510691929144		protein_coding	TRAF-like family protein [Source:TAIR;Acc:AT3G58430]
	AT5G62280	0.000282093887278212	-7.52990412582752		protein_coding	At5g62280 [Source:UniProtKB/TrEMBL;Acc:Q9LVA8]
	AT5G50240	0.000524597776901842	-7.51858172438451	PIMT2	protein_coding	Protein-L-isoaspartate O-methyltransferase 2 [Source:UniProtKB/Swiss-Prot;Acc:Q64J17]
	AT1G18060	1.72384776456051e-06	-7.51291878508914		protein_coding	AT1g18060/T10F20.23 [Source:UniProtKB/TrEMBL;Acc:Q9LM40]
	AT2G30790	0.000116782467218465	-7.4272131608159	PSBP2	protein_coding	Putative oxygen-evolving enhancer protein 2-2 [Source:UniProtKB/Swiss-Prot;Acc:O49344]
	AT2G17880	0.0023935821880116	-7.41113670864147		protein_coding	At2g17880 [Source:UniProtKB/TrEMBL;Acc:O48828]
	AT1G01250	0.00526235564032018	-7.38596253927873	ERF023	protein_coding	Ethylene-responsive transcription factor ERF023 [Source:UniProtKB/Swiss-Prot;Acc:Q1ECI2]
	AT3G51470	9.04666560435201e-05	-7.32356186936691		protein_coding	Probable protein phosphatase 2C 47 [Source:UniProtKB/Swiss-Prot;Acc:Q9SD02]
	AT4G15690	0.00742959868137832	-7.31186007486476	GRXS5	protein_coding	Monothiol glutaredoxin-S5 [Source:UniProtKB/Swiss-Prot;Acc:O23420]
	AT3G10940	2.73328786192434e-07	-7.309012013298	LSF2	protein_coding	Phosphoglucan phosphatase LSF2, chloroplastic [Source:UniProtKB/Swiss-Prot;Acc:Q9SRK5]
	AT2G29490	1.71528047475162e-05	-7.3007597184171	GSTU1	protein_coding	Glutathione S-transferase U1 [Source:UniProtKB/Swiss-Prot;Acc:Q9ZW30]
	AT4G30290	0.00312055642643295	-7.22378847607274	XTH19	protein_coding	Xyloglucan endotransglucosylase/hydrolase [Source:UniProtKB/TrEMBL;Acc:A0A178UU22]
	AT1G16130	0.00915398181531199	-7.18705206815915	WAKL2	protein_coding	Wall-associated receptor kinase-like 2 [Source:UniProtKB/Swiss-Prot;Acc:Q7X8C5]
	AT1G75690	1.88104612633638e-07	-7.17888963185338	LQY1	protein_coding	LQY1 [Source:UniProtKB/TrEMBL;Acc:A0A178W9N8]
	AT1G59840	2.71364875128747e-07	-7.1600760829036	CCB4	protein_coding	Protein COFACTOR ASSEMBLY OF COMPLEX C SUBUNIT B CCB4, chloroplastic [Source:UniProtKB/Swiss-Prot;Acc:Q6NQK9]
	AT1G56670	0.000612215807749854	-7.12753029871323	LIP4	protein_coding	GDSL esterase/lipase LIP-4 [Source:UniProtKB/Swiss-Prot;Acc:Q9FXB6]
	AT3G01440	4.74083641228817e-07	-7.08592897406532	PNSL3	protein_coding	Photosynthetic NDH subunit of lumenal location 3, chloroplastic [Source:UniProtKB/Swiss-Prot;Acc:Q9SGH4]
	AT5G42070	1.57841017282979e-05	-7.08186934968987		protein_coding	Putative uncharacterized protein [Source:UniProtKB/TrEMBL;Acc:Q8RWR9]
	AT1G60600	4.6099940956189e-07	-7.07188578601418	ABC4	protein_coding	2-carboxy-1,4-naphthoquinone phytyltransferase, chloroplastic [Source:UniProtKB/Swiss-Prot;Acc:Q0WUA3]
	AT4G17600	2.08523454742751e-06	-7.02515699888433	LIL3.1	protein_coding	Light-harvesting complex-like protein 3 isotype 1, chloroplastic [Source:UniProtKB/Swiss-Prot;Acc:Q9SYX1]
	AT2G40610	3.53077160697811e-05	-6.98817740305256	EXPA8	protein_coding	EXPA8 [Source:UniProtKB/TrEMBL;Acc:A0A178VTJ9]
	AT4G19100	1.11473171647929e-06	-6.9442646418619	PAM68	protein_coding	Protein PAM68, chloroplastic [Source:UniProtKB/Swiss-Prot;Acc:O49668]
	AT4G12690	2.45639691384935e-06	-6.94032686833745		protein_coding	At4g12690 [Source:UniProtKB/TrEMBL;Acc:Q9SU17]
	AT3G05640	1.21253167051924e-05	-6.88298255091873		protein_coding	Probable protein phosphatase 2C 34 [Source:UniProtKB/Swiss-Prot;Acc:Q9M9W9]
	AT1G09333	0.00172967152182822	-6.88086890881663		snoRNA
	AT4G17560	6.16116586728657e-08	-6.86728584419572		protein_coding	50S ribosomal protein L19-1, chloroplastic [Source:UniProtKB/Swiss-Prot;Acc:Q8W463]
	AT4G35350	0.000123351592687007	-6.82184228662117	XCP1	protein_coding	Cysteine protease XCP1 [Source:UniProtKB/Swiss-Prot;Acc:O65493]
	AT5G52100	2.37545592505719e-05	-6.82064211290728	DAPB3	protein_coding	CRR1 [Source:UniProtKB/TrEMBL;Acc:A0A178UH15]
	AT5G57760	0.000337343184550112	-6.81442471665414		protein_coding	At5g57760 [Source:UniProtKB/TrEMBL;Acc:Q9FHG7]
	AT5G05890	7.33659842917763e-05	-6.81352928639724	UGT76C5	protein_coding	Glycosyltransferase (Fragment) [Source:UniProtKB/TrEMBL;Acc:W8PV16]
	AT5G25460	1.11283843540131e-07	-6.8098166486053		protein_coding	At5g25460 [Source:UniProtKB/TrEMBL;Acc:Q94F20]
	ATCG00420	7.55786056129053e-06	-6.77724114876527	NDHJ	protein_coding	NAD(P)H-quinone oxidoreductase subunit J, chloroplastic [Source:UniProtKB/Swiss-Prot;Acc:P56754]
	ATCG00320	0.00824992077851732	-6.77282125661995	TRNFM	tRNA	tRNA-Phe [Source:TAIR;Acc:ATCG00320]
	AT4G29780	0.00289477743518961	-6.74828943063583		protein_coding	Nuclease [Source:UniProtKB/TrEMBL;Acc:Q84J48]
	AT3G16670	0.00142501156019133	-6.73893957655354		protein_coding	AT3g16670/MGL6_12 [Source:UniProtKB/TrEMBL;Acc:Q9LUR6]
	AT5G02540	9.86816805797449e-05	-6.70867697099116		protein_coding	NAD(P)-binding Rossmann-fold superfamily protein [Source:UniProtKB/TrEMBL;Acc:F4KCF2]
	AT3G45230	0.000177734087708088	-6.70190173358402		protein_coding	Hydroxyproline-rich glycoprotein family protein [Source:UniProtKB/TrEMBL;Acc:Q9M1T6]
	AT5G52190	3.13878870679475e-05	-6.68702780318617		protein_coding	At5g52190 [Source:UniProtKB/TrEMBL;Acc:Q9LTK1]
	AT3G24430	1.11283843540131e-07	-6.67761957758045	HCF101	protein_coding	Fe-S cluster assembly factor HCF101, chloroplastic [Source:UniProtKB/Swiss-Prot;Acc:Q6STH5]
	AT5G45340	0.00443801275322578	-6.64104164374021	CYP707A3	protein_coding	Abscisic acid 8'-hydroxylase 3 [Source:UniProtKB/Swiss-Prot;Acc:Q9FH76]
	AT3G15190	3.24380823432578e-07	-6.60945834637295	RPS20	protein_coding	PRPS20 [Source:UniProtKB/TrEMBL;Acc:A0A178VMN1]
	AT5G45310	0.00150689391243249	-6.60044670127104		protein_coding	AT5g45310/K9E15_9 [Source:UniProtKB/TrEMBL;Acc:Q94JR2]
	AT3G53130	3.25928296114285e-06	-6.55566854379477	CYP97C1	protein_coding	Carotene epsilon-monooxygenase, chloroplastic [Source:UniProtKB/Swiss-Prot;Acc:Q6TBX7]
	AT4G35770	0.00306132041888739	-6.53610539472331	STR15	protein_coding	SEN1 [Source:UniProtKB/TrEMBL;Acc:A0A178UYD5]
	AT5G09300	6.24880526731082e-05	-6.49774894614677		protein_coding	2-oxoisovalerate dehydrogenase subunit alpha 2, mitochondrial [Source:UniProtKB/Swiss-Prot;Acc:Q84JL2]
	AT5G24314	8.29189399724672e-06	-6.48090245424844	PTAC7	protein_coding	plastid transcriptionally active7 [Source:TAIR;Acc:AT5G24314]
	AT1G57770	1.3123515210966e-06	-6.47489379504999		protein_coding	FAD/NAD(P)-binding oxidoreductase family protein [Source:UniProtKB/TrEMBL;Acc:Q9FVR9]
	AT2G38140	5.36773121336884e-06	-6.46144617792584	RPS31	protein_coding	30S ribosomal protein S31, chloroplastic [Source:UniProtKB/Swiss-Prot;Acc:O80439]
	AT4G31310	5.25940738223342e-06	-6.45431392625468		protein_coding	AIG2-like (avirulence induced gene) family protein [Source:TAIR;Acc:AT4G31310]
	AT2G21770	0.00191800100461245	-6.44194461185623	CESA9	protein_coding	Probable cellulose synthase A catalytic subunit 9 [UDP-forming] [Source:UniProtKB/Swiss-Prot;Acc:Q9SJ22]
	AT2G43590	0.00226676227952576	-6.4266213392274		protein_coding	Endochitinase At2g43590 [Source:UniProtKB/Swiss-Prot;Acc:O24658]
	AT5G51790	0.00316206114602013	-6.41858947928502		protein_coding	basic helix-loop-helix (bHLH) DNA-binding superfamily protein [Source:TAIR;Acc:AT5G51790]
	AT5G51390	0.00166515696520982	-6.41236143175723		protein_coding	unknown protein; Has 30201 Blast hits to 17322 proteins in 780 species: Archae - 12; Bacteria - 1396; Metazoa - 17338; Fungi - 3422; Plants - 5037; Viruses - 0; Other Eukaryotes - 2996 (source: NCBI BLink). [Source:TAIR;Acc:AT5G51390]
	AT3G58850	2.5240096598365e-05	-6.38905078532523	PAR2	protein_coding	Transcription factor PAR2 [Source:UniProtKB/Swiss-Prot;Acc:Q9LXR7]
	AT3G52150	2.23789693380265e-07	-6.36156942411915	PSRP2	protein_coding	PSRP2 [Source:UniProtKB/TrEMBL;Acc:A0A178VFQ5]
	AT1G80840	0.00153090137409604	-6.33215095441212	WRKY40	protein_coding	Probable WRKY transcription factor 40 [Source:UniProtKB/Swiss-Prot;Acc:Q9SAH7]
	AT5G07080	0.000826715781637916	-6.32673731771796		protein_coding	HXXXD-type acyl-transferase family protein [Source:UniProtKB/TrEMBL;Acc:Q9LYQ7]
	AT1G08160	0.00141656367802766	-6.29977689580464		protein_coding	Uncharacterized protein At1g08160 [Source:UniProtKB/Swiss-Prot;Acc:Q8VZ13]
	AT3G63140	9.91307301320796e-07	-6.29964004523162	CSP41A	protein_coding	Chloroplast stem-loop binding protein of 41 kDa a, chloroplastic [Source:UniProtKB/Swiss-Prot;Acc:Q9LYA9]
	AT2G42530	0.00562532655028913	-6.28838277112512	COR15B	protein_coding	Protein COLD-REGULATED 15B, chloroplastic [Source:UniProtKB/Swiss-Prot;Acc:Q9SIN5]
	AT1G43650	0.000431853700757524	-6.28491133199614		protein_coding	WAT1-related protein At1g43650 [Source:UniProtKB/Swiss-Prot;Acc:Q6NMB7]
	AT5G05860	2.4740968730594e-05	-6.27218269217164	UGT76C2	protein_coding	Glycosyltransferase (Fragment) [Source:UniProtKB/TrEMBL;Acc:W8QNB5]
	AT3G27160	4.16083908020773e-06	-6.26478503768013	GHS1	protein_coding	Ribosomal protein S21 family protein [Source:UniProtKB/TrEMBL;Acc:A0A1I9LRJ3]
	AT2G34620	0.00018593379205961	-6.25516423696373		protein_coding	Mitochondrial transcription termination factor family protein [Source:UniProtKB/TrEMBL;Acc:O64685]
	AT4G34730	8.1151796254274e-05	-6.24680900017325		protein_coding	Probable ribosome-binding factor A, chloroplastic [Source:UniProtKB/Swiss-Prot;Acc:O65693]
	AT1G78995	0.000240829429119357	-6.20646249185855		protein_coding	At1g78995 [Source:UniProtKB/TrEMBL;Acc:Q8L5A1]
	AT1G62440	0.00154303759340864	-6.18189182268247	LRX2	protein_coding	Leucine-rich repeat extensin-like protein 2 [Source:UniProtKB/Swiss-Prot;Acc:O48809]
	AT5G02710	4.6099940956189e-07	-6.16446962249336		protein_coding	At5g02710 [Source:UniProtKB/TrEMBL;Acc:Q9LZ14]
	AT2G24090	5.66147361902516e-06	-6.16199921042863	RPL35	protein_coding	50S ribosomal protein L35, chloroplastic [Source:UniProtKB/Swiss-Prot;Acc:Q8VZ55]
	AT3G14940	0.000382269606180724	-6.11447933717614	PPC3	protein_coding	Phosphoenolpyruvate carboxylase 3 [Source:UniProtKB/Swiss-Prot;Acc:Q84VW9]
	AT1G75880	0.00211404479866282	-6.10562594954422	EXL1	protein_coding	GDSL esterase/lipase EXL1 [Source:UniProtKB/Swiss-Prot;Acc:Q94CH8]
	AT1G04733	0.00750358932077518	-6.10217965603113		snRNA
	AT3G15450	0.00715462501706007	-6.08470461276866		protein_coding	AT3g15450/MJK13_11 [Source:UniProtKB/TrEMBL;Acc:Q9LE80]
	AT5G54600	7.1139198142753e-06	-6.06244764757427	RPL24	protein_coding	SVR8 [Source:UniProtKB/TrEMBL;Acc:A0A178U954]
	AT2G09695	0.00617934496510145	-6.05745485517187		snoRNA
	AT1G79850	5.86473692971301e-06	-6.05062347149646	RPS17	protein_coding	30S ribosomal protein S17, chloroplastic [Source:UniProtKB/Swiss-Prot;Acc:P16180]
	AT3G01960	0.00340528086009497	-6.04495555850061		protein_coding	At3g01960 [Source:UniProtKB/TrEMBL;Acc:Q9S839]
	AT1G50900	3.40803173511642e-06	-6.03537326071084	LTD	protein_coding	Protein LHCP TRANSLOCATION DEFECT [Source:UniProtKB/Swiss-Prot;Acc:Q8VY88]
	AT4G00370	6.21568186643893e-08	-6.00599917046857	PHT4;4	protein_coding	Ascorbate transporter, chloroplastic [Source:UniProtKB/Swiss-Prot;Acc:Q8GX78]
	AT2G43030	2.15452253703443e-06	-6.00596004631175	RPL3A	protein_coding	50S ribosomal protein L3-1, chloroplastic [Source:UniProtKB/Swiss-Prot;Acc:Q9SKX4]
	AT5G65220	5.01684249646417e-06	-5.96243628454627	RPL29	protein_coding	AT5G65220 protein [Source:UniProtKB/TrEMBL;Acc:B9DH43]
	AT5G24490	3.71607377644833e-07	-5.95995892969876		protein_coding	30S ribosomal protein [Source:UniProtKB/TrEMBL;Acc:Q94K97]
	AT1G33770	8.16438766655923e-05	-5.95864391660406		protein_coding	Protein kinase superfamily protein [Source:UniProtKB/TrEMBL;Acc:Q9LQ29]
	AT4G13395	0.00404401680705532	-5.95572950076591	DVL10	protein_coding	DVL10 [Source:UniProtKB/TrEMBL;Acc:Q6IM91]
	AT3G26060	1.24933444439327e-07	-5.94924175405192	ATPRX Q	protein_coding	Thioredoxin superfamily protein [Source:UniProtKB/TrEMBL;Acc:F4JBC9]
	AT4G06536	0.00265812350417359	-5.93384929256354		protein_coding	At4g06536 [Source:UniProtKB/TrEMBL;Acc:Q1PEB2]
	AT3G13120	1.13355187141185e-07	-5.91422903888812	RPS10	protein_coding	30S ribosomal protein S10, chloroplastic [Source:UniProtKB/Swiss-Prot;Acc:Q9LK61]
	AT5G50915	7.1653401360433e-05	-5.91287206607904	BHLH137	protein_coding	Transcription factor bHLH137 [Source:UniProtKB/Swiss-Prot;Acc:Q93W88]
	AT2G35660	2.28836159919138e-05	-5.88870609460237	CTF2A	protein_coding	FAD/NAD(P)-binding oxidoreductase family protein [Source:UniProtKB/TrEMBL;Acc:Q9ZQN9]
	AT3G05020	4.40211013511512e-05	-5.88573100539139	ACP1	protein_coding	Acyl carrier protein [Source:UniProtKB/TrEMBL;Acc:Q0WT41]
	ATCG01290	0.00182459272626879	-5.8697298513477	TRNI.4	tRNA	tRNA-Ile [Source:TAIR;Acc:ATCG01290]
	AT3G50685	1.79044019891953e-05	-5.86836487327337		protein_coding	AT3g50680/T3A5_60 [Source:UniProtKB/TrEMBL;Acc:Q941E5]
	AT4G24570	0.0034489207638715	-5.86650763650139	PUMP4	protein_coding	DIC2 [Source:UniProtKB/TrEMBL;Acc:A0A178URN9]
	AT1G55490	9.72280872719134e-05	-5.84418486289045	CPN60B1	protein_coding	LEN1 [Source:UniProtKB/TrEMBL;Acc:A0A178W724]
	AT1G29395	0.000879208487948883	-5.81214612549745	COR413IM1	protein_coding	Cold-regulated 413 inner membrane protein 1, chloroplastic [Source:UniProtKB/Swiss-Prot;Acc:Q94AL8]
	AT4G06534	0.00434653411136356	-5.79267085447223		protein_coding	unknown protein; FUNCTIONS IN: molecular_function unknown; INVOLVED IN: biological_process unknown; LOCATED IN: endomembrane system; Has 22 Blast hits to 22 proteins in 8 species: Archae - 0; Bacteria - 0; Metazoa - 0; Fungi - 0; Plants - 22; Viruse /.../ Other Eukaryotes - 0 (source: NCBI BLink). [Source:TAIR;Acc:AT4G06534]
	AT2G27130	0.000269209379201033	-5.78291656751583	XYP11	protein_coding	Xylogen-like protein 11 [Source:UniProtKB/Swiss-Prot;Acc:Q9ZVC7]
	AT1G77490	1.11283843540131e-07	-5.76431252033089	APXT	protein_coding	L-ascorbate peroxidase T, chloroplastic [Source:UniProtKB/Swiss-Prot;Acc:Q42593]
	AT1G10560	3.55771736258864e-05	-5.76071199756388	PUB18	protein_coding	U-box domain-containing protein 18 [Source:UniProtKB/Swiss-Prot;Acc:Q9XIJ5]
	AT3G14210	3.7395776526064e-06	-5.75050138867603	ESM1	protein_coding	GDSL esterase/lipase ESM1 [Source:UniProtKB/Swiss-Prot;Acc:Q9LJG3]
	AT5G15960	0.00169715055123934	-5.74662365538539	KIN1	protein_coding	Stress-induced protein KIN1 [Source:UniProtKB/Swiss-Prot;Acc:P18612]
	AT1G03310	0.000187416184507403	-5.72921405502804	ISA2	protein_coding	ISA2 [Source:UniProtKB/TrEMBL;Acc:A0A178WGA8]
	AT4G24380	0.000537698461907771	-5.70369607750826		protein_coding	INVOLVED IN: 10-formyltetrahydrofolate biosynthetic process, folic acid and derivative biosynthetic process; EXPRESSED IN: 24 plant structures; EXPRESSED DURING: 15 growth stages; CONTAINS InterPro DOMAIN/s: Serine hydrolase (InterPro:IPR005645); BE /.../bidopsis thaliana protein match is: alpha/beta-Hydrolases superfamily protein (TAIR:AT5G65400.1); Has 30201 Blast hits to 17322 proteins in 780 …
	AT1G05560	7.05639215185254e-05	-5.69180456633142	UGT1	protein_coding	UDP-glucosyltransferase 75B1 [Source:TAIR;Acc:AT1G05560]
	AT1G22740	0.00128657677546425	-5.68520907042828	RABG3B	protein_coding	Ras-related protein RABG3b [Source:UniProtKB/Swiss-Prot;Acc:O04157]
	AT3G19720	4.98385048587365e-05	-5.68252219343959	ARC5	protein_coding	Dynamin-like protein ARC5 [Source:UniProtKB/Swiss-Prot;Acc:Q84N64]
	AT2G43750	4.16083908020773e-06	-5.65289434318341	OASB	protein_coding	Cysteine synthase [Source:UniProtKB/TrEMBL;Acc:Q0WW95]
	AT3G51510	3.97625721992306e-07	-5.6466944822183		protein_coding	AT3g51510/F26O13_150 [Source:UniProtKB/TrEMBL;Acc:Q9SCZ8]
	AT2G03710	1.84180624903756e-06	-5.62343661795289	AGL3	protein_coding	Agamous-like MADS-box protein AGL3 [Source:UniProtKB/Swiss-Prot;Acc:P29383]
	AT1G34760	8.29189399724672e-06	-5.60984678788458	GRF11	protein_coding	general regulatory factor 11 [Source:TAIR;Acc:AT1G34760]
	AT5G38420	0.00264152005823198	-5.60242072215932	RBCS-2B	protein_coding	Ribulose bisphosphate carboxylase small chain 2B, chloroplastic [Source:UniProtKB/Swiss-Prot;Acc:P10797]
	AT2G29730	0.000156773302510594	-5.59719124032521	UGT71D1	protein_coding	Glycosyltransferase (Fragment) [Source:UniProtKB/TrEMBL;Acc:W8PVN2]
	AT2G44920	1.11473171647929e-06	-5.57554443502807		protein_coding	Thylakoid lumenal 15 kDa protein 1, chloroplastic [Source:UniProtKB/Swiss-Prot;Acc:O22160]
	AT5G11070	0.00101959513545582	-5.55362118368039		protein_coding	Putative uncharacterized protein [Source:UniProtKB/TrEMBL;Acc:Q9FY58]
	AT3G48730	1.3123515210966e-06	-5.54499497913473	GSA2	protein_coding	Glutamate-1-semialdehyde 2,1-aminomutase 2, chloroplastic [Source:UniProtKB/Swiss-Prot;Acc:Q42522]
	AT1G70430	0.000852974037386439	-5.53777374521945		protein_coding	Protein kinase superfamily protein [Source:TAIR;Acc:AT1G70430]
	AT2G32640	1.75227155227291e-06	-5.52156974351956		protein_coding	Lycopene beta/epsilon cyclase protein [Source:UniProtKB/TrEMBL;Acc:Q0WVA1]
	AT3G27690	0.00141656367802766	-5.50509311753634	LHCB2.4	protein_coding	Chlorophyll a-b binding protein, chloroplastic [Source:UniProtKB/TrEMBL;Acc:A0A1I9LMB4]
	AT5G49900	0.00154082810640865	-5.50262339550372		protein_coding	Non-lysosomal glucosylceramidase [Source:UniProtKB/TrEMBL;Acc:Q8GUI9]
	AT2G33800	2.42117297964737e-05	-5.50196747094439	RPS5	protein_coding	30S ribosomal protein S5, chloroplastic [Source:UniProtKB/Swiss-Prot;Acc:P93014]
	AT5G08050	3.41410174938064e-05	-5.48552042419288		protein_coding	Putative uncharacterized protein F13G24.250 [Source:UniProtKB/TrEMBL;Acc:Q9SD79]
	AT2G40670	8.84499074129088e-05	-5.46637511409453	ARR16	protein_coding	Response regulator 16 [Source:UniProtKB/TrEMBL;Acc:F4II22]
	AT5G51890	0.000215701244643302	-5.46003615301374	PER66	protein_coding	Peroxidase 66 [Source:UniProtKB/Swiss-Prot;Acc:Q9LT91]
	AT5G17670	1.29015555353619e-06	-5.45089958093584		protein_coding	Alpha/beta-Hydrolases superfamily protein [Source:UniProtKB/TrEMBL;Acc:Q9FN84]
	AT4G01580	3.13388081313047e-05	-5.43209952250584		protein_coding	B3 domain-containing protein At4g01580 [Source:UniProtKB/Swiss-Prot;Acc:Q9ZSH7]
	AT1G06830	0.000929969247664885	-5.402573257947	GRXS11	protein_coding	Monothiol glutaredoxin-S11 [Source:UniProtKB/Swiss-Prot;Acc:Q9M9Y9]
	AT5G45540	0.00391491300043434	-5.39708355061366		protein_coding	Putative uncharacterized protein [Source:UniProtKB/TrEMBL;Acc:Q9FHI2]
	AT1G03055	0.00191466660201187	-5.39210975120865	D27	protein_coding	Beta-carotene isomerase D27, chloroplastic [Source:UniProtKB/Swiss-Prot;Acc:Q7XA78]
	ENSRNA049493721	0.0052834661915975	-5.39142636357636	U2	snRNA	U2 spliceosomal RNA
	AT3G44890	1.72323201222655e-07	-5.39083516413064	RPL9	protein_coding	RPL9 [Source:UniProtKB/TrEMBL;Acc:A0A178VBQ7]
	AT4G01150	1.53514286880952e-06	-5.38788802807428	CURT1A	protein_coding	Protein CURVATURE THYLAKOID 1A, chloroplastic [Source:UniProtKB/Swiss-Prot;Acc:O04616]
	AT1G77090	1.01857813188522e-05	-5.37590456987368	PPD4	protein_coding	PsbP domain-containing protein 4, chloroplastic [Source:UniProtKB/Swiss-Prot;Acc:O49292]
	AT3G24360	0.0040968777270298	-5.36956281419784		protein_coding	3-hydroxyisobutyryl-CoA hydrolase-like protein 4, mitochondrial [Source:UniProtKB/Swiss-Prot;Acc:Q9LK08]
	AT2G17840	0.000317124650518687	-5.35418640650478	ERD7	protein_coding	Protein EARLY-RESPONSIVE TO DEHYDRATION 7, chloroplastic [Source:UniProtKB/Swiss-Prot;Acc:O48832]
	AT4G25300	0.000269209379201033	-5.35355218039039		protein_coding	2-oxoglutarate (2OG) and Fe(II)-dependent oxygenase superfamily protein [Source:UniProtKB/TrEMBL;Acc:Q9SB33]
	AT1G19640	0.00546600874007138	-5.33381310071407	JMT	protein_coding	Jasmonate O-methyltransferase [Source:UniProtKB/Swiss-Prot;Acc:Q9AR07]
	AT3G20570	1.27992394142671e-05	-5.30018422120757	ENODL9	protein_coding	At3g20570 [Source:UniProtKB/TrEMBL;Acc:Q9LJU1]
	AT5G18600	0.00048343491616898	-5.29184909452447	GRXS2	protein_coding	Monothiol glutaredoxin-S2 [Source:UniProtKB/Swiss-Prot;Acc:Q8L8Z8]
	AT5G14320	3.86207657648833e-06	-5.28188070599914	RPS13	protein_coding	30S ribosomal protein S13, chloroplastic [Source:UniProtKB/Swiss-Prot;Acc:P42732]
	AT1G48750	0.00101959513545582	-5.27027137397652		protein_coding	Bifunctional inhibitor/lipid-transfer protein/seed storage 2S albumin superfamily protein [Source:UniProtKB/TrEMBL;Acc:Q94AQ3]
	AT1G29070	1.36799501104413e-06	-5.26623998267143	RPL34	protein_coding	50S ribosomal protein L34, chloroplastic [Source:UniProtKB/Swiss-Prot;Acc:Q9LP37]
	AT5G20970	0.00674496934338298	-5.26193127811463		protein_coding	HSP20-like chaperones superfamily protein [Source:UniProtKB/TrEMBL;Acc:F4K6X6]
	AT5G39210	0.00014067660109742	-5.25696562308601	CRR7	protein_coding	Protein CHLORORESPIRATORY REDUCTION 7, chloroplastic [Source:UniProtKB/Swiss-Prot;Acc:Q9FL87]
	AT3G51820	1.58180310071974e-06	-5.25677542560479	CHLG	protein_coding	Chlorophyll synthase, chloroplastic [Source:UniProtKB/Swiss-Prot;Acc:Q38833]
	AT1G64510	8.76377028495122e-07	-5.25501532101256		protein_coding	Translation elongation factor EF1B/ribosomal protein S6 family protein [Source:TAIR;Acc:AT1G64510]
	AT3G09050	1.84424201728148e-05	-5.2535465098513		protein_coding	8-amino-7-oxononanoate synthase [Source:UniProtKB/TrEMBL;Acc:Q9SS82]
	AT1G18300	0.0025944606499182	-5.24467593702002	NUDT4	protein_coding	Nudix hydrolase 4 [Source:UniProtKB/Swiss-Prot;Acc:Q9LE73]
	AT3G05625	1.3123515210966e-06	-5.2443055055041		protein_coding	At3g05625 [Source:UniProtKB/TrEMBL;Acc:Q8GUK5]
	AT5G58160	7.13545513650428e-05	-5.23786472446112	FH13	protein_coding	Formin-like protein 13 [Source:UniProtKB/Swiss-Prot;Acc:Q9LVN1]
	AT3G62030	2.40898945549063e-06	-5.2162314003691	ROC4	protein_coding	Rotamase CYP 4 [Source:UniProtKB/TrEMBL;Acc:F4IX26]
	AT4G37800	7.01073280961124e-05	-5.20514377360165	XTH7	protein_coding	Probable xyloglucan endotransglucosylase/hydrolase protein 7 [Source:UniProtKB/Swiss-Prot;Acc:Q8LER3]
	AT3G61870	7.52265047898104e-06	-5.19839118508894		protein_coding	AT3g61870/F21F14_40 [Source:UniProtKB/TrEMBL;Acc:Q9M277]
	AT1G78630	4.9602714668811e-07	-5.18363562008052	RPL13	protein_coding	50S ribosomal protein L13, chloroplastic [Source:UniProtKB/Swiss-Prot;Acc:Q9SYL9]
	AT1G43790	0.00409364214005493	-5.1547423421013	TED6	protein_coding	At1g43790 [Source:UniProtKB/TrEMBL;Acc:Q8LBX7]
	AT1G02660	0.00239482730582455	-5.15123072609249		protein_coding	Alpha/beta-Hydrolases superfamily protein [Source:UniProtKB/TrEMBL;Acc:F4HXL0]
	AT1G20850	1.22963729736971e-05	-5.14905233835688	XCP2	protein_coding	Cysteine protease XCP2 [Source:UniProtKB/Swiss-Prot;Acc:Q9LM66]
	AT3G14595	5.18782014130203e-06	-5.14187075612013		protein_coding	At3g14595 [Source:UniProtKB/TrEMBL;Acc:Q1H563]
	AT1G62250	1.26467655386018e-05	-5.12499172126292		protein_coding	F19K23.17 protein [Source:UniProtKB/TrEMBL;Acc:O04589]
	AT1G35680	8.89923816896595e-06	-5.12354723601003	RPL21	protein_coding	50S ribosomal protein L21, chloroplastic [Source:UniProtKB/Swiss-Prot;Acc:P51412]
	AT3G07500	0.000904299586795211	-5.12154000072096		protein_coding	Far-red impaired responsive (FAR1) family protein [Source:UniProtKB/TrEMBL;Acc:Q84JA7]
	AT4G33790	0.00613549270980049	-5.11514096221883	FAR3	protein_coding	Fatty acyl-CoA reductase 3 [Source:UniProtKB/Swiss-Prot;Acc:Q93ZB9]
	AT5G57345	0.00127686881554567	-5.10207583816966		protein_coding	At5g57345 [Source:UniProtKB/TrEMBL;Acc:Q8LAD4]
	AT1G75280	5.30671904577023e-05	-5.09755007868982		protein_coding	Isoflavone reductase homolog P3 [Source:UniProtKB/Swiss-Prot;Acc:P52577]
	ATCG00430	1.19945381706843e-05	-5.09017367148435	NDHK	protein_coding	NAD(P)H-quinone oxidoreductase subunit K, chloroplastic [Source:UniProtKB/TrEMBL;Acc:A0A1B1W4U5]
	AT5G61660	0.000393088249806968	-5.09015274957117		protein_coding	At5g61660 [Source:UniProtKB/TrEMBL;Acc:Q9FKF5]
	AT3G29370	0.0057189798611127	-5.08729502006532		protein_coding	p1R3 [Source:UniProtKB/TrEMBL;Acc:A0A178V9D4]
	AT1G74970	1.11473171647929e-06	-5.07287566544239	RPS9	protein_coding	30S ribosomal protein S9, chloroplastic [Source:UniProtKB/Swiss-Prot;Acc:Q9XJ27]
	AT5G64860	7.88681153690556e-05	-5.06963438573094	DPE1	protein_coding	4-alpha-glucanotransferase DPE1, chloroplastic/amyloplastic [Source:UniProtKB/Swiss-Prot;Acc:Q9LV91]
	AT1G35420	4.60626980771808e-06	-5.06274099719352		protein_coding	Alpha/beta-Hydrolases superfamily protein [Source:UniProtKB/TrEMBL;Acc:F4HYC8]
	AT3G47860	0.00278264562536786	-5.05013773803244	CHL	protein_coding	CHL [Source:UniProtKB/TrEMBL;Acc:A0A178VKZ0]
	AT5G03940	4.15098002339598e-06	-5.03148968949112	FFC	protein_coding	SRP54CP [Source:UniProtKB/TrEMBL;Acc:A0A178UD49]
	AT5G54585	0.000368916425681669	-5.02626988277828		protein_coding	Putative uncharacterized protein At5g54585 [Source:UniProtKB/TrEMBL;Acc:Q8VZU6]
	AT1G24330	0.00571403448116205	-5.01965702076604	PUB6	protein_coding	U-box domain-containing protein 6 [Source:UniProtKB/Swiss-Prot;Acc:O48700]
	AT1G04620	0.00107437510629757	-5.0146611209121	HCAR	protein_coding	7-hydroxymethyl chlorophyll a reductase, chloroplastic [Source:UniProtKB/Swiss-Prot;Acc:Q8GS60]
	AT1G09310	0.000446747327591237	-5.01181878556514		protein_coding	Putative uncharacterized protein [Source:UniProtKB/TrEMBL;Acc:Q9ZPZ4]
	AT2G34860	7.56940400273684e-07	-5.00936848228256	PSA2	protein_coding	Protein EMBRYO SAC DEVELOPMENT ARREST 3, chloroplastic [Source:UniProtKB/Swiss-Prot;Acc:O64750]
	AT1G19770	0.000312950510108172	-5.0014958315856	PUP14	protein_coding	PUP14 [Source:UniProtKB/TrEMBL;Acc:A0A178WHV5]
	AT5G16970	1.1920169906909e-05	-5.00139025457324	AER	protein_coding	NADPH-dependent oxidoreductase 2-alkenal reductase [Source:UniProtKB/Swiss-Prot;Acc:Q39172]
	AT3G18890	3.32754629900668e-06	-4.99697245180625	TIC62	protein_coding	Protein TIC 62, chloroplastic [Source:UniProtKB/Swiss-Prot;Acc:Q8H0U5]
	AT1G48350	6.22690305351718e-07	-4.99317568198262	RPL18	protein_coding	EMB3105 [Source:UniProtKB/TrEMBL;Acc:A0A178WDT1]
	AT1G17420	0.0037598640096217	-4.98530533181596	LOX3	protein_coding	Lipoxygenase 3, chloroplastic [Source:UniProtKB/Swiss-Prot;Acc:Q9LNR3]
	AT3G15900	3.49072934934672e-06	-4.98287803690089		protein_coding	At3g15900 [Source:UniProtKB/TrEMBL;Acc:Q9LSC1]
	AT3G62930	0.00551871026838727	-4.98190586867381	GRXS6	protein_coding	Monothiol glutaredoxin-S6 [Source:UniProtKB/Swiss-Prot;Acc:Q9LYC8]
	AT5G43750	4.51867859605359e-06	-4.97261799782482	PNSB5	protein_coding	PnsB5 [Source:UniProtKB/TrEMBL;Acc:A0A178UJI2]
	ATCG00880	0.00296922287878676	-4.96341218486631	TRNL.2	tRNA	tRNA-Leu [Source:TAIR;Acc:ATCG00880]
	AT5G07020	5.02146899520252e-06	-4.96327016177843	MPH1	protein_coding	Protein MAINTENANCE OF PSII UNDER HIGH LIGHT 1 [Source:UniProtKB/Swiss-Prot;Acc:Q9FL44]
	AT1G67700	1.43559882283831e-06	-4.9556397701658	HHL1	protein_coding	Protein HHL1, chloroplastic [Source:UniProtKB/Swiss-Prot;Acc:Q8LDL0]
	AT5G45930	1.11473171647929e-06	-4.95117171086435	CHLI2	protein_coding	Magnesium-chelatase subunit ChlI-2, chloroplastic [Source:UniProtKB/Swiss-Prot;Acc:Q5XF33]
	AT5G63700	4.01057501654961e-05	-4.94380263559278		protein_coding	Zinc ion binding / DNA binding protein [Source:UniProtKB/TrEMBL;Acc:F4KAT5]
	AT1G18870	0.00278108909382952	-4.94270965570491	ICS2	protein_coding	Isochorismate synthase 2, chloroplastic [Source:UniProtKB/Swiss-Prot;Acc:Q9M9V6]
	AT3G12520	0.000491824864652522	-4.94174607741832	SULTR4;2	protein_coding	Probable sulfate transporter 4.2 [Source:UniProtKB/Swiss-Prot;Acc:Q8GYH8]
	AT4G17030	0.000408187685412481	-4.94104448664454	EXLB1	protein_coding	Expansin-like protein [Source:UniProtKB/TrEMBL;Acc:Q0WRS3]
	AT1G73885	2.83003518328291e-06	-4.93171803099563		protein_coding	unknown protein; FUNCTIONS IN: molecular_function unknown; INVOLVED IN: biological_process unknown; LOCATED IN: chloroplast thylakoid membrane, chloroplast; Has 37 Blast hits to 37 proteins in 13 species: Archae - 0; Bacteria - 0; Metazoa - 0; Fungi /.../Plants - 37; Viruses - 0; Other Eukaryotes - 0 (source: NCBI BLink). [Source:TAIR;Acc:AT1G73885]
	AT3G21550	0.00123629734588854	-4.9306277758925	DMP2	protein_coding	DMP2 [Source:UniProtKB/TrEMBL;Acc:A0A178VDX9]
	ATCG00250	0.00133551439810656	-4.92365936712946	TRNE	tRNA	this chloroplast gene encodes a UUC tRNA whose expression is regulated by SIG2. [Source:TAIR;Acc:ATCG00250]
	AT1G05385	2.1448158488271e-06	-4.92005038416835	PSB27-2	protein_coding	Psb27-H1 [Source:UniProtKB/TrEMBL;Acc:A0A178WJM6]
	AT1G33440	0.000176921029804977	-4.91172326572466	NPF4.4	protein_coding	Protein NRT1/ PTR FAMILY 4.4 [Source:UniProtKB/Swiss-Prot;Acc:Q56XQ6]
	AT2G30540	0.00370277630809427	-4.90595545320919	GRXS9	protein_coding	Monothiol glutaredoxin-S9 [Source:UniProtKB/Swiss-Prot;Acc:O04341]
	AT1G32990	2.77420034969983e-07	-4.89042028757456	RPL11	protein_coding	50S ribosomal protein L11, chloroplastic [Source:UniProtKB/Swiss-Prot;Acc:Q9MAP3]
	AT3G23760	5.02146899520252e-06	-4.86840303515064		protein_coding	Putative uncharacterized protein [Source:UniProtKB/TrEMBL;Acc:Q8L9Q7]
	AT3G08920	4.18295311991747e-06	-4.86592612726997	STR10	protein_coding	Rhodanese-like domain-containing protein 10 [Source:UniProtKB/Swiss-Prot;Acc:Q9SR92]
	AT5G45680	1.92161065229627e-06	-4.84083196562092	FKBP13	protein_coding	Peptidyl-prolyl cis-trans isomerase FKBP13, chloroplastic [Source:UniProtKB/Swiss-Prot;Acc:Q9SCY2]
	AT1G74370	2.77420034969983e-07	-4.83330948037424		protein_coding	At1g74370 [Source:UniProtKB/TrEMBL;Acc:Q9CA76]
	AT3G55980	0.00411156012957011	-4.81249444550662	SZF1	protein_coding	Salt-inducible zinc finger 1 [Source:UniProtKB/TrEMBL;Acc:A0A1I9LNJ4]
	AT1G65230	5.08645780202905e-07	-4.81106686869067		protein_coding	Putative uncharacterized protein At1g65230 [Source:UniProtKB/TrEMBL;Acc:Q8L604]
	AT1G08540	0.000278587826180586	-4.79500547657844	SIGB	protein_coding	RNA polymerase sigma factor sigB [Source:UniProtKB/Swiss-Prot;Acc:O22056]
	AT3G27850	5.48015334226802e-06	-4.79394931190119	RPL12C	protein_coding	50S ribosomal protein L12-3, chloroplastic [Source:UniProtKB/Swiss-Prot;Acc:P36212]
	ENSRNA049493670	0.000682926474512772	-4.79245403778966	Plant_SRP	SRP_RNA	Plant signal recognition particle RNA
	AT1G05273	0.00918165002114783	-4.79189734505605		snRNA
	AT4G10150	0.00172933099518283	-4.78764093741007	ATL7	protein_coding	RING-H2 finger protein ATL7 [Source:UniProtKB/Swiss-Prot;Acc:Q9SN28]
	AT1G64355	1.74259091945732e-06	-4.78541027951279		protein_coding	1-acyl-sn-glycerol-3-phosphate acyltransferase [Source:UniProtKB/TrEMBL;Acc:Q8S9I8]
	AT1G01080	8.27277651472456e-06	-4.77997917405888		protein_coding	RNA-binding (RRM/RBD/RNP motifs) family protein [Source:UniProtKB/TrEMBL;Acc:F4HQH8]
	AT3G63190	3.59408336409901e-07	-4.77435072192825	RRF	protein_coding	Ribosome-recycling factor, chloroplastic [Source:UniProtKB/Swiss-Prot;Acc:Q9M1X0]
	AT4G01310	8.76377028495122e-07	-4.75474598514118	RPL5	protein_coding	50S ribosomal protein L5, chloroplastic [Source:UniProtKB/Swiss-Prot;Acc:O04603]
	AT4G25910	2.35919317782463e-06	-4.73604778410847	NIFU3	protein_coding	NifU-like protein 3, chloroplastic [Source:UniProtKB/Swiss-Prot;Acc:Q84RQ7]
	ATCG00630	8.28086203880997e-05	-4.73178785198019	PSAJ	protein_coding	Photosystem I reaction center subunit IX [Source:UniProtKB/TrEMBL;Acc:A0A1B1W4W1]
	AT2G20750	0.000491824864652522	-4.72959668975085	EXPB1	protein_coding	Expansin-B1 [Source:UniProtKB/Swiss-Prot;Acc:Q9SKU2]
	AT5G38200	0.000773501564899632	-4.72181306661724		protein_coding	Class I glutamine amidotransferase-like superfamily protein [Source:UniProtKB/TrEMBL;Acc:F4KA45]
	AT1G03630	1.33737657274179e-05	-4.72046217112583	PORC	protein_coding	Protochlorophyllide reductase C, chloroplastic [Source:UniProtKB/Swiss-Prot;Acc:O48741]
	AT4G38160	2.42680273946404e-07	-4.71629363158075	pde191	protein_coding	Mitochondrial transcription termination factor family protein [Source:UniProtKB/TrEMBL;Acc:F4JSY9]
	AT3G11630	2.21853451050293e-06	-4.71420743447099	BAS1	protein_coding	2-Cys peroxiredoxin BAS1, chloroplastic [Source:UniProtKB/Swiss-Prot;Acc:Q96291]
	AT2G23100	0.00353638003390466	-4.7122337186838		protein_coding	Cysteine/Histidine-rich C1 domain family protein [Source:UniProtKB/TrEMBL;Acc:F4ILF9]
	AT5G47190	6.60655946303255e-06	-4.69245101202804		protein_coding	50S ribosomal protein L19-2, chloroplastic [Source:UniProtKB/Swiss-Prot;Acc:Q8RXX5]
	AT1G75350	4.6099940956189e-07	-4.68237398857668	RPL31	protein_coding	50S ribosomal protein L31, chloroplastic [Source:UniProtKB/Swiss-Prot;Acc:Q9FWS4]
	AT5G35630	0.000289313788480002	-4.67480586856745	GLN2	protein_coding	Glutamine synthetase, chloroplastic/mitochondrial [Source:UniProtKB/Swiss-Prot;Acc:Q43127]
	AT2G24645	0.000528214817375156	-4.67416508908493		protein_coding	Transcriptional factor B3 family protein [Source:TAIR;Acc:AT2G24645]
	AT1G32920	0.000473726943353516	-4.67288704611642		protein_coding	At1g32920/F9L11_25 [Source:UniProtKB/TrEMBL;Acc:Q93WI1]
	AT3G52450	0.00896680847112898	-4.66289437264631	PUB22	protein_coding	RING-type E3 ubiquitin transferase [Source:UniProtKB/TrEMBL;Acc:A0A178VML4]
	AT5G14780	3.2570109156445e-05	-4.65955608244479	FDH1	protein_coding	Formate dehydrogenase, mitochondrial [Source:UniProtKB/TrEMBL;Acc:A0A178UHK7]
	AT2G32860	0.000125103573778989	-4.65351723112207	BGLU33	protein_coding	Beta-glucosidase 33 [Source:UniProtKB/Swiss-Prot;Acc:O48779]
	AT2G38460	5.67405990505643e-05	-4.65279708206189	IREG1	protein_coding	Solute carrier family 40 member 1 [Source:UniProtKB/Swiss-Prot;Acc:O80905]
	ATCG00550	0.00165524758801875	-4.65242698478815	PSBJ	protein_coding	Photosystem II reaction center protein J [Source:UniProtKB/Swiss-Prot;Acc:P56781]
	AT5G63580	0.000126499617362146	-4.65173703035855	FLS2	protein_coding	Putative inactive flavonol synthase 2 [Source:UniProtKB/Swiss-Prot;Acc:B2GVM7]
	AT5G51545	6.34606455023256e-06	-4.64563891921411	LPA2	protein_coding	Protein LOW PSII ACCUMULATION 2, chloroplastic [Source:UniProtKB/Swiss-Prot;Acc:F4KDA6]
	AT1G13950	0.000361999794784588	-4.64149131340119	ELF5A-1	protein_coding	Eukaryotic translation initiation factor 5A [Source:UniProtKB/TrEMBL;Acc:A0A178WBN7]
	AT3G14440	2.33404374514389e-05	-4.64114887668841	NCED3	protein_coding	9-cis-epoxycarotenoid dioxygenase NCED3, chloroplastic [Source:UniProtKB/Swiss-Prot;Acc:Q9LRR7]
	AT5G40610	3.35534668205178e-05	-4.6309087611645	DHAPRD	protein_coding	Glycerol-3-phosphate dehydrogenase [NAD(+)] 1, chloroplastic [Source:UniProtKB/Swiss-Prot;Acc:Q9SCX9]
	AT4G01935	1.76537519776668e-05	-4.62255484854439		protein_coding	unknown protein; FUNCTIONS IN: molecular_function unknown; INVOLVED IN: biological_process unknown; LOCATED IN: chloroplast; Has 37 Blast hits to 37 proteins in 17 species: Archae - 0; Bacteria - 0; Metazoa - 0; Fungi - 0; Plants - 30; Viruses - 0; /.../Eukaryotes - 7 (source: NCBI BLink). [Source:TAIR;Acc:AT4G01935]
	AT1G17970	1.72384776456051e-06	-4.62212178444914		protein_coding	At1g17970/F2H15_16 [Source:UniProtKB/TrEMBL;Acc:Q944L9]
	AT1G51090	7.31221666597168e-05	-4.61635832421074		protein_coding	Heavy metal transport/detoxification superfamily protein [Source:UniProtKB/TrEMBL;Acc:Q9C684]
	AT1G09390	3.2570109156445e-05	-4.61379888605077		protein_coding	GDSL esterase/lipase At1g09390 [Source:UniProtKB/Swiss-Prot;Acc:O80522]
	AT4G01950	0.00659477750143866	-4.60534443329917	ATGPAT3	protein_coding	glycerol-3-phosphate acyltransferase 3 [Source:TAIR;Acc:AT4G01950]
	AT3G45430	0.00132093285470782	-4.59756640004526	LECRK15	protein_coding	Probable L-type lectin-domain containing receptor kinase I.5 [Source:UniProtKB/Swiss-Prot;Acc:Q9M1G4]
	AT1G71500	2.80074976572614e-06	-4.58839967891694		protein_coding	Putative uncharacterized protein [Source:UniProtKB/TrEMBL;Acc:Q9C9I7]
	AT4G39770	0.000115495270886257	-4.57761935749347	TPPH	protein_coding	Probable trehalose-phosphate phosphatase H [Source:UniProtKB/Swiss-Prot;Acc:Q8GWG2]
	AT1G49975	5.57492481190482e-06	-4.55281075758246		protein_coding	At1g49975 [Source:UniProtKB/TrEMBL;Acc:Q8LFL5]
	AT5G25370	0.00331248753385963	-4.54684799256368	PLDALPHA3	protein_coding	Phospholipase D alpha 3 [Source:UniProtKB/Swiss-Prot;Acc:P58766]
	AT3G15115	0.000389205326504043	-4.50612961537475		protein_coding	Putative uncharacterized protein At3g15110/F4B12_2 [Source:UniProtKB/TrEMBL;Acc:Q9LIM3]
	AT4G25260	8.89923816896595e-06	-4.49254068042643	PMEI7	protein_coding	Pectinesterase inhibitor 7 [Source:UniProtKB/Swiss-Prot;Acc:Q9SB37]
	AT5G02160	2.8270480106431e-06	-4.48695700430982		protein_coding	AT5g02160 [Source:UniProtKB/TrEMBL;Acc:Q9FPH2]
	AT3G63160	0.000823428399057161	-4.48432184912083		protein_coding	AT3g63160/F16M2_10 [Source:UniProtKB/TrEMBL;Acc:Q9M1X3]
	AT3G12345	0.000230928995604246	-4.4806824174436		protein_coding	FKBP-type peptidyl-prolyl cis-trans isomerase [Source:UniProtKB/TrEMBL;Acc:Q9LHH3]
	ATCG00440	2.42117297964737e-05	-4.46947293703924	NDHC	protein_coding	NAD(P)H-quinone oxidoreductase subunit 3, chloroplastic [Source:UniProtKB/TrEMBL;Acc:A0A1B1W4V1]
	AT1G53160	0.000294558597894335	-4.45246635766773	SPL4	protein_coding	Squamosa promoter-binding-like protein 4 [Source:UniProtKB/Swiss-Prot;Acc:Q9S7A9]
	AT1G49990	0.000456085936587883	-4.45186652634987		protein_coding	F-box protein At1g49990 [Source:UniProtKB/Swiss-Prot;Acc:Q9LPM2]
	AT3G17210	2.22172475882503e-05	-4.44763121122871	HS1	protein_coding	Stress-response A/B barrel domain-containing protein HS1 [Source:UniProtKB/Swiss-Prot;Acc:Q9LUV2]
	ATCG00210	0.000247185298635825	-4.44705959282685	PETN	protein_coding	Cytochrome b6-f complex subunit 8 [Source:UniProtKB/Swiss-Prot;Acc:P61039]
	AT1G53560	0.000223911427639567	-4.4361063058291		protein_coding	At1g53560 [Source:UniProtKB/TrEMBL;Acc:Q9LPH1]
	AT1G18400	0.000565269827882702	-4.42575145569051	BEE1	protein_coding	Transcription factor BEE 1 [Source:UniProtKB/Swiss-Prot;Acc:Q8GZ13]
	AT4G11280	0.00523957551404275	-4.42466095588073	ACS6	protein_coding	1-aminocyclopropane-1-carboxylate synthase 6 [Source:UniProtKB/Swiss-Prot;Acc:Q9SAR0]
	AT4G30620	8.93057711190721e-05	-4.42042320589225		protein_coding	Nucleoid-associated protein At4g30620, chloroplastic [Source:UniProtKB/Swiss-Prot;Acc:Q9M098]
	AT3G59350	6.5366219266345e-05	-4.4136651449112		protein_coding	Protein kinase superfamily protein [Source:UniProtKB/TrEMBL;Acc:A0A1I9LM53]
	AT4G18280	0.00365897692607635	-4.41173139530505		protein_coding	Glycine-rich cell wall protein-like protein [Source:UniProtKB/TrEMBL;Acc:F4JQT4]
	AT5G53490	1.11473171647929e-06	-4.41012254863084		protein_coding	Tetratricopeptide repeat (TPR)-like superfamily protein [Source:TAIR;Acc:AT5G53490]
	AT1G74450	0.00177499537050817	-4.40912179176795		protein_coding	At1g74450/F1M20_13 [Source:UniProtKB/TrEMBL;Acc:Q9CA69]
	AT3G08660	0.000149907350844693	-4.40380384726326		protein_coding	Putative BTB/POZ domain-containing protein At3g08660 [Source:UniProtKB/Swiss-Prot;Acc:Q9C9Z0]
	AT5G55220	5.4578260920501e-05	-4.40235384323511	TIG	protein_coding	Trigger factor-like protein TIG, Chloroplastic [Source:UniProtKB/Swiss-Prot;Acc:Q8S9L5]
	AT1G54500	9.02594335626761e-06	-4.40065580470378		protein_coding	At1g54500/F20D21_31 [Source:UniProtKB/TrEMBL;Acc:Q9SLI4]
	AT3G55990	0.000425932173101361	-4.39722929282024	ESK1	protein_coding	Protein ESKIMO 1 [Source:UniProtKB/Swiss-Prot;Acc:Q9LY46]
	AT3G29320	0.000383744606723245	-4.38801701211903	PHS1	protein_coding	Alpha-glucan phosphorylase 1 [Source:UniProtKB/Swiss-Prot;Acc:Q9LIB2]
	AT1G10060	4.15098002339598e-06	-4.38800596895728	ATBCAT-1	protein_coding	branched-chain amino acid transaminase 1 [Source:TAIR;Acc:AT1G10060]
	AT5G04360	0.00012926308074095	-4.38469521773212	PU1	protein_coding	Pullulanase 1, chloroplastic [Source:UniProtKB/Swiss-Prot;Acc:Q8GTR4]
	AT2G01760	1.19117123558054e-05	-4.38312362892162	ARR14	protein_coding	response regulator 14 [Source:TAIR;Acc:AT2G01760]
	AT1G20450	9.47578450117125e-05	-4.3822433264425	ERD10	protein_coding	Dehydrin ERD10 [Source:UniProtKB/Swiss-Prot;Acc:P42759]
	AT3G20300	8.89923816896595e-06	-4.35748655375877		protein_coding	AT3g20300/MQC12_5 [Source:UniProtKB/TrEMBL;Acc:Q8VXV8]
	AT4G23060	0.00406015843291154	-4.34934232718673	IQD22	protein_coding	Calmodulin binding protein IQD22 [Source:UniProtKB/TrEMBL;Acc:Q2NNE0]
	AT1G26945	0.00051143518032031	-4.34828113446729	PRE6	protein_coding	Transcription factor PRE6 [Source:UniProtKB/Swiss-Prot;Acc:Q8GW32]
	AT4G24230	0.00191393545209008	-4.34768105905043	ACBP3	protein_coding	Acyl-CoA-binding domain 3 [Source:UniProtKB/TrEMBL;Acc:B3H4G6]
	AT1G55480	0.000153773570919073	-4.33859964427515	ZKT	protein_coding	Protein MET1, chloroplastic [Source:UniProtKB/Swiss-Prot;Acc:Q94BS2]
	AT3G53950	4.22190258603665e-05	-4.3371461016522		protein_coding	AT3g53950/F5K20_250 [Source:UniProtKB/TrEMBL;Acc:Q9M332]
	AT4G16515	0.009287383565488	-4.33377008381665	RGF6	protein_coding	Encodes a root meristem growth factor (RGF). Belongs to a family of functionally redundant homologous peptides that are secreted, tyrosine-sulfated, and expressed mainly in the stem cell area and the innermost layer of central columella cells. RGFs /.../equired for maintenance of the root stem cell niche and transit amplifying cell proliferation. Members of this family include: At5g60810 (RGF1), …
	AT3G63410	2.12669997015329e-05	-4.3334347216482	VTE3	protein_coding	2-methyl-6-phytyl-1,4-hydroquinone methyltransferase, chloroplastic [Source:UniProtKB/Swiss-Prot;Acc:Q9LY74]
	AT4G04955	6.83323721370055e-06	-4.31807487719712	ALN	protein_coding	Allantoinase [Source:UniProtKB/Swiss-Prot;Acc:Q94AP0]
	AT3G54020	0.000698634558454921	-4.31091721803985	IPCS1	protein_coding	Phosphatidylinositol:ceramide inositolphosphotransferase 1 [Source:UniProtKB/Swiss-Prot;Acc:Q9M325]
	AT1G12080	0.00289925945520541	-4.29572820901821		protein_coding	At1g12080 [Source:UniProtKB/TrEMBL;Acc:O65370]
	AT3G14110	4.6584322718941e-07	-4.28798183694602	FLU	protein_coding	Tetratricopeptide repeat (TPR)-like superfamily protein [Source:UniProtKB/TrEMBL;Acc:F4JFR1]
	AT2G20890	9.80716769717071e-06	-4.28655379287833	THF1	protein_coding	THF1 [Source:UniProtKB/TrEMBL;Acc:A0A178VVV5]
	AT5G05580	0.000267632005769661	-4.28620274603588	FAD8	protein_coding	Temperature-sensitive sn-2 acyl-lipid omega-3 desaturase (ferredoxin), chloroplastic [Source:UniProtKB/Swiss-Prot;Acc:P48622]
	AT1G26220	0.000369292080710869	-4.27333624221033		protein_coding	Acyl-CoA N-acyltransferases (NAT) superfamily protein [Source:UniProtKB/TrEMBL;Acc:Q9C666]
	AT3G32930	1.70077669743544e-06	-4.26444818809619		protein_coding	6,7-dimethyl-8-ribityllumazine synthase [Source:UniProtKB/TrEMBL;Acc:Q9LHC4]
	AT3G53180	8.75783899688117e-07	-4.26427697325446		protein_coding	Nodulin/glutamine synthase-like protein [Source:UniProtKB/TrEMBL;Acc:F4J9A0]
	AT1G64370	1.53618046249108e-05	-4.26409173501999		protein_coding	Filaggrin-like protein [Source:UniProtKB/TrEMBL;Acc:Q9C7W1]
	AT4G25080	9.72346305248057e-05	-4.26243545018839	CHLM	protein_coding	magnesium-protoporphyrin IX methyltransferase [Source:TAIR;Acc:AT4G25080]
	AT1G52190	3.79826962868553e-05	-4.26056576858337	NPF1.2	protein_coding	Protein NRT1/ PTR FAMILY 1.2 [Source:UniProtKB/Swiss-Prot;Acc:Q9M817]
	AT5G03170	0.000518446640761188	-4.25751884854801	FLA11	protein_coding	Fasciclin-like arabinogalactan protein 11 [Source:UniProtKB/Swiss-Prot;Acc:Q8LEJ6]
	AT5G18850	0.00281299748449915	-4.24608133143363		protein_coding	At5g18850 [Source:UniProtKB/TrEMBL;Acc:Q6NLF5]
	AT2G29310	1.06236517067704e-05	-4.24445196703561		protein_coding	Tropinone reductase homolog At2g29310 [Source:UniProtKB/Swiss-Prot;Acc:Q9ZW14]
	AT1G74030	0.00116332425971801	-4.23483085409101	ENO1	protein_coding	Enolase 1, chloroplastic [Source:UniProtKB/Swiss-Prot;Acc:Q9C9C4]
	AT1G77060	3.12199200050656e-05	-4.23143411729044		protein_coding	Carboxyvinyl-carboxyphosphonate phosphorylmutase, chloroplastic [Source:UniProtKB/Swiss-Prot;Acc:O49290]
	AT4G23690	0.0012592394283341	-4.22871305502935	DIR6	protein_coding	Dirigent protein 6 [Source:UniProtKB/Swiss-Prot;Acc:Q9SUQ8]
	AT1G64760	2.97749770058958e-05	-4.22746268679962		protein_coding	Glucan endo-1,3-beta-glucosidase 8 [Source:UniProtKB/Swiss-Prot;Acc:Q6NKW9]
	AT5G05960	3.58697716035702e-05	-4.226821028162		protein_coding	At5g05960 [Source:UniProtKB/TrEMBL;Acc:Q8LBY9]
	AT3G45310	5.01297743171371e-06	-4.21739314425888		protein_coding	Thiol protease aleurain-like [Source:UniProtKB/Swiss-Prot;Acc:Q8RWQ9]
	AT2G48070	1.43015539520566e-05	-4.20305467703742	RPH1	protein_coding	Resistance to phytophthora 1 [Source:UniProtKB/TrEMBL;Acc:F4IN59]
	AT3G60980	2.87786648425297e-05	-4.20276233622867		protein_coding	Pentatricopeptide repeat-containing protein At3g60980, mitochondrial [Source:UniProtKB/Swiss-Prot;Acc:Q9LEX5]
	AT1G05760	0.000491824864652522	-4.19824880515944	RTM1	protein_coding	Mannose-binding lectin superfamily protein [Source:TAIR;Acc:AT1G05760]
	AT3G57530	0.000129631384171126	-4.19544979900203	CPK32	protein_coding	Calcium-dependent protein kinase 32 [Source:UniProtKB/Swiss-Prot;Acc:Q6NLQ6]
	AT3G61560	0.000135759557203903	-4.19044350371395	RTNLB6	protein_coding	Reticulon-like protein B6 [Source:UniProtKB/Swiss-Prot;Acc:Q6DBN4]
	AT5G44650	4.3384878672068e-06	-4.1895982939102	Y3IP1	protein_coding	Ycf3-interacting protein 1, chloroplastic [Source:UniProtKB/Swiss-Prot;Acc:Q9LU01]
	AT1G51400	1.29870291505733e-05	-4.17824599656579		protein_coding	At1g51400/F5D21_10 [Source:UniProtKB/TrEMBL;Acc:Q9SYE2]
	AT2G39190	1.70697865018018e-05	-4.17820565135375	ATATH8	protein_coding	Protein kinase superfamily protein [Source:UniProtKB/TrEMBL;Acc:O80962]
	AT1G48600	0.000131384838468317	-4.17510452563842	NMT2	protein_coding	PMEAMT [Source:UniProtKB/TrEMBL;Acc:A0A178WLJ9]
	AT1G62780	6.39953334707769e-07	-4.16779485736098		protein_coding	Dimethylallyl, adenosine tRNA methylthiotransferase [Source:UniProtKB/TrEMBL;Acc:Q8VY70]
	AT4G20070	0.000134731674939071	-4.16735391202184	AAH	protein_coding	Allantoate deiminase [Source:UniProtKB/Swiss-Prot;Acc:O49434]
	AT1G49380	5.05718584868565e-07	-4.16474428154657	CCS1	protein_coding	Cytochrome c biogenesis protein CCS1, chloroplastic [Source:UniProtKB/Swiss-Prot;Acc:Q9XIA4]
	ENSRNA049494583	0.00877937078183785	-4.16016533713376	U2	snRNA	U2 spliceosomal RNA
	AT5G27290	7.97034034871686e-07	-4.15989165820964		protein_coding	At5g27290 [Source:UniProtKB/TrEMBL;Acc:Q08AA8]
	AT5G60020	0.000224362827418442	-4.1595005268518	LAC17	protein_coding	Laccase-17 [Source:UniProtKB/Swiss-Prot;Acc:Q9FJD5]
	AT5G47230	0.0031859412379003	-4.15717095488609	ERF5	protein_coding	ERF5 [Source:UniProtKB/TrEMBL;Acc:A0A178UKK9]
	AT1G78450	0.00786127859846323	-4.14856076975292		protein_coding	F3F9.4 [Source:UniProtKB/TrEMBL;Acc:Q9SYN6]
	AT1G32100	0.000282625753972446	-4.1473635115527	PRR1	protein_coding	Pinoresinol reductase 1 [Source:UniProtKB/Swiss-Prot;Acc:Q9FVQ6]
	AT2G36895	0.000628511965085739	-4.14584532172746		protein_coding	unknown protein; FUNCTIONS IN: molecular_function unknown; INVOLVED IN: biological_process unknown; LOCATED IN: chloroplast; Has 32 Blast hits to 32 proteins in 14 species: Archae - 0; Bacteria - 0; Metazoa - 0; Fungi - 0; Plants - 32; Viruses - 0; /.../Eukaryotes - 0 (source: NCBI BLink). [Source:TAIR;Acc:AT2G36895]
	AT2G32180	0.000115495270886257	-4.14017493900676	PTAC18	protein_coding	Plastid transcriptionally active 18 [Source:UniProtKB/TrEMBL;Acc:Q9SKY2]
	AT3G44020	0.000209936504518384	-4.13931779191675		protein_coding	Putative uncharacterized protein At3g44020/T15B3_160 [Source:UniProtKB/TrEMBL;Acc:Q9LXV9]
	AT4G35440	1.8031760056335e-05	-4.1354018206902	CLC-E	protein_coding	Chloride channel protein [Source:UniProtKB/TrEMBL;Acc:F4JN11]
	AT1G11530	0.00086294958161707	-4.12481428394164	CXXS1	protein_coding	Thioredoxin-like protein CXXS1 [Source:UniProtKB/Swiss-Prot;Acc:Q8LDI5]
	AT1G33340	0.000521983017393486	-4.12405959031406		protein_coding	Putative clathrin assembly protein At1g33340 [Source:UniProtKB/Swiss-Prot;Acc:Q9C502]
	AT4G01920	0.000141774527130629	-4.11001463753318		protein_coding	AT4g01920/T7B11_18 [Source:UniProtKB/TrEMBL;Acc:Q9SYI9]
	AT1G11210	0.000469147833729524	-4.10700752516201		protein_coding	At1g11210 [Source:UniProtKB/TrEMBL;Acc:Q9SXA7]
	AT1G18710	0.000475722015216328	-4.10213742256661	AtMYB47	protein_coding	MYB transcription factor [Source:UniProtKB/TrEMBL;Acc:Q9M9U2]
	AT1G11160	0.00190854062301685	-4.10160106002209		protein_coding	Katanin p80 WD40 repeat-containing subunit B1 homolog [Source:UniProtKB/TrEMBL;Acc:F4I7E1]
	AT5G13120	0.00136158922656057	-4.1011003918549	PNSL5	protein_coding	Peptidyl-prolyl cis-trans isomerase [Source:UniProtKB/TrEMBL;Acc:A0A178UN74]
	AT2G40490	1.8817458245386e-06	-4.09323675858723	HEME2	protein_coding	Uroporphyrinogen decarboxylase 2, chloroplastic [Source:UniProtKB/Swiss-Prot;Acc:O22886]
	AT3G47960	0.000328649339539119	-4.09014519636406	NPF2.10	protein_coding	GTR1 [Source:UniProtKB/TrEMBL;Acc:A0A178V6P7]
	AT5G63310	1.44562974264543e-06	-4.08884935435564	NDPK2	protein_coding	Nucleoside diphosphate kinase [Source:UniProtKB/TrEMBL;Acc:Q0WUG9]
	AT3G54210	2.13834269850203e-05	-4.0885595782862	RPL17	protein_coding	50S ribosomal protein L17, chloroplastic [Source:UniProtKB/Swiss-Prot;Acc:Q9M385]
	AT4G02530	6.76432981781587e-06	-4.08729099856877		protein_coding	chloroplast thylakoid lumen protein [Source:TAIR;Acc:AT4G02530]
	AT5G55740	0.000358735964829631	-4.08304183234503	CRR21	protein_coding	Pentatricopeptide repeat-containing protein At5g55740, chloroplastic [Source:UniProtKB/Swiss-Prot;Acc:Q9FM64]
	AT5G03260	0.00042784226247549	-4.07863146519601	LAC11	protein_coding	Laccase-11 [Source:UniProtKB/Swiss-Prot;Acc:Q8VZA1]
	AT4G34830	9.86816805797449e-05	-4.0784907606409	MRL1	protein_coding	Pentatricopeptide repeat-containing protein MRL1, chloroplastic [Source:UniProtKB/Swiss-Prot;Acc:Q0WLC6]
	ATCG00450	0.000821302496797306	-4.07677356323296	TRNV.1	tRNA	tRNA-Val [Source:TAIR;Acc:ATCG00450]
	AT1G03090	8.7282023737868e-06	-4.076108661882	MCCA	protein_coding	Methylcrotonoyl-CoA carboxylase subunit alpha, mitochondrial [Source:UniProtKB/Swiss-Prot;Acc:Q42523]
	AT5G48900	2.45639691384935e-06	-4.0667850635017		protein_coding	Probable pectate lyase 20 [Source:UniProtKB/Swiss-Prot;Acc:Q93WF1]
	AT3G50210	4.64358174863276e-05	-4.06199081109139		protein_coding	2-oxoglutarate (2OG) and Fe(II)-dependent oxygenase superfamily protein [Source:UniProtKB/TrEMBL;Acc:A0A178VCK6]
	AT5G66470	1.57124767673334e-05	-4.06095620990227		protein_coding	GTPase ERA-like, chloroplastic [Source:UniProtKB/Swiss-Prot;Acc:Q8VZ74]
	AT5G56600	3.15725986157261e-05	-4.0516581344898	PRO5	protein_coding	Profilin-5 [Source:UniProtKB/Swiss-Prot;Acc:Q9FE63]
	AT5G38520	1.21253167051924e-05	-4.04164280211203		protein_coding	Alpha/beta-Hydrolases superfamily protein [Source:UniProtKB/TrEMBL;Acc:F4KBJ3]
	AT3G63110	0.00363493039085335	-4.03749071083929	IPT3	protein_coding	IPT3 [Source:UniProtKB/TrEMBL;Acc:A0A178V8J2]
	AT4G25434	0.000383517114021082	-4.03572225739418	ATNUDT10	protein_coding	nudix hydrolase homolog 10 [Source:TAIR;Acc:AT4G25434]
	AT4G09350	0.000335311504455768	-4.03504978500112	ndhT	protein_coding	NAD(P)H-quinone oxidoreductase subunit T, chloroplastic [Source:UniProtKB/Swiss-Prot;Acc:Q9SMS0]
	AT5G02120	0.00034988641537525	-4.02597525853685	OHP1	protein_coding	Light-harvesting complex-like protein OHP1, chloroplastic [Source:UniProtKB/Swiss-Prot;Acc:O81208]
	AT5G08600	0.00275075285784837	-4.02339366327443		protein_coding	U3 ribonucleoprotein (Utp) family protein [Source:UniProtKB/TrEMBL;Acc:F4KB50]
	AT3G16920	5.20345059760114e-05	-4.02277478435636	CTL2	protein_coding	Chitinase-like protein [Source:UniProtKB/TrEMBL;Acc:A0A1I9LSA0]
	AT5G53580	6.57268637082756e-06	-4.02162202574029	PLR1	protein_coding	Pyridoxal reductase, chloroplastic [Source:UniProtKB/Swiss-Prot;Acc:Q56Y42]
	AT3G01520	1.58531637078601e-06	-4.02124927129699		protein_coding	Universal stress protein A-like protein [Source:UniProtKB/Swiss-Prot;Acc:Q8LGG8]
	AT4G29070	1.00591740862064e-05	-4.02081372599176		protein_coding	At4g29070 [Source:UniProtKB/TrEMBL;Acc:Q2HIU1]
	AT5G22340	9.78338051231046e-07	-4.01790203351566		protein_coding	unknown protein; FUNCTIONS IN: molecular_function unknown; INVOLVED IN: biological_process unknown; LOCATED IN: chloroplast; EXPRESSED IN: 22 plant structures; EXPRESSED DURING: 13 growth stages; Has 58 Blast hits to 58 proteins in 20 species: Archa /.../ Bacteria - 0; Metazoa - 0; Fungi - 0; Plants - 57; Viruses - 0; Other Eukaryotes - 1 (source: NCBI BLink). [Source:TAIR;Acc:AT5G22340]
	AT1G10360	1.97277885988617e-06	-4.01625000213395	GSTU18	protein_coding	Glutathione S-transferase U18 [Source:UniProtKB/Swiss-Prot;Acc:Q9FUS9]
	AT3G63540	0.000289829400234684	-4.01255612157693		protein_coding	Mog1/PsbP/DUF1795-like photosystem II reaction center PsbP family protein [Source:TAIR;Acc:AT3G63540]
	AT1G11960	0.000278931462270356	-4.00568924374334		protein_coding	Hyperosmolality-gated Ca2+ permeable channel 1.3 [Source:UniProtKB/TrEMBL;Acc:A0A097NUP7]
	AT5G62470	0.000730743736357125	-4.00346118237318	MYB96	protein_coding	At5g62470 [Source:UniProtKB/TrEMBL;Acc:Q24JK1]
	AT5G65990	0.000200930869903554	-4.00114219207559	AVT3A	protein_coding	Amino acid transporter AVT3A [Source:UniProtKB/Swiss-Prot;Acc:Q9FKY3]
	AT4G20840	2.72892842860642e-05	-3.9989047333735		protein_coding	Berberine bridge enzyme-like 21 [Source:UniProtKB/Swiss-Prot;Acc:Q9SVG3]
	AT2G35710	0.00872413750541278	-3.99551580653432	PGSIP8	protein_coding	Putative glucuronosyltransferase PGSIP8 [Source:UniProtKB/Swiss-Prot;Acc:Q8VZP6]
	AT1G78850	0.000626146102745135	-3.98536540118905		protein_coding	EP1-like glycoprotein 3 [Source:UniProtKB/Swiss-Prot;Acc:Q9ZVA4]
	AT3G56910	8.84499074129088e-05	-3.98197611910105	PSRP5	protein_coding	50S ribosomal protein 5, chloroplastic [Source:UniProtKB/Swiss-Prot;Acc:Q9LER7]
	AT1G73080	0.000758398451599559	-3.9712284660477	PEPR1	protein_coding	Leucine-rich repeat receptor-like protein kinase PEPR1 [Source:UniProtKB/Swiss-Prot;Acc:Q9SSL9]
	AT3G63450	0.00242366375217832	-3.96943203454736		protein_coding	RNA-binding (RRM/RBD/RNP motifs) family protein [Source:UniProtKB/TrEMBL;Acc:F4J108]
	AT1G44920	2.59511823481258e-05	-3.96743725638826		protein_coding	Putative uncharacterized protein At1g44920 [Source:UniProtKB/TrEMBL;Acc:Q9LPD7]
	AT5G52310	0.00992132791458244	-3.96706859971229	RD29A	protein_coding	Low-temperature-induced 78 kDa protein [Source:UniProtKB/Swiss-Prot;Acc:Q06738]
	AT3G51870	1.54405819528756e-06	-3.96384290958472	EAAC	protein_coding	Probable envelope ADP,ATP carrier protein, chloroplastic [Source:UniProtKB/Swiss-Prot;Acc:O65023]
	AT2G27385	7.45050873848452e-05	-3.96215826268191		protein_coding	Pollen Ole e 1 allergen and extensin family protein [Source:UniProtKB/TrEMBL;Acc:F4IFT4]
	AT1G26820	0.00572109738035689	-3.95955021391129	RNS3	protein_coding	Ribonuclease 3 [Source:UniProtKB/Swiss-Prot;Acc:P42815]
	AT1G63240	0.000996397161943307	-3.95661992120968		protein_coding	Putative uncharacterized protein At1g63240 [Source:UniProtKB/TrEMBL;Acc:Q949Y1]
	AT4G23870	0.00430412958256449	-3.95634838004411		protein_coding	Putative uncharacterized protein AT4g23870 [Source:UniProtKB/TrEMBL;Acc:Q9T0A2]
	AT4G36010	5.66884801824083e-05	-3.95074993872516		protein_coding	Pathogenesis-related thaumatin superfamily protein [Source:UniProtKB/TrEMBL;Acc:O65638]
	AT2G27140	0.00138214060893117	-3.94866639027788		protein_coding	At2g27140 [Source:UniProtKB/TrEMBL;Acc:Q9ZVC6]
	AT2G21170	6.11167487027214e-05	-3.94473576691214	TIM	protein_coding	TIM [Source:UniProtKB/TrEMBL;Acc:A0A178VN28]
	AT5G50375	0.000138796747061558	-3.94339107624887	CPI1	protein_coding	Cyclopropyl isomerase [Source:UniProtKB/TrEMBL;Acc:F4K8Y4]
	AT1G32550	2.77420034969983e-07	-3.93957142820838	FdC1	protein_coding	2Fe-2S ferredoxin-like superfamily protein [Source:UniProtKB/TrEMBL;Acc:F4IE99]
	AT1G07135	0.0061050964243431	-3.93493212246734		protein_coding	At1g07135 [Source:UniProtKB/TrEMBL;Acc:Q9LMK6]
	AT1G01780	0.000843421851570992	-3.92190477279673	PLIM2B	protein_coding	LIM domain-containing protein PLIM2b [Source:UniProtKB/Swiss-Prot;Acc:Q1ECF5]
	AT2G47940	2.77420034969983e-07	-3.91009558139773	DEGP2	protein_coding	EMB3117 [Source:UniProtKB/TrEMBL;Acc:A0A178VUR8]
	AT4G34290	9.4500792344956e-06	-3.9082829206521		protein_coding	Putative uncharacterized protein AT4g34290 [Source:UniProtKB/TrEMBL;Acc:Q9SYZ4]
	AT1G05190	1.29870291505733e-05	-3.90610659744036	RPL6	protein_coding	50S ribosomal protein L6, chloroplastic [Source:UniProtKB/Swiss-Prot;Acc:O23049]
	AT2G27402	3.16461903136468e-05	-3.90332482219651		protein_coding	At2g27402 [Source:UniProtKB/TrEMBL;Acc:Q8GX30]
	AT3G20790	1.02687211232784e-05	-3.8995136249868		protein_coding	NAD(P)-binding Rossmann-fold superfamily protein [Source:UniProtKB/TrEMBL;Acc:Q8RWP0]
	AT1G09890	0.00368864329778937	-3.89527727823213		protein_coding	Rhamnogalacturonate lyase family protein [Source:TAIR;Acc:AT1G09890]
	AT4G30410	0.000102589235908144	-3.89503556027167	IBL1	protein_coding	Transcription factor IBH1-like 1 [Source:UniProtKB/Swiss-Prot;Acc:Q9M0B9]
	ATCG00470	2.53334945578015e-05	-3.88766014658943	ATPE	protein_coding	ATP synthase epsilon chain, chloroplastic [Source:UniProtKB/Swiss-Prot;Acc:P09468]
	AT2G33450	2.30901162419557e-06	-3.88460619036203	RPL28	protein_coding	PRPL28 [Source:UniProtKB/TrEMBL;Acc:A0A178VYG9]
	AT1G14290	8.16438766655923e-05	-3.88385876923381	SBH2	protein_coding	SBH2 [Source:UniProtKB/TrEMBL;Acc:A0A178WPE2]
	AT1G09575	0.00570012991069365	-3.88282803303478		protein_coding	Calcium uniporter protein 6, mitochondrial [Source:UniProtKB/Swiss-Prot;Acc:F4I111]
	AT3G26900	1.26467655386018e-05	-3.88111585535792	SKL1	protein_coding	Probable inactive shikimate kinase like 1, chloroplastic [Source:UniProtKB/Swiss-Prot;Acc:Q9LW20]
	AT2G45560	0.00194622175204878	-3.87935212952637	CYP76C1	protein_coding	CYP76C1 [Source:UniProtKB/TrEMBL;Acc:A0A178VLJ2]
	AT5G55470	0.000973463172835125	-3.87768457482373	NHX4	protein_coding	Sodium/hydrogen exchanger 4 [Source:UniProtKB/Swiss-Prot;Acc:Q8S397]
	AT3G18660	0.000515963041504869	-3.86674728787411	GUX1	protein_coding	UDP-glucuronate:xylan alpha-glucuronosyltransferase 1 [Source:UniProtKB/Swiss-Prot;Acc:Q9LSB1]
	AT2G31040	3.09539325667274e-05	-3.84730320502283		protein_coding	ATP synthase protein I-like protein [Source:UniProtKB/TrEMBL;Acc:O82279]
	AT1G14190	0.00622750449099622	-3.84351342895361		protein_coding	Glucose-methanol-choline (GMC) oxidoreductase family protein [Source:TAIR;Acc:AT1G14190]
	AT5G44530	0.00022749548453997	-3.84065027339955		protein_coding	Subtilase family protein [Source:TAIR;Acc:AT5G44530]
	AT1G08980	4.94882608511441e-06	-3.83877947801477	AMI1	protein_coding	Amidase 1 [Source:UniProtKB/Swiss-Prot;Acc:Q9FR37]
	AT1G15980	0.000433582031018106	-3.83407320339549	PNSB1	protein_coding	Photosynthetic NDH subunit of subcomplex B 1, chloroplastic [Source:UniProtKB/Swiss-Prot;Acc:Q9S9N6]
	AT1G74730	0.000136845297210477	-3.83367639459206		protein_coding	Putative uncharacterized protein [Source:UniProtKB/TrEMBL;Acc:Q94F10]
	AT5G50720	0.00431208120377552	-3.82941346379533	HVA22E	protein_coding	HVA22-like protein [Source:UniProtKB/TrEMBL;Acc:A0A178UDD7]
	AT5G51820	5.34927246847395e-05	-3.82930839906991	PGMP	protein_coding	Phosphoglucomutase, chloroplastic [Source:UniProtKB/Swiss-Prot;Acc:Q9SCY0]
	AT5G04340	0.00562891353210895	-3.82844623528655	ZAT6	protein_coding	Zinc finger protein ZAT6 [Source:UniProtKB/Swiss-Prot;Acc:O22533]
	AT5G50640	3.48658567258176e-05	-3.82646768297018	CBSCBSPB4	protein_coding	CBS domain-containing protein CBSCBSPB5 [Source:UniProtKB/Swiss-Prot;Acc:P0DH79]
	AT4G35970	0.00109121185328674	-3.82291944690654	APX5	protein_coding	L-ascorbate peroxidase 5, peroxisomal [Source:UniProtKB/Swiss-Prot;Acc:Q7XZP5]
	AT5G12050	0.00031821752556831	-3.81469278417196		protein_coding	Protein BIG GRAIN 1-like D [Source:UniProtKB/Swiss-Prot;Acc:Q9LYH0]
	AT1G51080	0.00370277630809427	-3.81298598106723		protein_coding	At1g51080 [Source:UniProtKB/TrEMBL;Acc:Q9C683]
	AT2G03240	0.00318578057785418	-3.80769662786919	PHO1-H5	protein_coding	Phosphate transporter PHO1 homolog 5 [Source:UniProtKB/Swiss-Prot;Acc:Q6R8G5]
	AT2G37660	8.89923816896595e-06	-3.80740228832124		protein_coding	Uncharacterized protein At2g37660, chloroplastic [Source:UniProtKB/Swiss-Prot;Acc:O80934]
	AT5G51110	0.000149491646137544	-3.80428201711175		protein_coding	AT5g51110/MWD22_5 [Source:UniProtKB/TrEMBL;Acc:Q9LU63]
	AT3G58780	0.00505441401461692	-3.79034310695144	SHP1	protein_coding	K-box region and MADS-box transcription factor family protein [Source:UniProtKB/TrEMBL;Acc:A0A1I9LM26]
	AT4G02630	0.00364262248100838	-3.78952035682741		protein_coding	Protein kinase superfamily protein [Source:UniProtKB/TrEMBL;Acc:O22764]
	AT4G18480	6.0821234602237e-05	-3.78893756770056	CHLI1	protein_coding	Magnesium-chelatase subunit ChlI-1, chloroplastic [Source:UniProtKB/Swiss-Prot;Acc:P16127]
	AT5G40950	7.06618881659336e-05	-3.7775724510231	RPL27	protein_coding	50S ribosomal protein L27, chloroplastic [Source:UniProtKB/Swiss-Prot;Acc:Q9FLN4]
	AT5G44260	0.00239736730032215	-3.77684245562345		protein_coding	Zinc finger CCCH domain-containing protein 61 [Source:UniProtKB/Swiss-Prot;Acc:Q9FKW2]
	AT2G43120	0.000815173645346684	-3.77301993161041		protein_coding	RmlC-like cupins superfamily protein [Source:TAIR;Acc:AT2G43120]
	AT2G26640	1.6211176961946e-06	-3.76882793303053	KCS11	protein_coding	3-ketoacyl-CoA synthase 11 [Source:UniProtKB/Swiss-Prot;Acc:O48780]
	AT5G14660	2.4740968730594e-05	-3.76574086987162	PDF1B	protein_coding	Peptide deformylase 1B, chloroplastic/mitochondrial [Source:UniProtKB/Swiss-Prot;Acc:Q9FUZ2]
	AT3G47650	1.18339241249968e-05	-3.7605125275478		protein_coding	DnaJ/Hsp40 cysteine-rich domain superfamily protein [Source:UniProtKB/TrEMBL;Acc:Q9SN73]
	AT3G16320	0.00109293600624308	-3.75472961084415	CDC27a	protein_coding	Tetratricopeptide repeat (TPR)-like superfamily protein [Source:TAIR;Acc:AT3G16320]
	AT5G59000	0.00449461977839745	-3.75410496479821		protein_coding	At5g59000 [Source:UniProtKB/TrEMBL;Acc:Q2HIG9]
	AT3G53470	4.15098002339598e-06	-3.75076337774437		protein_coding	2,3-bisphosphoglycerate-independent phosphoglycerate mutase [Source:UniProtKB/TrEMBL;Acc:F4JAF4]
	AT2G47600	7.57150084153663e-05	-3.7483958645665	MHX	protein_coding	Magnesium/proton exchanger [Source:UniProtKB/Swiss-Prot;Acc:O22252]
	AT3G23700	7.56940400273684e-07	-3.73651140985383		protein_coding	AT3g23700/MYM9_3 [Source:UniProtKB/TrEMBL;Acc:Q9LK47]
	AT1G49450	0.000260485524877046	-3.72813613494462		protein_coding	F13F21.11 protein [Source:UniProtKB/TrEMBL;Acc:Q9XIB2]
	AT5G24920	0.00329237528073945	-3.71389625319289	GDU5	protein_coding	Protein GLUTAMINE DUMPER 5 [Source:UniProtKB/Swiss-Prot;Acc:Q3E965]
	AT2G43550	0.000314777422976354	-3.71375968945901	ATTI6	protein_coding	Defensin-like protein 197 [Source:UniProtKB/Swiss-Prot;Acc:O22869]
	AT5G21920	1.21507687507918e-05	-3.71166116031248	YLMG2	protein_coding	YlmG homolog protein 2, chloroplastic [Source:UniProtKB/Swiss-Prot;Acc:Q9C595]
	AT1G76410	0.00277157932214414	-3.71127950845487	ATL8	protein_coding	ATL8 [Source:UniProtKB/TrEMBL;Acc:A0A178WF21]
	AT3G23880	0.00059316050063067	-3.70794642186158		protein_coding	F-box/kelch-repeat protein At3g23880 [Source:UniProtKB/Swiss-Prot;Acc:Q9LIR8]
	AT4G39970	3.04073486117739e-06	-3.70748118657544		protein_coding	Haloacid dehalogenase-like hydrolase domain-containing protein At4g39970 [Source:UniProtKB/Swiss-Prot;Acc:Q680K2]
	AT2G08760	0.00743631056429972	-3.70733171208851		snoRNA
	AT5G24300	2.19387311694617e-05	-3.70416171557908	SS1	protein_coding	Starch synthase, chloroplastic/amyloplastic (Fragment) [Source:UniProtKB/TrEMBL;Acc:W8QN76]
	AT3G27830	2.06046516397279e-05	-3.70256180058783	RPL12A	protein_coding	RPL12-A [Source:UniProtKB/TrEMBL;Acc:A0A178VJ19]
	AT3G06980	2.12574903010328e-05	-3.70256109666655	RH50	protein_coding	DEAD-box ATP-dependent RNA helicase 50 [Source:UniProtKB/Swiss-Prot;Acc:Q8GUG7]
	AT5G04680	0.00858263242644656	-3.70061724593198		protein_coding	Ankyrin repeat family protein [Source:UniProtKB/TrEMBL;Acc:F4JXN9]
	ATCG00580	8.09559641645138e-05	-3.69737038354537	PSBE	protein_coding	Cytochrome b559 subunit alpha [Source:UniProtKB/TrEMBL;Acc:A0A1B1W4W2]
	AT4G09010	9.58618650250223e-05	-3.68585641766407	APX4	protein_coding	ascorbate peroxidase 4 [Source:TAIR;Acc:AT4G09010]
	AT3G57760	0.000988218565451006	-3.68231849448842		protein_coding	AT3g57760/F15B8_50 [Source:UniProtKB/TrEMBL;Acc:Q9SVZ0]
	AT4G17100	1.9807730317737e-05	-3.67728405774497		protein_coding	CONTAINS InterPro DOMAIN/s: Endoribonuclease XendoU (InterPro:IPR018998); Has 943 Blast hits to 770 proteins in 162 species: Archae - 0; Bacteria - 61; Metazoa - 472; Fungi - 40; Plants - 78; Viruses - 35; Other Eukaryotes - 257 (source: NCBI BLink). [Source:TAIR;Acc:AT4G17100]
	AT1G29510	0.00449638839381936	-3.67486751480449	SAUR67	protein_coding	Auxin-responsive protein SAUR67 [Source:UniProtKB/Swiss-Prot;Acc:F4I1I4]
	AT5G48220	2.08523454742751e-06	-3.67332201601188		protein_coding	AT5g48220/MIF21_11 [Source:UniProtKB/TrEMBL;Acc:Q9LUB2]
	AT5G62920	0.000894072847064721	-3.67313916307623	ARR6	protein_coding	Response regulator 6 [Source:UniProtKB/TrEMBL;Acc:Q0WSS6]
	AT5G46220	0.00378927908524057	-3.67234818109061		protein_coding	At5g46220 [Source:UniProtKB/TrEMBL;Acc:Q6DBD7]
	AT2G30150	0.00953851658396925	-3.6707908925544		protein_coding	UDP-Glycosyltransferase superfamily protein [Source:TAIR;Acc:AT2G30150]
	AT2G04270	0.000271145849776358	-3.66902560527017	RNE	protein_coding	Ribonuclease E/G-like protein, chloroplastic [Source:UniProtKB/Swiss-Prot;Acc:F4IV66]
	AT5G57890	0.000366733721254863	-3.66439243368959	ASB2	protein_coding	Anthranilate synthase beta subunit 2, chloroplastic [Source:UniProtKB/Swiss-Prot;Acc:Q9FJM5]
	ATCG00240	0.00131257477167688	-3.66373428754506	TRNY	tRNA	tRNA-Tyr [Source:TAIR;Acc:ATCG00240]
	AT5G15530	0.00138030304953895	-3.66060726116035	BCCP2	protein_coding	CAC1-B [Source:UniProtKB/TrEMBL;Acc:A0A178U9S1]
	AT5G13730	0.000639548269458276	-3.66028417346092	SIGD	protein_coding	RNA polymerase sigma factor sigD, chloroplastic [Source:UniProtKB/Swiss-Prot;Acc:Q9ZSL6]
	AT5G49015	0.00613110544140308	-3.65963230877069		protein_coding	Expressed protein [Source:TAIR;Acc:AT5G49015]
	AT5G66080	0.00144202247621162	-3.65581826778787		protein_coding	Probable protein phosphatase 2C 79 [Source:UniProtKB/Swiss-Prot;Acc:Q9FKX4]
	AT1G66820	0.000334540290959727	-3.6539016110686		protein_coding	Glycine-rich protein [Source:UniProtKB/TrEMBL;Acc:Q9C9N4]
	AT2G35500	2.38665031148346e-05	-3.6534918330999	SKL2	protein_coding	Probable inactive shikimate kinase like 2, chloroplastic [Source:UniProtKB/Swiss-Prot;Acc:O82290]
	ATCG00480	0.000107726629028637	-3.64802211339487	ATPB	protein_coding	ATP synthase subunit beta, chloroplastic [Source:UniProtKB/Swiss-Prot;Acc:P19366]
	AT2G18328	0.00161701818690637	-3.64690310711202	RL4	protein_coding	Protein RADIALIS-like 4 [Source:UniProtKB/Swiss-Prot;Acc:Q1G3C4]
	AT2G05310	5.44829191830767e-05	-3.64571182555231		protein_coding	Expressed protein [Source:UniProtKB/TrEMBL;Acc:Q9SJ31]
	AT1G30250	0.00970872424519595	-3.63860273661378		protein_coding	At1g30250 [Source:UniProtKB/TrEMBL;Acc:Q66GS7]
	AT1G04420	1.14860095622773e-06	-3.63746069943225		protein_coding	NAD(P)-linked oxidoreductase superfamily protein [Source:UniProtKB/TrEMBL;Acc:Q8VZ23]
	AT4G25100	0.000969556994489971	-3.63397230728428	FSD1	protein_coding	Superoxide dismutase [Fe] 1, chloroplastic [Source:UniProtKB/Swiss-Prot;Acc:P21276]
	AT1G02950	0.000282093887278212	-3.63288567885907	ATGSTF4	protein_coding	glutathione S-transferase F4 [Source:TAIR;Acc:AT1G02950]
	AT3G63440	0.0038305924352793	-3.63124802389608	CKX6	protein_coding	Cytokinin dehydrogenase 6 [Source:UniProtKB/Swiss-Prot;Acc:Q9LY71]
	ATCG00090	2.47750294933842e-05	-3.6279842048147	TRNS.1	tRNA	tRNA-Ser [Source:TAIR;Acc:ATCG00090]
	AT1G18620	0.000192454631977096	-3.62681248771723		protein_coding	unknown protein; BEST Arabidopsis thaliana protein match is: unknown protein (TAIR:AT1G74160.1); Has 1987 Blast hits to 1263 proteins in 207 species: Archae - 0; Bacteria - 172; Metazoa - 665; Fungi - 149; Plants - 271; Viruses - 6; Other Eukaryotes /.../ (source: NCBI BLink). [Source:TAIR;Acc:AT1G18620]
	AT5G26200	0.00140862145061588	-3.6234924698255		protein_coding	AT5g26200/T19G15_50 [Source:UniProtKB/TrEMBL;Acc:Q93YZ9]
	AT3G10405	1.3650255381534e-06	-3.62341848362726		protein_coding	At3g10405 [Source:UniProtKB/TrEMBL;Acc:A0JQ78]
	AT3G29185	6.9296689923975e-06	-3.62032609829543		protein_coding	Glutamate NMDA receptor subunit epsilon-1, putative (DUF3598) [Source:UniProtKB/TrEMBL;Acc:F4J1U2]
	AT5G57170	8.57263749024294e-05	-3.6166874154649		protein_coding	Tautomerase/MIF superfamily protein [Source:UniProtKB/TrEMBL;Acc:F4KAK0]
	AT5G49170	0.00105748876874927	-3.60847058988873		protein_coding	Putative uncharacterized protein At5g49170 [Source:UniProtKB/TrEMBL;Acc:Q0WQJ1]
	AT5G15240	0.000458232846255972	-3.60428563976252	AVT1J	protein_coding	Amino acid transporter AVT1J [Source:UniProtKB/Swiss-Prot;Acc:Q9LXF8]
	AT1G58070	0.00155001588187706	-3.60278251995613		protein_coding	At1g58070 [Source:UniProtKB/TrEMBL;Acc:Q9C6F8]
	AT1G12900	0.000183006692469107	-3.60230552315511	GAPA-2	protein_coding	glyceraldehyde 3-phosphate dehydrogenase A subunit 2 [Source:TAIR;Acc:AT1G12900]
	AT3G13000	2.91732669242799e-05	-3.60131024295565		protein_coding	AT3G13000 protein [Source:UniProtKB/TrEMBL;Acc:Q56W79]
	AT3G16800	3.2570109156445e-05	-3.60104079192244		protein_coding	Probable protein phosphatase 2C 41 [Source:UniProtKB/Swiss-Prot;Acc:Q9LRZ4]
	AT4G12910	0.000219070632340722	-3.59732474256596	SCPL20	protein_coding	Serine carboxypeptidase-like 20 [Source:UniProtKB/Swiss-Prot;Acc:Q8L7B2]
	AT1G18740	0.00508053445318948	-3.59143185792336		protein_coding	At1g18740/F6A14_15 [Source:UniProtKB/TrEMBL;Acc:Q9M9U5]
	AT1G79500	3.98387340038047e-05	-3.58871506659314	KDSA1	protein_coding	2-dehydro-3-deoxyphosphooctonate aldolase 1 [Source:UniProtKB/Swiss-Prot;Acc:Q9AV97]
	AT5G41900	0.000150309455031694	-3.58731178711563	BDG2	protein_coding	Probable lysophospholipase BODYGUARD 2 [Source:UniProtKB/Swiss-Prot;Acc:Q9FJ24]
	AT1G03130	0.00070021680480099	-3.58578036252891	PSAD2	protein_coding	Photosystem I reaction center subunit II-2, chloroplastic [Source:UniProtKB/Swiss-Prot;Acc:Q9SA56]
	AT4G21890	0.00106921554882915	-3.58447582278116		protein_coding	At4g21890 [Source:UniProtKB/TrEMBL;Acc:O49712]
	AT3G56650	4.27935712843665e-07	-3.58299320412984	PPD6	protein_coding	AT3G56650 protein [Source:UniProtKB/TrEMBL;Acc:B9DH49]
	AT5G57500	0.00190340993163165	-3.58211280844993		protein_coding	Hexosyltransferase [Source:UniProtKB/TrEMBL;Acc:Q9FKM1]
	AT3G05900	0.000129631384171126	-3.58183263628043		protein_coding	Neurofilament protein-like protein [Source:UniProtKB/TrEMBL;Acc:F4J9K9]
	AT4G25280	5.41361908933473e-05	-3.5803174503344		protein_coding	P-loop containing nucleoside triphosphate hydrolases superfamily protein [Source:TAIR;Acc:AT4G25280]
	AT1G20160	0.00276603061411265	-3.57361421328331	CRSP	protein_coding	CO(2)-response secreted protease [Source:UniProtKB/Swiss-Prot;Acc:Q9LNU1]
	AT1G28330	0.00617305385101215	-3.57179219697956	DRM1	protein_coding	Dormancy-associated protein 1 [Source:UniProtKB/Swiss-Prot;Acc:B9DGG8]
	AT1G53670	0.000152355793422457	-3.56621315336276	MSRB1	protein_coding	Peptide methionine sulfoxide reductase B1, chloroplastic [Source:UniProtKB/Swiss-Prot;Acc:Q9C8M2]
	ATCG00490	0.000427288498839219	-3.56225785989552	RBCL	protein_coding	Ribulose bisphosphate carboxylase large chain [Source:UniProtKB/Swiss-Prot;Acc:O03042]
	AT1G29530	3.28743443701093e-05	-3.55752065141378		protein_coding	At1g29530 [Source:UniProtKB/TrEMBL;Acc:Q6NL08]
	AT2G34430	0.00056956201580659	-3.55638531801142	LHB1B1	protein_coding	Chlorophyll a-b binding protein, chloroplastic [Source:UniProtKB/TrEMBL;Acc:Q39142]
	AT3G54050	4.55962619914477e-05	-3.5516106755774	CFBP1	protein_coding	Fructose-1,6-bisphosphatase 1, chloroplastic [Source:UniProtKB/Swiss-Prot;Acc:P25851]
	AT1G78970	0.00490637721052509	-3.55160093898197	LUP1	protein_coding	Lupeol synthase 1 [Source:UniProtKB/Swiss-Prot;Acc:Q9C5M3]
	AT2G42220	5.04841011432241e-06	-3.55135926089744	STR9	protein_coding	Rhodanese-like domain-containing protein 9, chloroplastic [Source:UniProtKB/Swiss-Prot;Acc:O48529]
	AT2G35880	0.000100076470536201	-3.54939506284815	WDL4	protein_coding	Protein WVD2-like 4 [Source:UniProtKB/Swiss-Prot;Acc:Q9SJ62]
	AT3G63490	3.40913067741939e-05	-3.54562827990845	RPL1	protein_coding	50S ribosomal protein L1, chloroplastic [Source:UniProtKB/Swiss-Prot;Acc:Q9LY66]
	AT5G64040	0.000137269342992275	-3.53621743711067	PSAN	protein_coding	Photosystem I reaction center subunit PSI-N, chloroplast, putative / PSI-N, putative (PSAN) [Source:UniProtKB/TrEMBL;Acc:F4KC80]
	AT3G62160	0.00088228756884392	-3.531851938713		protein_coding	At3g62160 [Source:UniProtKB/TrEMBL;Acc:Q9M1Q8]
	AT5G09585	0.00962271035329341	-3.52586588343028	U2.5	snRNA	U2.5; snRNA [Source:TAIR;Acc:AT5G09585]
	AT2G33250	0.00158046378871967	-3.52500584273273		protein_coding	At2g33250/F25I18.1 [Source:UniProtKB/TrEMBL;Acc:O22777]
	AT4G15510	1.49300040777613e-05	-3.51665850423786	PPD1	protein_coding	PPD1 [Source:UniProtKB/TrEMBL;Acc:A0A178UV94]
	AT1G22850	0.000271145849776358	-3.51218106682199		protein_coding	At1g22850/F29G20_19 [Source:UniProtKB/TrEMBL;Acc:O23137]
	AT1G73370	0.000355223243471446	-3.50326317540417	SUS6	protein_coding	Sucrose synthase (Fragment) [Source:UniProtKB/TrEMBL;Acc:W8Q3K7]
	AT2G21860	5.01205734195731e-05	-3.49920040501918		protein_coding	At2g21860/F7D8.18 [Source:UniProtKB/TrEMBL;Acc:Q9SJ13]
	AT3G08740	1.52056875645517e-06	-3.49823341688639		protein_coding	Elongation factor P (EF-P) family protein [Source:UniProtKB/TrEMBL;Acc:Q8VZW6]
	AT3G01510	0.000120347400191297	-3.49412858579688	LSF1	protein_coding	LSF1 [Source:UniProtKB/TrEMBL;Acc:A0A178V9M4]
	AT5G12940	0.000171020530875413	-3.48646253455542		protein_coding	Leucine-rich repeat (LRR) family protein [Source:UniProtKB/TrEMBL;Acc:Q9LXU5]
	AT1G74380	9.3604122196637e-05	-3.48266693321792	XXT5	protein_coding	Probable xyloglucan 6-xylosyltransferase 5 [Source:UniProtKB/Swiss-Prot;Acc:Q9CA75]
	AT3G05410	9.80716769717071e-06	-3.4813453039147	PPD7	protein_coding	PsbP domain-containing protein 7, chloroplastic [Source:UniProtKB/Swiss-Prot;Acc:F4J7A7]
	AT3G22142	0.000942217108598609	-3.47547073041113		protein_coding	Bifunctional inhibitor/lipid-transfer protein/seed storage 2S albumin superfamily protein [Source:UniProtKB/TrEMBL;Acc:Q9LIE8]
	AT1G14270	1.93244364100298e-06	-3.47245504745823		protein_coding	CAAX amino terminal protease family protein [Source:UniProtKB/TrEMBL;Acc:F4HUI0]
	AT2G01870	0.000107657663709595	-3.47025319539648		protein_coding	At2g01870 [Source:UniProtKB/TrEMBL;Acc:Q9SIS7]
	AT2G16510	5.76161178971807e-06	-3.46933096595375	VHA-c3	protein_coding	V-type proton ATPase subunit c1 [Source:UniProtKB/Swiss-Prot;Acc:P0DH92]
	AT3G56010	4.45779406484421e-06	-3.46655423065556		protein_coding	Putative uncharacterized protein At3g56010 [Source:UniProtKB/TrEMBL;Acc:Q9LY44]
	AT5G42460	0.000278694284183063	-3.46086322763329		protein_coding	F-box protein At5g42460 [Source:UniProtKB/Swiss-Prot;Acc:Q9FIH1]
	AT1G53840	0.000374194692864986	-3.45747774959414	PME1	protein_coding	Pectinesterase [Source:UniProtKB/TrEMBL;Acc:Q0WWC7]
	AT4G15110	8.8804311987786e-07	-3.45352764284132	CYP97B3	protein_coding	CYP97B3 [Source:UniProtKB/TrEMBL;Acc:A0A178V2Z2]
	AT5G16940	0.000262684667598567	-3.45331083129158		protein_coding	Carbon-sulfur lyase [Source:UniProtKB/TrEMBL;Acc:Q9LFK7]
	AT4G30950	6.70548854547166e-05	-3.45251465887639	FAD6	protein_coding	SFD4 [Source:UniProtKB/TrEMBL;Acc:A0A178V0M7]
	AT2G43560	1.18339241249968e-05	-3.45051306687507	FKBP16-3	protein_coding	Peptidylprolyl isomerase [Source:UniProtKB/TrEMBL;Acc:A0A178VVY6]
	AT3G19480	0.000140351021791341	-3.4461436337681	PGDH3	protein_coding	D-3-phosphoglycerate dehydrogenase 3, chloroplastic [Source:UniProtKB/Swiss-Prot;Acc:Q9LT69]
	AT1G60690	0.00036183432357855	-3.44424950049135		protein_coding	Probable aldo-keto reductase 3 [Source:UniProtKB/Swiss-Prot;Acc:O22707]
	AT1G56190	0.00110027390674992	-3.44311805934639		protein_coding	Phosphoglycerate kinase [Source:UniProtKB/TrEMBL;Acc:A0A178W4Q1]
	AT1G29500	0.00318665312404131	-3.43977644300271	SAUR66	protein_coding	Auxin-responsive protein SAUR66 [Source:UniProtKB/Swiss-Prot;Acc:Q9C7Q1]
	AT1G56500	3.46724243243608e-06	-3.43454410421708	SOQ1	protein_coding	Protein SUPPRESSOR OF QUENCHING 1, chloroplastic [Source:UniProtKB/Swiss-Prot;Acc:Q8VZ10]
	AT5G05830	0.00196195642040501	-3.43286157891149		protein_coding	At5g05830 [Source:UniProtKB/TrEMBL;Acc:Q9FFJ5]
	AT1G02640	0.00174792369389958	-3.43261091812504	BXL2	protein_coding	Probable beta-D-xylosidase 2 [Source:UniProtKB/Swiss-Prot;Acc:Q94KD8]
	AT5G50530	0.000122281547215476	-3.43073317518322	CBSCBSPB4	protein_coding	CBS domain-containing protein CBSCBSPB5 [Source:UniProtKB/Swiss-Prot;Acc:P0DH79]
	AT4G19020	0.00189258615355191	-3.43058306445412	CMT2	protein_coding	DNA (cytosine-5)-methyltransferase CMT2 [Source:UniProtKB/Swiss-Prot;Acc:Q94F87]
	ATCG00640	0.000289313788480002	-3.42835841410719	RPL33	protein_coding	50S ribosomal protein L33, chloroplastic [Source:UniProtKB/Swiss-Prot;Acc:P56796]
	AT5G46580	3.93008822628188e-05	-3.42286072142777		protein_coding	Pentatricopeptide repeat-containing protein At5g46580, chloroplastic [Source:UniProtKB/Swiss-Prot;Acc:Q9LS25]
	AT2G35960	6.93220348284744e-05	-3.42165835067144	NHL12	protein_coding	NDR1/HIN1-like protein 12 [Source:UniProtKB/Swiss-Prot;Acc:Q9SJ54]
	AT3G20680	0.00103118742228885	-3.41766543476025		protein_coding	AT3g20680/F3H11_7 [Source:UniProtKB/TrEMBL;Acc:Q9LHQ4]
	AT1G50250	0.00116751772259215	-3.41280005506875	FTSH1	protein_coding	ATP-dependent zinc metalloprotease FTSH 1, chloroplastic [Source:UniProtKB/Swiss-Prot;Acc:Q39102]
	AT5G12250	1.51534143007304e-05	-3.41101258687446	TUBB6	protein_coding	Tubulin beta chain [Source:UniProtKB/TrEMBL;Acc:A0A178UPR2]
	AT2G24060	4.15098002339598e-06	-3.41034324827648	IF3-2	protein_coding	Translation initiation factor IF3-2, chloroplastic [Source:UniProtKB/Swiss-Prot;Acc:O82234]
	AT1G78070	6.74241497081351e-05	-3.40533536479047		protein_coding	At1g78070/F28K19_28 [Source:UniProtKB/TrEMBL;Acc:Q94JT6]
	AT1G20810	7.56940400273684e-07	-3.40305400998567	FKBP18	protein_coding	Peptidyl-prolyl cis-trans isomerase FKBP18, chloroplastic [Source:UniProtKB/Swiss-Prot;Acc:Q9LM71]
	AT1G52700	0.00439782655193638	-3.39416868083946		protein_coding	Alpha/beta-Hydrolases superfamily protein [Source:UniProtKB/TrEMBL;Acc:A0A1P8AQT5]
	AT5G01920	0.000676815603740255	-3.39254918977051	STN8	protein_coding	Serine/threonine-protein kinase STN8, chloroplastic [Source:UniProtKB/Swiss-Prot;Acc:Q9LZV4]
	AT1G15170	0.0013552360432915	-3.3884684893051	DTX12	protein_coding	Protein DETOXIFICATION [Source:UniProtKB/TrEMBL;Acc:A0A178WNL0]
	AT5G36120	0.000125103573778989	-3.38839323682863	CCB3	protein_coding	Protein COFACTOR ASSEMBLY OF COMPLEX C SUBUNIT B CCB3, chloroplastic [Source:UniProtKB/Swiss-Prot;Acc:Q8RWM7]
	AT4G29060	0.000256471187665314	-3.38776750614484	emb2726	protein_coding	Elongation factor Ts, mitochondrial [Source:UniProtKB/TrEMBL;Acc:Q9SZD6]
	AT2G39850	0.000415882618526315	-3.38701828200217	SBT4.1	protein_coding	Subtilisin-like protease SBT4.1 [Source:UniProtKB/Swiss-Prot;Acc:F4IG09]
	AT1G68890	0.000112155985075165	-3.38658774093293	PHYLLO	protein_coding	Protein PHYLLO, chloroplastic [Source:UniProtKB/Swiss-Prot;Acc:Q15KI9]
	AT3G01930	0.000841382143809407	-3.38479930240067		protein_coding	F1C9.29 protein [Source:UniProtKB/TrEMBL;Acc:Q9S7R2]
	AT5G54690	0.0015838668878622	-3.38228565505075	GAUT12	protein_coding	Probable galacturonosyltransferase 12 [Source:UniProtKB/Swiss-Prot;Acc:Q9FH36]
	AT3G19000	0.0005704332162399	-3.38114033910512		protein_coding	2-oxoglutarate (2OG) and Fe(II)-dependent oxygenase superfamily protein [Source:UniProtKB/TrEMBL;Acc:Q9LJ66]
	AT5G10240	0.000189743652131738	-3.38032452434178	ASN3	protein_coding	Asparagine synthetase [glutamine-hydrolyzing] 3 [Source:UniProtKB/Swiss-Prot;Acc:Q9LFU1]
	AT5G12140	0.00023450365574078	-3.37999486151702	CYS1	protein_coding	Cysteine proteinase inhibitor [Source:UniProtKB/TrEMBL;Acc:A0A178UCE6]
	AT2G20250	0.000172359347417702	-3.37957804501137		protein_coding	unknown protein; Has 10 Blast hits to 10 proteins in 6 species: Archae - 0; Bacteria - 0; Metazoa - 0; Fungi - 2; Plants - 8; Viruses - 0; Other Eukaryotes - 0 (source: NCBI BLink). [Source:TAIR;Acc:AT2G20250]
	AT3G07200	8.07476366507118e-05	-3.37667789318267		protein_coding	Putative RING zinc finger protein [Source:UniProtKB/TrEMBL;Acc:Q9SFV0]
	AT3G10080	0.00101228213841608	-3.37382221935374		protein_coding	RmlC-like cupins superfamily protein [Source:UniProtKB/TrEMBL;Acc:A0A1I9LSI8]
	AT1G68760	0.00408594238437872	-3.37009042076924	NUDT1	protein_coding	Nudix hydrolase 1 [Source:UniProtKB/Swiss-Prot;Acc:Q9CA40]
	AT4G16155	8.07476366507118e-05	-3.36958636804444	LPD2	protein_coding	Dihydrolipoyl dehydrogenase 2, chloroplastic [Source:UniProtKB/Swiss-Prot;Acc:F4JLP5]
	AT3G15390	0.000983179185471287	-3.36919581284254	SDE5	protein_coding	Putative nuclear RNA export factor SDE5 [Source:UniProtKB/Swiss-Prot;Acc:Q9LUQ3]
	AT1G69890	0.00107875780603233	-3.364150586276		protein_coding	Actin cross-linking protein (DUF569) [Source:UniProtKB/TrEMBL;Acc:Q9CAS2]
	AT1G11180	3.77233199790176e-05	-3.36177558547677		protein_coding	Secretory carrier membrane protein (SCAMP) family protein [Source:TAIR;Acc:AT1G11180]
	AT5G07860	1.66626002797753e-05	-3.35829082580055		protein_coding	HXXXD-type acyl-transferase family protein [Source:UniProtKB/TrEMBL;Acc:Q9SD98]
	AT2G44040	0.000129631384171126	-3.3567766912513	DAPB1	protein_coding	4-hydroxy-tetrahydrodipicolinate reductase 1, chloroplastic [Source:UniProtKB/Swiss-Prot;Acc:O80574]
	AT1G76690	5.27579101714547e-05	-3.35233588273506	OPR2	protein_coding	OPR2 [Source:UniProtKB/TrEMBL;Acc:A0A178W9S3]
	AT5G47240	0.000755445266182738	-3.3442822350423	atnudt8	protein_coding	nudix hydrolase homolog 8 [Source:TAIR;Acc:AT5G47240]
	AT3G14930	6.00863714490786e-06	-3.34348822770493	HEME1	protein_coding	Uroporphyrinogen decarboxylase 1, chloroplastic [Source:UniProtKB/Swiss-Prot;Acc:Q93ZB6]
	AT1G67710	0.000445324645242876	-3.33754044432287	ARR11	protein_coding	Two-component response regulator [Source:UniProtKB/TrEMBL;Acc:Q0WRT0]
	AT1G22750	2.38995453822673e-05	-3.33712805280309		protein_coding	AT1G22750 protein [Source:UniProtKB/TrEMBL;Acc:O64379]
	AT4G03150	0.00015911887645109	-3.33349297653451		protein_coding	AT4g03150/F4C21_7 [Source:UniProtKB/TrEMBL;Acc:Q944G6]
	AT2G05160	0.000115899328220989	-3.33045942226998		protein_coding	Zinc finger CCCH domain-containing protein 18 [Source:UniProtKB/Swiss-Prot;Acc:Q9SJ41]
	AT3G17070	6.69263510808135e-05	-3.32878399976901	PER29	protein_coding	Peroxidase 29 [Source:UniProtKB/Swiss-Prot;Acc:Q9LSP0]
	AT3G16250	4.33908485843184e-06	-3.32815485486486	PNSB3	protein_coding	Photosynthetic NDH subunit of subcomplex B 3, chloroplastic [Source:UniProtKB/Swiss-Prot;Acc:Q9LU21]
	AT1G15550	0.00367210581952834	-3.32263582385666	GA3OX1	protein_coding	Gibberellin 3-beta-dioxygenase 1 [Source:UniProtKB/Swiss-Prot;Acc:Q39103]
	AT1G68110	0.000251600469748519	-3.32241127814517		protein_coding	Putative clathrin assembly protein At1g68110 [Source:UniProtKB/Swiss-Prot;Acc:Q9C9X5]
	AT3G52380	8.29189399724672e-06	-3.31864820787999	CP33	protein_coding	RNA-binding protein CP33, chloroplastic [Source:UniProtKB/Swiss-Prot;Acc:Q39061]
	AT4G16410	8.54624432811123e-05	-3.31673526231804		protein_coding	Putative uncharacterized protein At4g16410 [Source:UniProtKB/TrEMBL;Acc:Q8VZK4]
	AT1G18773	0.00207795759962713	-3.31550036753209		protein_coding	FUNCTIONS IN: molecular_function unknown; INVOLVED IN: biological_process unknown; LOCATED IN: endomembrane system; BEST Arabidopsis thaliana protein match is: carboxylesterases (TAIR:AT4G22300.1); Has 30201 Blast hits to 17322 proteins in 780 speci /.../chae - 12; Bacteria - 1396; Metazoa - 17338; Fungi - 3422; Plants - 5037; Viruses - 0; Other Eukaryotes - 2996 (source: NCBI BLink). [Source:TAI…
	AT1G66100	0.000410795567912081	-3.31476294705947		protein_coding	Probable thionin-2.4 [Source:UniProtKB/Swiss-Prot;Acc:Q9C8D6]
	AT3G53920	6.11713902860335e-06	-3.31219088203234	SIGC	protein_coding	RNA polymerase sigma factor sigC [Source:UniProtKB/Swiss-Prot;Acc:O24621]
	ATCG00340	0.0026066021108723	-3.31027495583024	PSAB	protein_coding	Photosystem I P700 chlorophyll a apoprotein A2 [Source:UniProtKB/TrEMBL;Acc:A0A1B1W4U2]
	AT1G55180	0.0087290137299888	-3.30909635790901	PLDALPHA4	protein_coding	Phospholipase D alpha 4 [Source:UniProtKB/Swiss-Prot;Acc:Q9C888]
	AT5G44030	3.59468291046558e-05	-3.30374749948763	CESA4	protein_coding	cellulose synthase A4 [Source:TAIR;Acc:AT5G44030]
	AT5G13510	6.8841296953101e-05	-3.30140751829962	RPL10	protein_coding	50S ribosomal protein L10, chloroplastic [Source:UniProtKB/Swiss-Prot;Acc:Q9FY50]
	AT2G30020	0.00534927453010702	-3.29583649305906		protein_coding	PP2C-type phosphatase AP2C1 [Source:UniProtKB/TrEMBL;Acc:F6LPR5]
	AT4G16770	3.17701169303879e-05	-3.29310323264824		protein_coding	2-oxoglutarate (2OG) and Fe(II)-dependent oxygenase superfamily protein [Source:TAIR;Acc:AT4G16770]
	AT2G39180	0.00107264782963179	-3.29232712083235	CCR2	protein_coding	Serine/threonine-protein kinase-like protein CCR2 [Source:UniProtKB/Swiss-Prot;Acc:O80963]
	AT3G27050	0.00583707090920265	-3.29137810222831		protein_coding	AT3g27050/MOJ10_14 [Source:UniProtKB/TrEMBL;Acc:Q94JV2]
	AT2G32880	2.37136240783412e-05	-3.28927884090855		protein_coding	TRAF-like family protein [Source:UniProtKB/TrEMBL;Acc:F4IUR8]
	AT2G06850	0.00100509999226074	-3.28734188353387	XTH4	protein_coding	Xyloglucan endotransglucosylase/hydrolase protein 4 [Source:UniProtKB/Swiss-Prot;Acc:Q39099]
	AT4G33670	1.07293881312387e-05	-3.28713558773898	LGALDH	protein_coding	L-galactose dehydrogenase [Source:UniProtKB/Swiss-Prot;Acc:O81884]
	AT1G56720	8.46615357131095e-05	-3.2802769854324		protein_coding	At1g56720 [Source:UniProtKB/TrEMBL;Acc:Q7Y229]
	AT5G55710	2.26110777086139e-05	-3.27580754143919	TIC20-V	protein_coding	Tic20-V [Source:UniProtKB/TrEMBL;Acc:A0A178URN8]
	AT5G66590	4.48213128880728e-05	-3.27485678389705		protein_coding	CAP (Cysteine-rich secretory proteins, Antigen 5, and Pathogenesis-related 1 protein) superfamily protein [Source:UniProtKB/TrEMBL;Acc:Q9FJY1]
	AT5G58800	3.48521046636946e-06	-3.27307119053137		protein_coding	Probable NAD(P)H dehydrogenase (quinone) FQR1-like 3 [Source:UniProtKB/Swiss-Prot;Acc:Q9LUX9]
	AT1G62380	0.000209936504518384	-3.27229799924991	ACO2	protein_coding	1-aminocyclopropane-1-carboxylate oxidase 2 [Source:UniProtKB/Swiss-Prot;Acc:Q41931]
	AT3G46780	0.00160693110545784	-3.26967945473916	PTAC16	protein_coding	Protein plastid transcriptionally active 16, chloroplastic [Source:UniProtKB/Swiss-Prot;Acc:Q9STF2]
	AT4G21280	0.00033562629797551	-3.26960621501374	PSBQ1	protein_coding	Oxygen-evolving enhancer protein 3-1, chloroplastic [Source:UniProtKB/Swiss-Prot;Acc:Q9XFT3]
	AT2G38740	3.66418243264898e-05	-3.26869852668992	SGPP	protein_coding	Haloacid dehalogenase-like hydrolase domain-containing protein Sgpp [Source:UniProtKB/Swiss-Prot;Acc:Q9ZVJ5]
	AT3G56330	0.00133714634561912	-3.26398114184947		protein_coding	tRNA (guanine(26)-N(2))-dimethyltransferase [Source:UniProtKB/TrEMBL;Acc:Q9LYL0]
	AT2G37240	0.00102947929274351	-3.26203013665532		protein_coding	Thioredoxin-like protein AAED1, chloroplastic [Source:UniProtKB/Swiss-Prot;Acc:Q9ZUU2]
	AT2G32500	4.3384878672068e-06	-3.26067557017921		protein_coding	At2g32500 [Source:UniProtKB/TrEMBL;Acc:Q67XD6]
	AT2G21280	3.09539325667274e-05	-3.25649334353104	GC1	protein_coding	NAD(P)-binding Rossmann-fold superfamily protein [Source:TAIR;Acc:AT2G21280]
	AT1G32470	1.19790819324193e-05	-3.25217597161246	GDH3	protein_coding	Glycine cleavage system H protein 3, mitochondrial [Source:UniProtKB/Swiss-Prot;Acc:Q9LQL0]
	AT2G38820	0.000107150161515317	-3.2461715523541		protein_coding	Protein of unknown function (DUF506) [Source:TAIR;Acc:AT2G38820]
	AT4G34190	0.000282020571934879	-3.24557530049084	SEP1	protein_coding	Stress enhanced protein 1, chloroplastic [Source:UniProtKB/Swiss-Prot;Acc:Q9M7I9]
	AT3G20230	1.11473171647929e-06	-3.24495916803466		protein_coding	AT3G20230 protein [Source:UniProtKB/TrEMBL;Acc:Q9LJX6]
	AT5G57930	2.0237899480595e-05	-3.23913105712277	APO2	protein_coding	Emb1629 [Source:UniProtKB/TrEMBL;Acc:A0A178UP75]
	AT2G33855	0.000324598453930699	-3.23821071789717		protein_coding	At2g33855 [Source:UniProtKB/TrEMBL;Acc:Q29Q74]
	AT5G07110	0.000232088535842982	-3.23512657506224	PRA1B6	protein_coding	PRA1 family protein B6 [Source:UniProtKB/Swiss-Prot;Acc:Q9LYQ4]
	AT4G26288	0.00765164544246078	-3.2339602341701		protein_coding	FUNCTIONS IN: molecular_function unknown; INVOLVED IN: biological_process unknown; LOCATED IN: cellular_component unknown; BEST Arabidopsis thaliana protein match is: oxidative stress 3 (TAIR:AT5G56550.1); Has 289 Blast hits to 232 proteins in 41 sp /.../ Archae - 0; Bacteria - 12; Metazoa - 36; Fungi - 21; Plants - 151; Viruses - 2; Other Eukaryotes - 67 (source: NCBI BLink). [Source:TAIR;Acc:AT…
	AT5G43950	0.000171394678259996	-3.23153229803898		protein_coding	Putative uncharacterized protein [Source:UniProtKB/TrEMBL;Acc:Q9FND1]
	AT1G29910	0.00122865197813312	-3.23019127631641	LHCB1.1	protein_coding	Chlorophyll a-b binding protein 3, chloroplastic [Source:UniProtKB/Swiss-Prot;Acc:Q8VZ87]
	AT1G02150	0.000129632031275425	-3.22784561251298		protein_coding	Pentatricopeptide repeat-containing protein At1g02150 [Source:UniProtKB/Swiss-Prot;Acc:Q8LPS6]
	AT5G16400	2.87450723602727e-05	-3.2255690796767	TRXF2	protein_coding	TRXF2 [Source:UniProtKB/TrEMBL;Acc:A0A178UDV9]
	AT1G69523	2.40153840200778e-05	-3.22505254930732		protein_coding	At1g69520/F10D13_17 [Source:UniProtKB/TrEMBL;Acc:Q941B1]
	AT2G36990	3.3006693147896e-05	-3.22396983026287	SIGF	protein_coding	RNA polymerase sigma factor sigF, chloroplastic [Source:UniProtKB/Swiss-Prot;Acc:Q9LD95]
	AT5G16030	0.00745766935498939	-3.22155322599056		protein_coding	unknown protein; BEST Arabidopsis thaliana protein match is: unknown protein (TAIR:AT3G02500.1); Has 30201 Blast hits to 17322 proteins in 780 species: Archae - 12; Bacteria - 1396; Metazoa - 17338; Fungi - 3422; Plants - 5037; Viruses - 0; Other Eu /.../es - 2996 (source: NCBI BLink). [Source:TAIR;Acc:AT5G16030]
	AT1G16445	0.00800251642600933	-3.22062199771078		protein_coding	Putative uncharacterized protein At1g16445 [Source:UniProtKB/TrEMBL;Acc:Q8GUP2]
	AT1G67180	0.00895117646712776	-3.22016711512525		protein_coding	F5A8.9 protein [Source:UniProtKB/TrEMBL;Acc:Q9ZW89]
	AT5G08280	1.12556066585867e-05	-3.2142024539133	HEMC	protein_coding	Porphobilinogen deaminase, chloroplastic [Source:UniProtKB/Swiss-Prot;Acc:Q43316]
	AT1G23400	0.000489198218037174	-3.21368962806072	CAF2	protein_coding	CAF2 [Source:UniProtKB/TrEMBL;Acc:A0A178WC04]
	AT3G62020	0.00373251609796733	-3.21200451658799	GLP10	protein_coding	GLP10 [Source:UniProtKB/TrEMBL;Acc:A0A178VLQ9]
	AT5G66650	0.00750358932077518	-3.2111991821963		protein_coding	Calcium uniporter protein 3, mitochondrial [Source:UniProtKB/Swiss-Prot;Acc:Q9LVR5]
	AT1G67840	1.72384776456051e-06	-3.20905969802357	CSK	protein_coding	Chloroplast sensor kinase, chloroplastic [Source:UniProtKB/Swiss-Prot;Acc:F4HVG8]
	AT1G45474	8.67617141486479e-05	-3.2086316915492	LHCA5	protein_coding	Photosystem I chlorophyll a/b-binding protein 5, chloroplastic [Source:UniProtKB/Swiss-Prot;Acc:Q9C639]
	AT2G44060	2.53334945578015e-05	-3.20504647753924		protein_coding	At2g44060 [Source:UniProtKB/TrEMBL;Acc:O80576]
	AT2G15090	0.000139368508753232	-3.20447120536108	KCS8	protein_coding	3-ketoacyl-CoA synthase 8 [Source:UniProtKB/Swiss-Prot;Acc:Q4V3C9]
	AT3G56880	0.00234022048298	-3.19872717249493		protein_coding	Putative uncharacterized protein At3g56880 [Source:UniProtKB/TrEMBL;Acc:Q9LES0]
	AT3G01670	2.59511823481258e-05	-3.19831225877075		protein_coding	Sieve element occlusion protein [Source:UniProtKB/TrEMBL;Acc:A0A1I9LMF2]
	AT3G51150	0.000593045822974499	-3.19688922251776	KIN7G	protein_coding	Kinesin-like protein KIN-7G [Source:UniProtKB/Swiss-Prot;Acc:F4J394]
	AT1G08610	0.00284497155585573	-3.19629162441846		protein_coding	Pentatricopeptide repeat-containing protein At1g08610 [Source:UniProtKB/Swiss-Prot;Acc:Q9FRS4]
	AT4G18370	2.11710069303487e-05	-3.19544961429832	DEGP5	protein_coding	Protease Do-like 5, chloroplastic [Source:UniProtKB/Swiss-Prot;Acc:Q9SEL7]
	AT2G15970	0.00465713763280359	-3.19488090560975	COR413PM1	protein_coding	WCOR413-like protein [Source:UniProtKB/TrEMBL;Acc:A0A178VY40]
	AT2G20690	3.77233199790176e-05	-3.1945338663937		protein_coding	At2g20690/F5H14.34 [Source:UniProtKB/TrEMBL;Acc:Q9SKU8]
	AT3G46600	0.000376158585757299	-3.18979245774214	SCL30	protein_coding	Scarecrow-like protein 30 [Source:UniProtKB/Swiss-Prot;Acc:Q9SNB8]
	AT1G18840	6.96071591282362e-05	-3.18938932801533	IQD30	protein_coding	At1g18840 [Source:UniProtKB/TrEMBL;Acc:Q501D2]
	AT1G12230	2.4608237604359e-05	-3.18832577466099		protein_coding	Aldolase superfamily protein [Source:UniProtKB/TrEMBL;Acc:F4IC59]
	AT1G64150	1.36799501104413e-06	-3.18132250916578	PAM71	protein_coding	Protein PAM71, chloroplastic [Source:UniProtKB/Swiss-Prot;Acc:Q94AX5]
	AT3G14810	4.40583974177567e-06	-3.17878234172116	MSL5	protein_coding	Mechanosensitive ion channel protein 5 [Source:UniProtKB/Swiss-Prot;Acc:Q9LH74]
	AT3G19800	1.71577796261756e-05	-3.17659852912837		protein_coding	Large ribosomal RNA subunit accumulation protein YCED homolog 2, chloroplastic [Source:UniProtKB/Swiss-Prot;Acc:Q9C5M1]
	AT1G69830	0.000393088249806968	-3.17605577040844	AMY3	protein_coding	Alpha-amylase 3, chloroplastic [Source:UniProtKB/Swiss-Prot;Acc:Q94A41]
	AT3G55250	0.000245397031776345	-3.17127869455353	PSA3	protein_coding	PDE329 [Source:UniProtKB/TrEMBL;Acc:A0A178VJJ9]
	AT4G05330	0.000197844258012354	-3.17042165225368	AGD13	protein_coding	AGD13 [Source:UniProtKB/TrEMBL;Acc:A0A178V602]
	AT4G21210	9.75690511562573e-06	-3.16470487046732	RP1	protein_coding	Pyruvate, phosphate dikinase regulatory protein 1, chloroplastic [Source:UniProtKB/Swiss-Prot;Acc:O49562]
	AT5G16540	1.3217147619377e-05	-3.16428243288931	ZFN3	protein_coding	Zinc finger CCCH domain-containing protein 57 [Source:UniProtKB/Swiss-Prot;Acc:Q8L7N8]
	AT5G45350	0.0063214262779757	-3.1631426059873		protein_coding	AT5g45350/MFC19_1 [Source:UniProtKB/TrEMBL;Acc:Q39115]
	AT2G28605	5.72072107432424e-05	-3.16202842714877	PPD2	protein_coding	PsbP domain-containing protein 2, chloroplastic [Source:UniProtKB/Swiss-Prot;Acc:Q8VY52]
	AT2G32870	1.48797920728416e-05	-3.16193935345401		protein_coding	TRAF-like family protein [Source:UniProtKB/TrEMBL;Acc:F4IUR7]
	ATCG00400	0.0022180627954997	-3.16151122139035	TRNL.1	tRNA	tRNA-Leu [Source:TAIR;Acc:ATCG00400]
	AT1G73530	0.000110611859409641	-3.16093117499449	ORRM6	protein_coding	Organelle RRM domain-containing protein 6, chloroplastic [Source:UniProtKB/Swiss-Prot;Acc:Q9FX45]
	AT3G52750	8.57263749024294e-05	-3.16063192805693	FTSZ2-2	protein_coding	Cell division protein FtsZ homolog 2-2, chloroplastic [Source:UniProtKB/Swiss-Prot;Acc:Q9LXJ0]
	AT1G76450	1.1920169906909e-05	-3.16046140531538	PPD3	protein_coding	PsbP domain-containing protein 3, chloroplastic [Source:UniProtKB/Swiss-Prot;Acc:Q9S720]
	AT5G24000	5.42708938017514e-05	-3.15883820314038		protein_coding	Keratin-associated protein (DUF819) [Source:UniProtKB/TrEMBL;Acc:Q9FLW1]
	AT5G24590	0.000980206607995071	-3.15637948435067	NAC091	protein_coding	NAC domain-containing protein 91 [Source:UniProtKB/Swiss-Prot;Acc:Q9LKG8]
	AT4G31780	0.000166191146504547	-3.14884146226999	MGD1	protein_coding	monogalactosyl diacylglycerol synthase 1 [Source:TAIR;Acc:AT4G31780]
	AT4G08160	0.000262684667598567	-3.14768990989845		protein_coding	Glycosyl hydrolase family 10 protein / carbohydrate-binding domain-containing protein [Source:UniProtKB/TrEMBL;Acc:F4JG10]
	AT4G18780	0.000407327476902599	-3.14673124259468	CESA8	protein_coding	Cellulose synthase (Fragment) [Source:UniProtKB/TrEMBL;Acc:A0A068FHR7]
	AT1G20340	0.001026121791928	-3.1452532548048	DRT112	protein_coding	Plastocyanin major isoform, chloroplastic [Source:UniProtKB/Swiss-Prot;Acc:P42699]
	AT1G29930	0.000323595652162024	-3.14492269449884	LHCB1.3	protein_coding	Chlorophyll a-b binding protein 1, chloroplastic [Source:UniProtKB/Swiss-Prot;Acc:P04778]
	AT4G19050	0.00532320730969912	-3.14380265987966		protein_coding	NB-ARC domain containing disease resistance protein [Source:UniProtKB/TrEMBL;Acc:A0A221J431]
	AT5G62720	0.000324598453930699	-3.14148130496578		protein_coding	At5g62720 [Source:UniProtKB/TrEMBL;Acc:Q8GZ51]
	AT5G10690	5.42053634113754e-06	-3.13707061740775	CBSPPR1	protein_coding	Pentatricopeptide repeat-containing protein At5g10690 [Source:UniProtKB/Swiss-Prot;Acc:Q8VYD6]
	AT2G35370	4.03793461062132e-05	-3.13536080256506	GDH1	protein_coding	Glycine cleavage system H protein [Source:UniProtKB/TrEMBL;Acc:A0A178VV72]
	AT5G17870	0.000491824864652522	-3.13418006206334	PSRP6	protein_coding	plastid-specific 50S ribosomal protein 6 [Source:TAIR;Acc:AT5G17870]
	AT1G78700	0.000181904535313854	-3.13272907281296	BEH4	protein_coding	BES1/BZR1 homolog protein 4 [Source:UniProtKB/Swiss-Prot;Acc:Q9ZV88]
	AT2G26530	3.79826962868553e-05	-3.1319774117762	AR781	protein_coding	AR781 [Source:UniProtKB/TrEMBL;Acc:A0A178VPT1]
	AT2G28870	0.00234717719023369	-3.13194561276123	SMR10	protein_coding	Cyclin-dependent protein kinase inhibitor SMR10 [Source:UniProtKB/Swiss-Prot;Acc:Q9ZV27]
	AT1G46554	0.00779946883534179	-3.13047425158591		ncRNA	other RNA [Source:TAIR;Acc:AT1G46554]
	AT3G08510	0.000441740301848087	-3.13029266292995	PLC2	protein_coding	Phosphoinositide phospholipase C [Source:UniProtKB/TrEMBL;Acc:A0A178VDK7]
	AT4G19390	0.0093427064584273	-3.12791718854973		protein_coding	AT4g19390/T5K18_170 [Source:UniProtKB/TrEMBL;Acc:Q94JM4]
	AT3G02180	5.66884801824083e-05	-3.12458151438347	SP1L3	protein_coding	Protein SPIRAL1-like 3 [Source:UniProtKB/Swiss-Prot;Acc:Q9S7P8]
	AT1G27130	0.00065192034852867	-3.11957325361506	GSTU13	protein_coding	Glutathione S-transferase U13 [Source:UniProtKB/Swiss-Prot;Acc:Q9FUS6]
	AT1G75450	0.00118277987215409	-3.11905595753279	CKX5	protein_coding	Cytokinin dehydrogenase 5 [Source:UniProtKB/Swiss-Prot;Acc:Q67YU0]
	ATCG00350	0.00326915211419287	-3.11880564308606	PSAA	protein_coding	Photosystem I P700 chlorophyll a apoprotein A1 [Source:UniProtKB/Swiss-Prot;Acc:P56766]
	AT3G08505	0.0025944606499182	-3.11820320180635	MKRN	protein_coding	E3 ubiquitin-protein ligase makorin [Source:UniProtKB/Swiss-Prot;Acc:Q6IDS6]
	AT5G62170	0.000359226505581917	-3.11621230372761		protein_coding	unknown protein; BEST Arabidopsis thaliana protein match is: unknown protein (TAIR:AT5G51850.1); Has 381 Blast hits to 359 proteins in 81 species: Archae - 0; Bacteria - 16; Metazoa - 101; Fungi - 21; Plants - 99; Viruses - 3; Other Eukaryotes - 141 /.../ce: NCBI BLink). [Source:TAIR;Acc:AT5G62170]
	AT1G73060	2.45639691384935e-06	-3.11558532529753	LPA3	protein_coding	Protein LOW PSII ACCUMULATION 3, chloroplastic [Source:UniProtKB/Swiss-Prot;Acc:Q8H0W0]
	AT1G72940	0.00110784139709402	-3.11497218649268		protein_coding	At1g72940/F3N23_14 [Source:UniProtKB/TrEMBL;Acc:Q9SSN2]
	AT2G34300	8.63746624066975e-05	-3.1141657984827		protein_coding	Probable methyltransferase PMT25 [Source:UniProtKB/Swiss-Prot;Acc:Q0WT31]
	AT5G41140	0.00351515377098379	-3.11183838624468		protein_coding	Myosin heavy chain-related protein [Source:UniProtKB/TrEMBL;Acc:Q9FLL5]
	AT3G62820	0.000719153008772666	-3.11025384818276		protein_coding	Plant invertase/pectin methylesterase inhibitor superfamily protein [Source:UniProtKB/TrEMBL;Acc:Q9LZI3]
	AT5G27280	0.000344124644997223	-3.10921529011555		protein_coding	A_TM021B04.14 protein [Source:UniProtKB/TrEMBL;Acc:O04646]
	AT1G03475	4.42054984790262e-05	-3.09858103192149	CPX1	protein_coding	Coproporphyrinogen-III oxidase 1, chloroplastic [Source:UniProtKB/Swiss-Prot;Acc:Q9LR75]
	AT1G31190	3.13878870679475e-05	-3.09802673137078	IMPL1	protein_coding	Phosphatase IMPL1, chloroplastic [Source:UniProtKB/Swiss-Prot;Acc:Q94F00]
	AT3G54830	0.00173762126478518	-3.09499688320148		protein_coding
	AT1G67865	0.000628677919533866	-3.09395153037783		protein_coding	At1g67862/At1g67862 [Source:UniProtKB/TrEMBL;Acc:Q941E9]
	AT5G09730	0.00189446135235677	-3.09281245142595	BXL3	protein_coding	Beta-D-xylosidase 3 [Source:UniProtKB/Swiss-Prot;Acc:Q9LXD6]
	AT1G68230	0.00516807534829545	-3.09261378885527	RTNLB14	protein_coding	Reticulon-like protein [Source:UniProtKB/TrEMBL;Acc:A0A178WQE6]
	AT1G20260	5.13200483879947e-05	-3.0907798800385	VHA-B3	protein_coding	VAB3 [Source:UniProtKB/TrEMBL;Acc:A0A178WCF6]
	AT5G16810	5.82168898154597e-06	-3.08798231953139		protein_coding	Protein kinase superfamily protein [Source:UniProtKB/TrEMBL;Acc:Q8GWD0]
	AT5G27390	5.30671904577023e-05	-3.08675868327745		protein_coding	Mog1/PsbP/DUF1795-like photosystem II reaction center PsbP family protein [Source:TAIR;Acc:AT5G27390]
	AT2G24395	0.00115383944928896	-3.08570269464975		protein_coding	At2g24395 [Source:UniProtKB/TrEMBL;Acc:Q6NMD5]
	AT3G62070	0.00956794821402639	-3.08438492245968		protein_coding	At3g62070 [Source:UniProtKB/TrEMBL;Acc:Q9M1R7]
	AT2G05760	0.000388514634862716	-3.08321224082124	NAT1	protein_coding	Nucleobase-ascorbate transporter 1 [Source:UniProtKB/Swiss-Prot;Acc:Q9SHZ3]
	AT1G71720	3.79826962868553e-05	-3.08032265568121		protein_coding	F14O23.10 protein [Source:UniProtKB/TrEMBL;Acc:Q9M9H4]
	AT1G76490	7.40903143134633e-05	-3.07908993627625	HMG1	protein_coding	hydroxy methylglutaryl CoA reductase 1 [Source:TAIR;Acc:AT1G76490]
	AT2G20770	0.000490937205907407	-3.0771080592821	GCL2	protein_coding	LanC-like protein GCL2 [Source:UniProtKB/Swiss-Prot;Acc:Q8VZQ6]
	AT3G23150	0.00344978963534895	-3.07620384913204	ETR2	protein_coding	Ethylene receptor 2 [Source:UniProtKB/Swiss-Prot;Acc:Q0WPQ2]
	AT3G28220	0.00100826590251726	-3.07554562554469		protein_coding	AT3g28220/T19D11_3 [Source:UniProtKB/TrEMBL;Acc:Q9LHA6]
	AT2G39010	0.000308764153451887	-3.0724394752979	PIP2-6	protein_coding	Probable aquaporin PIP2-6 [Source:UniProtKB/Swiss-Prot;Acc:Q9ZV07]
	AT5G58250	0.0011552315093848	-3.0703296554097		protein_coding	Putative uncharacterized protein [Source:UniProtKB/TrEMBL;Acc:Q9LVM3]
	AT1G08520	1.88952636945857e-06	-3.06997851715921	CHLD	protein_coding	Mg-protoporphyrin IX chelatase [Source:UniProtKB/TrEMBL;Acc:A0A178W355]
	AT4G32570	6.03694480432525e-06	-3.06860984530436	TIFY8	protein_coding	Protein TIFY 8 [Source:UniProtKB/Swiss-Prot;Acc:Q84MB2]
	AT5G47770	6.00383150174511e-06	-3.06309673087677	FPS1	protein_coding	Farnesyl pyrophosphate synthase 1, mitochondrial [Source:UniProtKB/Swiss-Prot;Acc:Q09152]
	AT1G15180	0.000289701192415984	-3.06232411806673	DTX13	protein_coding	Protein DETOXIFICATION 13 [Source:UniProtKB/Swiss-Prot;Acc:Q94AL1]
	ATCG00200	0.000301433915657226	-3.06128357249932	TRNC	tRNA	a chloroplast-encoded tRNA for cysteine [Source:TAIR;Acc:ATCG00200]
	AT1G20440	3.04986023896588e-05	-3.05987274851316	COR47	protein_coding	Dehydrin COR47 [Source:UniProtKB/Swiss-Prot;Acc:P31168]
	AT5G66005	0.000107150161515317	-3.05630214700974		protein_coding	At5g66005 [Source:UniProtKB/TrEMBL;Acc:Q6ID68]
	AT1G06680	0.000427288498839219	-3.05541403992925	PSBP1	protein_coding	Oxygen-evolving enhancer protein 2-1, chloroplastic [Source:UniProtKB/Swiss-Prot;Acc:Q42029]
	AT4G29670	9.5461013992877e-05	-3.04904027105416	ACHT2	protein_coding	Thioredoxin-like 2-2, chloroplastic [Source:UniProtKB/Swiss-Prot;Acc:Q8LCT3]
	AT3G42670	0.00703697692951496	-3.0446290778177	CHR38	protein_coding	Chromatin remodeling 38 [Source:UniProtKB/TrEMBL;Acc:A0A1I9LTS2]
	AT2G36120	0.00596456068587038	-3.0445972201546	DOT1	protein_coding	Glycine-rich protein DOT1 [Source:UniProtKB/Swiss-Prot;Acc:Q9SIH2]
	AT1G78180	5.74856427834352e-05	-3.03826861693979		protein_coding	Probable mitochondrial adenine nucleotide transporter BTL2 [Source:UniProtKB/Swiss-Prot;Acc:Q9C9R4]
	AT1G64640	0.000361950149207898	-3.03565214927299	ENODL8	protein_coding	ENODL8 [Source:UniProtKB/TrEMBL;Acc:A0A178WAZ0]
	ATCG00410	0.000258560310355857	-3.03520476273252	TRNF	tRNA	chloroplast TRNF [Source:TAIR;Acc:ATCG00410]
	AT3G05350	2.4608237604359e-05	-3.03487824115609		protein_coding	AT3g05350/T12H1_32 [Source:UniProtKB/TrEMBL;Acc:Q8RY11]
	AT2G38970	0.000105343541276016	-3.03446434694383		protein_coding	Zinc finger (C3HC4-type RING finger) family protein [Source:UniProtKB/TrEMBL;Acc:F4IU12]
	AT3G60370	2.19161578349241e-05	-3.03100061658754		protein_coding	Peptidylprolyl isomerase [Source:UniProtKB/TrEMBL;Acc:A0A1I9LRJ6]
	AT2G38080	0.000487867124334957	-3.02606015355388	IRX12	protein_coding	Laccase-4 [Source:UniProtKB/Swiss-Prot;Acc:O80434]
	AT1G69740	1.49945536175086e-05	-3.02469746228806	HEMB1	protein_coding	Delta-aminolevulinic acid dehydratase 1, chloroplastic [Source:UniProtKB/Swiss-Prot;Acc:Q9SFH9]
	ATCG00140	0.000312258400433042	-3.02349772325062	ATPH	protein_coding	ATP synthase subunit c, chloroplastic [Source:UniProtKB/TrEMBL;Acc:A0A1B1W4S3]
	AT4G39800	0.000392816423900613	-3.02321223512595	IPS1	protein_coding	Inositol-3-phosphate synthase isozyme 1 [Source:UniProtKB/Swiss-Prot;Acc:P42801]
	AT3G11945	2.11846120329258e-05	-3.01874305688728	PDS2	protein_coding	Homogentisate prenyltransferase [Source:UniProtKB/TrEMBL;Acc:F4J8K0]
	AT1G02335	0.00597645298560233	-3.01479580285258	GL22	protein_coding	Germin-like protein subfamily 2 member 2 [Source:UniProtKB/Swiss-Prot;Acc:Q9FZ27]
	AT3G52960	0.000319055575056362	-3.01447883554434	PRXIIE	protein_coding	Peroxiredoxin-2E, chloroplastic [Source:UniProtKB/Swiss-Prot;Acc:Q949U7]
	AT1G02280	5.68974806201176e-06	-3.01385728002869	TOC33	protein_coding	Translocase of chloroplast 33, chloroplastic [Source:UniProtKB/Swiss-Prot;Acc:O23680]
	AT4G14870	0.000491981214234878	-3.01305353927487	SECE1	protein_coding	SECE1 [Source:UniProtKB/TrEMBL;Acc:A0A178UZ24]
	AT4G16520	6.5480857016415e-05	-3.01117452338794	ATG8F	protein_coding	Ubiquitin-like superfamily protein [Source:TAIR;Acc:AT4G16520]
	AT1G07240	0.000162314168065571	-3.00663766433593	UGT71C5	protein_coding	UDP-glycosyltransferase 71C5 [Source:UniProtKB/Swiss-Prot;Acc:Q9FE68]
	AT1G47580	0.000365137215119789	-3.00602876719825	DYW1	protein_coding	Pentatricopeptide repeat-containing protein DWY1, chloroplastic [Source:UniProtKB/Swiss-Prot;Acc:P0C7R1]
	AT4G30845	0.00747908384015584	-3.0054954810296		protein_coding	unknown protein; FUNCTIONS IN: molecular_function unknown; INVOLVED IN: biological_process unknown; LOCATED IN: chloroplast; Has 16 Blast hits to 16 proteins in 8 species: Archae - 0; Bacteria - 0; Metazoa - 0; Fungi - 0; Plants - 16; Viruses - 0; O /.../ukaryotes - 0 (source: NCBI BLink). [Source:TAIR;Acc:AT4G30845]
	AT4G28050	1.34902464179687e-05	-3.00428719888134	TET7	protein_coding	Tetraspanin-7 [Source:UniProtKB/Swiss-Prot;Acc:Q9SUD4]
	AT5G11480	5.74904138379065e-05	-3.00336966876507		protein_coding	AT5g11480/F15N18_70 [Source:UniProtKB/TrEMBL;Acc:Q9LYE2]
	AT4G34620	0.000456573449340374	-3.00326088550919	RPS16-1	protein_coding	SSR16 [Source:UniProtKB/TrEMBL;Acc:A0A178UZA3]
	AT1G63310	0.00139504128039248	-3.00217009700687		protein_coding	Putative uncharacterized protein At1g63310 [Source:UniProtKB/TrEMBL;Acc:Q9C8T5]
	AT2G26690	1.48797920728416e-05	-3.00115210400692	NPF6.2	protein_coding	Protein NRT1/ PTR FAMILY 6.2 [Source:UniProtKB/Swiss-Prot;Acc:Q9SZY4]
	AT4G27440	0.000102589235908144	-2.99248465270539	PORB	protein_coding	Protochlorophyllide reductase B, chloroplastic [Source:UniProtKB/Swiss-Prot;Acc:P21218]
	AT2G29290	0.000460516275529032	-2.98953105988224		protein_coding	Tropinone reductase homolog At2g29290 [Source:UniProtKB/Swiss-Prot;Acc:Q9ZW13]
	AT3G12930	2.28651689088251e-06	-2.98614064600707	IJ	protein_coding	Protein Iojap, chloroplastic [Source:UniProtKB/Swiss-Prot;Acc:Q9LDY9]
	AT3G03820	0.00547132986989459	-2.98609808790099		protein_coding	Putative auxin-induced protein [Source:UniProtKB/TrEMBL;Acc:Q9SRV9]
	AT1G73830	0.00330932111990706	-2.98507661006767	BEE3	protein_coding	Transcription factor BEE 3 [Source:UniProtKB/Swiss-Prot;Acc:Q8GWK7]
	AT5G19600	0.00126757502093929	-2.98493280979772	SULTR3;5	protein_coding	Probable sulfate transporter 3.5 [Source:UniProtKB/Swiss-Prot;Acc:Q94LW6]
	AT3G60840	0.0053301077171475	-2.98481647175454	MAP65-4	protein_coding	65-kDa microtubule-associated protein 4 [Source:UniProtKB/Swiss-Prot;Acc:Q9LZY0]
	AT1G47380	0.000871242003251399	-2.98429351811294		protein_coding	Probable protein phosphatase 2C 12 [Source:UniProtKB/Swiss-Prot;Acc:Q9FX08]
	AT1G50450	5.05763600406268e-05	-2.98324694146479		protein_coding	At1g50450/F11F12_20 [Source:UniProtKB/TrEMBL;Acc:Q94BZ0]
	AT2G15620	0.00277366338594324	-2.98240120853961	NIR1	protein_coding	Ferredoxin--nitrite reductase, chloroplastic [Source:UniProtKB/Swiss-Prot;Acc:Q39161]
	AT5G62790	1.06294044563587e-05	-2.98205497934994	DXR	protein_coding	1-deoxy-D-xylulose 5-phosphate reductoisomerase [Source:UniProtKB/TrEMBL;Acc:F4K7T6]
	AT5G64130	0.000248046096092513	-2.98155429492458		protein_coding	AT5G64130 protein [Source:UniProtKB/TrEMBL;Acc:A8MS32]
	AT1G14030	3.74249052643121e-05	-2.98115941440467	LSMT-L	protein_coding	[Fructose-bisphosphate aldolase]-lysine N-methyltransferase, chloroplastic [Source:UniProtKB/Swiss-Prot;Acc:Q9XI84]
	AT5G30510	9.05878244670085e-06	-2.97845402338256	RPS1	protein_coding	30S ribosomal protein S1, chloroplastic [Source:UniProtKB/Swiss-Prot;Acc:Q93VC7]
	AT3G22150	0.00034988641537525	-2.97552958064268	PCMP-E95	protein_coding	Tetratricopeptide repeat (TPR)-like superfamily protein [Source:UniProtKB/TrEMBL;Acc:A0A178VER0]
	AT1G70100	0.000165748403137576	-2.97547297647714		protein_coding	unknown protein; BEST Arabidopsis thaliana protein match is: unknown protein (TAIR:AT1G24160.2); Has 3037 Blast hits to 2309 proteins in 344 species: Archae - 6; Bacteria - 672; Metazoa - 1089; Fungi - 230; Plants - 220; Viruses - 37; Other Eukaryot /.../83 (source: NCBI BLink). [Source:TAIR;Acc:AT1G70100]
	AT5G47110	3.19234686051021e-05	-2.97510583728167	LIL3.2	protein_coding	Light-harvesting complex-like protein 3 isotype 2, chloroplastic [Source:UniProtKB/Swiss-Prot;Acc:Q6NKS4]
	AT3G16240	0.00254770607314288	-2.97461683742161	TIP2-1	protein_coding	Aquaporin TIP2-1 [Source:UniProtKB/Swiss-Prot;Acc:Q41951]
	AT3G56130	2.03835614926273e-06	-2.97455119615252		protein_coding	AT3g56130/F18O21_90 [Source:UniProtKB/TrEMBL;Acc:Q93W03]
	AT2G36830	0.000398300947366526	-2.97295732403432	TIP1-1	protein_coding	Aquaporin TIP1-1 [Source:UniProtKB/Swiss-Prot;Acc:P25818]
	AT3G01980	5.74904138379065e-05	-2.96932802473353		protein_coding	F28J7.36 protein [Source:UniProtKB/TrEMBL;Acc:Q9SGI2]
	AT3G02730	8.93057711190721e-05	-2.96529876673382	TRXF1	protein_coding	TRXF1 [Source:UniProtKB/TrEMBL;Acc:A0A178VBJ7]
	AT1G36380	0.00583707090920265	-2.96238129131914		protein_coding	unknown protein; LOCATED IN: endomembrane system; EXPRESSED IN: 23 plant structures; EXPRESSED DURING: 15 growth stages; Has 14 Blast hits to 14 proteins in 6 species: Archae - 0; Bacteria - 0; Metazoa - 0; Fungi - 0; Plants - 14; Viruses - 0; Other /.../yotes - 0 (source: NCBI BLink). [Source:TAIR;Acc:AT1G36380]
	AT1G45207	0.000272056167581332	-2.95855244519128		protein_coding	Remorin family protein [Source:UniProtKB/TrEMBL;Acc:F4HRB5]
	AT2G05620	0.00104357958542655	-2.9579857299211	PGR5	protein_coding	Protein PROTON GRADIENT REGULATION 5, chloroplastic [Source:UniProtKB/Swiss-Prot;Acc:Q9SL05]
	AT4G13495	0.000150295967147514	-2.95594573627856		ncRNA	other RNA [Source:TAIR;Acc:AT4G13495]
	AT4G32320	2.53334945578015e-05	-2.95346006621191	APX6	protein_coding	Putative L-ascorbate peroxidase 6 [Source:UniProtKB/Swiss-Prot;Acc:Q8GY91]
	AT2G36000	0.000122187201019344	-2.9514611297142		protein_coding	At2g36000/F11F19.9 [Source:UniProtKB/TrEMBL;Acc:Q9SJ50]
	AT2G46930	4.54427283600059e-05	-2.94945946941075	PAE3	protein_coding	Pectin acetylesterase 3 [Source:UniProtKB/Swiss-Prot;Acc:O80731]
	AT3G21055	0.000612215807749854	-2.94890468582084	PSBTN	protein_coding	Photosystem II subunit T [Source:UniProtKB/TrEMBL;Acc:A0A1I9LS90]
	AT4G24090	7.31221666597168e-05	-2.94441173582245		protein_coding	At4g24090 [Source:UniProtKB/TrEMBL;Acc:Q5XEV6]
	AT4G35250	0.00419495789985967	-2.94269190279944		protein_coding	HCF244 [Source:UniProtKB/TrEMBL;Acc:A0A178UXV2]
	AT2G35810	0.000887209982571328	-2.94176788768933		protein_coding	Putative uncharacterized protein At2g35810 [Source:UniProtKB/TrEMBL;Acc:Q8VZP3]
	AT5G18240	0.00994931746841933	-2.94074525483206	MYR1	protein_coding	Myb-related protein 1 [Source:UniProtKB/Swiss-Prot;Acc:Q9FK47]
	AT2G42380	0.000106228123335339	-2.94068357253657	BZIP34	protein_coding	Basic leucine zipper 34 [Source:UniProtKB/Swiss-Prot;Acc:F4IN23]
	AT3G19400	0.000223855326958489	-2.94050643309549	RDL2	protein_coding	Probable cysteine protease RDL2 [Source:UniProtKB/Swiss-Prot;Acc:Q9LT77]
	AT2G17972	0.000305772023896722	-2.94006206016296		protein_coding	Expressed protein [Source:UniProtKB/TrEMBL;Acc:Q8S8K0]
	AT1G73655	9.02594335626761e-06	-2.93866146995385	FKBP17-3	protein_coding	Peptidylprolyl isomerase [Source:UniProtKB/TrEMBL;Acc:A0A178WAL2]
	AT1G64850	0.000102442528619098	-2.93534827803669		protein_coding	At1g64850/F13O11_15 [Source:UniProtKB/TrEMBL;Acc:Q9XIR0]
	AT3G01680	4.43829920572853e-05	-2.92895061334792	SEOB	protein_coding	SEOR1 [Source:UniProtKB/TrEMBL;Acc:A0A178VBX0]
	AT3G10720	0.000634946255857586	-2.92780170866112	PME25	protein_coding	Probable pectinesterase/pectinesterase inhibitor 25 [Source:UniProtKB/Swiss-Prot;Acc:Q94CB1]
	AT3G09710	0.00473599367333422	-2.92690708839265	IQD1	protein_coding	IQ-domain 1 [Source:UniProtKB/TrEMBL;Acc:F4J1A4]
	AT4G09650	0.000314818209422019	-2.92613009720243	ATPD	protein_coding	PDE332 [Source:UniProtKB/TrEMBL;Acc:A0A178V1L3]
	AT3G14330	0.00455237319053748	-2.92462138644768	PCMP-H57	protein_coding	Pentatricopeptide repeat-containing protein At3g14330 [Source:UniProtKB/Swiss-Prot;Acc:Q9LUL5]
	AT2G28800	2.37545592505719e-05	-2.92381577098379	ALB3	protein_coding	ALB3 [Source:UniProtKB/TrEMBL;Acc:A0A178VUV3]
	AT5G18970	0.00400473763407657	-2.92200198661895		protein_coding	AWPM-19-like family protein [Source:UniProtKB/TrEMBL;Acc:Q8LG79]
	AT4G34215	0.00012962743066436	-2.91835003934262		protein_coding	Probable carbohydrate esterase At4g34215 [Source:UniProtKB/Swiss-Prot;Acc:Q8L9J9]
	AT1G69530	0.000427825795122324	-2.91727064177168	ATEXPA1	protein_coding	AT1G69530 protein [Source:UniProtKB/TrEMBL;Acc:C0Z241]
	AT1G21500	0.000548375604934327	-2.91495813802154		protein_coding	F24J8.11 protein [Source:UniProtKB/TrEMBL;Acc:Q9LPK9]
	AT2G45180	0.000364076701404275	-2.91484290782483		protein_coding	At2g45180 [Source:UniProtKB/TrEMBL;Acc:Q42044]
	AT3G55800	0.00358735985842872	-2.91463379012553	SBPASE	protein_coding	Sedoheptulose-1,7-bisphosphatase, chloroplastic [Source:UniProtKB/Swiss-Prot;Acc:P46283]
	AT5G14970	2.13701890825742e-05	-2.91252154443517		protein_coding	At4g33110 [Source:UniProtKB/TrEMBL;Acc:Q9LFQ8]
	AT4G38250	2.20918914191377e-05	-2.91044467551375	AVT3C	protein_coding	Amino acid transporter AVT3C [Source:UniProtKB/Swiss-Prot;Acc:Q9SVG0]
	AT4G25570	2.26110777086139e-05	-2.90635953307001	ACYB-2	protein_coding	Cytochrome b561/ferric reductase transmembrane protein family [Source:UniProtKB/TrEMBL;Acc:A0A1P8B653]
	AT1G29670	3.59468291046558e-05	-2.90402484965802		protein_coding	GDSL-like Lipase/Acylhydrolase superfamily protein [Source:TAIR;Acc:AT1G29670]
	AT3G52230	0.00164760597530358	-2.90241735046836		protein_coding	AT3g52230/F4F15_340 [Source:UniProtKB/TrEMBL;Acc:Q9SUY2]
	AT3G23940	0.00056956201580659	-2.90006342868591	DHAD	protein_coding	Dihydroxy-acid dehydratase, chloroplastic [Source:UniProtKB/Swiss-Prot;Acc:Q9LIR4]
	AT3G17100	8.10661983558931e-05	-2.89896935119658	BHLH147	protein_coding	AT3G17100 protein [Source:UniProtKB/TrEMBL;Acc:B9DGH0]
	AT4G01883	0.000788499194685433	-2.89884319211947		protein_coding	Polyketide cyclase / dehydrase and lipid transport protein [Source:UniProtKB/TrEMBL;Acc:Q1G3L2]
	AT3G53420	0.000469147833729524	-2.89846902643859	PIP2-1	protein_coding	PIP2A [Source:UniProtKB/TrEMBL;Acc:A0A178V8P4]
	AT3G02580	7.78362621715661e-06	-2.89821937146854	STE1	protein_coding	Delta(7)-sterol-C5(6)-desaturase 1 [Source:UniProtKB/Swiss-Prot;Acc:Q39208]
	AT1G23890	0.000725314453554278	-2.89758441946627		protein_coding	NHL domain-containing protein [Source:UniProtKB/TrEMBL;Acc:F4I7N5]
	AT5G10250	0.0024037059195349	-2.89720178719722	DOT3	protein_coding	Phototropic-responsive NPH3 family protein [Source:TAIR;Acc:AT5G10250]
	ATCG00280	0.00122566538052756	-2.895228818097	PSBC	protein_coding	Photosystem II CP43 reaction center protein [Source:UniProtKB/TrEMBL;Acc:A0A1B1W4T4]
	AT5G64380	0.000156860841851343	-2.89357892093985		protein_coding	AT5g64380/MSJ1_22 [Source:UniProtKB/TrEMBL;Acc:Q9FMF1]
	AT1G55000	2.4928375884875e-06	-2.89248315034829		protein_coding	F-box protein At1g55000 [Source:UniProtKB/Swiss-Prot;Acc:Q9FZ32]
	AT4G13950	0.00294848340652794	-2.89128354974925	RALFL31	protein_coding	Protein RALF-like 31 [Source:UniProtKB/Swiss-Prot;Acc:Q2HIM9]
	AT2G18710	1.88822918356197e-06	-2.88827545941935	SCY1	protein_coding	SCY1 [Source:UniProtKB/TrEMBL;Acc:A0A178VZD7]
	AT4G16008	0.000988218565451006	-2.88761432553431		protein_coding	Putative uncharacterized protein [Source:UniProtKB/TrEMBL;Acc:Q8LBY3]
	AT5G57040	1.57124767673334e-05	-2.88656147502296		protein_coding	At5g57040 [Source:UniProtKB/TrEMBL;Acc:Q9LTR8]
	AT5G24580	0.00485474400114489	-2.88480706680099	HIPP09	protein_coding	Heavy metal-associated isoprenylated plant protein 9 [Source:UniProtKB/Swiss-Prot;Acc:Q9FLU5]
	AT2G28630	0.00947569835759517	-2.87983650071256	KCS12	protein_coding	3-ketoacyl-CoA synthase 12 [Source:UniProtKB/Swiss-Prot;Acc:Q9SIB2]
	AT5G17650	0.00652676080751734	-2.8782768018017		protein_coding	At5g17650 [Source:UniProtKB/TrEMBL;Acc:Q9LF59]
	AT5G11450	8.86665848354361e-06	-2.87724955072861		protein_coding	PsbP domain protein (Mog1/PsbP/DUF1795-like photosystem II reaction center PsbP family protein) [Source:UniProtKB/TrEMBL;Acc:A0A1P8BCY0]
	AT3G19620	0.00670414864317665	-2.87550219931498	BXL5	protein_coding	Probable beta-D-xylosidase 5 [Source:UniProtKB/Swiss-Prot;Acc:Q9LJN4]
	AT3G49140	5.88708304364089e-05	-2.87269883284549		protein_coding	Uncharacterized protein At3g49140 [Source:UniProtKB/Swiss-Prot;Acc:Q0WMN5]
	AT1G23460	0.00122103104217877	-2.86883558671287		protein_coding	Pectin lyase-like superfamily protein [Source:UniProtKB/TrEMBL;Acc:F4I672]
	AT5G19500	2.26110777086139e-05	-2.86768442208191		protein_coding	At5g19500 [Source:UniProtKB/TrEMBL;Acc:Q5PP33]
	AT2G36885	0.00292815319432165	-2.86456100346153		protein_coding	Expressed protein [Source:UniProtKB/TrEMBL;Acc:Q8S8F1]
	AT5G19940	2.7918721383253e-05	-2.86187884065322	PAP8	protein_coding	Probable plastid-lipid-associated protein 8, chloroplastic [Source:UniProtKB/Swiss-Prot;Acc:Q941D3]
	AT3G04790	0.00079116015235502	-2.86173687252086	RPI3	protein_coding	EMB3119 [Source:UniProtKB/TrEMBL;Acc:A0A178V804]
	AT4G17340	0.00348636343743597	-2.85959432654814	TIP2-2	protein_coding	TIP2 [Source:UniProtKB/TrEMBL;Acc:A0A178UVY8]
	AT4G39620	0.000180638226861996	-2.85942356588376	EMB2453	protein_coding	Pentatricopeptide repeat-containing protein At4g39620, chloroplastic [Source:UniProtKB/Swiss-Prot;Acc:Q9SV96]
	AT3G18215	8.84499074129088e-05	-2.85873078976384		protein_coding	Putative uncharacterized protein At3g18215 [Source:UniProtKB/TrEMBL;Acc:Q9LV18]
	AT5G17280	0.000355149435123845	-2.8570708738194		protein_coding	AT5g17280/MKP11_13 [Source:UniProtKB/TrEMBL;Acc:Q9FFI3]
	AT2G04850	0.00148375671253744	-2.85625967833538		protein_coding	Cytochrome b561 and DOMON domain-containing protein At2g04850 [Source:UniProtKB/Swiss-Prot;Acc:Q9SJ74]
	AT3G43670	0.000148662555558116	-2.85558529210832		protein_coding	Amine oxidase [Source:UniProtKB/TrEMBL;Acc:Q9M2B9]
	AT2G46820	0.000227721003225853	-2.85554177112395	CURT1B	protein_coding	Protein CURVATURE THYLAKOID 1B, chloroplastic [Source:UniProtKB/Swiss-Prot;Acc:Q8LCA1]
	AT5G35790	3.40913067741939e-05	-2.85336334182885	APG1	protein_coding	Glucose-6-phosphate 1-dehydrogenase 1, chloroplastic [Source:UniProtKB/Swiss-Prot;Acc:Q43727]
	AT4G22840	0.00179830824615306	-2.85295474411669	BASS6	protein_coding	Probable sodium/metabolite cotransporter BASS6, chloroplastic [Source:UniProtKB/Swiss-Prot;Acc:Q8VYY4]
	AT5G45040	0.000375735658256244	-2.8522886813086	PETJ	protein_coding	Cytochrome c6, chloroplastic [Source:UniProtKB/Swiss-Prot;Acc:Q93VA3]
	AT1G28100	0.000312950510108172	-2.84784421578141		protein_coding	unknown protein; Has 64 Blast hits to 64 proteins in 27 species: Archae - 0; Bacteria - 14; Metazoa - 0; Fungi - 6; Plants - 42; Viruses - 0; Other Eukaryotes - 2 (source: NCBI BLink). [Source:TAIR;Acc:AT1G28100]
	AT5G55950	0.00462016477447687	-2.84759233703495		protein_coding	Nucleotide-sugar uncharacterized transporter 2 [Source:UniProtKB/Swiss-Prot;Acc:Q9FG70]
	AT5G63140	0.00450481308122293	-2.8463370608756	PAP29	protein_coding	Probable inactive purple acid phosphatase 29 [Source:UniProtKB/Swiss-Prot;Acc:Q9FMK9]
	AT2G35650	5.06870577767392e-05	-2.84556339398449	CSLA7	protein_coding	Probable mannan synthase 7 [Source:UniProtKB/Swiss-Prot;Acc:Q9ZQN8]
	AT1G18170	0.000338604999281555	-2.845236786711	FKBP17-2	protein_coding	Peptidyl-prolyl cis-trans isomerase FKBP17-2, chloroplastic [Source:UniProtKB/Swiss-Prot;Acc:Q9LDY5]
	AT1G02205	0.00066453187372022	-2.84100178318152	CER1	protein_coding	Fatty acid hydroxylase superfamily [Source:TAIR;Acc:AT1G02205]
	AT5G19260	0.00413415396286577	-2.83927412962461	FAF3	protein_coding	Protein FANTASTIC FOUR 3 [Source:UniProtKB/Swiss-Prot;Acc:Q6NMR8]
	AT5G62670	3.96988729379455e-05	-2.83872763095486	AHA11	protein_coding	ATPase 11, plasma membrane-type [Source:UniProtKB/Swiss-Prot;Acc:Q9LV11]
	ATCG00150	0.000943780532993729	-2.83832351253459	ATPI	protein_coding	ATP synthase subunit a, chloroplastic [Source:UniProtKB/TrEMBL;Acc:A0A1B1W4S9]
	ATCG00680	0.000256399601512949	-2.83810499604504	PSBB	protein_coding	Photosystem II CP47 reaction center protein [Source:UniProtKB/TrEMBL;Acc:A0A1B1W4X0]
	AT1G53800	9.11309630947737e-05	-2.83745311270491		protein_coding	AT1G53800 protein [Source:UniProtKB/TrEMBL;Acc:B9DHC9]
	AT2G38720	0.00702109624704412	-2.83665904936362	MAP65-5	protein_coding	65-kDa microtubule-associated protein 5 [Source:UniProtKB/Swiss-Prot;Acc:Q9ZVJ3]
	AT1G04310	0.00018742516223589	-2.83462350908412	ERS2	protein_coding	Ethylene response sensor 2 [Source:UniProtKB/Swiss-Prot;Acc:P93825]
	AT3G50560	0.0050142012486769	-2.83388570877986		protein_coding	AT3g50560/T20E23_160 [Source:UniProtKB/TrEMBL;Acc:Q943Z4]
	AT2G35780	4.23692759404595e-06	-2.8329022232214	SCPL26	protein_coding	Carboxypeptidase [Source:UniProtKB/TrEMBL;Acc:A0A178VN35]
	AT5G15330	0.00121906856184101	-2.83252895764997	ATSPX4	protein_coding	SPX domain gene 4 [Source:TAIR;Acc:AT5G15330]
	AT3G06500	0.000598992754988261	-2.8320901965928	INVC	protein_coding	Alkaline/neutral invertase C, mitochondrial [Source:UniProtKB/Swiss-Prot;Acc:B9DFA8]
	AT5G58430	0.000717236179775392	-2.82342210911916	EXO70B1	protein_coding	Exocyst complex component EXO70B1 [Source:UniProtKB/Swiss-Prot;Acc:Q9FGH9]
	AT1G27180	0.0033230050086314	-2.82078046973388		protein_coding	Disease resistance protein (TIR-NBS-LRR class) [Source:UniProtKB/TrEMBL;Acc:F4HR54]
	AT1G34000	0.00157711128534035	-2.81994974274973	OHP2	protein_coding	OHP2 [Source:UniProtKB/TrEMBL;Acc:A0A178WAB5]
	AT1G56200	0.00182280382050101	-2.8195896990949	emb1303	protein_coding	EMB1303 [Source:UniProtKB/TrEMBL;Acc:A0A178WKB3]
	AT1G57790	0.00562149551649018	-2.819045689067		protein_coding	F-box/kelch-repeat protein At1g57790 [Source:UniProtKB/Swiss-Prot;Acc:Q9FVS1]
	AT4G26555	3.79826962868553e-05	-2.81550817172533	FKBP16-1	protein_coding	Peptidyl-prolyl cis-trans isomerase FKBP16-1, chloroplastic [Source:UniProtKB/Swiss-Prot;Acc:Q944B0]
	AT3G45850	0.00431713985467536	-2.81362167820817		protein_coding	P-loop containing nucleoside triphosphate hydrolases superfamily protein [Source:TAIR;Acc:AT3G45850]
	AT4G34138	0.00111543481701521	-2.81295204101777	UGT73B1	protein_coding	Glycosyltransferase (Fragment) [Source:UniProtKB/TrEMBL;Acc:W8PUI6]
	AT5G16240	5.16831316025721e-05	-2.81090955601659	S-ACP-DES1	protein_coding	Stearoyl-[acyl-carrier-protein] 9-desaturase 1, chloroplastic [Source:UniProtKB/Swiss-Prot;Acc:Q9LF04]
	AT1G20510	0.00816465045628071	-2.80647513296523	4CLL5	protein_coding	4-coumarate--CoA ligase-like 5 [Source:UniProtKB/Swiss-Prot;Acc:Q84P21]
	AT2G17340	1.76728369813805e-06	-2.8058447723648		protein_coding	Uncharacterized protein At2g17340 [Source:UniProtKB/Swiss-Prot;Acc:Q949P3]
	AT3G22190	0.00048343491616898	-2.80545929059599	IQD5	protein_coding	IQD5 [Source:UniProtKB/TrEMBL;Acc:A0A178VHN2]
	AT3G54250	0.0017002091389537	-2.804391373207	MVD2	protein_coding	Diphosphomevalonate decarboxylase MVD2, peroxisomal [Source:UniProtKB/Swiss-Prot;Acc:F4JCU3]
	AT2G32480	9.82206413050635e-05	-2.80381061195989	ARASP	protein_coding	Membrane metalloprotease ARASP, chloroplastic [Source:UniProtKB/Swiss-Prot;Acc:O80885]
	AT5G50890	0.00190342349373405	-2.8029094135164		protein_coding	Alpha/beta-Hydrolases superfamily protein [Source:UniProtKB/TrEMBL;Acc:Q9FI59]
	AT4G19840	0.000103123384603019	-2.80163861643015	PP2A1	protein_coding	Protein PHLOEM PROTEIN 2-LIKE A1 [Source:UniProtKB/Swiss-Prot;Acc:O81865]
	AT4G24770	0.000230514451724978	-2.80140149041884	CP31A	protein_coding	31 kDa ribonucleoprotein, chloroplastic [Source:UniProtKB/Swiss-Prot;Acc:Q04836]
	AT4G00520	6.29935521512678e-05	-2.7993482788399		protein_coding	Acyl-CoA thioesterase family protein [Source:TAIR;Acc:AT4G00520]
	AT2G38700	1.41846975435551e-05	-2.79934189112732	MVD1	protein_coding	Diphosphomevalonate decarboxylase [Source:UniProtKB/TrEMBL;Acc:A0A178VRG6]
	AT2G33255	0.000113222529076569	-2.79599551092056		protein_coding	Haloacid dehalogenase-like hydrolase domain-containing protein At2g33255 [Source:UniProtKB/Swiss-Prot;Acc:Q8RYE9]
	AT5G57030	1.86097793713689e-05	-2.7948426176353	LUT2	protein_coding	Lycopene epsilon cyclase, chloroplastic [Source:UniProtKB/Swiss-Prot;Acc:Q38932]
	AT3G49530	0.000639548269458276	-2.79242645197291	NAC062	protein_coding	NAC domain-containing protein 62 [Source:UniProtKB/Swiss-Prot;Acc:Q9SCK6]
	AT2G41120	0.00738089539432803	-2.78963551657612		protein_coding	At2g41120 [Source:UniProtKB/TrEMBL;Acc:O80675]
	AT1G07440	0.000219801747797522	-2.78744644521822		protein_coding	Tropinone reductase homolog At1g07440 [Source:UniProtKB/Swiss-Prot;Acc:P0DKI3]
	AT1G32080	5.89944485848042e-05	-2.78661467543457	PLGG1	protein_coding	LrgB [Source:UniProtKB/TrEMBL;Acc:A0A178WQL6]
	AT1G50320	0.000488695942198875	-2.78368976878961	ATHX	protein_coding	Thioredoxin X, chloroplastic [Source:UniProtKB/Swiss-Prot;Acc:Q8LD49]
	AT5G48910	0.000135541665914101	-2.78334521456525	PCMP-H38	protein_coding	Pentatricopeptide repeat-containing protein At5g48910 [Source:UniProtKB/Swiss-Prot;Acc:Q9FI80]
	AT3G51420	3.15725986157261e-05	-2.78327692473884	SSL4	protein_coding	SSL4 [Source:UniProtKB/TrEMBL;Acc:A0A178VDG6]
	AT1G15080	0.00289493887937472	-2.7832513273504	LPP2	protein_coding	Lipid phosphate phosphatase 2 [Source:UniProtKB/Swiss-Prot;Acc:Q9XI60]
	AT2G15830	0.00346772875939365	-2.78298057103918		protein_coding	At2g15830 [Source:UniProtKB/TrEMBL;Acc:Q9XIL6]
	AT5G40500	0.000521983017393486	-2.78270586117912		protein_coding	Putative uncharacterized protein At5g40500 [Source:UniProtKB/TrEMBL;Acc:Q8VZ30]
	AT5G01730	0.00227184175941064	-2.78046796575501	SCAR4	protein_coding	Protein SCAR4 [Source:UniProtKB/Swiss-Prot;Acc:Q5XPJ6]
	AT2G28000	0.000991780407928165	-2.7798107651664	CPN60A1	protein_coding	SLP [Source:UniProtKB/TrEMBL;Acc:A0A178VZW6]
	AT3G14170	0.00247294520683267	-2.77966214738119		protein_coding	Plant protein of unknown function (DUF936) [Source:TAIR;Acc:AT3G14170]
	AT2G35130	0.000110611859409641	-2.77347212252501		protein_coding	Tetratricopeptide repeat (TPR)-like superfamily protein [Source:UniProtKB/TrEMBL;Acc:F4IJS7]
	AT1G03680	0.000106194826790872	-2.76932599123075	ATHM1	protein_coding	Thioredoxin M1, chloroplastic [Source:UniProtKB/Swiss-Prot;Acc:O48737]
	AT5G07000	0.001973766465545	-2.76785029953996	SOT14	protein_coding	Cytosolic sulfotransferase 14 [Source:UniProtKB/Swiss-Prot;Acc:Q8GZ53]
	AT2G04230	0.000181904535313854	-2.76764767189902		protein_coding	F-box/FBD/LRR-repeat protein At2g04230 [Source:UniProtKB/Swiss-Prot;Acc:Q6NKX3]
	AT1G12800	0.00596022336872445	-2.76632018778452		protein_coding	Nucleic acid-binding, OB-fold-like protein [Source:UniProtKB/TrEMBL;Acc:Q94AJ9]
	AT3G02870	0.000413198841066678	-2.76625640353915	VTC4	protein_coding	Inositol-phosphate phosphatase [Source:UniProtKB/Swiss-Prot;Acc:Q9M8S8]
	AT5G17170	0.00108937026115746	-2.7658329065431	ENH1	protein_coding	Putative uncharacterized protein [Source:UniProtKB/TrEMBL;Acc:Q9FFJ2]
	AT5G42270	0.0011915718571631	-2.76538331482355	FTSH5	protein_coding	VAR1 [Source:UniProtKB/TrEMBL;Acc:A0A178U8J6]
	AT5G40850	0.000492418959599718	-2.76531066674307	UPM1	protein_coding	AT5g40850/MHK7_8 [Source:UniProtKB/TrEMBL;Acc:Q42606]
	AT5G46710	0.000389205326504043	-2.7639975181807		protein_coding	At5g46710 [Source:UniProtKB/TrEMBL;Acc:Q9FIQ4]
	AT1G19180	0.00728025128849977	-2.7623090449917	TIFY10A	protein_coding	TIFY10A [Source:UniProtKB/TrEMBL;Acc:A0A178W7G1]
	AT1G70760	9.18472777051349e-05	-2.76227970430314	ndhL	protein_coding	NAD(P)H-quinone oxidoreductase subunit L, chloroplastic [Source:UniProtKB/Swiss-Prot;Acc:Q9CAC5]
	AT2G40400	0.00137036841639822	-2.76119059337687	RER5	protein_coding	Protein RETICULATA-RELATED 5, chloroplastic [Source:UniProtKB/Swiss-Prot;Acc:Q9SIY5]
	AT1G18360	2.31452197648127e-05	-2.75866887745882		protein_coding	Alpha/beta-Hydrolases superfamily protein [Source:UniProtKB/TrEMBL;Acc:Q8VYJ0]
	AT2G17695	3.84181799340261e-06	-2.75847282351656		protein_coding	FUNCTIONS IN: molecular_function unknown; INVOLVED IN: biological_process unknown; LOCATED IN: chloroplast; CONTAINS InterPro DOMAIN/s: Domain of unknown function DUF1990 (InterPro:IPR018960); Has 259 Blast hits to 259 proteins in 120 species: Archa /.../ Bacteria - 197; Metazoa - 0; Fungi - 0; Plants - 57; Viruses - 0; Other Eukaryotes - 5 (source: NCBI BLink). [Source:TAIR;Acc:AT2G17695]
	AT1G17650	2.11846120329258e-05	-2.75450140337947	GLYR2	protein_coding	Glyoxylate/succinic semialdehyde reductase 2, chloroplastic [Source:UniProtKB/Swiss-Prot;Acc:F4I907]
	AT2G30170	3.7395776526064e-06	-2.75316828119643		protein_coding	Probable protein phosphatase 2C 26 [Source:UniProtKB/Swiss-Prot;Acc:O64730]
	AT5G55510	8.75302680995781e-05	-2.75257296246208	TIM22-3	protein_coding	Mitochondrial import inner membrane translocase subunit TIM22-3 [Source:UniProtKB/Swiss-Prot;Acc:Q6NKU9]
	AT3G59780	0.000359022344625117	-2.75003498464311		protein_coding	Rhodanese/Cell cycle control phosphatase superfamily protein [Source:UniProtKB/TrEMBL;Acc:F4J9G2]
	AT5G67140	0.0007253846543594	-2.74958947290247		protein_coding	F-box protein At5g67140 [Source:UniProtKB/Swiss-Prot;Acc:Q9FH99]
	AT2G34460	0.00171128069142899	-2.74898921946865		protein_coding	Uncharacterized protein At2g34460, chloroplastic [Source:UniProtKB/Swiss-Prot;Acc:Q8H124]
	ATCG00330	0.00248048297876166	-2.74322410490004	RPS14	protein_coding	30S ribosomal protein S14, chloroplastic [Source:UniProtKB/TrEMBL;Acc:A0A1B1W4T5]
	AT1G55510	0.000152622606633047	-2.73809540392659	BCDH BETA1	protein_coding	2-oxoisovalerate dehydrogenase subunit beta 1, mitochondrial [Source:UniProtKB/Swiss-Prot;Acc:Q9SAV3]
	AT2G45820	0.000856287102022622	-2.73734757655438	DBP	protein_coding	Remorin [Source:UniProtKB/Swiss-Prot;Acc:O80837]
	AT2G17640	0.000103123384603019	-2.73677384707485	SAT2	protein_coding	Serine acetyltransferase 2 [Source:UniProtKB/Swiss-Prot;Acc:Q8S895]
	AT3G18870	0.000961780840970904	-2.73653741322417		protein_coding	At3g18870 [Source:UniProtKB/TrEMBL;Acc:Q9LHN2]
	AT1G01620	0.000540033957031539	-2.73653385512406	PIP1-3	protein_coding	TMP-B [Source:UniProtKB/TrEMBL;Acc:A0A178WIA6]
	AT2G44230	0.00768608071086497	-2.73562103987403		protein_coding	At2g44230/F4I1.4 [Source:UniProtKB/TrEMBL;Acc:O64858]
	AT3G63520	7.31221666597168e-05	-2.73544937808787	CCD1	protein_coding	Carotenoid 9,10(9',10')-cleavage dioxygenase 1 [Source:UniProtKB/Swiss-Prot;Acc:O65572]
	AT5G02260	0.00722346151786028	-2.73521760368942	EXPA9	protein_coding	EXPA9 [Source:UniProtKB/TrEMBL;Acc:A0A178UHJ8]
	AT1G29520	0.000176631890821165	-2.73279559111197		protein_coding	AWPM-19-like family protein [Source:UniProtKB/TrEMBL;Acc:Q9C7P9]
	AT1G01190	0.00770811786337242	-2.73003043314967	CYP78A8	protein_coding	CYP78A8 [Source:UniProtKB/TrEMBL;Acc:A0A178WIC4]
	AT2G47910	0.000568988954591261	-2.73002919200147	CRR6	protein_coding	Protein CHLORORESPIRATORY REDUCTION 6, chloroplastic [Source:UniProtKB/Swiss-Prot;Acc:O82258]
	AT4G30580	1.50813124629918e-05	-2.72347699561676	LPAT1	protein_coding	1-acyl-sn-glycerol-3-phosphate acyltransferase 1, chloroplastic [Source:UniProtKB/Swiss-Prot;Acc:Q8GXU8]
	AT2G21880	0.00230071591285399	-2.72288774423786	RABG2	protein_coding	RAB7A [Source:UniProtKB/TrEMBL;Acc:A0A178VZI8]
	AT3G61260	0.000240880506554901	-2.72088259976774		protein_coding	Uncharacterized protein At3g61260 [Source:UniProtKB/Swiss-Prot;Acc:Q9M2D8]
	AT1G12845	0.00376314634552346	-2.72010012852476		protein_coding	At1g12845 [Source:UniProtKB/TrEMBL;Acc:Q0IGM1]
	AT3G15210	0.00891545061782431	-2.71979319931457	ERF4	protein_coding	Ethylene-responsive transcription factor 4 [Source:UniProtKB/Swiss-Prot;Acc:O80340]
	AT5G10180	8.90805533197463e-05	-2.71964576974218	SULTR2;1	protein_coding	Sulfate transporter 2.1 [Source:UniProtKB/Swiss-Prot;Acc:O04722]
	AT1G12790	0.00204577865995353	-2.71941908696945	PTD	protein_coding	Protein PARTING DANCERS [Source:UniProtKB/Swiss-Prot;Acc:F4IDW9]
	AT4G21550	0.00670188577732244	-2.71907307073654	VAL3	protein_coding	VP1/ABI3-like 3 [Source:TAIR;Acc:AT4G21550]
	AT5G10170	0.00448834861438694	-2.71623856884101	IPS3	protein_coding	Probable inositol 3-phosphate synthase isozyme 3 [Source:UniProtKB/Swiss-Prot;Acc:Q9LX12]
	AT3G01480	4.57564235571623e-05	-2.71587099533152	CYP38	protein_coding	Peptidyl-prolyl cis-trans isomerase CYP38, chloroplastic [Source:UniProtKB/Swiss-Prot;Acc:Q9SSA5]
	AT5G53050	0.00236460412758954	-2.71572686751746		protein_coding	Alpha/beta-Hydrolases superfamily protein [Source:UniProtKB/TrEMBL;Acc:Q9LVU7]
	AT1G60550	1.21507687507918e-05	-2.71534444951244	MENB	protein_coding	1,4-dihydroxy-2-naphthoyl-CoA synthase, peroxisomal [Source:UniProtKB/Swiss-Prot;Acc:Q8GYN9]
	AT3G56160	3.38504735452616e-05	-2.7148614428772	BASS4	protein_coding	Probable sodium/metabolite cotransporter BASS4, chloroplastic [Source:UniProtKB/Swiss-Prot;Acc:F4IZC4]
	AT5G47720	0.000367294537670465	-2.71472510395029		protein_coding	Probable acetyl-CoA acetyltransferase, cytosolic 2 [Source:UniProtKB/Swiss-Prot;Acc:Q9FIK7]
	AT3G16370	5.48045421895921e-05	-2.71289762198993	APG	protein_coding	GDSL esterase/lipase APG [Source:UniProtKB/Swiss-Prot;Acc:Q9LU14]
	AT3G18710	0.00105085432135275	-2.71061210856623	PUB29	protein_coding	RING-type E3 ubiquitin transferase [Source:UniProtKB/TrEMBL;Acc:A0A178VJJ8]
	AT1G15820	0.00412185423770531	-2.70674778123523	LHCB6	protein_coding	Chlorophyll a-b binding protein, chloroplastic [Source:UniProtKB/TrEMBL;Acc:Q9LMQ2]
	AT3G54260	0.00868379834159935	-2.70192899652793	TBL36	protein_coding	Protein trichome birefringence-like 36 [Source:UniProtKB/Swiss-Prot;Acc:Q940H3]
	AT4G04925	0.00446274602324188	-2.70027055594902		protein_coding	At4g04925 [Source:UniProtKB/TrEMBL;Acc:Q8LFB8]
	AT1G51360	0.000162314168065571	-2.6998724249867	DABB1	protein_coding	Stress-response A/B barrel domain-containing protein DABB1 [Source:UniProtKB/Swiss-Prot;Acc:Q9SYD8]
	AT3G43270	0.000560346346731978	-2.69970036477744	PME32	protein_coding	Probable pectinesterase/pectinesterase inhibitor 32 [Source:UniProtKB/Swiss-Prot;Acc:Q9LXK7]
	AT4G13010	0.00126097290350252	-2.69961662994461	CEQORH	protein_coding	Chloroplast envelope quinone oxidoreductase homolog [Source:UniProtKB/Swiss-Prot;Acc:Q9SV68]
	AT5G07720	0.00419583008851342	-2.69951337354285	XXT3	protein_coding	Probable xyloglucan 6-xylosyltransferase 3 [Source:UniProtKB/Swiss-Prot;Acc:Q9LF80]
	AT3G29130	0.00189436483277387	-2.69438942795886		protein_coding	KxDL motif protein [Source:UniProtKB/TrEMBL;Acc:F4J1T2]
	AT1G64980	0.0011520629833131	-2.69212408882664		protein_coding	Nucleotide-diphospho-sugar transferases superfamily protein [Source:TAIR;Acc:AT1G64980]
	AT3G47000	0.000143524782002382	-2.69088840693094		protein_coding	At3g47000 [Source:UniProtKB/TrEMBL;Acc:Q9SD73]
	AT1G52230	0.000992851833356569	-2.68983336848146	PSAH2	protein_coding	Photosystem I reaction center subunit VI-2, chloroplastic [Source:UniProtKB/Swiss-Prot;Acc:Q9SUI6]
	AT2G34690	3.41348671201641e-05	-2.68963559567178	ACD11	protein_coding	Accelerated cell death 11 [Source:UniProtKB/Swiss-Prot;Acc:O64587]
	AT3G58120	0.00226022053085918	-2.68842337557446	BZIP61	protein_coding	BZIP61 [Source:UniProtKB/TrEMBL;Acc:A0A178VLL5]
	AT2G21830	0.00416160372404355	-2.68570529738854		protein_coding	Cysteine/Histidine-rich C1 domain family protein [Source:UniProtKB/TrEMBL;Acc:Q9SJ16]
	AT1G22430	1.70190689274613e-05	-2.68544488268325		protein_coding	Alcohol dehydrogenase-like 1 [Source:UniProtKB/Swiss-Prot;Acc:Q9SK86]
	AT1G23340	0.00697511359808216	-2.68506309876772		protein_coding	At1g23340 [Source:UniProtKB/TrEMBL;Acc:Q8GY67]
	AT4G23890	0.000586420437079808	-2.68432428396876	ndhS	protein_coding	NAD(P)H-quinone oxidoreductase subunit S, chloroplastic [Source:UniProtKB/Swiss-Prot;Acc:Q9T0A4]
	AT4G24370	0.00457004568410175	-2.68341459683532		protein_coding	Putative uncharacterized protein [Source:UniProtKB/TrEMBL;Acc:Q9STV7]
	ATCG00120	0.000540033957031539	-2.68331953462358	ATPA	protein_coding	ATP synthase subunit alpha, chloroplastic [Source:UniProtKB/TrEMBL;Acc:A0A1B1W4S8]
	AT4G37110	0.00109603823371627	-2.68302484917629		protein_coding	Putative uncharacterized protein At4g37110 [Source:UniProtKB/TrEMBL;Acc:Q0WPT6]
	AT1G76730	2.43693870853558e-05	-2.6810486621698	COG0212	protein_coding	COG0212 [Source:UniProtKB/TrEMBL;Acc:A0A178WEK7]
	AT2G22870	0.00738017959038755	-2.68065145794155	EMB2001	protein_coding	GTP-binding protein At2g22870 [Source:UniProtKB/Swiss-Prot;Acc:O81004]
	AT5G07140	0.00848334026070091	-2.68060946106042		protein_coding	Protein kinase superfamily protein [Source:UniProtKB/TrEMBL;Acc:F4K6K4]
	AT1G11860	0.00512537850435853	-2.67698633976517		protein_coding	Glycine cleavage T-protein family [Source:TAIR;Acc:AT1G11860]
	AT2G33590	0.000553368387657981	-2.67454575463486		protein_coding	CRL1 [Source:UniProtKB/TrEMBL;Acc:A0A178VRE7]
	AT1G61520	0.000255866750043147	-2.67232362022701	LHCA3	protein_coding	Chlorophyll a-b binding protein, chloroplastic [Source:UniProtKB/TrEMBL;Acc:A0A178W5Y6]
	AT1G12480	0.00280494316060408	-2.67126833215806	SLAC1	protein_coding	SLAC1 [Source:UniProtKB/TrEMBL;Acc:A0A178WLC1]
	AT3G06850	6.84769977606547e-05	-2.66878248803077	BCE2	protein_coding	Lipoamide acyltransferase component of branched-chain alpha-keto acid dehydrogenase complex, mitochondrial [Source:UniProtKB/Swiss-Prot;Acc:Q9M7Z1]
	AT1G31812	0.000181778998454718	-2.6685666416094	ACBP6	protein_coding	ACBP6 [Source:UniProtKB/TrEMBL;Acc:A0A178WJ33]
	AT1G32160	3.42475890628121e-05	-2.66599987096623		protein_coding	At1g32160/F3C3_6 [Source:UniProtKB/TrEMBL;Acc:Q9FVR1]
	AT1G10380	0.000999946722677921	-2.66565104655356		protein_coding	At1g10380/F14N23_32 [Source:UniProtKB/TrEMBL;Acc:Q93ZB0]
	AT1G23080	5.89944485848042e-05	-2.66465056805019	PIN7	protein_coding	Auxin efflux carrier component 7 [Source:UniProtKB/Swiss-Prot;Acc:Q940Y5]
	ENSRNA049494840	0.0025944606499182	-2.66327600302462	Intron_gpII	sense_intronic	Group II catalytic intron
	AT4G09950	0.00952955308297498	-2.66246850517716	IAN13	protein_coding	Immune-associated nucleotide-binding protein 13 [Source:UniProtKB/Swiss-Prot;Acc:Q9T0F4]
	AT5G66210	0.000497260328391542	-2.66147948502576	CPK28	protein_coding	Calcium-dependent protein kinase 28 [Source:UniProtKB/Swiss-Prot;Acc:Q9FKW4]
	AT5G14260	0.000107793458674172	-2.65906825326886		protein_coding	Putative uncharacterized protein At5g14260 [Source:UniProtKB/TrEMBL;Acc:Q8VZB5]
	AT1G33810	2.30771593988641e-05	-2.65833701953496		protein_coding	Putative uncharacterized protein [Source:UniProtKB/TrEMBL;Acc:Q8L9M8]
	AT1G32640	0.00815177903604884	-2.65769418836169	MYC2	protein_coding	ZBF1 [Source:UniProtKB/TrEMBL;Acc:A0A178W7C3]
	AT5G34850	2.1856672723632e-05	-2.65736463785934	PAP26	protein_coding	Purple acid phosphatase [Source:UniProtKB/TrEMBL;Acc:A0A178UD94]
	AT1G26560	0.000428480672778019	-2.65672311775449	BGLU40	protein_coding	Beta-glucosidase 40 [Source:UniProtKB/Swiss-Prot;Acc:Q9FZE0]
	AT5G38660	0.00020678054070421	-2.6548752530399	APE1	protein_coding	Acclimation of photosynthesis to environment [Source:UniProtKB/TrEMBL;Acc:A0A219HZL6]
	AT3G26710	7.31221666597168e-05	-2.65406633159855	CCB1	protein_coding	Protein COFACTOR ASSEMBLY OF COMPLEX C SUBUNIT B CCB1, chloroplastic [Source:UniProtKB/Swiss-Prot;Acc:Q9LSE4]
	AT1G17220	0.000566035805547251	-2.65368256519163	FUG1	protein_coding	Translation initiation factor IF-2, chloroplastic [Source:UniProtKB/Swiss-Prot;Acc:Q9SHI1]
	AT2G25840	0.000327923990245222	-2.65331849920348	OVA4	protein_coding	Nucleotidylyl transferase superfamily protein [Source:UniProtKB/TrEMBL;Acc:F4ISP4]
	AT5G54270	0.000835107704149145	-2.65102892566433	LHCB3	protein_coding	Chlorophyll a-b binding protein 3, chloroplastic [Source:UniProtKB/Swiss-Prot;Acc:Q9S7M0]
	AT4G34090	3.24839862434604e-05	-2.6508854941188		protein_coding	unknown protein; FUNCTIONS IN: molecular_function unknown; INVOLVED IN: biological_process unknown; LOCATED IN: chloroplast, chloroplast stroma; EXPRESSED IN: 22 plant structures; EXPRESSED DURING: 13 growth stages; BEST Arabidopsis thaliana protein /.../ is: unknown protein (TAIR:AT2G23370.1); Has 30201 Blast hits to 17322 proteins in 780 species: Archae - 12; Bacteria - 1396; Metazoa - 17338; F…
	AT4G08590	0.00617699349857677	-2.65001164778062	ORTHL	protein_coding	E3 ubiquitin-protein ligase ORTHRUS-LIKE 1 [Source:UniProtKB/Swiss-Prot;Acc:Q681I0]
	AT1G29820	0.00276832834132216	-2.64884312592347		protein_coding	Magnesium transporter CorA-like family protein [Source:UniProtKB/TrEMBL;Acc:F4I348]
	AT2G41680	0.000825682751186983	-2.64866460725541	NTRC	protein_coding	Thioredoxin reductase [Source:UniProtKB/TrEMBL;Acc:A0A178VZE7]
	AT4G25710	0.00176805116023496	-2.64474054702334		protein_coding	F-box/kelch-repeat protein At4g25710 [Source:UniProtKB/Swiss-Prot;Acc:Q9SZZ9]
	AT5G08650	5.62644807541393e-05	-2.64389123011741		protein_coding	Translation factor GUF1 homolog, chloroplastic [Source:UniProtKB/TrEMBL;Acc:A0A178USI8]
	AT5G06480	0.00683214476763586	-2.6431353188762		protein_coding	At5g06480 [Source:UniProtKB/TrEMBL;Acc:Q9FG22]
	AT2G23120	0.00797556819209725	-2.64294300735437		protein_coding	Expressed protein [Source:UniProtKB/TrEMBL;Acc:Q8S8R1]
	AT5G13460	0.00194427109142873	-2.64083295547163	IQD11	protein_coding	IQ-domain 11 [Source:UniProtKB/TrEMBL;Acc:Q9LYR0]
	AT1G09570	0.00219787943633935	-2.64003100415341	PHYA	protein_coding	phytochrome A [Source:TAIR;Acc:AT1G09570]
	AT5G14910	0.000166191146504547	-2.63797858026166		protein_coding	AT5g14910/F2G14_30 [Source:UniProtKB/TrEMBL;Acc:Q93VK7]
	AT4G30710	0.00630340251479849	-2.63775115981614	AUG8	protein_coding	AUGMIN subunit 8 [Source:UniProtKB/Swiss-Prot;Acc:Q9SUH5]
	AT5G21930	7.67171724758085e-05	-2.63741946738829	PAA2	protein_coding	Copper-transporting ATPase PAA2, chloroplastic [Source:UniProtKB/Swiss-Prot;Acc:B9DFX7]
	AT2G01180	0.00290939500412486	-2.63700505362589	ATPAP1	protein_coding	phosphatidic acid phosphatase 1 [Source:TAIR;Acc:AT2G01180]
	AT3G06750	0.00706085145724634	-2.63452341360359		protein_coding	F3E22.11 protein [Source:UniProtKB/TrEMBL;Acc:Q9M7Y1]
	AT2G39470	6.32472827193391e-05	-2.63409872746869	PNSL1	protein_coding	Photosynthetic NDH subunit of lumenal location 1, chloroplastic [Source:UniProtKB/Swiss-Prot;Acc:O80634]
	AT4G24275	0.00135754801901638	-2.63265622601272		protein_coding	At4g24275 [Source:UniProtKB/TrEMBL;Acc:Q84R17]
	AT4G30690	3.2570109156445e-05	-2.63124505663447	IF3-4	protein_coding	Translation initiation factor IF3-4, chloroplastic [Source:UniProtKB/Swiss-Prot;Acc:Q94B52]
	AT5G06710	4.59016205007959e-05	-2.62984325213858	HAT14	protein_coding	Homeobox-leucine zipper protein HAT14 [Source:UniProtKB/Swiss-Prot;Acc:P46665]
	AT5G15930	2.30757612368247e-05	-2.62908425805437	PAM1	protein_coding	Plant adhesion molecule 1 [Source:UniProtKB/TrEMBL;Acc:O81347]
	AT3G61130	3.36798352822404e-05	-2.62810627164664	GAUT1	protein_coding	Hexosyltransferase (Fragment) [Source:UniProtKB/TrEMBL;Acc:W8PUP8]
	AT2G20230	0.000106772670852668	-2.62799563558187	TOM2AH2	protein_coding	Tetraspanin-18 [Source:UniProtKB/Swiss-Prot;Acc:Q93XY5]
	AT4G00755	0.00109970858646018	-2.62743730186775		protein_coding	F-box protein At4g00755 [Source:UniProtKB/Swiss-Prot;Acc:Q8LG03]
	AT4G21215	0.000739809782049032	-2.62541502927029		protein_coding	AT4G21215 protein [Source:UniProtKB/TrEMBL;Acc:B9DFM7]
	AT2G33180	0.000285023989213894	-2.6232428902306		protein_coding	Putative uncharacterized protein At2g33180 [Source:UniProtKB/TrEMBL;Acc:O49317]
	AT4G24750	3.09802905019003e-05	-2.62132667005217	STR11	protein_coding	Rhodanese-like domain-containing protein 11, chloroplastic [Source:UniProtKB/Swiss-Prot;Acc:Q0WWT7]
	AT2G30950	0.000451834541587578	-2.62067582485782	VAR2	protein_coding	FtsH extracellular protease family [Source:TAIR;Acc:AT2G30950]
	AT1G16080	0.000384826289557414	-2.62040967997856		protein_coding	Nuclear protein [Source:UniProtKB/TrEMBL;Acc:Q9S9M7]
	AT4G39040	3.61448338323269e-05	-2.6167691307171		protein_coding	At4g39040 [Source:UniProtKB/TrEMBL;Acc:Q9SVI9]
	AT1G16320	3.62532324721123e-05	-2.61538212386546		protein_coding	At1g16320/F3O9_12 [Source:UniProtKB/TrEMBL;Acc:Q9SA31]
	AT1G26570	0.000104785219243744	-2.61369962191767	UGD1	protein_coding	UDP-glucose 6-dehydrogenase [Source:UniProtKB/TrEMBL;Acc:A0A178WCI2]
	AT1G07010	0.00677665924509212	-2.61267610616583		protein_coding	Calcineurin-like metallo-phosphoesterase superfamily protein [Source:UniProtKB/TrEMBL;Acc:F4HNW0]
	AT4G32190	0.00149550401680658	-2.61260565115056		protein_coding	Myosin heavy chain-related protein [Source:UniProtKB/TrEMBL;Acc:Q8H1E5]
	AT3G08010	6.58660609315345e-05	-2.6121304729152	ATAB2	protein_coding	ATAB2 [Source:UniProtKB/TrEMBL;Acc:A0A178V658]
	AT3G26520	0.000948831739851042	-2.61075557976033	TIP1-2	protein_coding	Aquaporin TIP1-2 [Source:UniProtKB/Swiss-Prot;Acc:Q41963]
	AT5G01990	0.000337903558958735	-2.60965844152136	PILS6	protein_coding	Protein PIN-LIKES 6 [Source:UniProtKB/Swiss-Prot;Acc:Q9LZN2]
	AT1G76680	0.00125034858887652	-2.60854976623216	OPR1	protein_coding	12-oxophytodienoate reductase 1 [Source:UniProtKB/TrEMBL;Acc:F4I403]
	AT2G21370	8.13591078063323e-05	-2.60487297757616	XK-1	protein_coding	Putative xylulose kinase [Source:UniProtKB/TrEMBL;Acc:Q8L794]
	AT1G22710	0.000101910985224278	-2.6047793169887	SUC2	protein_coding	Sucrose transport protein SUC2 [Source:UniProtKB/Swiss-Prot;Acc:Q39231]
	AT3G49720	0.000120347400191297	-2.60457445965349		protein_coding	AT3G49720 protein [Source:UniProtKB/TrEMBL;Acc:B9DHV0]
	AT3G05345	0.000125030329978729	-2.60409506359715		protein_coding	Chaperone DnaJ-domain superfamily protein [Source:UniProtKB/TrEMBL;Acc:F4J794]
	AT2G24290	0.000241756100080309	-2.60095204302603		protein_coding	Expressed protein [Source:UniProtKB/TrEMBL;Acc:Q9ZQ38]
	AT1G80380	6.35081790292082e-05	-2.60076441793001	GLYK	protein_coding	D-glycerate 3-kinase, chloroplastic [Source:UniProtKB/Swiss-Prot;Acc:Q944I4]
	AT5G23060	0.00235816997075738	-2.6005855203294	CAS	protein_coding	Calcium sensing receptor, chloroplastic [Source:UniProtKB/Swiss-Prot;Acc:Q9FN48]
	AT1G09440	8.35171359929825e-05	-2.60028859913196		protein_coding	Protein kinase superfamily protein [Source:UniProtKB/TrEMBL;Acc:F4I0Z0]
	AT5G60860	0.000101246285417079	-2.59875850523013	RABA1F	protein_coding	Ras-related protein RABA1f [Source:UniProtKB/Swiss-Prot;Acc:Q9FJH0]
	AT2G21540	0.000777246893226406	-2.59651017681884	SFH3	protein_coding	Phosphatidylinositol/phosphatidylcholine transfer protein SFH3 [Source:UniProtKB/Swiss-Prot;Acc:Q93ZE9]
	AT1G04240	0.00441789146324742	-2.59503773500055	SHY2	protein_coding	AUX/IAA transcriptional regulator family protein [Source:TAIR;Acc:AT1G04240]
	AT3G55330	9.26924064403329e-06	-2.59451895390642	PPL1	protein_coding	PPL1 [Source:UniProtKB/TrEMBL;Acc:A0A178VEI8]
	AT3G10630	0.00317196789950359	-2.59238055903926		protein_coding	Mannosyltransferase, putative [Source:UniProtKB/TrEMBL;Acc:Q9LPN6]
	AT2G27860	1.65654051540625e-05	-2.59229346705901	AXS1	protein_coding	UDP-D-apiose/UDP-D-xylose synthase 1 [Source:UniProtKB/Swiss-Prot;Acc:Q9ZUY6]
	AT2G01620	4.93890655168904e-05	-2.58978637211166	SKIP28	protein_coding	F-box protein SKIP28 [Source:UniProtKB/Swiss-Prot;Acc:Q9ZU90]
	AT1G51100	0.00498913342004547	-2.58942686875078		protein_coding	CRR41 [Source:UniProtKB/TrEMBL;Acc:A0A178W725]
	AT1G07110	7.31221666597168e-05	-2.58939479097621	FKFBP	protein_coding	FKFBP [Source:UniProtKB/TrEMBL;Acc:A0A178W4F2]
	AT3G54890	0.00221347942181504	-2.58802032820305	LHCA1	protein_coding	Chlorophyll a-b binding protein, chloroplastic [Source:UniProtKB/TrEMBL;Acc:A0A178VBT7]
	AT4G33530	9.97228433556163e-05	-2.58672755595878	POT13	protein_coding	Potassium transporter 13 [Source:UniProtKB/Swiss-Prot;Acc:Q8LPL8]
	AT1G69510	7.40903143134633e-05	-2.58513883610097		protein_coding	Putative uncharacterized protein [Source:UniProtKB/TrEMBL;Acc:Q9C787]
	AT3G20420	0.00417742226358114	-2.58115918178012	RTL2	protein_coding	Ribonuclease 3-like protein 2 [Source:UniProtKB/Swiss-Prot;Acc:Q9LTQ0]
	AT2G17240	3.3425226869194e-05	-2.58023326970429		protein_coding	Arginine/serine-rich-like splicing factor [Source:UniProtKB/TrEMBL;Acc:Q9SII4]
	AT2G36220	0.0068027729629205	-2.5784601551803		protein_coding	At2g36220/F2H17.17 [Source:UniProtKB/TrEMBL;Acc:Q9SJN3]
	AT5G58330	0.000515963041504869	-2.57808210584197		protein_coding	Malate dehydrogenase [NADP], chloroplastic [Source:UniProtKB/Swiss-Prot;Acc:Q8H1E2]
	AT1G79620	0.00190340993163165	-2.57746996868683		protein_coding	Leucine-rich repeat protein kinase family protein [Source:TAIR;Acc:AT1G79620]
	AT3G54720	0.000260485524877046	-2.57376132246716	AMP1	protein_coding	Probable glutamate carboxypeptidase AMP1 [Source:UniProtKB/Swiss-Prot;Acc:Q9M1S8]
	AT3G47470	0.000359647371564385	-2.57300225144978	LHCA4	protein_coding	Chlorophyll a-b binding protein, chloroplastic [Source:UniProtKB/TrEMBL;Acc:A0A178VEE6]
	AT1G77580	0.00281299748449915	-2.57139036942401	FPP1	protein_coding	Filament-like plant protein 1 [Source:UniProtKB/Swiss-Prot;Acc:Q9CAP9]
	AT3G08940	0.001026121791928	-2.57065061826753	LHCB4.2	protein_coding	Chlorophyll a-b binding protein CP29.2, chloroplastic [Source:UniProtKB/Swiss-Prot;Acc:Q9XF88]
	AT3G15110	7.73188805895452e-05	-2.56936613415565		protein_coding	At3g15110 [Source:UniProtKB/TrEMBL;Acc:Q2HIU0]
	AT5G13980	0.000290306327603657	-2.568113519582		protein_coding	Probable alpha-mannosidase At5g13980 [Source:UniProtKB/Swiss-Prot;Acc:Q8LPJ3]
	AT1G01770	0.000870106160136695	-2.56760993636266		protein_coding	Propionyl-CoA carboxylase [Source:UniProtKB/TrEMBL;Acc:Q8GZ85]
	AT2G42770	0.000152553928220164	-2.56757412439966		protein_coding	Expressed protein [Source:UniProtKB/TrEMBL;Acc:Q9SJH9]
	AT2G21960	0.000148195420382735	-2.56743642809101		protein_coding	Expressed protein [Source:UniProtKB/TrEMBL;Acc:Q9SJ03]
	AT1G50732	0.002438030356801	-2.56555230374673		protein_coding	unknown protein. [Source:TAIR;Acc:AT1G50732]
	AT2G32650	0.000468588341300943	-2.56519747109476		protein_coding	At2g32650 [Source:UniProtKB/TrEMBL;Acc:O48852]
	AT2G01170	0.000292984620463051	-2.56363615801798	BAT1	protein_coding	Amino-acid permease BAT1 [Source:UniProtKB/Swiss-Prot;Acc:Q9ZU50]
	AT4G31400	0.00362778208212877	-2.56288401999132	CTF7	protein_coding	ECO1 [Source:UniProtKB/TrEMBL;Acc:A0A178UZG9]
	AT2G14880	0.000182347620798883	-2.56239149365364		protein_coding	Expressed protein [Source:UniProtKB/TrEMBL;Acc:O82326]
	AT1G70610	0.00259366797216864	-2.56186113178332	ABCB26	protein_coding	ABC transporter B family member 26, chloroplastic [Source:UniProtKB/Swiss-Prot;Acc:Q8RY46]
	ATCG00130	0.000851643868491927	-2.56143891880259	ATPF	protein_coding	ATP synthase subunit b, chloroplastic [Source:UniProtKB/Swiss-Prot;Acc:P56759]
	AT4G26700	4.15851315642728e-05	-2.56057807859297	FIM1	protein_coding	Fimbrin-1 [Source:UniProtKB/Swiss-Prot;Acc:Q7G188]
	AT5G02790	3.66676179233073e-05	-2.55520691349612	GSTL3	protein_coding	Glutathione S-transferase L3 [Source:UniProtKB/Swiss-Prot;Acc:Q9LZ06]
	AT3G21200	7.28332616351332e-05	-2.55307887372481	GLUTRBP	protein_coding	Glutamyl-tRNA reductase-binding protein, chloroplastic [Source:UniProtKB/Swiss-Prot;Acc:Q9LU39]
	AT1G29450	0.0086025515628903	-2.55242340244088	SAUR64	protein_coding	Auxin-responsive protein SAUR64 [Source:UniProtKB/Swiss-Prot;Acc:Q0V7Z5]
	AT1G22700	5.40537894910758e-05	-2.55048429440628	PYG7	protein_coding	Tetratricopeptide repeat domain-containing protein PYG7, chloroplastic [Source:UniProtKB/Swiss-Prot;Acc:B9DHG0]
	AT1G67860	0.00613696052538396	-2.54946750674565		protein_coding	At1g67860/T23K23_29 [Source:UniProtKB/TrEMBL;Acc:Q9C9V2]
	AT1G23190	2.99107117527003e-05	-2.5482787798367	PGM3	protein_coding	Probable phosphoglucomutase, cytoplasmic 1 [Source:UniProtKB/Swiss-Prot;Acc:O49299]
	AT2G14170	7.63367047888882e-05	-2.54816598617125	ALDH6B2	protein_coding	Methylmalonate-semialdehyde dehydrogenase [acylating], mitochondrial [Source:UniProtKB/Swiss-Prot;Acc:Q0WM29]
	AT5G36002	0.00833850842456467	-2.54674571416913		lncRNA	other RNA [Source:TAIR;Acc:AT5G36002]
	AT1G03600	0.00113989768222502	-2.54630046376017	PSB27-1	protein_coding	Photosystem II repair protein PSB27-H1, chloroplastic [Source:UniProtKB/Swiss-Prot;Acc:Q9LR64]
	AT4G26710	6.32472827193391e-05	-2.54121974488544	VHA-E2	protein_coding	V-type proton ATPase subunit e2 [Source:UniProtKB/Swiss-Prot;Acc:Q9SZ13]
	AT2G34585	0.00135326798955367	-2.53776209737847		protein_coding	At2g34585 [Source:UniProtKB/TrEMBL;Acc:Q8S8R9]
	AT5G22620	0.000263661545326586	-2.53328223807786		protein_coding	Probable 2-carboxy-D-arabinitol-1-phosphatase [Source:UniProtKB/Swiss-Prot;Acc:Q9FNJ9]
	AT2G47060	0.000272375383519834	-2.53271351054002		protein_coding	Protein kinase superfamily protein [Source:TAIR;Acc:AT2G47060]
	AT1G51110	0.000969125909118191	-2.53192797438679	PAP12	protein_coding	Probable plastid-lipid-associated protein 12, chloroplastic [Source:UniProtKB/Swiss-Prot;Acc:Q8LAP6]
	ENSRNA049494862	0.00189258615355191	-2.53192756655487	Intron_gpII	sense_intronic	Group II catalytic intron
	AT5G19855	0.00124711584212468	-2.53136226451515	RBCX2	protein_coding	RbcX2 [Source:UniProtKB/TrEMBL;Acc:A0A178UCQ2]
	AT3G17860	0.00388153514694741	-2.53035218420972	TIFY6B	protein_coding	Protein TIFY 6B [Source:UniProtKB/Swiss-Prot;Acc:Q9LVI4]
	AT1G21730	0.000504403252577702	-2.53011108185365	KIN7C	protein_coding	Kinesin-like protein KIN-7C, mitochondrial [Source:UniProtKB/Swiss-Prot;Acc:Q8W5R6]
	AT1G59910	0.00329721141178103	-2.52976171236026	FH7	protein_coding	Formin-like protein 7 [Source:UniProtKB/Swiss-Prot;Acc:Q9XIE0]
	AT5G25610	0.00256606189394958	-2.52784090698275	RD22	protein_coding	BURP domain protein RD22 [Source:UniProtKB/Swiss-Prot;Acc:Q08298]
	AT4G07400	0.00907435869498976	-2.5254350783055	FBL8	protein_coding	Putative F-box/LRR-repeat protein 8 [Source:UniProtKB/Swiss-Prot;Acc:Q9S9X4]
	AT3G55370	0.00780708368415901	-2.52535272147183	OBP3	protein_coding	OBF-binding protein 3 [Source:UniProtKB/TrEMBL;Acc:F4IWU4]
	AT1G63940	0.00121919056463841	-2.52339145410082	MDAR5	protein_coding	MDAR6 [Source:UniProtKB/TrEMBL;Acc:A0A178WFH3]
	AT3G54900	0.00377954219554501	-2.52219441606352	GRXS14	protein_coding	Monothiol glutaredoxin-S14, chloroplastic [Source:UniProtKB/Swiss-Prot;Acc:Q84Y95]
	AT5G42980	7.21742005680829e-05	-2.52199046770023	TRX3	protein_coding	Thioredoxin H3 [Source:UniProtKB/Swiss-Prot;Acc:Q42403]
	AT5G52960	0.000219319453071254	-2.51959701345747		protein_coding	At5g52960 [Source:UniProtKB/TrEMBL;Acc:Q9LVV6]
	AT3G49470	1.11799798933036e-05	-2.51751896613192	NACA2	protein_coding	Nascent polypeptide-associated complex subunit alpha-like protein 2 [Source:UniProtKB/TrEMBL;Acc:A0A1I9LR04]
	ATCG00230	0.00681973777024624	-2.51477998402157	TRND	tRNA	tRNA-Asp [Source:TAIR;Acc:ATCG00230]
	AT4G33640	0.000370860887122196	-2.51396469222234		protein_coding	unknown protein; Has 30201 Blast hits to 17322 proteins in 780 species: Archae - 12; Bacteria - 1396; Metazoa - 17338; Fungi - 3422; Plants - 5037; Viruses - 0; Other Eukaryotes - 2996 (source: NCBI BLink). [Source:TAIR;Acc:AT4G33640]
	AT4G09640	0.000895143085664659	-2.51355728090286		protein_coding	Probable magnesium transporter NIPA5 [Source:UniProtKB/Swiss-Prot;Acc:F4JKQ7]
	AT1G68560	0.000734160867240324	-2.50884669629174	XYL1	protein_coding	Alpha-xylosidase 1 [Source:UniProtKB/Swiss-Prot;Acc:Q9S7Y7]
	AT4G34650	0.00289474153565981	-2.50604584268508	SQS2	protein_coding	Inactive squalene synthase 2 [Source:UniProtKB/Swiss-Prot;Acc:O65688]
	AT3G55440	0.000169374091220311	-2.50592233569645	CTIMC	protein_coding	Triosephosphate isomerase, cytosolic [Source:UniProtKB/Swiss-Prot;Acc:P48491]
	AT3G09210	0.000327923990245222	-2.50573704311088	PTAC13	protein_coding	AT3g09210/F3L24_8 [Source:UniProtKB/TrEMBL;Acc:Q94AA3]
	AT3G57720	0.00956822566174903	-2.50438226105735		protein_coding	At3g57720 [Source:UniProtKB/TrEMBL;Acc:A1A6H5]
	AT1G62480	0.00137381558301941	-2.50334949072184		protein_coding	At1g62480/T3P18_4 [Source:UniProtKB/TrEMBL;Acc:Q9SXE9]
	AT2G37585	6.482670896508e-05	-2.50187988254859	GLCAT14C	protein_coding	Beta-glucuronosyltransferase GlcAT14C [Source:UniProtKB/Swiss-Prot;Acc:Q8S8P3]
	AT3G61470	0.000646364054790221	-2.50093218657493	LHCA2	protein_coding	Photosystem I chlorophyll a/b-binding protein 2, chloroplastic [Source:UniProtKB/Swiss-Prot;Acc:Q9SYW8]
	AT1G79410	0.00537840258761713	-2.50038672942001	OCT5	protein_coding	Organic cation/carnitine transporter 5 [Source:UniProtKB/Swiss-Prot;Acc:Q9SAK7]
	AT4G01995	1.18357865056368e-05	-2.49491415314833		protein_coding	Beta-carotene isomerase D27 [Source:UniProtKB/TrEMBL;Acc:Q8W4C4]
	AT5G22580	0.00981024464302004	-2.49431118563881		protein_coding	Stress-response A/B barrel domain-containing protein At5g22580 [Source:UniProtKB/Swiss-Prot;Acc:Q9FK81]
	ATCG00730	0.000822438463728213	-2.49393370990871	PETD	protein_coding	Cytochrome b6-f complex subunit 4 [Source:UniProtKB/Swiss-Prot;Acc:P56774]
	AT5G02560	0.00247421184131635	-2.49282027188244	HTA12	protein_coding	Histone H2A [Source:UniProtKB/TrEMBL;Acc:F4KCF4]
	AT1G14345	0.000875193455304696	-2.49040132722324		protein_coding	NAD(P)-linked oxidoreductase superfamily protein [Source:UniProtKB/TrEMBL;Acc:Q949S6]
	AT4G22290	0.000166191146504547	-2.48988522798082		protein_coding	At4g22290 [Source:UniProtKB/TrEMBL;Acc:Q8L6X7]
	AT4G26790	0.00190340993163165	-2.48970765887161		protein_coding	GDSL esterase/lipase At4g26790 [Source:UniProtKB/Swiss-Prot;Acc:Q8VY93]
	AT3G28860	0.00038129375764924	-2.48826770453512	ABCB19	protein_coding	ABC transporter B family member 19 [Source:UniProtKB/Swiss-Prot;Acc:Q9LJX0]
	AT1G09415	0.00277278472804935	-2.48763656728996	NIMIN-3	protein_coding	Protein NIM1-INTERACTING 3 [Source:UniProtKB/Swiss-Prot;Acc:Q9FNZ4]
	AT3G06430	0.000987698975115268	-2.48622542577126	EMB2750	protein_coding	Pentatricopeptide repeat-containing protein At3g06430, chloroplastic [Source:UniProtKB/Swiss-Prot;Acc:Q9SQU6]
	AT1G73170	8.55700491343442e-05	-2.48622302297894		protein_coding	P-loop containing nucleoside triphosphate hydrolases superfamily protein [Source:TAIR;Acc:AT1G73170]
	AT1G70280	0.00010790298149384	-2.48616962968554		protein_coding	NHL domain-containing protein [Source:UniProtKB/TrEMBL;Acc:F4I5D7]
	ATCG00290	0.00353243730460701	-2.48433327302663	TRNS.2	tRNA	tRNA-Ser [Source:TAIR;Acc:ATCG00290]
	AT3G01390	0.000166191146504547	-2.48398576210635	VHA-G1	protein_coding	V-type proton ATPase subunit G [Source:UniProtKB/TrEMBL;Acc:A0A178VL96]
	AT1G71480	0.000378468013049131	-2.48256120229419		protein_coding	AT1G71480 protein [Source:UniProtKB/TrEMBL;Acc:Q9C9I5]
	AT1G79660	0.00077678461851882	-2.48223053275778		protein_coding	At1g79660/F20B17_9 [Source:UniProtKB/TrEMBL;Acc:Q9MA09]
	AT1G03210	0.000241756100080309	-2.48210006843707		protein_coding	Phenazine biosynthesis PhzC/PhzF protein [Source:TAIR;Acc:AT1G03210]
	AT4G32350	0.00307764711128357	-2.48188454634334		protein_coding	Putative uncharacterized protein At4g32350 [Source:UniProtKB/TrEMBL;Acc:Q8RXT2]
	AT3G02450	0.00105638735445306	-2.48152675102093	FTSHI3	protein_coding	Probable inactive ATP-dependent zinc metalloprotease FTSHI 3, chloroplastic [Source:UniProtKB/Swiss-Prot;Acc:Q9M895]
	AT4G05180	0.000123351592687007	-2.4808336619521	PSBQ2	protein_coding	Oxygen-evolving enhancer protein 3-2, chloroplastic [Source:UniProtKB/Swiss-Prot;Acc:Q41932]
	AT4G38770	0.00353701527075518	-2.47995960931058	PRP4	protein_coding	Proline-rich protein 4 [Source:UniProtKB/Swiss-Prot;Acc:Q9T0I5]
	AT1G03970	0.000336987709561058	-2.47936950129705	GBF4	protein_coding	GBF4 [Source:UniProtKB/TrEMBL;Acc:A0A178WKF4]
	AT4G12980	0.00672344264698178	-2.47887682710682		protein_coding	Cytochrome b561 and DOMON domain-containing protein At4g12980 [Source:UniProtKB/Swiss-Prot;Acc:Q9SV71]
	AT5G57350	0.00585394748740836	-2.4774204802993	AHA3	protein_coding	Plasma membrane ATPase [Source:UniProtKB/TrEMBL;Acc:A0A178UHY0]
	AT2G37790	0.000209155311717707	-2.47626948712299	AKR4C10	protein_coding	Aldo-keto reductase family 4 member C10 [Source:UniProtKB/Swiss-Prot;Acc:Q84TF0]
	AT1G11175	0.00743631056429972	-2.47572412078493		ncRNA	other RNA [Source:TAIR;Acc:AT1G11175]
	AT3G03000	0.00340643739058474	-2.47327591378974	CML18	protein_coding	Probable calcium-binding protein CML18 [Source:UniProtKB/Swiss-Prot;Acc:Q9M8U1]
	AT4G33920	0.00276742020684914	-2.47253555108161		protein_coding	Probable protein phosphatase 2C 63 [Source:UniProtKB/Swiss-Prot;Acc:O81760]
	AT5G06280	0.000470173902139139	-2.47228069604441		protein_coding	Putative uncharacterized protein [Source:UniProtKB/TrEMBL;Acc:Q9FNI0]
	AT1G31170	0.000167415517239405	-2.47076493965857	ATSRX	protein_coding	Sulfiredoxin [Source:UniProtKB/TrEMBL;Acc:F4I7W2]
	AT4G28750	0.000646364054790221	-2.47004411793732	PSAE1	protein_coding	Photosystem I reaction center subunit IV A, chloroplastic [Source:UniProtKB/Swiss-Prot;Acc:Q9S831]
	AT1G29465	0.00503809775144068	-2.46918903429649		protein_coding	Putative uncharacterized protein [Source:UniProtKB/TrEMBL;Acc:Q0WQY3]
	AT4G25890	0.00401090245445758	-2.46914283116284	RPP3A	protein_coding	60S acidic ribosomal protein P3-1 [Source:UniProtKB/Swiss-Prot;Acc:Q9SVZ6]
	AT2G36490	0.00433900600705298	-2.46899876332061	ROS1	protein_coding	Protein ROS1 [Source:UniProtKB/Swiss-Prot;Acc:Q9SJQ6]
	AT3G11560	0.00042689281623795	-2.46768235395009		protein_coding	AT3G11560 protein [Source:UniProtKB/TrEMBL;Acc:Q8H0W4]
	AT1G19920	4.31028268714915e-05	-2.46686575699497	APS2	protein_coding	ATP sulfurylase 2 [Source:UniProtKB/Swiss-Prot;Acc:Q43870]
	AT5G17420	0.0012724676622995	-2.46555266333207	CESA7	protein_coding	Cellulose synthase (Fragment) [Source:UniProtKB/TrEMBL;Acc:W8PV01]
	AT4G18070	0.00012926308074095	-2.46491976643259		protein_coding	AT4G18070 protein [Source:UniProtKB/TrEMBL;Acc:Q8VZS7]
	AT2G06520	0.000922168540919829	-2.46406826637524	PSBX	protein_coding	PSBX [Source:UniProtKB/TrEMBL;Acc:A0A178W0Y5]
	AT4G34490	2.25596199856692e-05	-2.46240853977954	ATCAP1	protein_coding	cyclase associated protein 1 [Source:TAIR;Acc:AT4G34490]
	AT3G57560	0.00367323549324338	-2.46021004948897	NAGK	protein_coding	NAGK [Source:UniProtKB/TrEMBL;Acc:A0A178V7F4]
	AT2G39670	9.74363506130642e-05	-2.46004492300892		protein_coding	Radical SAM superfamily protein [Source:UniProtKB/TrEMBL;Acc:F4IVY6]
	AT2G43200	0.00161654212165271	-2.45931250926595		protein_coding	Probable methyltransferase PMT19 [Source:UniProtKB/Swiss-Prot;Acc:Q9ZW75]
	AT5G19530	5.9195136512042e-05	-2.4585361135258	ACL5	protein_coding	Thermospermine synthase ACAULIS5 [Source:UniProtKB/Swiss-Prot;Acc:Q9S7X6]
	AT1G51700	0.00100642308397201	-2.456097062008	DOF1.7	protein_coding	Dof zinc finger protein DOF1.7 [Source:UniProtKB/Swiss-Prot;Acc:O82155]
	AT4G28706	2.38665031148346e-05	-2.45597003479707		protein_coding	PfkB-like carbohydrate kinase family protein [Source:UniProtKB/TrEMBL;Acc:F4JM15]
	AT1G80030	0.000780465800571351	-2.45361635367778		protein_coding	Molecular chaperone Hsp40/DnaJ family protein [Source:UniProtKB/TrEMBL;Acc:Q0WN54]
	AT5G46290	0.00067925333187608	-2.45186937472265	KASI	protein_coding	3-ketoacyl-acyl carrier protein synthase I [Source:UniProtKB/TrEMBL;Acc:F4KHF4]
	AT4G31290	6.83323721370055e-06	-2.45184313256397	GGCT2;2	protein_coding	Gamma-glutamylcyclotransferase 2-2 [Source:UniProtKB/Swiss-Prot;Acc:Q84MC1]
	AT4G30920	0.000110611859409641	-2.45090972432176	LAP2	protein_coding	Leucine aminopeptidase 2, chloroplastic [Source:UniProtKB/Swiss-Prot;Acc:Q944P7]
	AT5G66675	0.0016221756850314	-2.44866199793906		protein_coding	UPF0496 protein At5g66675 [Source:UniProtKB/Swiss-Prot;Acc:Q8GW16]
	AT2G42750	0.00138196396599704	-2.44750273046107		protein_coding	At2g42750/F7D19.25 [Source:UniProtKB/TrEMBL;Acc:Q9SJI1]
	AT4G10300	0.000405643138558939	-2.44553491477881		protein_coding	At4g10300 [Source:UniProtKB/TrEMBL;Acc:Q9SV91]
	AT1G80480	0.000518446640761188	-2.44550034882614	PTAC17	protein_coding	At1g80480 [Source:UniProtKB/TrEMBL;Acc:Q9M8L6]
	AT4G01690	0.000283428842940746	-2.44508534330841	PPOX1	protein_coding	Protoporphyrinogen oxidase [Source:UniProtKB/TrEMBL;Acc:A0A178UVN5]
	AT5G66420	0.000376898285019758	-2.44392028565594		protein_coding	AT5G66420 protein [Source:UniProtKB/TrEMBL;Acc:Q9FJZ7]
	AT2G27680	0.000112469364604653	-2.44353286482808		protein_coding	At2g27680/F15K20.22 [Source:UniProtKB/TrEMBL;Acc:Q9ZUX0]
	AT4G20130	0.000664397224735498	-2.44296760900135	PTAC14	protein_coding	Protein PLASTID TRANSCRIPTIONALLY ACTIVE 14 [Source:UniProtKB/Swiss-Prot;Acc:Q84JF5]
	AT1G23130	0.00746001419933592	-2.44238043354022		protein_coding	At1g23130/T26J12_10 [Source:UniProtKB/TrEMBL;Acc:O49304]
	AT3G09860	0.00167953454332736	-2.44236098864765		protein_coding	Actin T1-like protein [Source:UniProtKB/TrEMBL;Acc:Q6IDB3]
	AT5G43140	0.000186152935976342	-2.43990110331743		protein_coding	At5g43140 [Source:UniProtKB/TrEMBL;Acc:A0JQ86]
	AT2G18940	0.000169380689969207	-2.43852547405774		protein_coding	Pentatricopeptide repeat-containing protein At2g18940, chloroplastic [Source:UniProtKB/Swiss-Prot;Acc:O64624]
	AT1G08380	0.000988218565451006	-2.43699449622701	PSAO	protein_coding	PSAO [Source:UniProtKB/TrEMBL;Acc:A0A178W5Y5]
	AT1G05850	1.59777146759975e-05	-2.43519666441417	CTL1	protein_coding	Chitinase-like protein 1 [Source:UniProtKB/Swiss-Prot;Acc:Q9MA41]
	AT4G31560	0.000711102305720683	-2.43395492777	HCF153	protein_coding	AT4g31560 [Source:UniProtKB/TrEMBL;Acc:Q9SV14]
	AT2G34420	0.00284504321692389	-2.43364262148365	LHB1B2	protein_coding	Chlorophyll a-b binding protein, chloroplastic [Source:UniProtKB/TrEMBL;Acc:Q39141]
	AT1G73110	0.000399408360348435	-2.42999549065075		protein_coding	At1g73110/F3N23_39 [Source:UniProtKB/TrEMBL;Acc:Q9AST9]
	AT5G18360	0.00134823091526231	-2.42981613677504		protein_coding	Disease resistance protein (TIR-NBS-LRR class) family [Source:UniProtKB/TrEMBL;Acc:F4JWL8]
	AT4G25620	0.00888800539688634	-2.42945936675108		protein_coding	At4g25620 [Source:UniProtKB/TrEMBL;Acc:Q8GYX5]
	AT5G48790	2.5224355652052e-05	-2.42938024857869		protein_coding	AT5g48790/K24G6_12 [Source:UniProtKB/TrEMBL;Acc:Q94F50]
	AT1G19600	0.000111404997821354	-2.4272433103554		protein_coding	At1g19600 [Source:UniProtKB/TrEMBL;Acc:Q9LN35]
	AT2G35840	0.000158067207959061	-2.42634454610118	SPP2	protein_coding	Probable sucrose-phosphatase 2 [Source:UniProtKB/Swiss-Prot;Acc:Q9SJ66]
	AT5G58090	0.00828915116371396	-2.42613536164665		protein_coding	Glucan endo-1,3-beta-glucosidase 6 [Source:UniProtKB/Swiss-Prot;Acc:Q93Z08]
	AT4G01040	0.000195685939737564	-2.42413888158801		protein_coding	Glycosyl hydrolase superfamily protein [Source:UniProtKB/TrEMBL;Acc:Q9M159]
	AT1G49840	0.00588681764464481	-2.42413840030599		protein_coding	Glutamyl-tRNA (Gln) amidotransferase subunit A (DUF620) [Source:UniProtKB/TrEMBL;Acc:Q9C6D0]
	AT1G11430	4.74930692700162e-05	-2.42334966559762	MORF9	protein_coding	Multiple organellar RNA editing factor 9, chloroplastic [Source:UniProtKB/Swiss-Prot;Acc:Q9LPZ1]
	AT1G26761	0.00236859994875784	-2.42273842033001		protein_coding	Arabinanase/levansucrase/invertase [Source:UniProtKB/TrEMBL;Acc:Q93ZE3]
	AT3G28710	1.19117123558054e-05	-2.42172497651396	VHA-D1	protein_coding	V-type proton ATPase subunit d1 [Source:UniProtKB/Swiss-Prot;Acc:Q9LJI5]
	AT4G27720	0.000260898441518221	-2.41933680018252		protein_coding	AT4g27720/T29A15_210 [Source:UniProtKB/TrEMBL;Acc:Q9C5R0]
	AT1G16930	0.00162041844874232	-2.4176587622814		protein_coding	F-box/FBD/LRR-repeat protein At1g16930 [Source:UniProtKB/Swiss-Prot;Acc:Q9FZ52]
	AT3G47560	7.53206978887715e-05	-2.41572478917277		protein_coding	Alpha/beta-Hydrolases superfamily protein [Source:UniProtKB/TrEMBL;Acc:F4JBL2]
	AT5G58980	0.00179476651945269	-2.41571257144663	NCER3	protein_coding	Neutral ceramidase 3 [Source:UniProtKB/Swiss-Prot;Acc:F4KHQ8]
	AT5G05160	0.000717236179775392	-2.41542278547588		protein_coding	Probable leucine-rich repeat receptor-like protein kinase At5g05160 [Source:UniProtKB/Swiss-Prot;Acc:Q9FHK7]
	AT1G09010	5.75334184478589e-05	-2.41541299682254	EBM	protein_coding	Mannosylglycoprotein endo-beta-mannosidase [Source:UniProtKB/Swiss-Prot;Acc:Q75W54]
	AT5G48450	0.000988218565451006	-2.41308579096206	sks3	protein_coding	SKU5 similar 3 [Source:UniProtKB/TrEMBL;Acc:F4K1P9]
	AT1G32220	0.000349601637377178	-2.4124263168258		protein_coding	Uncharacterized protein At1g32220, chloroplastic [Source:UniProtKB/Swiss-Prot;Acc:Q9FVR6]
	AT2G06025	5.44829191830767e-05	-2.41136088504106		protein_coding	Acyl-CoA N-acyltransferases (NAT) superfamily protein [Source:UniProtKB/TrEMBL;Acc:Q8GUT5]
	AT5G63570	3.86643137308805e-05	-2.41074322514613	GSA1	protein_coding	Glutamate-1-semialdehyde 2,1-aminomutase 1, chloroplastic [Source:UniProtKB/Swiss-Prot;Acc:P42799]
	AT4G36750	0.0039733728670965	-2.40945693581729		protein_coding	Probable NAD(P)H dehydrogenase (quinone) FQR1-like 2 [Source:UniProtKB/Swiss-Prot;Acc:O23207]
	AT4G24930	0.000601001285921276	-2.40715657035825		protein_coding	Thylakoid lumenal 17.9 kDa protein, chloroplastic [Source:UniProtKB/Swiss-Prot;Acc:Q9SW33]
	AT3G17350	0.00447343598848384	-2.40694227838255		protein_coding	Wall-associated receptor kinase carboxy-terminal protein [Source:UniProtKB/TrEMBL;Acc:F4J551]
	AT3G27770	0.000917056134672144	-2.40592348541931		protein_coding	AT3g27760/MGF10_16 [Source:UniProtKB/TrEMBL;Acc:Q8W4R6]
	AT1G58280	0.00561662506103507	-2.40382118104899		protein_coding	Phosphoglycerate mutase-like protein 2 [Source:UniProtKB/Swiss-Prot;Acc:F4IBB2]
	AT5G22800	0.00604370397843035	-2.40357172050819	EMB86	protein_coding	Alanyl-tRNA synthetase, class IIc [Source:TAIR;Acc:AT5G22800]
	AT4G35480	0.0022180627954997	-2.40020950263078	ATL45	protein_coding	RHA3B [Source:UniProtKB/TrEMBL;Acc:A0A178UXS9]
	AT5G56950	0.000173440761839709	-2.39925671830589	NAP1;3	protein_coding	Nucleosome assembly protein 1;3 [Source:UniProtKB/Swiss-Prot;Acc:Q94K07]
	AT1G65420	0.00186867893857685	-2.39891974296001	NPQ7	protein_coding	Ycf20-like protein [Source:UniProtKB/Swiss-Prot;Acc:O80813]
	AT3G02630	0.00164749973017346	-2.39790587342943	S-ACP-DES5	protein_coding	Stearoyl-[acyl-carrier-protein] 9-desaturase 5, chloroplastic [Source:UniProtKB/Swiss-Prot;Acc:Q9M879]
	AT3G22200	0.000460340082398609	-2.39746730331888	POP2	protein_coding	Pyridoxal phosphate (PLP)-dependent transferases superfamily protein [Source:TAIR;Acc:AT3G22200]
	AT4G37925	0.00137304468382168	-2.39638621940335	NDHM	protein_coding	NAD(P)H-quinone oxidoreductase subunit M, chloroplastic [Source:UniProtKB/Swiss-Prot;Acc:Q2V2S7]
	AT3G16140	0.00133438910689883	-2.39616369582388	PSAH1	protein_coding	Photosystem I reaction center subunit VI-1, chloroplastic [Source:UniProtKB/Swiss-Prot;Acc:Q9SUI7]
	AT5G48460	0.00830907069968518	-2.39431649338148	FIM2	protein_coding	Fimbrin-2 [Source:UniProtKB/Swiss-Prot;Acc:O50064]
	AT2G40815	0.00779946883534179	-2.39403729336451		protein_coding	Calcium-dependent lipid-binding (CaLB domain) family protein [Source:UniProtKB/TrEMBL;Acc:F4IIZ8]
	AT2G02860	8.28086203880997e-05	-2.3930188505749	SUC3	protein_coding	Sucrose transport protein SUC3 [Source:UniProtKB/Swiss-Prot;Acc:O80605]
	AT3G54090	0.000160785081549974	-2.3919268205388	FLN1	protein_coding	Fructokinase-like 1, chloroplastic [Source:UniProtKB/Swiss-Prot;Acc:Q9M394]
	AT1G19350	0.000379773274749359	-2.39134032644994	BES1	protein_coding	Brassinosteroid signaling positive regulator (BZR1) family protein [Source:UniProtKB/TrEMBL;Acc:F4HP45]
	AT1G35720	0.00293827412264057	-2.39058038215931	ANN1	protein_coding	Annexin [Source:UniProtKB/TrEMBL;Acc:A0A178WGZ8]
	AT2G03420	0.000640367973615729	-2.38822163373348		protein_coding	Putative uncharacterized protein At2g03420 [Source:UniProtKB/TrEMBL;Acc:Q9ZQ78]
	AT2G38330	0.000200930869903554	-2.38773125339588	DTX44	protein_coding	Protein DETOXIFICATION [Source:UniProtKB/TrEMBL;Acc:A0A178VTF1]
	AT4G01897	0.00731291831545433	-2.38702150267431		protein_coding	At4g01897 [Source:UniProtKB/TrEMBL;Acc:Q8LC12]
	AT4G28030	0.000304691395510888	-2.38557201715665		protein_coding	AT4g28030/T13J8_140 [Source:UniProtKB/TrEMBL;Acc:Q94AC8]
	AT1G28380	0.00650973670279543	-2.38506902180647	NSL1	protein_coding	NSL1 [Source:UniProtKB/TrEMBL;Acc:A0A178WFB2]
	AT4G02770	0.00261161618610692	-2.38369668746936	PSAD1	protein_coding	Photosystem I reaction center subunit II-1, chloroplastic [Source:UniProtKB/Swiss-Prot;Acc:Q9S7H1]
	AT3G08030	0.00210367564465175	-2.38342444750616		protein_coding	F17A17.37 protein [Source:UniProtKB/TrEMBL;Acc:Q9SFB1]
	AT5G16710	3.93008822628188e-05	-2.38137972478179	DHAR3	protein_coding	DHAR3 [Source:UniProtKB/TrEMBL;Acc:A0A178UIL9]
	AT5G66570	0.00298662246589597	-2.37949590633142	PSBO1	protein_coding	Oxygen-evolving enhancer protein 1-1, chloroplastic [Source:UniProtKB/Swiss-Prot;Acc:P23321]
	AT1G43560	0.000162314168065571	-2.37927708535003	Aty2	protein_coding	Ty2 [Source:UniProtKB/TrEMBL;Acc:A0A178WFY2]
	AT3G54660	0.00138426553157979	-2.37770358279678	EMB2360	protein_coding	At3g54660 [Source:UniProtKB/TrEMBL;Acc:Q5FV38]
	AT3G15060	0.00622977099738605	-2.37593410931516	RABA1G	protein_coding	Ras-related protein RABA1g [Source:UniProtKB/Swiss-Prot;Acc:Q9LK99]
	AT5G49810	5.6950027738594e-05	-2.37584064573222	MMT1	protein_coding	Methionine S-methyltransferase [Source:UniProtKB/Swiss-Prot;Acc:Q9LTB2]
	AT5G39320	1.22414283096862e-05	-2.37520195120656	UGD4	protein_coding	UDP-glucose 6-dehydrogenase 4 [Source:UniProtKB/Swiss-Prot;Acc:Q9FM01]
	AT2G34560	0.000963830486834562	-2.37387892067493		protein_coding	AT2G34560 protein [Source:UniProtKB/TrEMBL;Acc:B9DGC0]
	AT5G11420	0.000335604021991109	-2.37376307583441		protein_coding	Putative uncharacterized protein At5g11420 [Source:UniProtKB/TrEMBL;Acc:Q9LYE7]
	AT4G38730	0.00196045435466182	-2.372530666708		protein_coding	Probable magnesium transporter NIPA7 [Source:UniProtKB/Swiss-Prot;Acc:Q8GYS1]
	AT1G09850	7.22339479231096e-05	-2.37238580341417	XBCP3	protein_coding	At1g09850 [Source:UniProtKB/TrEMBL;Acc:Q0WVJ5]
	AT1G19970	0.00237117482807587	-2.37101344522198		protein_coding	ER lumen protein retaining receptor family protein [Source:UniProtKB/TrEMBL;Acc:F4HR00]
	AT4G17460	0.00920732486027018	-2.37086907406354	HAT1	protein_coding	Homeobox-leucine zipper protein HAT1 [Source:UniProtKB/Swiss-Prot;Acc:P46600]
	AT2G25830	0.000518228372768877	-2.36971181576134		protein_coding	Probable transcriptional regulatory protein At2g25830 [Source:UniProtKB/Swiss-Prot;Acc:O82314]
	AT1G68190	3.94394549951164e-05	-2.36881171435427		protein_coding	B-box zinc finger family protein [Source:TAIR;Acc:AT1G68190]
	AT5G44600	0.00203339699166908	-2.36841740681775		protein_coding	S-adenosyl-L-methionine-dependent methyltransferases superfamily protein [Source:UniProtKB/TrEMBL;Acc:F4KAB4]
	AT1G66350	0.000157483995446834	-2.36591847185668	RGL1	protein_coding	DELLA protein RGL1 [Source:UniProtKB/Swiss-Prot;Acc:Q9C8Y3]
	AT5G01750	0.00116332425971801	-2.3649987561344		protein_coding	Protein LURP-one-related 15 [Source:UniProtKB/Swiss-Prot;Acc:Q9LZX1]
	AT5G03880	6.24325675165379e-05	-2.36395382705607		protein_coding	Putative uncharacterized protein MED24.18 [Source:UniProtKB/TrEMBL;Acc:Q940I2]
	AT3G63170	0.00139495865139557	-2.36343613931164	FAP1	protein_coding	Fatty-acid-binding protein 1 [Source:UniProtKB/Swiss-Prot;Acc:Q9M1X2]
	AT5G01530	0.00241359554832163	-2.3624966177263	LHCB4.1	protein_coding	Chlorophyll a-b binding protein CP29.1, chloroplastic [Source:UniProtKB/Swiss-Prot;Acc:Q07473]
	AT3G25805	0.00020678054070421	-2.36150817824281		protein_coding	Putative uncharacterized protein At3g25805 [Source:UniProtKB/TrEMBL;Acc:Q94K74]
	AT3G48560	0.00129130293830978	-2.36090317430632	ALS	protein_coding	Acetolactate synthase, chloroplastic [Source:UniProtKB/Swiss-Prot;Acc:P17597]
	AT1G79550	0.00172085653456735	-2.36028412387348	PGK3	protein_coding	Phosphoglycerate kinase [Source:UniProtKB/TrEMBL;Acc:A0A178WHC3]
	AT1G32200	9.7599411241269e-05	-2.35980997977223	ATS1	protein_coding	Glycerol-3-phosphate acyltransferase, chloroplastic [Source:UniProtKB/Swiss-Prot;Acc:Q43307]
	AT2G20260	0.000779553650277242	-2.35848106685704	PSAE2	protein_coding	Photosystem I reaction center subunit IV B, chloroplastic [Source:UniProtKB/Swiss-Prot;Acc:Q9S714]
	ENSRNA049494790	0.000484834607190574	-2.35746632241166	Intron_gpII	sense_intronic	Group II catalytic intron
	AT2G27960	0.00341159419894151	-2.35486608945557	CKS1	protein_coding	Cyclin-dependent kinases regulatory subunit [Source:UniProtKB/TrEMBL;Acc:A0A178VPG9]
	AT5G59690	0.00139001376352427	-2.35452410113676		protein_coding	Histone H4 [Source:UniProtKB/TrEMBL;Acc:A0A178VF54]
	AT4G31530	0.000130575949301396	-2.35217604510059		protein_coding	NAD(P)-binding Rossmann-fold superfamily protein [Source:UniProtKB/TrEMBL;Acc:F4JSP1]
	AT2G21530	0.00014554862815038	-2.35147778596065		protein_coding	At2g21530 [Source:UniProtKB/TrEMBL;Acc:Q8GWP4]
	AT2G34170	0.000458779790412671	-2.35104887664847		protein_coding	Putative uncharacterized protein At2g34170 [Source:UniProtKB/TrEMBL;Acc:Q8RYE0]
	AT5G67370	0.00554304658161351	-2.34916479952536	CGLD27	protein_coding	Protein CONSERVED IN THE GREEN LINEAGE AND DIATOMS 27, chloroplastic [Source:UniProtKB/Swiss-Prot;Acc:Q9FN15]
	AT4G28025	0.00390039971405238	-2.34914796902651		protein_coding	Putative uncharacterized protein At4g28025 [Source:UniProtKB/TrEMBL;Acc:Q9C5F3]
	AT1G05140	0.00175621810915643	-2.34674446171718	ARASP2	protein_coding	Probable membrane metalloprotease ARASP2, chloroplastic [Source:UniProtKB/Swiss-Prot;Acc:O23053]
	AT5G41100	0.00702356684347358	-2.34644194023079		protein_coding	At5g41100 [Source:UniProtKB/TrEMBL;Acc:A4FVS2]
	AT3G60620	0.000136845297210477	-2.34580003063366	CDS5	protein_coding	Phosphatidate cytidylyltransferase 5, chloroplastic [Source:UniProtKB/Swiss-Prot;Acc:Q9M001]
	AT1G68830	0.00786713155341977	-2.34553503539691	STN7	protein_coding	Serine/threonine-protein kinase STN7, chloroplastic [Source:UniProtKB/Swiss-Prot;Acc:Q9S713]
	AT5G57700	0.000172673210623699	-2.34221441128452		protein_coding	BNR/Asp-box repeat family protein [Source:UniProtKB/TrEMBL;Acc:F4KC30]
	AT4G33000	0.000514833351894978	-2.34156681809523	CBL10	protein_coding	Calcineurin B-like 10 [Source:UniProtKB/TrEMBL;Acc:M5BEI3]
	AT3G56090	0.000773173585242746	-2.33998497756452	FER3	protein_coding	Ferritin-3, chloroplastic [Source:UniProtKB/Swiss-Prot;Acc:Q9LYN2]
	AT1G14480	0.00259850692679445	-2.3369701661227		protein_coding	Ankyrin repeat family protein [Source:UniProtKB/TrEMBL;Acc:Q9M9R5]
	AT5G35220	0.000153916389100598	-2.3367157283216	EGY1	protein_coding	Probable zinc metalloprotease EGY1, chloroplastic [Source:UniProtKB/Swiss-Prot;Acc:Q949Y5]
	AT3G07080	0.00447343598848384	-2.33657676575889		protein_coding	At3g07080 [Source:UniProtKB/TrEMBL;Acc:Q9SFT8]
	AT1G63610	0.000717808423776645	-2.33582940028937		protein_coding	At1g63610 [Source:UniProtKB/TrEMBL;Acc:Q9CAC8]
	ATCG00710	0.000759202431847849	-2.32957946431971	PSBH	protein_coding	Photosystem II reaction center protein H [Source:UniProtKB/Swiss-Prot;Acc:P56780]
	AT4G34020	0.000107657663709595	-2.32886069596881	DJ1C	protein_coding	Protein DJ-1 homolog C [Source:UniProtKB/Swiss-Prot;Acc:Q8VY09]
	AT4G27600	5.1267146549638e-05	-2.32515813237909	NARA5	protein_coding	AT4g27600/T29A15_90 [Source:UniProtKB/TrEMBL;Acc:Q940Y6]
	AT1G31330	0.00332254197643516	-2.32407621989145	PSAF	protein_coding	Photosystem I reaction center subunit III, chloroplastic [Source:UniProtKB/Swiss-Prot;Acc:Q9SHE8]
	AT4G01900	0.000536200085873863	-2.3240583575719	GLB1	protein_coding	Nitrogen regulatory protein P-II homolog [Source:UniProtKB/Swiss-Prot;Acc:Q9ZST4]
	AT3G21465	0.00176505584789951	-2.32228040428858		protein_coding	Adenylyl cyclase [Source:UniProtKB/TrEMBL;Acc:F4IXL3]
	AT2G48020	0.00820159469362427	-2.32225509426854		protein_coding	Sugar transporter ERD6-like 7 [Source:UniProtKB/Swiss-Prot;Acc:P93051]
	AT2G26500	0.00172000083715431	-2.32095360829802		protein_coding	At2g26500 [Source:UniProtKB/TrEMBL;Acc:O48717]
	AT2G22190	0.00330586633235204	-2.32049997069306	TPPE	protein_coding	Probable trehalose-phosphate phosphatase E [Source:UniProtKB/Swiss-Prot;Acc:Q67X99]
	AT5G28750	0.000314818209422019	-2.31913625720752	TATA	protein_coding	Sec-independent protein translocase protein TATA, chloroplastic [Source:UniProtKB/Swiss-Prot;Acc:Q9LKU2]
	AT2G02980	0.000418495574057448	-2.31908622646967	PCMP-H26	protein_coding	Pentatricopeptide repeat-containing protein At2g02980, chloroplastic [Source:UniProtKB/Swiss-Prot;Acc:Q8LK93]
	AT2G14050	0.00225776740726322	-2.3184688216384	MCM9	protein_coding	minichromosome maintenance 9 [Source:TAIR;Acc:AT2G14050]
	AT4G37200	0.000397121004329186	-2.31829609564785	HCF164	protein_coding	Thioredoxin-like protein HCF164, chloroplastic [Source:UniProtKB/Swiss-Prot;Acc:O23166]
	AT4G19830	0.000462126135814403	-2.31817092370676	FKBP17-1	protein_coding	Peptidyl-prolyl cis-trans isomerase FKBP17-1, chloroplastic [Source:UniProtKB/Swiss-Prot;Acc:O81864]
	AT5G01620	0.00123629734588854	-2.31682552796926	TBL35	protein_coding	TRICHOME BIREFRINGENCE-LIKE 35 [Source:TAIR;Acc:AT5G01620]
	AT2G42485	0.00620513842428243	-2.3166793186138		ncRNA	other RNA [Source:TAIR;Acc:AT2G42485]
	AT5G23860	0.00025140444763481	-2.31555180146259	TUBB8	protein_coding	Tubulin beta chain [Source:UniProtKB/TrEMBL;Acc:A0A178UKM5]
	AT2G38120	7.21742005680829e-05	-2.31499798728166	AUX1	protein_coding	Auxin transporter protein 1 [Source:UniProtKB/Swiss-Prot;Acc:Q96247]
	AT2G22270	0.00166758184405203	-2.31333292603731		protein_coding	Expressed protein [Source:UniProtKB/TrEMBL;Acc:Q9SID9]
	AT5G20140	0.0023899408564841	-2.31309804662646		protein_coding	SOUL heme-binding family protein [Source:UniProtKB/TrEMBL;Acc:F4K452]
	AT2G02450	0.00038674462319803	-2.31253326897983	NAC035	protein_coding	NAC domain-containing protein 35 [Source:UniProtKB/Swiss-Prot;Acc:Q9ZVP8]
	AT4G12060	2.42117297964737e-05	-2.3121591835885	CLPT2	protein_coding	ATP-dependent Clp protease ATP-binding subunit CLPT2, chloroplastic [Source:UniProtKB/Swiss-Prot;Acc:Q8GW78]
	AT4G21570	0.00157481033824032	-2.31149618523459		protein_coding	Protein of unknown function (DUF300) [Source:TAIR;Acc:AT4G21570]
	AT3G15480	0.00279975087967673	-2.31145185732581		protein_coding	AT3g15480/MJK13_14 [Source:UniProtKB/TrEMBL;Acc:Q9LDK1]
	AT3G03710	0.000104922746417907	-2.31134231897688	PNP1	protein_coding	Polyribonucleotide nucleotidyltransferase 1, chloroplastic [Source:UniProtKB/Swiss-Prot;Acc:Q8GZQ3]
	AT5G25840	0.00991092429236825	-2.31071302066765		protein_coding	DUF1677 family protein (DUF1677) [Source:UniProtKB/TrEMBL;Acc:Q8GW85]
	AT3G25660	8.88297038663301e-05	-2.30997353301768	GATA	protein_coding	Glutamyl-tRNA(Gln) amidotransferase subunit A, chloroplastic/mitochondrial [Source:UniProtKB/Swiss-Prot;Acc:Q9LI77]
	AT2G12400	0.00527234485842749	-2.30960517342616		protein_coding	Plasma membrane fusion protein [Source:UniProtKB/TrEMBL;Acc:Q8H0U2]
	AT3G55630	0.00158953290129993	-2.30946406748085	FPGS3	protein_coding	Folylpolyglutamate synthase [Source:UniProtKB/Swiss-Prot;Acc:Q8W035]
	AT5G20220	0.000385177965229273	-2.30933939300946		protein_coding	zinc knuckle (CCHC-type) family protein [Source:TAIR;Acc:AT5G20220]
	AT5G32450	0.000173301711212347	-2.30821539093686		protein_coding	Putative RRM-containing protein [Source:UniProtKB/TrEMBL;Acc:Q8L9M9]
	AT1G78060	5.34927246847395e-05	-2.30764686214985	BXL7	protein_coding	Probable beta-D-xylosidase 7 [Source:UniProtKB/Swiss-Prot;Acc:Q9SGZ5]
	AT2G17780	0.00166455622164273	-2.30581888324474	MCA2	protein_coding	Protein MID1-COMPLEMENTING ACTIVITY 2 [Source:UniProtKB/Swiss-Prot;Acc:Q3EBY6]
	AT3G18090	0.00274535397253935	-2.30578448712611	NRPD2B	protein_coding	nuclear RNA polymerase D2B [Source:TAIR;Acc:AT3G18090]
	AT3G54400	3.09539325667274e-05	-2.30525152819737		protein_coding	AT3g54400/T12E18_90 [Source:UniProtKB/TrEMBL;Acc:Q9M2U7]
	AT2G40920	0.000430599413050608	-2.30499474547492		protein_coding	F-box/LRR-repeat protein At2g40920 [Source:UniProtKB/Swiss-Prot;Acc:Q2V414]
	AT3G24160	4.00421202498593e-05	-2.30498196557193	PMP	protein_coding	PMP [Source:UniProtKB/TrEMBL;Acc:A0A178VAP7]
	AT4G29590	5.91066108911298e-05	-2.30423988644286		protein_coding	Putative uncharacterized protein AT4g29590 [Source:UniProtKB/TrEMBL;Acc:Q9SU88]
	AT4G37000	0.00105638735445306	-2.30368917410754	RCCR	protein_coding	Red chlorophyll catabolite reductase, chloroplastic [Source:UniProtKB/Swiss-Prot;Acc:Q8LDU4]
	AT5G50370	0.000332202811126837	-2.29795154475457	ADK2	protein_coding	Adenylate kinase 3 [Source:UniProtKB/Swiss-Prot;Acc:Q9FK35]
	AT4G33580	0.000112224096897102	-2.29561668873374	ATBCA5	protein_coding	beta carbonic anhydrase 5 [Source:TAIR;Acc:AT4G33580]
	AT2G34090	0.000612215807749854	-2.29559136427672	MEE18	protein_coding	maternal effect embryo arrest 18 [Source:TAIR;Acc:AT2G34090]
	AT5G49555	2.27750907216713e-05	-2.29492639357135		protein_coding	FAD/NAD(P)-binding oxidoreductase family protein [Source:UniProtKB/TrEMBL;Acc:F4K658]
	AT1G12450	0.00253974168374575	-2.29461663493576		protein_coding	At1g12450 [Source:UniProtKB/TrEMBL;Acc:Q6NQK3]
	AT5G22500	0.00196287092437501	-2.29362525494339	FAR1	protein_coding	Fatty acyl-CoA reductase 1 [Source:UniProtKB/Swiss-Prot;Acc:Q39152]
	AT4G03520	7.54893612991211e-05	-2.29312751305535	ATHM2	protein_coding	Thioredoxin M2, chloroplastic [Source:UniProtKB/Swiss-Prot;Acc:Q9SEU8]
	AT2G04700	0.000121553218120444	-2.29249677654072	FTRC	protein_coding	Ferredoxin-thioredoxin reductase, catalytic chain [Source:UniProtKB/TrEMBL;Acc:A0A178VTW5]
	AT3G07420	0.000932407263061347	-2.29184425733237	SYNC2	protein_coding	SYNC2_ARATH [Source:UniProtKB/TrEMBL;Acc:A0A178VCZ7]
	AT1G30380	0.00161857469351746	-2.29040917057356	PSAK	protein_coding	Photosystem I reaction center subunit psaK, chloroplastic [Source:UniProtKB/Swiss-Prot;Acc:Q9SUI5]
	AT3G45050	0.000456085936587883	-2.28986268390479		protein_coding	AT3G45050 protein [Source:UniProtKB/TrEMBL;Acc:B9DG54]
	AT4G31990	0.000425963499665881	-2.28828233974132	ASP5	protein_coding	Aspartate aminotransferase [Source:UniProtKB/TrEMBL;Acc:B9DG21]
	AT5G02680	0.00313244928575613	-2.28817124087229		protein_coding	LOCATED IN: endomembrane system; EXPRESSED IN: 21 plant structures; EXPRESSED DURING: 13 growth stages; BEST Arabidopsis thaliana protein match is: methionine--tRNA ligase, putative / methionyl-tRNA synthetase, putative / MetRS, putative (TAIR:AT4G1 /.../); Has 252 Blast hits to 252 proteins in 89 species: Archae - 0; Bacteria - 71; Metazoa - 93; Fungi - 0; Plants - 74; Viruses - 0; Other Eukaryo…
	AT5G47640	0.00195638371791596	-2.28721325741423	NFYB2	protein_coding	Nuclear transcription factor Y subunit B-2 [Source:UniProtKB/Swiss-Prot;Acc:Q9FGJ3]
	AT5G53860	7.93606482010931e-05	-2.28477290421753	emb2737	protein_coding	Embryo defective 2737 [Source:UniProtKB/TrEMBL;Acc:F4JYQ8]
	AT3G12710	0.00242122102204773	-2.28466418110211		protein_coding	DNA glycosylase superfamily protein [Source:UniProtKB/TrEMBL;Acc:Q9LTW3]
	AT4G25170	0.00286145879675665	-2.28442298884841		protein_coding	Uncharacterised conserved protein (UCP012943) [Source:TAIR;Acc:AT4G25170]
	AT1G62570	0.00412185423770531	-2.28331368741148	FMOGS-OX4	protein_coding	Flavin-containing monooxygenase FMO GS-OX4 [Source:UniProtKB/Swiss-Prot;Acc:Q93Y23]
	AT2G17033	1.29341863640985e-05	-2.27871570388075		protein_coding	Pentatricopeptide repeat-containing protein At2g17033 [Source:UniProtKB/Swiss-Prot;Acc:Q8GWA9]
	AT4G33110	0.00258541457370315	-2.27858088110233		protein_coding	Putative uncharacterized protein At4g33110 [Source:UniProtKB/TrEMBL;Acc:Q8L788]
	AT3G28715	5.48045421895921e-05	-2.27638819528106	VHA-D2	protein_coding	V-type proton ATPase subunit d2 [Source:UniProtKB/Swiss-Prot;Acc:Q9LHA4]
	AT2G24020	0.0017429943430409	-2.27619172690088		protein_coding	Nucleoid-associated protein At2g24020, chloroplastic [Source:UniProtKB/Swiss-Prot;Acc:O82230]
	AT3G04650	0.00246910480156427	-2.27554548899		protein_coding	AT3g04650/F7O18_13 [Source:UniProtKB/TrEMBL;Acc:Q9SR09]
	AT4G17240	0.00290939500412486	-2.27517046470564		protein_coding	unknown protein; FUNCTIONS IN: molecular_function unknown; INVOLVED IN: biological_process unknown; LOCATED IN: chloroplast; EXPRESSED IN: 16 plant structures; EXPRESSED DURING: 8 growth stages; Has 1142 Blast hits to 1055 proteins in 252 species: A /.../- 22; Bacteria - 318; Metazoa - 248; Fungi - 96; Plants - 59; Viruses - 3; Other Eukaryotes - 396 (source: NCBI BLink). [Source:TAIR;Acc:AT4G172…
	AT1G25230	0.000425963499665881	-2.27467740907747		protein_coding	Calcineurin-like metallo-phosphoesterase superfamily protein [Source:TAIR;Acc:AT1G25230]
	AT5G55580	0.000465034313985594	-2.27281973347341	MTERF9	protein_coding	Transcription termination factor MTERF9, chloroplastic [Source:UniProtKB/Swiss-Prot;Acc:Q9FM80]
	AT5G24380	0.00903774622570857	-2.27269832085901	YSL2	protein_coding	Metal-nicotianamine transporter YSL2 [Source:UniProtKB/Swiss-Prot;Acc:Q6R3K9]
	AT1G02475	0.00142046483610578	-2.2688726506455		protein_coding	Polyketide cyclase/dehydrase and lipid transport superfamily protein [Source:UniProtKB/TrEMBL;Acc:Q94K52]
	AT3G50660	0.000637677750119297	-2.26873906084563	CYP90B1	protein_coding	Cytochrome P450 90B1 [Source:UniProtKB/Swiss-Prot;Acc:O64989]
	AT4G24800	0.000757579903409351	-2.26865444942009		protein_coding	ECIP1 [Source:UniProtKB/TrEMBL;Acc:A0A178V3H6]
	AT2G04842	0.0020365241892672	-2.26769822596184	EMB2761	protein_coding	Threonine--tRNA ligase, chloroplastic/mitochondrial 2 [Source:UniProtKB/Swiss-Prot;Acc:F4IFC5]
	AT4G32260	0.00253680797546167	-2.26463860627258		protein_coding	PDE334 [Source:UniProtKB/TrEMBL;Acc:A0A178V017]
	AT4G11680	0.00365218312818565	-2.26382014731416		protein_coding	Zinc finger, C3HC4 type (RING finger) family protein [Source:TAIR;Acc:AT4G11680]
	AT1G68590	0.000437045853347216	-2.26360442292146		protein_coding	30S ribosomal protein 3-1, chloroplastic [Source:UniProtKB/Swiss-Prot;Acc:Q9SX22]
	AT4G24050	0.00636508776933992	-2.26289929823654		protein_coding	AT4g24050/T19F6_40 [Source:UniProtKB/TrEMBL;Acc:O22985]
	AT4G17370	0.000381726531893468	-2.26097235213641		protein_coding	At4g17370 [Source:UniProtKB/TrEMBL;Acc:Q66GR2]
	AT4G10340	0.000900412196351222	-2.26071296929937	LHCB5	protein_coding	Chlorophyll a-b binding protein, chloroplastic [Source:UniProtKB/TrEMBL;Acc:A0A178UW55]
	AT2G43360	2.5781658019507e-05	-2.25904708415338	BIO2	protein_coding	BIOB [Source:UniProtKB/TrEMBL;Acc:A0A178VTJ8]
	ATCG00270	0.00365436558049957	-2.25849439768365	PSBD	protein_coding	Photosystem II D2 protein [Source:UniProtKB/Swiss-Prot;Acc:P56761]
	AT2G30570	0.00382183948320799	-2.25696606790936	PSBW	protein_coding	PSBW [Source:UniProtKB/TrEMBL;Acc:A0A178VQ32]
	AT1G44000	0.00272939041631282	-2.25377077615946	SGRL	protein_coding	Protein STAY-GREEN LIKE, chloroplastic [Source:UniProtKB/Swiss-Prot;Acc:Q94AQ9]
	AT3G14660	0.000105314100912704	-2.25339387413075	CYP72A13	protein_coding	Cytochrome P450 72A13 [Source:UniProtKB/Swiss-Prot;Acc:Q9LUC8]
	AT1G19940	0.00207822865477676	-2.25229185436615	AtGH9B5	protein_coding	Endoglucanase 2 [Source:UniProtKB/Swiss-Prot;Acc:Q9FXI9]
	AT2G38170	0.00113989768222502	-2.25218878012297	CAX1	protein_coding	AT2G38170 protein [Source:UniProtKB/TrEMBL;Acc:B9DFT4]
	AT5G20720	0.00376314634552346	-2.25150578419644	CPN20	protein_coding	20 kDa chaperonin, chloroplastic [Source:UniProtKB/Swiss-Prot;Acc:O65282]
	AT1G78900	8.97991660021559e-05	-2.25105878638774	VHA-A	protein_coding	VHA-A [Source:UniProtKB/TrEMBL;Acc:A0A178W720]
	AT2G16380	0.00142161531542481	-2.24823088145894	SFH7	protein_coding	Phosphatidylinositol/phosphatidylcholine transfer protein SFH7 [Source:UniProtKB/Swiss-Prot;Acc:Q9SIW3]
	AT5G05480	0.000714494274885693	-2.24652241126402		protein_coding	AT5g05480/MOP10_2 [Source:UniProtKB/TrEMBL;Acc:Q9FFG6]
	AT3G48590	0.00153573504229278	-2.24356582694897	NFYC1	protein_coding	Nuclear transcription factor Y subunit C-1 [Source:UniProtKB/Swiss-Prot;Acc:Q9SMP0]
	AT3G13450	0.00158090892593646	-2.24332164007849	DIN4	protein_coding	2-oxoisovalerate dehydrogenase subunit beta 2, mitochondrial [Source:UniProtKB/Swiss-Prot;Acc:Q9LDY2]
	AT3G57750	0.000389747630859578	-2.24327656116327	ZED1	protein_coding	Non-functional pseudokinase ZED1 [Source:UniProtKB/Swiss-Prot;Acc:Q8LGB6]
	AT2G35190	0.000719662530317029	-2.24319555647671	NPSN11	protein_coding	Novel plant SNARE 11 [Source:UniProtKB/Swiss-Prot;Acc:Q944A9]
	AT5G62350	0.000154206826516705	-2.2429123595109		protein_coding	Plant invertase/pectin methylesterase inhibitor superfamily protein [Source:UniProtKB/TrEMBL;Acc:Q9LVA4]
	AT4G16980	0.00562787898560186	-2.24239269092781		protein_coding	Arabinogalactan family protein [Source:UniProtKB/TrEMBL;Acc:Q9FT76]
	AT4G02200	0.000247645181644947	-2.24172983197745		protein_coding	Drought-responsive family protein [Source:UniProtKB/TrEMBL;Acc:F4JH94]
	AT1G67830	0.00151269488335718	-2.24144164600169	FXG1	protein_coding	Alpha-L-fucosidase 3 [Source:UniProtKB/Swiss-Prot;Acc:Q9FXE5]
	AT1G09795	6.66981480646323e-05	-2.23744497996091	HISN1B	protein_coding	ATP phosphoribosyltransferase 2, chloroplastic [Source:UniProtKB/Swiss-Prot;Acc:Q8GSJ1]
	AT3G02540	0.000312950510108172	-2.23732105410507	RAD23C	protein_coding	Ubiquitin receptor RAD23c [Source:UniProtKB/Swiss-Prot;Acc:Q84L31]
	AT4G00300	0.00145767374255263	-2.23640948248165		protein_coding	Putative uncharacterized protein At4g00300 [Source:UniProtKB/TrEMBL;Acc:Q0WQL0]
	AT3G22425	0.000521983017393486	-2.23618361845017	HISN5A	protein_coding	Imidazoleglycerol-phosphate dehydratase 1, chloroplastic [Source:UniProtKB/Swiss-Prot;Acc:P34047]
	AT3G17470	0.00668230403111921	-2.23585756273323	ATCRSH	protein_coding	Ca2+-activated RelA/spot-like protein [Source:UniProtKB/TrEMBL;Acc:A0A1I9LR76]
	AT2G36460	2.31452197648127e-05	-2.23525362342179	FBA6	protein_coding	Fructose-bisphosphate aldolase 6, cytosolic [Source:UniProtKB/Swiss-Prot;Acc:Q9SJQ9]
	AT3G49870	0.000743544740632887	-2.23465666685107	ARL8A	protein_coding	ADP-ribosylation factor-like protein 8a [Source:UniProtKB/Swiss-Prot;Acc:Q8VY57]
	AT5G52920	0.00341159419894151	-2.23454087798005	PKP2	protein_coding	Pyruvate kinase [Source:UniProtKB/TrEMBL;Acc:A0A178U9G2]
	AT5G04060	4.13243828683873e-05	-2.23281644972598		protein_coding	Probable methyltransferase PMT7 [Source:UniProtKB/Swiss-Prot;Acc:Q9LZA4]
	AT1G01470	0.0081973867118217	-2.2320041929749	LEA14	protein_coding	LSR3 [Source:UniProtKB/TrEMBL;Acc:A0A178W160]
	AT1G18730	0.00114787859176334	-2.23094063519897	PNSB4	protein_coding	Photosynthetic NDH subunit of subcomplex B 4, chloroplastic [Source:UniProtKB/Swiss-Prot;Acc:Q8RXS1]
	AT5G22830	1.90652450852378e-05	-2.23061327495063	MRS2-11	protein_coding	MRS2-11 [Source:UniProtKB/TrEMBL;Acc:A0A178ULQ2]
	AT1G29390	0.00843156740892482	-2.23012929358841	COR413IM2	protein_coding	COR413IM2 [Source:UniProtKB/TrEMBL;Acc:A0A178WEF2]
	AT4G04340	0.00264152005823198	-2.22932264873155	OSCA1	protein_coding	Protein OSCA1 [Source:UniProtKB/Swiss-Prot;Acc:Q9XEA1]
	AT5G49030	0.00530756758578642	-2.22916503544555	OVA2	protein_coding	tRNA synthetase class I (I, L, M and V) family protein [Source:UniProtKB/TrEMBL;Acc:F4K4Q2]
	AT2G36835	0.000940673420064677	-2.22810217660036		protein_coding	Expressed protein [Source:UniProtKB/TrEMBL;Acc:Q8W455]
	AT3G22850	0.000988218565451006	-2.22761241406865		protein_coding	Aluminum induced protein with YGL and LRDR motifs [Source:UniProtKB/TrEMBL;Acc:Q9LIL3]
	AT5G51670	0.00986160415538793	-2.2268087157312		protein_coding	Similarity to unknown protein [Source:UniProtKB/TrEMBL;Acc:Q9LTD7]
	AT5G27690	0.00543691874840764	-2.22657696856544	HIPP36	protein_coding	Heavy metal-associated isoprenylated plant protein 36 [Source:UniProtKB/Swiss-Prot;Acc:Q84J88]
	AT3G01370	0.00772594289926939	-2.22548260188972	CFM2	protein_coding	CRM-domain containing factor CFM2, chloroplastic [Source:UniProtKB/Swiss-Prot;Acc:Q8L7C2]
	AT4G14716	0.000695099695261823	-2.22410637678926	ARD2	protein_coding	1,2-dihydroxy-3-keto-5-methylthiopentene dioxygenase [Source:UniProtKB/TrEMBL;Acc:Q0WSS4]
	AT1G08550	0.00351092303963727	-2.22290074032535	VDE1	protein_coding	NPQ1 [Source:UniProtKB/TrEMBL;Acc:A0A178WLQ5]
	AT3G01810	0.00293168629188423	-2.22239347091689		protein_coding	EEIG1/EHBP1 protein amino-terminal domain protein [Source:UniProtKB/TrEMBL;Acc:Q9SGJ0]
	AT1G30690	0.00261291705427338	-2.22206671573886	PATL4	protein_coding	Patellin-4 [Source:UniProtKB/Swiss-Prot;Acc:Q94C59]
	AT2G38010	0.000240880506554901	-2.21896087029985		protein_coding
	AT4G30020	0.00122292055031416	-2.21866559973234	SBT2.6	protein_coding	Subtilisin-like protease SBT2.6 [Source:UniProtKB/Swiss-Prot;Acc:Q9SZV5]
	AT2G46915	0.000644191298261295	-2.21551405694079		protein_coding	Protein of unknown function (DUF3754) [Source:TAIR;Acc:AT2G46915]
	AT3G10920	0.000189272319109332	-2.21340420661432	MSD1	protein_coding	Superoxide dismutase [Mn] 1, mitochondrial [Source:UniProtKB/Swiss-Prot;Acc:O81235]
	AT1G10030	0.00646739783453593	-2.21278465051818	ERG28	protein_coding	Ergosterol biosynthetic protein 28 [Source:UniProtKB/Swiss-Prot;Acc:O80594]
	AT4G29220	6.84769977606547e-05	-2.21125866716727	PFK1	protein_coding	ATP-dependent 6-phosphofructokinase 1 [Source:UniProtKB/Swiss-Prot;Acc:Q9M0F9]
	AT2G41540	0.00209601557602694	-2.21116667138835	GPDHC1	protein_coding	Glycerol-3-phosphate dehydrogenase [NAD(+)] GPDHC1, cytosolic [Source:UniProtKB/Swiss-Prot;Acc:O22216]
	AT4G34720	0.00172030553216372	-2.2106350780242	VHA-c3	protein_coding	V-type proton ATPase subunit c1 [Source:UniProtKB/Swiss-Prot;Acc:P0DH92]
	AT5G44020	0.00307695479807222	-2.20917528008941		protein_coding	HAD superfamily, subfamily IIIB acid phosphatase [Source:UniProtKB/TrEMBL;Acc:Q9FNC4]
	AT5G44520	0.000162599062330285	-2.20843991016976		protein_coding	NagB/RpiA/CoA transferase-like superfamily protein [Source:TAIR;Acc:AT5G44520]
	AT5G46390	0.000148569187391723	-2.20719651093564	CTPA1	protein_coding	Carboxyl-terminal-processing peptidase 1, chloroplastic [Source:UniProtKB/Swiss-Prot;Acc:F4KHG6]
	AT3G14650	0.00172810192197403	-2.20718553148401	CYP72A11	protein_coding	Cytochrome P450 72A11 [Source:UniProtKB/Swiss-Prot;Acc:Q9LUC9]
	AT3G25530	7.93606482010931e-05	-2.20577872859634	GLYR1	protein_coding	GR1 [Source:UniProtKB/TrEMBL;Acc:A0A178VK60]
	AT1G01900	0.00456009220871881	-2.20523068068348	SBTI1.1	protein_coding	SBTI1.1 [Source:UniProtKB/TrEMBL;Acc:A0A178W900]
	AT5G66460	0.00399303611191291	-2.20430980655228	MAN7	protein_coding	MAN7 [Source:UniProtKB/TrEMBL;Acc:A0A178UNQ8]
	ATCG00100	0.00622977099738605	-2.20280660130648	TRNG.1	tRNA	tRNA-Gly [Source:TAIR;Acc:ATCG00100]
	AT5G17710	0.00435353039179276	-2.20268406373176	EMB1241	protein_coding	GrpE protein homolog [Source:UniProtKB/TrEMBL;Acc:A0A178U8H4]
	AT5G59750	0.00280711803370705	-2.20261116027765		protein_coding	Monofunctional riboflavin biosynthesis protein RIBA 3 [Source:UniProtKB/TrEMBL;Acc:F4KJA1]
	AT1G68540	0.0011915718571631	-2.20249645630258	TKPR2	protein_coding	TKPR2 [Source:UniProtKB/TrEMBL;Acc:A0A178W2A9]
	AT5G10480	0.000234954857858358	-2.20226861150986	PAS2	protein_coding	Very-long-chain (3R)-3-hydroxyacyl-CoA dehydratase [Source:UniProtKB/TrEMBL;Acc:F4KGW0]
	AT1G73920	0.000628511965085739	-2.20124770850213		protein_coding	Alpha/beta-Hydrolases superfamily protein [Source:UniProtKB/TrEMBL;Acc:Q949N8]
	AT2G41475	0.00212373639733013	-2.20025643540828	ATS3A	protein_coding	Embryo-specific protein ATS3A [Source:UniProtKB/Swiss-Prot;Acc:Q681K2]
	AT4G13590	7.21831769725982e-05	-2.20020964670489	PAM71-HL	protein_coding	Protein PAM71-homolog, chloroplastic [Source:UniProtKB/Swiss-Prot;Acc:Q9T0H9]
	AT5G04430	0.000101050671657221	-2.19985011977346	BTR1	protein_coding	binding to TOMV RNA 1L (long form) [Source:TAIR;Acc:AT5G04430]
	AT3G57080	0.000668202783227914	-2.19900712501705	NRPE5A	protein_coding	DNA-directed RNA polymerase V subunit 5A [Source:UniProtKB/Swiss-Prot;Acc:Q9M1J2]
	AT4G01480	0.00136128551906746	-2.19830219006615	PPA5	protein_coding	PPa5 [Source:UniProtKB/TrEMBL;Acc:A0A178V127]
	AT4G37270	0.00175139375666946	-2.19645474616529	HMA1	protein_coding	Probable cadmium/zinc-transporting ATPase HMA1, chloroplastic [Source:UniProtKB/Swiss-Prot;Acc:Q9M3H5]
	AT2G29510	0.00376331056152975	-2.19327793016079		protein_coding	At2g29510 [Source:UniProtKB/TrEMBL;Acc:Q9ZW32]
	AT2G44650	0.00448856277651265	-2.1918538992217	CPN10-2	protein_coding	10 kDa chaperonin 2, chloroplastic [Source:UniProtKB/Swiss-Prot;Acc:O80504]
	AT3G13750	0.00374908611626058	-2.19139880896406	BGAL1	protein_coding	Beta-galactosidase 1 [Source:UniProtKB/Swiss-Prot;Acc:Q9SCW1]
	AT1G75440	0.0032359536034517	-2.19095269465505	UBC16	protein_coding	Probable ubiquitin-conjugating enzyme E2 16 [Source:UniProtKB/Swiss-Prot;Acc:Q9FWT2]
	AT2G30390	0.00044126313282593	-2.19093488808936	FC2	protein_coding	Ferrochelatase [Source:UniProtKB/TrEMBL;Acc:F4IMT3]
	AT1G55500	0.00190340993163165	-2.19043772812821	ECT4	protein_coding	evolutionarily conserved C-terminal region 4 [Source:TAIR;Acc:AT1G55500]
	AT4G14880	0.000300527894459771	-2.19002106166126	OASA1	protein_coding	Cysteine synthase 1 [Source:UniProtKB/Swiss-Prot;Acc:P47998]
	AT1G60660	0.0017002091389537	-2.18913101565983	CB5LP	protein_coding	Cytochrome B5-like protein [Source:UniProtKB/Swiss-Prot;Acc:O22704]
	AT3G11900	0.00152223308752578	-2.1873724069248	ANT1	protein_coding	Amino acid transporter ANT1 [Source:UniProtKB/Swiss-Prot;Acc:Q9SF09]
	AT2G37550	0.000467280092431417	-2.18724547727072	AGD7	protein_coding	ADP-ribosylation factor GTPase-activating protein AGD7 [Source:UniProtKB/Swiss-Prot;Acc:O80925]
	AT5G14060	0.000946497010239177	-2.18580890801203	AK2	protein_coding	Aspartokinase [Source:UniProtKB/TrEMBL;Acc:A0A178UPF4]
	AT4G13500	0.00194477698392134	-2.18534676215964		protein_coding	At4g13500 [Source:UniProtKB/TrEMBL;Acc:Q9T0H1]
	AT3G07310	6.66981480646323e-05	-2.1847565358559		protein_coding	F21O3.2 protein [Source:UniProtKB/TrEMBL;Acc:Q9S7A6]
	AT1G67280	0.000850387276364271	-2.18295521234925		protein_coding	Probable lactoylglutathione lyase, chloroplastic [Source:UniProtKB/Swiss-Prot;Acc:Q8W593]
	AT1G27460	0.000727217588776204	-2.18215495728051	NPGR1	protein_coding	Protein NPGR1 [Source:UniProtKB/Swiss-Prot;Acc:Q9CB03]
	AT3G49260	0.000349601637377178	-2.18063039068306	iqd21	protein_coding	IQ-domain 21 [Source:UniProtKB/TrEMBL;Acc:F4IWT1]
	AT1G71090	5.30671904577023e-05	-2.1773711581974	PILS2	protein_coding	Protein PIN-LIKES 2 [Source:UniProtKB/Swiss-Prot;Acc:Q9C999]
	ATCG00020	0.00705310073280063	-2.17675049119981	PSBA	protein_coding	Photosystem II protein D1 [Source:UniProtKB/Swiss-Prot;Acc:P83755]
	AT1G52720	0.00169232199901152	-2.1753519625089		protein_coding	At1g52720 [Source:UniProtKB/TrEMBL;Acc:Q9SSS6]
	AT1G34630	0.008637492604164	-2.17244701455875		protein_coding	At1g34630/F12K21.3 [Source:UniProtKB/TrEMBL;Acc:Q8VZG0]
	AT5G51020	0.00109052976652502	-2.17217713290979	CRL	protein_coding	Chromophore lyase CRL, chloroplastic [Source:UniProtKB/Swiss-Prot;Acc:Q9FI46]
	AT3G54790	0.0015592566662631	-2.1718451747261	PUB3	protein_coding	U-box domain-containing protein 3 [Source:UniProtKB/Swiss-Prot;Acc:Q8GWV5]
	AT1G70790	0.00126068569962698	-2.17077443575729	CAR9	protein_coding	Protein C2-DOMAIN ABA-RELATED 9 [Source:UniProtKB/Swiss-Prot;Acc:Q9S7J9]
	AT5G36170	0.00174008975729899	-2.17065438005375	PRFB1	protein_coding	Peptide chain release factor PrfB1, chloroplastic [Source:UniProtKB/Swiss-Prot;Acc:Q9LVY0]
	AT1G21600	0.00216183469143283	-2.16819704222044	PTAC6	protein_coding	AT1G21600 protein [Source:UniProtKB/TrEMBL;Acc:Q9XI19]
	AT4G31390	0.00155398527141362	-2.16725701665539	ABC1K1	protein_coding	AtACDO1 [Source:UniProtKB/TrEMBL;Acc:A0A178V5V0]
	AT3G52070	0.00804434308981812	-2.16724032820682		protein_coding	At3g52070 [Source:UniProtKB/TrEMBL;Acc:Q9SUZ7]
	AT1G16840	0.000615629681362906	-2.16592941666205		protein_coding	At1g16840/F17F16.27 [Source:UniProtKB/TrEMBL;Acc:Q8W589]
	AT2G32230	0.000422055823375516	-2.16529772006677	PRORP1	protein_coding	Proteinaceous RNase P 1, chloroplastic/mitochondrial [Source:UniProtKB/Swiss-Prot;Acc:Q66GI4]
	AT3G07670	7.21831769725982e-05	-2.16438616711131		protein_coding	Putative ribulose-1,5-bisphosphate carboxylase/oxygenase small subunit N-methyltransferase I [Source:UniProtKB/TrEMBL;Acc:Q9S7D2]
	AT5G11280	0.00186867893857685	-2.16424890055815		protein_coding	Putative uncharacterized protein At5g11280 [Source:UniProtKB/TrEMBL;Acc:Q94AQ7]
	AT1G21460	0.00575607224498484	-2.1632802566577	SWEET1	protein_coding	Bidirectional sugar transporter SWEET1 [Source:UniProtKB/Swiss-Prot;Acc:Q8L9J7]
	AT1G54520	0.00193624439418548	-2.16276119450466		protein_coding	Myelin-associated oligodendrocyte basic protein [Source:UniProtKB/TrEMBL;Acc:Q8RWI0]
	AT2G41830	0.000721148968673382	-2.16203501646821		protein_coding	Uncharacterized protein [Source:TAIR;Acc:AT2G41830]
	AT5G20280	0.0053213853053207	-2.16054473681515	SPS1	protein_coding	Sucrose-phosphate synthase 1 [Source:UniProtKB/Swiss-Prot;Acc:Q94BT0]
	AT1G69330	0.00924672155417083	-2.16038215732176		protein_coding	At1g69330/F10D13.3 [Source:UniProtKB/TrEMBL;Acc:Q9C546]
	AT4G24480	0.00378548975060136	-2.1600869588122		protein_coding	Protein kinase superfamily protein [Source:UniProtKB/TrEMBL;Acc:F4JQX7]
	AT3G10840	0.00426861623867906	-2.15966039120458		protein_coding	Alpha/beta-Hydrolases superfamily protein [Source:UniProtKB/TrEMBL;Acc:A4IJ41]
	AT4G24810	0.000802046440964584	-2.15791813040776		protein_coding	Protein kinase superfamily protein [Source:UniProtKB/TrEMBL;Acc:F4JRQ4]
	AT5G06220	0.000388514634862716	-2.15687407827349		protein_coding	LETM1-like protein [Source:UniProtKB/TrEMBL;Acc:F4K2D7]
	AT4G35000	0.00100789180542556	-2.15614951513817	APX3	protein_coding	L-ascorbate peroxidase 3 [Source:UniProtKB/Swiss-Prot;Acc:Q42564]
	AT2G41870	0.00426861623867906	-2.15535603517247		protein_coding	Putative DNA binding protein [Source:UniProtKB/TrEMBL;Acc:P93758]
	AT5G50000	0.000407327476902599	-2.15427996059049		protein_coding	Protein kinase [Source:UniProtKB/TrEMBL;Acc:Q9FGB1]
	AT4G04040	7.23560766969551e-05	-2.15408413100407	PFP-BETA2	protein_coding	Pyrophosphate--fructose 6-phosphate 1-phosphotransferase subunit beta 2 [Source:UniProtKB/Swiss-Prot;Acc:F4JGR5]
	AT1G54040	0.000759202431847849	-2.15339615016892	ESP	protein_coding	Epithiospecifier protein [Source:UniProtKB/Swiss-Prot;Acc:Q8RY71]
	AT3G51520	0.000294332906168253	-2.15293899211046	DGAT2	protein_coding	Diacylglycerol O-acyltransferase 2 [Source:UniProtKB/Swiss-Prot;Acc:Q9ASU1]
	AT2G01110	0.000519996550006748	-2.15172481213873	TATC	protein_coding	UNE3 [Source:UniProtKB/TrEMBL;Acc:A0A178VUB7]
	AT5G02760	0.000770559669759913	-2.15135466942088		protein_coding	Probable protein phosphatase 2C 67 [Source:UniProtKB/Swiss-Prot;Acc:Q501F9]
	AT5G22640	0.00448279839763687	-2.15084181402533	TIC100	protein_coding	Protein TIC 100 [Source:UniProtKB/Swiss-Prot;Acc:Q8LPR8]
	AT4G11150	9.74363506130642e-05	-2.14931408376897	VHA-E1	protein_coding	V-type proton ATPase subunit E1 [Source:UniProtKB/Swiss-Prot;Acc:Q39258]
	AT4G27800	0.00059316050063067	-2.14783973195283	PPH1	protein_coding	Protein phosphatase 2C 57 [Source:UniProtKB/Swiss-Prot;Acc:P49599]
	AT4G21860	0.000804064792126968	-2.14700389190013	MSRB2	protein_coding	Peptide methionine sulfoxide reductase B2, chloroplastic [Source:UniProtKB/Swiss-Prot;Acc:Q9C5C8]
	AT1G74520	0.00162252287790873	-2.14501872431051	HVA22A	protein_coding	HVA22-like protein a [Source:UniProtKB/Swiss-Prot;Acc:Q9S7V4]
	AT2G29650	0.000328649339539119	-2.14419641661522	ANTR1	protein_coding	Sodium-dependent phosphate transport protein 1, chloroplastic [Source:UniProtKB/Swiss-Prot;Acc:O82390]
	AT5G28050	0.00313843570694866	-2.14371707377505		protein_coding	Cytidine/deoxycytidylate deaminase family protein [Source:TAIR;Acc:AT5G28050]
	AT5G22510	0.00227365397861741	-2.14324283473108	INVE	protein_coding	Alkaline/neutral invertase E, chloroplastic [Source:UniProtKB/Swiss-Prot;Acc:Q9FK88]
	AT1G53290	0.000157528554606916	-2.14293519753941	B3GALT14	protein_coding	Hexosyltransferase (Fragment) [Source:UniProtKB/TrEMBL;Acc:W8Q798]
	AT5G10700	0.00678144838320953	-2.14273425882155		protein_coding	Peptidyl-tRNA hydrolase II (PTH2) family protein [Source:UniProtKB/TrEMBL;Acc:Q9FT62]
	AT5G04900	0.00169347993725438	-2.14269304097333	NOL	protein_coding	Chlorophyll(ide) b reductase NOL, chloroplastic [Source:UniProtKB/Swiss-Prot;Acc:Q8LEU3]
	AT3G18390	0.00449878042559399	-2.14225534612825	EMB1865	protein_coding	CRS1 / YhbY (CRM) domain-containing protein [Source:UniProtKB/TrEMBL;Acc:Q9LS51]
	AT1G66130	0.0094054524832409	-2.13949681132591		protein_coding	NAD(P)-binding Rossmann-fold superfamily protein [Source:UniProtKB/TrEMBL;Acc:Q9C8D3]
	AT1G10522	0.000450080261133079	-2.13918412157816	PRIN2	protein_coding	Protein PLASTID REDOX INSENSITIVE 2 [Source:UniProtKB/Swiss-Prot;Acc:Q9XIK0]
	AT5G06290	0.00186821000756625	-2.13914969628112	2-Cys Prx B	protein_coding	2-Cys peroxiredoxin BAS1-like, chloroplastic [Source:UniProtKB/Swiss-Prot;Acc:Q9C5R8]
	AT1G14210	0.00329566704067334	-2.13908488430669		protein_coding	Ribonuclease T2 family protein [Source:UniProtKB/TrEMBL;Acc:F4HUG9]
	AT2G21050	0.000114670314891892	-2.13892035467587	LAX2	protein_coding	Auxin transporter-like protein 2 [Source:UniProtKB/Swiss-Prot;Acc:Q9S836]
	AT3G12400	0.00482157592051721	-2.13891915378823	ELC	protein_coding	Ubiquitin-conjugating enzyme/RWD-like protein [Source:UniProtKB/TrEMBL;Acc:A0A1I9LRG3]
	AT4G14300	0.000662448555518706	-2.13825024520985	RNP1	protein_coding	Heterogeneous nuclear ribonucleoprotein 1 [Source:UniProtKB/Swiss-Prot;Acc:Q8W034]
	AT4G00400	0.000189272319109332	-2.13820422927581	GPAT8	protein_coding	Probable glycerol-3-phosphate acyltransferase 8 [Source:UniProtKB/Swiss-Prot;Acc:Q5XF03]
	AT5G19760	0.00339845611653527	-2.13775552058863	DTC	protein_coding	Mitochondrial dicarboxylate/tricarboxylate transporter DTC [Source:UniProtKB/Swiss-Prot;Acc:Q9C5M0]
	AT2G17630	0.00474034733382421	-2.13772992060784	PSAT2	protein_coding	Phosphoserine aminotransferase 2, chloroplastic [Source:UniProtKB/Swiss-Prot;Acc:Q9SHP0]
	AT5G49940	0.000870106160136695	-2.13736137414599	NIFU2	protein_coding	NifU-like protein 2, chloroplastic [Source:UniProtKB/Swiss-Prot;Acc:Q93W20]
	AT2G41720	0.0017298428993408	-2.13686909716401	EMB2654	protein_coding	EMB2654 [Source:UniProtKB/TrEMBL;Acc:A0A178VXZ9]
	AT4G26520	0.0023487561651297	-2.13496652346983		protein_coding	Aldolase superfamily protein [Source:TAIR;Acc:AT4G26520]
	AT3G14570	0.0055889690335864	-2.13350020744137	CALS8	protein_coding	Putative callose synthase 8 [Source:UniProtKB/Swiss-Prot;Acc:Q9LUD7]
	AT4G38280	0.00426411027654343	-2.1332609147065		protein_coding	At4g38290 [Source:UniProtKB/TrEMBL;Acc:Q8L6Z3]
	AT3G47580	0.00814454726212923	-2.13315164048462		protein_coding	Leucine-rich repeat protein kinase family protein [Source:UniProtKB/TrEMBL;Acc:Q9SN80]
	AT5G05850	0.00774683687565882	-2.13301939074295	PIRL1	protein_coding	Plant intracellular Ras-group-related LRR protein 1 [Source:UniProtKB/Swiss-Prot;Acc:Q9FFJ3]
	AT1G22570	0.00523762961548349	-2.13110415588558	NPF5.15	protein_coding	Protein NRT1/ PTR FAMILY 5.15 [Source:UniProtKB/Swiss-Prot;Acc:Q9SK99]
	AT2G40690	0.000255653717363219	-2.13079295629518	GLY1	protein_coding	Glycerol-3-phosphate dehydrogenase [NAD(+)] 2, chloroplastic [Source:UniProtKB/Swiss-Prot;Acc:Q949Q0]
	AT1G61580	0.00433417403729705	-2.1302239091179	ARP2	protein_coding	60S ribosomal protein L3-2 [Source:UniProtKB/Swiss-Prot;Acc:P22738]
	AT1G68060	0.0032118318629499	-2.12967126954362	MAP70.1	protein_coding	Microtubule-associated protein 70-1 [Source:UniProtKB/Swiss-Prot;Acc:Q9C9X0]
	AT2G40640	0.00425020630764849	-2.12914370464748	PUB63	protein_coding	U-box domain-containing protein 63 [Source:UniProtKB/Swiss-Prot;Acc:Q58FY4]
	AT4G03280	0.00194477698392134	-2.12898004498541	PETC	protein_coding	Cytochrome b6-f complex iron-sulfur subunit, chloroplastic [Source:UniProtKB/Swiss-Prot;Acc:Q9ZR03]
	AT1G79870	0.00532019034204476	-2.12749735118552	HPR2	protein_coding	Glyoxylate/hydroxypyruvate reductase A HPR2 [Source:UniProtKB/Swiss-Prot;Acc:Q9CA90]
	AT5G12150	0.000883916365542016	-2.12579267132124	ROPGAP6	protein_coding	Rho GTPase-activating protein 6 [Source:UniProtKB/Swiss-Prot;Acc:Q9FMP8]
	AT4G26530	0.00424166146752725	-2.12447163318458	FBA5	protein_coding	Fructose-bisphosphate aldolase [Source:UniProtKB/TrEMBL;Acc:A0A178V385]
	AT1G07380	0.000456729547129676	-2.12376602951779		protein_coding	Neutral/alkaline non-lysosomal ceramidase [Source:TAIR;Acc:AT1G07380]
	AT2G30200	2.31452197648127e-05	-2.12371535855245		protein_coding	EMBRYO DEFECTIVE 3147 [Source:UniProtKB/TrEMBL;Acc:Q8RU07]
	AT4G23670	0.00526849640733596	-2.12349574021266		protein_coding	AT4G23670 protein [Source:UniProtKB/TrEMBL;Acc:Q9SUR0]
	AT2G20990	0.00136158922656057	-2.12302981824945	SYTA	protein_coding	Synaptotagmin A [Source:UniProtKB/TrEMBL;Acc:F4IFM6]
	AT4G17810	0.00697659194899195	-2.12287173766267		protein_coding	At4g17810 [Source:UniProtKB/TrEMBL;Acc:Q6NNI6]
	AT1G05070	0.000343956228045191	-2.12245292259655		protein_coding	At1g05070/T7A14_6 [Source:UniProtKB/TrEMBL;Acc:Q94AB8]
	AT5G62980	0.00157481033824032	-2.12111436908853	FOLB2	protein_coding	Dihydroneopterin aldolase 2 [Source:UniProtKB/Swiss-Prot;Acc:Q9FM54]
	AT1G11050	0.00681303652436786	-2.11891895685643		protein_coding	Probable receptor-like protein kinase At1g11050 [Source:UniProtKB/Swiss-Prot;Acc:O04086]
	AT5G41700	0.00146962391354551	-2.11883727005183	UBC8	protein_coding	ubiquitin conjugating enzyme 8 [Source:TAIR;Acc:AT5G41700]
	AT4G20870	0.000448668491162836	-2.11855482082698	FAH2	protein_coding	Dihydroceramide fatty acyl 2-hydroxylase FAH2 [Source:UniProtKB/Swiss-Prot;Acc:Q9SUC5]
	AT1G31800	0.00172030553216372	-2.11833402293637	CYP97A3	protein_coding	Protein LUTEIN DEFICIENT 5, chloroplastic [Source:UniProtKB/Swiss-Prot;Acc:Q93VK5]
	AT2G30970	0.000154396140809047	-2.11815363582681	ASP1	protein_coding	Aspartate aminotransferase, mitochondrial [Source:UniProtKB/Swiss-Prot;Acc:P46643]
	AT4G18197	0.00498983784390231	-2.11783143149583	PUP7	protein_coding	Probable purine permease 7 [Source:UniProtKB/Swiss-Prot;Acc:Q2V3H2]
	AT2G44310	0.00498446115672115	-2.11717790841609		protein_coding	Calcium-binding EF-hand family protein [Source:UniProtKB/TrEMBL;Acc:O64866]
	AT4G37330	0.000256114701624875	-2.1170514770818	CYP81D4	protein_coding	At4g37330 [Source:UniProtKB/TrEMBL;Acc:O23155]
	AT4G01800	0.00276832834132216	-2.11704214908375	AGY1	protein_coding	Albino or Glassy Yellow 1 [Source:UniProtKB/TrEMBL;Acc:F4JG57]
	AT5G56760	0.00191800100461245	-2.11476230911703	SAT5	protein_coding	Serine acetyltransferase 5 [Source:UniProtKB/Swiss-Prot;Acc:Q42538]
	AT5G63180	0.00734304814924527	-2.1145327303018		protein_coding	Probable pectate lyase 22 [Source:UniProtKB/Swiss-Prot;Acc:Q93Z25]
	AT2G45980	0.000111404997821354	-2.11375097087615	ATI1	protein_coding	ATG8-interacting protein 1 [Source:UniProtKB/Swiss-Prot;Acc:O82775]
	AT3G10360	0.00377593954494278	-2.11224344293218	APUM4	protein_coding	Pumilio homolog 4 [Source:UniProtKB/Swiss-Prot;Acc:Q9SS47]
	AT5G66190	0.00236928946826354	-2.11105728152431	LFNR1	protein_coding	Ferredoxin--NADP reductase, leaf isozyme 1, chloroplastic [Source:UniProtKB/Swiss-Prot;Acc:Q9FKW6]
	AT2G41740	0.000823428399057161	-2.11097956907133	VLN2	protein_coding	VLN2 [Source:UniProtKB/TrEMBL;Acc:A0A178VT62]
	AT1G67740	0.00582167685794775	-2.11076233451475	PSBY	protein_coding	Putative uncharacterized protein [Source:UniProtKB/TrEMBL;Acc:Q549N8]
	AT5G16000	0.0052804032020767	-2.107434094523	NIK1	protein_coding	Protein NSP-INTERACTING KINASE 1 [Source:UniProtKB/Swiss-Prot;Acc:Q9LFS4]
	AT3G07790	0.001026121791928	-2.1073867047867		protein_coding	DGCR14-like protein [Source:UniProtKB/TrEMBL;Acc:Q9S7V6]
	AT3G08630	0.00276205206258473	-2.10733716903176	RER2	protein_coding	Protein RETICULATA-RELATED 2, chloroplastic [Source:UniProtKB/Swiss-Prot;Acc:Q9C9Z3]
	AT5G03690	0.00163249661836669	-2.10505082253031	FBA4	protein_coding	Fructose-bisphosphate aldolase 4, cytosolic [Source:UniProtKB/Swiss-Prot;Acc:F4KGQ0]
	AT1G68300	0.000350796756965311	-2.10368237792651		protein_coding	Adenine nucleotide alpha hydrolases-like superfamily protein [Source:UniProtKB/TrEMBL;Acc:Q9C9G5]
	AT3G17020	0.00033959265006329	-2.10184013740557		protein_coding	AT3g17020/K14A17_14 [Source:UniProtKB/TrEMBL;Acc:Q9LSP5]
	AT5G46570	0.006416236453999	-2.10182585495448	BSK2	protein_coding	At5g46570 [Source:UniProtKB/TrEMBL;Acc:Q9LS26]
	AT1G64390	0.00979086033521183	-2.101660165103	AtGH9C2	protein_coding	Endoglucanase 6 [Source:UniProtKB/Swiss-Prot;Acc:Q42059]
	AT3G16700	0.00445294969101244	-2.09850418321514	FAHD2	protein_coding	Probable acylpyruvase FAHD2, mitochondrial [Source:UniProtKB/Swiss-Prot;Acc:Q9LUR3]
	AT4G23400	0.00200347788196559	-2.09768410177124	PIP1-5	protein_coding	PIP1D [Source:UniProtKB/TrEMBL;Acc:A0A178V129]
	AT3G50830	0.00470508450747204	-2.09761766573827	COR413PM2	protein_coding	COR413-PM2 [Source:UniProtKB/TrEMBL;Acc:A0A178VJW8]
	AT5G47840	0.000171543418813082	-2.09718707740321	AMK2	protein_coding	Adenylate kinase 2, chloroplastic [Source:UniProtKB/Swiss-Prot;Acc:Q9FIJ7]
	AT5G35170	0.000338604999281555	-2.0969384749862		protein_coding	Adenylate kinase 5, chloroplastic [Source:UniProtKB/Swiss-Prot;Acc:Q8VYL1]
	AT2G33390	0.00288476497150309	-2.09588586503434		protein_coding	Putative uncharacterized protein At2g33390 [Source:UniProtKB/TrEMBL;Acc:O22789]
	AT1G55360	8.63746624066975e-05	-2.09542286408243		protein_coding	At1g55360 [Source:UniProtKB/TrEMBL;Acc:Q9C8A7]
	AT4G23790	0.000116782467218465	-2.09452387641343	TBL24	protein_coding	TBL24 [Source:UniProtKB/TrEMBL;Acc:A0A178UXI7]
	AT1G18460	0.000960557249159974	-2.09449303153922		protein_coding	Alpha/beta-Hydrolases superfamily protein [Source:UniProtKB/TrEMBL;Acc:Q8LPF5]
	AT1G24180	0.0025582195480411	-2.0944026367598	IAR4	protein_coding	Pyruvate dehydrogenase E1 component subunit alpha-2, mitochondrial [Source:UniProtKB/Swiss-Prot;Acc:Q8H1Y0]
	AT1G14380	0.00949337875239075	-2.09434375601398	IQD28	protein_coding	At1g14380 [Source:UniProtKB/TrEMBL;Acc:Q8GZ87]
	AT2G18990	0.000916710692755974	-2.09432369615001	TXND9	protein_coding	Thioredoxin domain-containing protein 9 homolog [Source:UniProtKB/Swiss-Prot;Acc:O64628]
	AT2G44870	0.000151706229309487	-2.09352375776848		protein_coding	Expressed protein [Source:UniProtKB/TrEMBL;Acc:O22164]
	AT3G52840	0.00012081085841265	-2.09331158539571	BGAL2	protein_coding	Beta-galactosidase [Source:UniProtKB/TrEMBL;Acc:A0A1I9LM56]
	AT4G27430	0.00686057469006689	-2.0930434512018	CIP7	protein_coding	COP1-interacting protein 7 [Source:UniProtKB/Swiss-Prot;Acc:O80386]
	AT3G20500	0.00810584924187612	-2.09294405489634	PAP18	protein_coding	Purple acid phosphatase [Source:UniProtKB/TrEMBL;Acc:A0A178V816]
	AT1G01110	0.00758261601838905	-2.09283271277076	IQD18	protein_coding	IQ-domain 18 [Source:UniProtKB/TrEMBL;Acc:Q9MAM4]
	AT3G27020	0.000133768017339474	-2.09244284058974	YSL6	protein_coding	Probable metal-nicotianamine transporter YSL6 [Source:UniProtKB/Swiss-Prot;Acc:Q6R3K6]
	AT1G32070	0.00139874502745017	-2.09232233753036	NSI	protein_coding	Acetyltransferase NSI [Source:UniProtKB/Swiss-Prot;Acc:Q7X9V3]
	AT1G63000	0.000214925105808813	-2.09171143301491	NRS/ER	protein_coding	Bifunctional dTDP-4-dehydrorhamnose 3,5-epimerase/dTDP-4-dehydrorhamnose reductase [Source:UniProtKB/Swiss-Prot;Acc:Q9LQ04]
	AT1G33780	0.000122616294120892	-2.09151298691279		protein_coding	Electron transporter, putative (DUF179) [Source:UniProtKB/TrEMBL;Acc:Q8W467]
	AT4G33510	0.000168736950213177	-2.09136930593247	DHS2	protein_coding	Phospho-2-dehydro-3-deoxyheptonate aldolase [Source:UniProtKB/TrEMBL;Acc:A0A178US70]
	AT1G28150	0.000427825795122324	-2.09037776277883		protein_coding	UPF0426 protein At1g28150, chloroplastic [Source:UniProtKB/Swiss-Prot;Acc:Q9FZ89]
	AT2G34310	6.59457966223379e-05	-2.09014827338399		protein_coding	Expressed protein [Source:UniProtKB/TrEMBL;Acc:O80780]
	AT3G52880	0.00162252287790873	-2.08913086481613	ATMDAR1	protein_coding	Monodehydroascorbate reductase 1 [Source:UniProtKB/TrEMBL;Acc:F4J849]
	AT4G34260	0.0040544758516222	-2.08912415646006	FUC95A	protein_coding	Alpha-L-fucosidase 2 [Source:UniProtKB/Swiss-Prot;Acc:Q8L7W8]
	AT1G18500	0.00173298339124406	-2.08807780755254	IPMS1	protein_coding	2-isopropylmalate synthase 1, chloroplastic [Source:UniProtKB/Swiss-Prot;Acc:Q9LPR4]
	AT1G47200	0.00634094255003775	-2.08802962930645	WPP2	protein_coding	WPP domain-containing protein 2 [Source:UniProtKB/Swiss-Prot;Acc:Q9C500]
	AT4G00230	0.00624652968260617	-2.08801388940462	SBT4.14	protein_coding	Subtilisin-like protease SBT4.14 [Source:UniProtKB/Swiss-Prot;Acc:Q9LLL8]
	AT4G25660	0.00137656661796673	-2.08771874390793		protein_coding	At4g25660 [Source:UniProtKB/TrEMBL;Acc:Q9SZZ4]
	AT1G05810	0.00841767943551069	-2.08741638818219	ARA	protein_coding	RAB GTPase homolog A5E [Source:TAIR;Acc:AT1G05810]
	AT4G39710	0.000167041498862009	-2.08685658373759	PNSL4	protein_coding	Photosynthetic NDH subunit of lumenal location 4, chloroplastic [Source:UniProtKB/Swiss-Prot;Acc:Q9SCY3]
	AT5G10540	0.000137577961835014	-2.0862216978026	CYOP	protein_coding	Probable cytosolic oligopeptidase A [Source:UniProtKB/Swiss-Prot;Acc:Q949P2]
	AT3G24030	0.00293594695725159	-2.08541120114921	THIM	protein_coding	Hydroxyethylthiazole kinase [Source:UniProtKB/Swiss-Prot;Acc:Q9LIQ4]
	AT1G77680	0.0025667371930651	-2.08531263833427	SOV	protein_coding	Inactive exonuclease DIS3L2 [Source:UniProtKB/Swiss-Prot;Acc:Q0WPN0]
	AT5G62840	0.00205842228541895	-2.0845353128522		protein_coding	Phosphoglycerate mutase family protein [Source:UniProtKB/TrEMBL;Acc:Q9FM11]
	AT4G36400	0.00510515763967726	-2.08426662570133	D2HGDH	protein_coding	D-2-hydroxyglutarate dehydrogenase, mitochondrial [Source:UniProtKB/Swiss-Prot;Acc:O23240]
	AT4G13670	0.00107796094137929	-2.0839396427667	PTAC5	protein_coding	Protein disulfide isomerase pTAC5, chloroplastic [Source:UniProtKB/Swiss-Prot;Acc:A1A6M1]
	AT2G01260	0.000137000341829161	-2.08269126815022		protein_coding	At2g01260 [Source:UniProtKB/TrEMBL;Acc:Q9ZU41]
	AT4G17050	0.000189272319109332	-2.08175208634774	UGLYAH	protein_coding	(S)-ureidoglycine aminohydrolase [Source:UniProtKB/Swiss-Prot;Acc:Q8GXV5]
	AT1G15260	0.00675978538000183	-2.08139842809503		protein_coding	LOW protein: ATP-dependent RNA helicase-like protein [Source:UniProtKB/TrEMBL;Acc:Q8VY60]
	AT3G52610	0.00185718188230479	-2.08074405660157		protein_coding	GATA zinc finger protein [Source:UniProtKB/TrEMBL;Acc:Q8H1S5]
	AT5G16150	0.000338265184941475	-2.08030456196	GLT1	protein_coding	Plastidic glucose transporter 4 [Source:UniProtKB/Swiss-Prot;Acc:Q56ZZ7]
	AT5G52440	0.000448576369394223	-2.07949359075674	TATB	protein_coding	Sec-independent protein translocase protein TATB, chloroplastic [Source:UniProtKB/Swiss-Prot;Acc:Q9XH75]
	AT3G01490	0.000169312159845725	-2.07932441779676		protein_coding	AT3g01490/F4P13_4 [Source:UniProtKB/TrEMBL;Acc:Q9SSA4]
	AT4G22160	0.0094136207946026	-2.07928154125538		protein_coding	Uncharacterized protein At4g22160 [Source:UniProtKB/Swiss-Prot;Acc:Q8L8L9]
	AT4G33470	0.000717808423776645	-2.07869137734913	HDA14	protein_coding	Histone deacetylase [Source:UniProtKB/TrEMBL;Acc:A0A178V1U6]
	AT4G08685	0.00880503229314734	-2.07846903314684	SAH7	protein_coding	SAH7 [Source:UniProtKB/TrEMBL;Acc:A0A178UVW6]
	AT5G18700	0.00276544226167964	-2.07820618114122	RUK	protein_coding	Serine/threonine-protein kinase RUNKEL [Source:UniProtKB/Swiss-Prot;Acc:F4JY37]
	AT3G54030	0.000577554988997382	-2.07765685713175		protein_coding	BSK6 [Source:UniProtKB/TrEMBL;Acc:A0A178VAE8]
	ATCG00720	0.00408594238437872	-2.07663918218597	PETB	protein_coding	Cytochrome b6 [Source:UniProtKB/Swiss-Prot;Acc:P56773]
	AT1G72130	0.00124684913517721	-2.07644775567118	NPF5.11	protein_coding	Protein NRT1/ PTR FAMILY 5.11 [Source:UniProtKB/Swiss-Prot;Acc:Q8RX67]
	AT3G47010	0.00909150752138895	-2.07590395295285		protein_coding	Beta-D-glucan exohydrolase-like protein [Source:UniProtKB/TrEMBL;Acc:Q9SD72]
	AT1G80770	0.00032733961189748	-2.07587203525887	PDE318	protein_coding	P-loop containing nucleoside triphosphate hydrolases superfamily protein [Source:TAIR;Acc:AT1G80770]
	AT5G20410	0.00728499327220213	-2.07423246471216	MGD2	protein_coding	Monogalactosyldiacylglycerol synthase 2, chloroplastic [Source:UniProtKB/Swiss-Prot;Acc:O82730]
	AT4G38932	0.00956999020344938	-2.07239966699405		lncRNA	Potential natural antisense gene, locus overlaps with AT4G38930 [Source:TAIR;Acc:AT4G38932]
	AT3G03630	0.00332852986882402	-2.0723875202249	CS26	protein_coding	Probable S-sulfocysteine synthase, chloroplastic [Source:UniProtKB/Swiss-Prot;Acc:O22682]
	AT3G58140	0.000263432058580325	-2.07200315705131		protein_coding	Phenylalanine--tRNA ligase, chloroplastic/mitochondrial [Source:UniProtKB/Swiss-Prot;Acc:Q94K73]
	AT3G26070	0.000167041498862009	-2.07133482062305	PAP4	protein_coding	Probable plastid-lipid-associated protein 4, chloroplastic [Source:UniProtKB/Swiss-Prot;Acc:Q9LU85]
	AT3G47080	0.00467816077705356	-2.0710740827071		protein_coding	Putative uncharacterized protein At3g47080 [Source:UniProtKB/TrEMBL;Acc:Q9SD65]
	AT5G63190	0.00199910376498953	-2.06956563772359		protein_coding	MA3 domain-containing protein [Source:UniProtKB/TrEMBL;Acc:Q94BR1]
	AT3G16770	0.000717808423776645	-2.06933315618237	RAP2-3	protein_coding	Ethylene-responsive transcription factor RAP2-3 [Source:UniProtKB/Swiss-Prot;Acc:P42736]
	AT2G15570	0.00154110281994771	-2.0682788484019	ATHM3	protein_coding	Thioredoxin superfamily protein [Source:UniProtKB/TrEMBL;Acc:F4IIH6]
	ATCG00180	0.00745421821429432	-2.06783945556889	RPOC1	protein_coding	DNA-directed RNA polymerase subunit beta' [Source:UniProtKB/Swiss-Prot;Acc:P56763]
	AT1G26210	0.00139917499560771	-2.06724226449507	ATSOFL1	protein_coding	At1g26210 [Source:UniProtKB/TrEMBL;Acc:Q67YG7]
	AT1G16240	0.000372942102747599	-2.06693202125793	SYP51	protein_coding	SYP51 [Source:UniProtKB/TrEMBL;Acc:A0A178WJ29]
	AT4G12880	0.00857089185189337	-2.06452827205826	ENODL19	protein_coding	At4g12880 [Source:UniProtKB/TrEMBL;Acc:Q9STZ8]
	AT3G08890	0.000721148968673382	-2.06089844885864		protein_coding	At3g08890 [Source:UniProtKB/TrEMBL;Acc:Q9SR89]
	AT3G54690	0.000858382980294378	-2.05985315193691	SETH3	protein_coding	Probable arabinose 5-phosphate isomerase [Source:UniProtKB/Swiss-Prot;Acc:Q9M1T1]
	AT4G19985	0.00519110080635901	-2.05902445809076		protein_coding	Acyl-CoA N-acyltransferases (NAT) superfamily protein [Source:TAIR;Acc:AT4G19985]
	AT1G16110	0.00509454734114015	-2.05877773201253	WAKL6	protein_coding	Wall-associated receptor kinase-like 6 [Source:UniProtKB/Swiss-Prot;Acc:Q8GXQ3]
	AT5G58900	0.000734160867240324	-2.05826724456523		protein_coding	Homeodomain-like transcriptional regulator [Source:UniProtKB/TrEMBL;Acc:Q9FIL9]
	AT2G44160	0.000437589408476985	-2.05805987180323	MTHFR2	protein_coding	Methylenetetrahydrofolate reductase 2 [Source:UniProtKB/Swiss-Prot;Acc:O80585]
	AT5G61810	0.000387899077837623	-2.05760923304451		protein_coding	Mitochondrial substrate carrier family protein [Source:UniProtKB/TrEMBL;Acc:Q9FLS8]
	AT5G66880	0.000961960412052457	-2.05756742459445	SRK2I	protein_coding	Serine/threonine-protein kinase SRK2I [Source:UniProtKB/Swiss-Prot;Acc:Q39193]
	AT2G33330	0.00104359075356297	-2.05674813483939	CRRSP11	protein_coding	Cysteine-rich repeat secretory protein 11 [Source:UniProtKB/Swiss-Prot;Acc:O22784]
	AT4G26940	4.38410535660283e-05	-2.05654716826226	B3GALT4	protein_coding	Hexosyltransferase [Source:UniProtKB/TrEMBL;Acc:A0A178V3W5]
	AT5G07250	0.00567883170916606	-2.05643093418642	RBL3	protein_coding	Rhomboid-like protein [Source:UniProtKB/TrEMBL;Acc:A0A178UBV1]
	AT3G06590	0.00347727888470261	-2.05591048724688	BHLH148	protein_coding	Transcription factor bHLH148 [Source:UniProtKB/Swiss-Prot;Acc:Q9C8Z9]
	AT5G13280	0.00245904733375841	-2.0555389591218	AK1	protein_coding	AK1 [Source:UniProtKB/TrEMBL;Acc:A0A178UUC2]
	AT5G35360	0.000534273081917687	-2.05545248930175	CAC2	protein_coding	Acetyl Co-enzyme a carboxylase biotin carboxylase subunit [Source:UniProtKB/TrEMBL;Acc:F4JYE0]
	AT3G48330	0.000894518013254616	-2.05321770248394	PIMT1	protein_coding	Protein-L-isoaspartate O-methyltransferase [Source:UniProtKB/TrEMBL;Acc:A0A1I9LP18]
	AT2G36230	0.00333285845794175	-2.0531893517379	HISN3	protein_coding	1-(5-phosphoribosyl)-5-[(5-phosphoribosylamino)methylideneamino] imidazole-4-carboxamide isomerase, chloroplastic [Source:UniProtKB/Swiss-Prot;Acc:O82782]
	AT3G10520	0.00431170706002668	-2.05262446761225	AHB2	protein_coding	Non-symbiotic hemoglobin 2 [Source:UniProtKB/Swiss-Prot;Acc:O24521]
	AT5G61410	0.00227183080294828	-2.05238403315255	RPE	protein_coding	RPE [Source:UniProtKB/TrEMBL;Acc:A0A178UPG9]
	AT3G06650	0.000238976141365227	-2.05212726078685	ACLB-1	protein_coding	ACLB-1 [Source:UniProtKB/TrEMBL;Acc:A0A178V742]
	AT1G04183	0.00187164907630383	-2.05169426642073		lncRNA
	AT5G13410	0.00592323033769307	-2.05131815814103	FKBP19	protein_coding	Peptidyl-prolyl cis-trans isomerase FKBP19, chloroplastic [Source:UniProtKB/Swiss-Prot;Acc:Q9LYR5]
	AT2G01630	0.00576866222420832	-2.05130728573202		protein_coding	Glucan endo-1,3-beta-glucosidase 3 [Source:UniProtKB/Swiss-Prot;Acc:Q9ZU91]
	AT1G27600	0.000988218565451006	-2.05127416247047	IRX9H	protein_coding	Glycosyltransferases [Source:UniProtKB/TrEMBL;Acc:A0A178W4D3]
	AT1G69935	0.00113965318955022	-2.05050041287108	SHW1	protein_coding	Protein SHORT HYPOCOTYL IN WHITE LIGHT 1 [Source:UniProtKB/Swiss-Prot;Acc:F4I3V6]
	AT4G24620	0.000278046178556045	-2.04929503253798	PGI1	protein_coding	Glucose-6-phosphate isomerase [Source:UniProtKB/TrEMBL;Acc:A0A178UUU3]
	AT5G55230	0.000136065617782615	-2.04790067480374	ATMAP65-1	protein_coding	Microtubule-associated proteins 65-1 [Source:UniProtKB/TrEMBL;Acc:F4K3E4]
	AT4G31850	0.00972200684235209	-2.04676948979916	PGR3	protein_coding	Pentatricopeptide repeat-containing protein At4g31850, chloroplastic [Source:UniProtKB/Swiss-Prot;Acc:Q9SZ52]
	AT4G38690	0.000492418959599718	-2.04580172240532		protein_coding	AT4g38690/F20M13_250 [Source:UniProtKB/TrEMBL;Acc:Q9SZP6]
	AT2G38050	0.00622440574165136	-2.04478583725396	DET2	protein_coding	Steroid 5-alpha-reductase DET2 [Source:UniProtKB/Swiss-Prot;Acc:Q38944]
	AT1G63050	0.000146470255701785	-2.04475352506919	LPLAT2	protein_coding	LPLAT2 [Source:UniProtKB/TrEMBL;Acc:A0A178WEX3]
	AT4G36390	0.000210903984569076	-2.04366236746738		protein_coding	CDK5RAP1-like protein [Source:UniProtKB/Swiss-Prot;Acc:Q8H0V1]
	AT1G73230	0.000936740065829177	-2.04351803809013		protein_coding	Nascent polypeptide-associated complex subunit beta [Source:UniProtKB/Swiss-Prot;Acc:Q9CAT7]
	AT5G44340	0.00278871214968837	-2.04238619521325	TUBB4	protein_coding	Tubulin beta-4 chain [Source:UniProtKB/Swiss-Prot;Acc:P24636]
	AT5G16715	0.000522896414922642	-2.04188028097434	EMB2247	protein_coding	Valine--tRNA ligase, chloroplastic/mitochondrial 2 [Source:UniProtKB/Swiss-Prot;Acc:F4KE63]
	AT3G10060	0.000714300732322219	-2.04017426552706	FKBP16-4	protein_coding	Peptidylprolyl isomerase [Source:UniProtKB/TrEMBL;Acc:A0A178V516]
	AT2G41530	0.000382269606180724	-2.03995225672933	SFGH	protein_coding	S-formylglutathione hydrolase [Source:UniProtKB/Swiss-Prot;Acc:Q8LAS8]
	AT1G25682	0.00512537850435853	-2.03934855993364		protein_coding	At1g25682 [Source:UniProtKB/TrEMBL;Acc:Q9C609]
	AT1G10090	0.00151269488335718	-2.03867236904889		protein_coding	Hyperosmolality-gated Ca2+ permeable channel 2.2 [Source:UniProtKB/TrEMBL;Acc:A0A097NUS5]
	ATCG00070	0.00908282997388147	-2.03844288061508	PSBK	protein_coding	Photosystem II reaction center protein K [Source:UniProtKB/Swiss-Prot;Acc:P56782]
	AT3G55040	0.000487444225012911	-2.03605200657545	GSTL2	protein_coding	Glutathione S-transferase L2, chloroplastic [Source:UniProtKB/Swiss-Prot;Acc:Q9M2W2]
	AT5G16650	0.00789040388985325	-2.03527660946052		protein_coding	Chaperone DnaJ-domain superfamily protein [Source:TAIR;Acc:AT5G16650]
	AT5G20060	0.000107657663709595	-2.03505513709698		protein_coding	Alpha/beta-Hydrolases superfamily protein [Source:UniProtKB/TrEMBL;Acc:Q8L9X1]
	AT5G08410	0.00844278968913054	-2.03392497632505	FTRA2	protein_coding	ferredoxin/thioredoxin reductase subunit A (variable subunit) 2 [Source:TAIR;Acc:AT5G08410]
	AT1G29120	0.00121634429335861	-2.03306775867253		protein_coding	AT1G29120 protein [Source:UniProtKB/TrEMBL;Acc:C0Z2A9]
	AT1G35340	0.000491558181287375	-2.03275570758683		protein_coding	ATP-dependent protease La (LON) domain protein [Source:UniProtKB/TrEMBL;Acc:Q682J5]
	AT2G37640	0.00795693985437127	-2.03036802984062	EXPA3	protein_coding	EXP3 [Source:UniProtKB/TrEMBL;Acc:A0A178VPK3]
	AT1G09780	0.00267228628001242	-2.02861149284112	PGM1	protein_coding	IPGAM1 [Source:UniProtKB/TrEMBL;Acc:A0A178W6V9]
	AT4G19710	0.00289660271382719	-2.02751420321695	AKHSDH2	protein_coding	Bifunctional aspartokinase/homoserine dehydrogenase 2, chloroplastic [Source:UniProtKB/Swiss-Prot;Acc:O81852]
	AT2G24420	0.00700548038122476	-2.02741859504379		protein_coding	AT2G24420 protein [Source:UniProtKB/TrEMBL;Acc:Q9ZQ26]
	AT3G55420	0.00422238530443318	-2.02715081139877		protein_coding	Putative uncharacterized protein At3g55420 [Source:UniProtKB/TrEMBL;Acc:Q9M2T7]
	AT2G43210	0.00172810192197403	-2.0264388223289	PUX11	protein_coding	Plant UBX domain-containing protein 11 [Source:UniProtKB/Swiss-Prot;Acc:Q9ZW74]
	ATCG00300	0.0093744026128667	-2.02572241190069	PSBZ	protein_coding	Photosystem II reaction center protein Z [Source:UniProtKB/TrEMBL;Acc:A0A1B1W4U3]
	AT5G37360	0.00122292055031416	-2.02564914364688		protein_coding	AT5g37360/MNJ8_150 [Source:UniProtKB/TrEMBL;Acc:Q93Z11]
	AT2G45190	0.00367827778895537	-2.02358746848358	YAB1	protein_coding	Axial regulator YABBY 1 [Source:UniProtKB/Swiss-Prot;Acc:O22152]
	AT3G60440	0.000670868921181665	-2.02191580099994		protein_coding	Phosphoglycerate mutase family protein [Source:UniProtKB/TrEMBL;Acc:F4JBU0]
	AT5G26820	0.00010610033870039	-2.02118736293509	IREG3	protein_coding	Solute carrier family 40 member 3, chloroplastic [Source:UniProtKB/Swiss-Prot;Acc:Q8W4E7]
	AT1G31650	0.00143542137703663	-2.02103469185802	ROPGEF14	protein_coding	Rop guanine nucleotide exchange factor 14 [Source:UniProtKB/Swiss-Prot;Acc:Q56WM6]
	AT5G57900	0.00168350124173819	-2.02075247727057	SKIP1	protein_coding	F-box protein SKIP1 [Source:UniProtKB/Swiss-Prot;Acc:Q9FDX1]
	AT4G08810	0.000498824266443711	-2.02068432789932	SUB1	protein_coding	SUB1 [Source:UniProtKB/TrEMBL;Acc:A0A178UWI5]
	AT1G79340	0.000528818218367455	-2.01976562139602	AMC4	protein_coding	Metacaspase-4 [Source:UniProtKB/Swiss-Prot;Acc:O64517]
	AT3G07010	0.0024015082353704	-2.01959598115848		protein_coding	Probable pectate lyase 8 [Source:UniProtKB/Swiss-Prot;Acc:Q9M8Z8]
	AT5G11270	0.000588070826450928	-2.01946546838034	OCP3	protein_coding	OCP3 [Source:UniProtKB/TrEMBL;Acc:A0A178UCN6]
	AT5G59480	0.00199821702858932	-2.01924595647039		protein_coding	Haloacid dehalogenase-like hydrolase (HAD) superfamily protein [Source:UniProtKB/TrEMBL;Acc:Q9LTI2]
	AT1G16560	0.000171020530875413	-2.01922111991467		protein_coding	AT1G16560 protein [Source:UniProtKB/TrEMBL;Acc:Q9FX73]
	AT4G16330	0.000842833557084058	-2.01769567923519		protein_coding	2-oxoglutarate (2OG) and Fe(II)-dependent oxygenase superfamily protein [Source:UniProtKB/TrEMBL;Acc:F4JLS2]
	AT1G09840	0.00104794750123523	-2.01691391279896	ASK10	protein_coding	Shaggy-related protein kinase kappa [Source:UniProtKB/Swiss-Prot;Acc:Q39019]
	AT4G33950	0.00177529278438763	-2.01563443650428	SRK2E	protein_coding	Serine/threonine-protein kinase SRK2E [Source:UniProtKB/Swiss-Prot;Acc:Q940H6]
	AT5G06340	0.000639548269458276	-2.01547413151706	NUDT27	protein_coding	Nudix hydrolase 27, chloroplastic [Source:UniProtKB/Swiss-Prot;Acc:Q9FNH4]
	AT1G79040	0.00953121069973103	-2.01494590189047	PSBR	protein_coding	PSBR [Source:UniProtKB/TrEMBL;Acc:A0A178WET2]
	AT1G27200	0.00427531583027469	-2.01445353452163		protein_coding	DUF23/GT0 (Fragment) [Source:UniProtKB/TrEMBL;Acc:I1VCA1]
	AT3G27925	0.00109237485703894	-2.01383606378221	DEGP1	protein_coding	DEGP1 [Source:UniProtKB/TrEMBL;Acc:A0A178V823]
	AT4G00880	0.00282378382664794	-2.01192476984652		protein_coding	AT4g00880 protein [Source:UniProtKB/TrEMBL;Acc:O23089]
	AT5G23340	0.000328649339539119	-2.01179736459715		protein_coding	AT5g23340/MKD15_20 [Source:UniProtKB/TrEMBL;Acc:Q9FMW7]
	AT1G76020	0.00115818795078713	-2.01163910542429		protein_coding	At1g76020 [Source:UniProtKB/TrEMBL;Acc:A0JQ12]
	AT2G37220	0.00472146047390822	-2.01152700442304	CP29B	protein_coding	RNA-binding protein CP29B, chloroplastic [Source:UniProtKB/Swiss-Prot;Acc:Q9ZUU4]
	AT2G37860	0.00107242110385426	-2.01088133896364	RE	protein_coding	Protein RETICULATA, chloroplastic [Source:UniProtKB/Swiss-Prot;Acc:B9DFK5]
	AT5G57100	0.00176374021708881	-2.00863930120157		protein_coding	Nucleotide-sugar uncharacterized transporter 1 [Source:UniProtKB/Swiss-Prot;Acc:Q9LU76]
	AT1G23360	0.00841741936314408	-2.00728864087442	MENG	protein_coding	2-phytyl-1,4-beta-naphthoquinone methyltransferase, chloroplastic [Source:UniProtKB/Swiss-Prot;Acc:Q3ED65]
	AT1G79790	0.000930099036689986	-2.00560553933908		protein_coding	Haloacid dehalogenase-like hydrolase (HAD) superfamily protein [Source:UniProtKB/TrEMBL;Acc:F4HQA8]
	AT3G23400	0.00242763871230883	-2.00516557752278	PAP6	protein_coding	Plastid-lipid-associated protein 6, chloroplastic [Source:UniProtKB/Swiss-Prot;Acc:Q9LW57]
	AT3G43600	0.00391491300043434	-2.00499378610955	AAO2	protein_coding	Indole-3-acetaldehyde oxidase [Source:UniProtKB/Swiss-Prot;Acc:Q7G192]
	AT5G49720	0.000260858723376134	-2.00364267227393	KOR	protein_coding	Endoglucanase 25 [Source:UniProtKB/Swiss-Prot;Acc:Q38890]
	AT1G69040	0.00140909536286975	-2.00280012677669	ACR4	protein_coding	ACT domain repeat 4 [Source:UniProtKB/TrEMBL;Acc:F4I0I7]
	AT4G31420	0.00439629961634991	-2.00215638919722		protein_coding	Zinc finger protein 622 [Source:UniProtKB/TrEMBL;Acc:F4JS04]
	AT3G02830	0.000783535640553457	-2.00064172749869	ZFN1	protein_coding	Zinc finger CCCH domain-containing protein 33 [Source:UniProtKB/Swiss-Prot;Acc:Q8GXX7]
	AT3G04940	5.42708938017514e-05	-1.99950060684384	CYSD1	protein_coding	Bifunctional L-3-cyanoalanine synthase/cysteine synthase D1 [Source:UniProtKB/Swiss-Prot;Acc:Q9S6Z7]
	AT3G03150	0.00361895571752634	-1.99888188217862		protein_coding	At3g03150 [Source:UniProtKB/TrEMBL;Acc:Q84VW1]
	AT1G62430	0.00230810454029241	-1.99806805646588	CDS1	protein_coding	Phosphatidate cytidylyltransferase 1 [Source:UniProtKB/Swiss-Prot;Acc:O04928]
	AT5G18860	0.0048919836112718	-1.9979920357299		protein_coding	AT5g18860/F17K4_110 [Source:UniProtKB/TrEMBL;Acc:Q8RY23]
	AT3G25480	0.000597661120835812	-1.99710968146518	STR4A	protein_coding	Rhodanese-like domain-containing protein 4A, chloroplastic [Source:UniProtKB/Swiss-Prot;Acc:Q56XR7]
	AT4G24510	0.00828915116371396	-1.99671958301426	CER2	protein_coding	VC2 [Source:UniProtKB/TrEMBL;Acc:A0A178V1H6]
	AT4G23820	0.00155768493008122	-1.99536976157536		protein_coding	Pectin lyase-like superfamily protein [Source:UniProtKB/TrEMBL;Acc:Q9SUP5]
	AT3G01640	0.000763717398922215	-1.99494951621035	ATGLCAK	protein_coding	Glucuronokinase G [Source:UniProtKB/TrEMBL;Acc:A0A1I9LRK4]
	AT4G12460	0.00103940231555034	-1.99467554512295	ORP2B	protein_coding	OSBP(oxysterol binding protein)-related protein 2B [Source:TAIR;Acc:AT4G12460]
	AT3G11170	0.00262329457644497	-1.9944782264899	FAD7	protein_coding	sn-2 acyl-lipid omega-3 desaturase (ferredoxin), chloroplastic [Source:UniProtKB/Swiss-Prot;Acc:P46310]
	AT4G32460	0.00375287147771556	-1.99435283212772		protein_coding	At4g32460 [Source:UniProtKB/TrEMBL;Acc:Q8LAR0]
	ATMG01090	0.00998938372841417	-1.99338197855625	ORF262	protein_coding	Uncharacterized mitochondrial protein AtMg01090 [Source:UniProtKB/Swiss-Prot;Acc:P92541]
	AT1G30910	0.000539546885972113	-1.99322638362365		protein_coding	F17F8.22 [Source:UniProtKB/TrEMBL;Acc:Q9FYH8]
	AT1G71180	0.00994767927830688	-1.99272302681674		protein_coding	Probable 3-hydroxyisobutyrate dehydrogenase-like 3, mitochondrial [Source:UniProtKB/Swiss-Prot;Acc:Q949M8]
	AT4G24240	0.00498167016669716	-1.99234593081474	WRKY7	protein_coding	Probable WRKY transcription factor 7 [Source:UniProtKB/Swiss-Prot;Acc:Q9STX0]
	AT3G61430	0.00547132986989459	-1.99118899369368	PIP1-1	protein_coding	PIP1A [Source:UniProtKB/TrEMBL;Acc:A0A178VIZ0]
	AT2G43945	0.00052654006869468	-1.9908670402327		protein_coding	unknown protein; LOCATED IN: chloroplast; BEST Arabidopsis thaliana protein match is: unknown protein (TAIR:AT3G59870.1); Has 292 Blast hits to 292 proteins in 84 species: Archae - 0; Bacteria - 122; Metazoa - 0; Fungi - 0; Plants - 46; Viruses - 0; /.../ Eukaryotes - 124 (source: NCBI BLink). [Source:TAIR;Acc:AT2G43945]
	AT2G26550	0.000245383746427336	-1.99034562316428	HO2	protein_coding	Heme oxygenase 2 [Source:UniProtKB/TrEMBL;Acc:F4IUM0]
	AT4G32420	0.0087290137299888	-1.98734426364519	CYP95	protein_coding	Peptidyl-prolyl cis-trans isomerase CYP95 [Source:UniProtKB/Swiss-Prot;Acc:Q8RWY7]
	AT1G73750	0.00110027390674992	-1.98692335319848		protein_coding	Uncharacterised conserved protein UCP031088, alpha/beta hydrolase [Source:TAIR;Acc:AT1G73750]
	AT3G07360	0.00219222798794253	-1.98617200794539	PUB9	protein_coding	RING-type E3 ubiquitin transferase [Source:UniProtKB/TrEMBL;Acc:A0A178VJC7]
	AT1G12780	0.00111134755063092	-1.98417966232987	UGE1	protein_coding	Bifunctional UDP-glucose 4-epimerase and UDP-xylose 4-epimerase 1 [Source:UniProtKB/Swiss-Prot;Acc:Q42605]
	AT1G27540	0.000262684667598567	-1.98398124876312		protein_coding	F-box protein (DUF295) [Source:UniProtKB/TrEMBL;Acc:Q9SXC7]
	AT5G15802	0.00372039940533942	-1.98357925796512		protein_coding	Chaperone [Source:UniProtKB/TrEMBL;Acc:Q8GYN2]
	AT2G34670	0.00695723147286654	-1.98314048509615		protein_coding	Protein of unknown function (DUF630 and DUF632) [Source:TAIR;Acc:AT2G34670]
	AT5G59290	0.000121553218120444	-1.98219770392402	UXS3	protein_coding	UDP-glucuronic acid decarboxylase 3 [Source:UniProtKB/TrEMBL;Acc:F4KHU8]
	AT2G21870	0.000921085989040592	-1.9804277227827	MGP1	protein_coding	Probable ATP synthase 24 kDa subunit, mitochondrial [Source:UniProtKB/Swiss-Prot;Acc:Q9SJ12]
	AT3G29360	0.00102310687823085	-1.97976255364163	UGD2	protein_coding	UDP-glucose 6-dehydrogenase 2 [Source:UniProtKB/Swiss-Prot;Acc:Q9LIA8]
	AT2G20760	0.00118428783776129	-1.97807470950434		protein_coding	Clathrin light chain 1 [Source:UniProtKB/Swiss-Prot;Acc:Q9SKU1]
	AT1G70310	0.000212386816117498	-1.97776562200362	SPDSYN2	protein_coding	Spermidine synthase 2 [Source:UniProtKB/Swiss-Prot;Acc:O48661]
	AT5G07440	0.00434964688047608	-1.97746378639929	GDH2	protein_coding	Glutamate dehydrogenase [Source:UniProtKB/TrEMBL;Acc:A0A178UEW8]
	AT5G24165	0.00812084044879372	-1.97681705277484		protein_coding	At5g24165 [Source:UniProtKB/TrEMBL;Acc:Q8LDQ8]
	AT5G23670	0.000200473823027366	-1.97678350479327	LCB2A	protein_coding	Long chain base biosynthesis protein 2a [Source:UniProtKB/Swiss-Prot;Acc:Q9LSZ9]
	AT1G68810	0.00477514248643137	-1.97330575587801	BHLH30	protein_coding	Transcription factor bHLH30 [Source:UniProtKB/Swiss-Prot;Acc:Q9S7Y1]
	AT1G78610	0.00198133868639577	-1.97301611800302	MSL6	protein_coding	Mechanosensitive ion channel protein 6 [Source:UniProtKB/Swiss-Prot;Acc:Q9SYM1]
	AT4G26400	0.00714625953342227	-1.97225627192031		protein_coding	AT4G26400 protein [Source:UniProtKB/TrEMBL;Acc:Q8L5Z3]
	AT4G18740	0.000514833351894978	-1.97224899113959		protein_coding	Rho termination factor [Source:UniProtKB/TrEMBL;Acc:F4JRN0]
	AT2G38450	0.000772690084002627	-1.97094348720421		protein_coding	CONTAINS InterPro DOMAIN/s: Sel1-like (InterPro:IPR006597); BEST Arabidopsis thaliana protein match is: unknown protein (TAIR:AT5G05360.1); Has 88 Blast hits to 88 proteins in 25 species: Archae - 0; Bacteria - 16; Metazoa - 0; Fungi - 0; Plants - 7 /.../uses - 0; Other Eukaryotes - 2 (source: NCBI BLink). [Source:TAIR;Acc:AT2G38450]
	AT4G02620	0.00365561416739759	-1.96967613030402	VHA-F	protein_coding	V-type proton ATPase subunit F [Source:UniProtKB/TrEMBL;Acc:A0A178V4M8]
	AT1G09250	0.00469739516198823	-1.9681428750507	BHLH149	protein_coding	Transcription factor bHLH149 [Source:UniProtKB/Swiss-Prot;Acc:O80482]
	AT5G13370	0.00981750150886708	-1.96745172261969		protein_coding	At5g13370 [Source:UniProtKB/TrEMBL;Acc:Q8GZ29]
	AT3G08930	0.000301899816511026	-1.96687728896776		protein_coding	LIMR family protein At3g08930 [Source:UniProtKB/Swiss-Prot;Acc:Q9SR93]
	AT2G06530	0.00451003382128969	-1.96506391089554	VPS2.1	protein_coding	VPS2.1 [Source:UniProtKB/TrEMBL;Acc:A0A178VT12]
	AT5G11580	0.000136933557982303	-1.96468992789308		protein_coding	AT5g11580/F15N18_170 [Source:UniProtKB/TrEMBL;Acc:Q93Z10]
	AT4G00780	0.00166421772406728	-1.96370307615156		protein_coding	Putative uncharacterized protein At4g00780 [Source:UniProtKB/TrEMBL;Acc:Q8VZ38]
	AT1G27950	0.00358159421056334	-1.9631033895277	LTPG1	protein_coding	Non-specific lipid transfer protein GPI-anchored 1 [Source:UniProtKB/Swiss-Prot;Acc:Q9C7F7]
	AT3G53960	0.00928674709438489	-1.96288315507273	NPF5.7	protein_coding	Protein NRT1/ PTR FAMILY 5.7 [Source:UniProtKB/Swiss-Prot;Acc:Q9M331]
	AT4G14342	0.00100075075721876	-1.96244253282112		protein_coding	Splicing factor 3B subunit 5/RDS3 complex subunit 10 [Source:TAIR;Acc:AT4G14342]
	AT4G26510	0.000547178647143757	-1.96197160556319	UKL4	protein_coding	Uridine kinase-like protein 4 [Source:UniProtKB/Swiss-Prot;Acc:O65583]
	AT4G25650	0.000365137215119789	-1.96137531465213	PTC52	protein_coding	Protochlorophyllide-dependent translocon component 52, chloroplastic [Source:UniProtKB/Swiss-Prot;Acc:Q8W496]
	AT4G35830	0.00121000952949032	-1.95978870736928	ACO1	protein_coding	Aconitate hydratase [Source:UniProtKB/TrEMBL;Acc:A0A178V2T4]
	AT2G22230	0.000260898441518221	-1.95838172620063		protein_coding	At2g22230/T26C19.11 [Source:UniProtKB/TrEMBL;Acc:Q9SIE3]
	AT4G02790	0.00144980722419717	-1.95760845636392	DGP3	protein_coding	DAR GTPase 3, chloroplastic [Source:UniProtKB/Swiss-Prot;Acc:Q8H1F6]
	AT3G03250	0.0010963391531936	-1.95737476527447	UGP	protein_coding	UDP-GLUCOSE PYROPHOSPHORYLASE 1 [Source:UniProtKB/TrEMBL;Acc:A0A1I9LT02]
	AT2G17130	0.00198883340963428	-1.95736980495436	IDH2	protein_coding	Isocitrate dehydrogenase [NAD] regulatory subunit 2, mitochondrial [Source:UniProtKB/Swiss-Prot;Acc:P93032]
	AT1G21770	0.00238746070040224	-1.95736111983527		protein_coding	Acyl-CoA N-acyltransferases (NAT) superfamily protein [Source:UniProtKB/TrEMBL;Acc:Q8H0Y9]
	AT5G32470	0.000173874480453531	-1.95724465111518	TH2	protein_coding	Bifunctional TH2 protein, mitochondrial [Source:UniProtKB/Swiss-Prot;Acc:F4KFT7]
	AT4G36190	0.00188172129079037	-1.95569134929446		protein_coding	At4g36190 [Source:UniProtKB/TrEMBL;Acc:A4VCL8]
	AT1G65260	0.000335604021991109	-1.95366128424782	VIPP1	protein_coding	Membrane-associated protein VIPP1, chloroplastic [Source:UniProtKB/Swiss-Prot;Acc:O80796]
	AT2G07050	0.000435771313043607	-1.95312139968657	CAS1	protein_coding	Cycloartenol synthase [Source:UniProtKB/Swiss-Prot;Acc:P38605]
	AT5G08670	0.00291297804042605	-1.9529320540458		protein_coding	ATP synthase alpha/beta family protein [Source:TAIR;Acc:AT5G08670]
	AT2G45960	0.00261625206307751	-1.95151570089559	PIP1B	protein_coding	Plasma membrane intrinsic protein 1B [Source:UniProtKB/TrEMBL;Acc:A8MRW1]
	AT3G22960	0.000542269733694784	-1.95150498578394	PKP1	protein_coding	Plastidial pyruvate kinase 1, chloroplastic [Source:UniProtKB/Swiss-Prot;Acc:Q9LIK0]
	AT2G44580	0.00637094156018228	-1.95145229158424		protein_coding	Zinc ion binding protein [Source:UniProtKB/TrEMBL;Acc:F4IU60]
	AT5G48545	0.000603850392591576	-1.95139182954303	HINT3	protein_coding	HINT3 [Source:UniProtKB/TrEMBL;Acc:A0A178UAY8]
	AT1G45249	0.0061050964243431	-1.95097454624023	ABF2	protein_coding	abscisic acid responsive elements-binding factor 2 [Source:TAIR;Acc:AT1G45249]
	AT1G33170	0.00146962391354551	-1.95017750898394		protein_coding	Probable methyltransferase PMT18 [Source:UniProtKB/Swiss-Prot;Acc:Q9C884]
	AT4G36660	0.00102053711675072	-1.95011358884034		protein_coding	At4g36660 [Source:UniProtKB/TrEMBL;Acc:Q6NLX7]
	AT5G41060	0.00234742786428596	-1.94985298203379	PAT06	protein_coding	Probable protein S-acyltransferase 6 [Source:UniProtKB/Swiss-Prot;Acc:Q9FLM3]
	AT4G35260	0.000412303160663027	-1.94925916969219	IDH1	protein_coding	Isocitrate dehydrogenase [NAD] regulatory subunit 1, mitochondrial [Source:UniProtKB/Swiss-Prot;Acc:Q8LFC0]
	AT5G54770	0.00486541244671693	-1.94889195217553	THI1	protein_coding	Thiamine thiazole synthase, chloroplastic [Source:UniProtKB/TrEMBL;Acc:A0A178UNL2]
	AT5G19220	0.00587402662707312	-1.94734276523352	ADG2	protein_coding	Glucose-1-phosphate adenylyltransferase large subunit 1, chloroplastic [Source:UniProtKB/Swiss-Prot;Acc:P55229]
	AT4G33520	0.000733455702925155	-1.94602162967418	PAA1	protein_coding	Copper-transporting ATPase PAA1, chloroplastic [Source:UniProtKB/Swiss-Prot;Acc:Q9SZC9]
	AT1G08200	0.000164053122946392	-1.94599854966433	AXS2	protein_coding	UDP-D-apiose/UDP-D-xylose synthase 2 [Source:UniProtKB/Swiss-Prot;Acc:Q9SGE0]
	AT3G12120	0.0008203903516418	-1.94569551778638	FAD2	protein_coding	FAD2 [Source:UniProtKB/TrEMBL;Acc:A0A178VIK7]
	AT5G13240	0.008637492604164	-1.94382497322124		protein_coding	transcription regulators [Source:TAIR;Acc:AT5G13240]
	AT1G22450	0.000414022269610693	-1.94382278546371	COX6B-1	protein_coding	COX6B [Source:UniProtKB/TrEMBL;Acc:A0A178WPQ4]
	AT1G10670	0.00263412706902892	-1.94349393562385	ACLA-1	protein_coding	ATP-citrate lyase A-1 [Source:UniProtKB/TrEMBL;Acc:F4I5V8]
	AT1G79640	0.00390752269835527	-1.94238434680096		protein_coding	Protein kinase superfamily protein [Source:TAIR;Acc:AT1G79640]
	AT2G32810	0.00139384760571004	-1.94211729569945	BGAL9	protein_coding	Beta-galactosidase 9 [Source:UniProtKB/Swiss-Prot;Acc:Q9SCV3]
	AT2G40150	0.00733387250302573	-1.94171516929109	TBL28	protein_coding	Protein trichome birefringence-like 28 [Source:UniProtKB/Swiss-Prot;Acc:Q94K00]
	AT5G35460	0.0004223214456654	-1.94069938051204		protein_coding	AT5g35460/MOK9_4 [Source:UniProtKB/TrEMBL;Acc:Q9FJB4]
	AT3G47640	0.00927963223711618	-1.93866079793455	BHLH47	protein_coding	Transcription factor bHLH47 [Source:UniProtKB/Swiss-Prot;Acc:Q9SN74]
	AT3G24350	0.000958822644621431	-1.93792344417616	SYP32	protein_coding	Syntaxin of plants 32 [Source:UniProtKB/TrEMBL;Acc:F4J6K6]
	AT1G16920	0.000489198218037174	-1.93782334275992	RABA1B	protein_coding	RABA1b [Source:UniProtKB/TrEMBL;Acc:A0A178WJV5]
	AT3G61070	0.000200930869903554	-1.93703836297894	PEX11E	protein_coding	PEX11E [Source:UniProtKB/TrEMBL;Acc:A0A178VG67]
	AT1G27910	0.00292177246720512	-1.93674687614578	PUB45	protein_coding	U-box domain-containing protein 45 [Source:UniProtKB/Swiss-Prot;Acc:Q9C7G1]
	AT1G74920	0.000700243805804624	-1.9347098219583	ALDH10A8	protein_coding	ALDH10A8 [Source:UniProtKB/TrEMBL;Acc:A0A178W4Y2]
	AT5G03650	0.00351092303963727	-1.93423293883486	SBE2.2	protein_coding	1,4-alpha-glucan-branching enzyme 2-2, chloroplastic/amyloplastic [Source:UniProtKB/Swiss-Prot;Acc:Q9LZS3]
	AT5G63470	0.00602922167031954	-1.93381480933687	NFYC4	protein_coding	AT5G63470 protein [Source:UniProtKB/TrEMBL;Acc:B9DG64]
	ENSRNA049494834	0.00213229322591402	-1.93290367276766	Intron_gpII	sense_intronic	Group II catalytic intron
	AT3G25410	0.00477429923058005	-1.93250567611609	BASS3	protein_coding	Probable sodium/metabolite cotransporter BASS3, chloroplastic [Source:UniProtKB/Swiss-Prot;Acc:Q8RXE8]
	AT5G04810	0.000825526573766213	-1.93198943894054	PPR4	protein_coding	Pentatricopeptide repeat-containing protein At5g04810, chloroplastic [Source:UniProtKB/Swiss-Prot;Acc:Q0WMY5]
	AT3G50790	0.00294754485872828	-1.93175549858207		protein_coding	Esterase/lipase/thioesterase family protein [Source:UniProtKB/TrEMBL;Acc:Q9SVL9]
	AT4G11175	0.00148449845144629	-1.93075695514709		protein_coding	Translation initiation factor IF-1, chloroplastic [Source:UniProtKB/Swiss-Prot;Acc:O82499]
	AT2G42247	0.00847276708191299	-1.93007607322565		lncRNA	other RNA [Source:TAIR;Acc:AT2G42247]
	AT3G46370	0.00785029973733363	-1.92993399097622		protein_coding	Leucine-rich repeat protein kinase family protein [Source:UniProtKB/TrEMBL;Acc:Q9SNA0]
	AT1G12140	0.00245169414032795	-1.9291563768273	FMOGS-OX5	protein_coding	Flavin-containing monooxygenase FMO GS-OX5 [Source:UniProtKB/Swiss-Prot;Acc:A8MRX0]
	AT4G02260	0.00193522667844535	-1.92834657530094	RSH1	protein_coding	RSH1 [Source:UniProtKB/TrEMBL;Acc:A0A178V5K1]
	AT2G20635	0.00363925281350651	-1.92791853108573	BUB1	protein_coding	Mitotic checkpoint serine/threonine-protein kinase BUB1 [Source:UniProtKB/Swiss-Prot;Acc:F4IVI0]
	AT2G05260	0.00685110214521811	-1.92776507608245		protein_coding	Alpha/beta-Hydrolases superfamily protein [Source:UniProtKB/TrEMBL;Acc:Q9SJ35]
	AT1G63690	0.00139504128039248	-1.92554192578499	SPPL2	protein_coding	Signal peptide peptidase-like 2 [Source:UniProtKB/Swiss-Prot;Acc:Q8W469]
	AT2G36330	0.00237862629464216	-1.92401864614571		protein_coding	CASP-like protein 4A3 [Source:UniProtKB/Swiss-Prot;Acc:Q84WP5]
	AT2G26670	0.00248048297876166	-1.92373220833622	HO1	protein_coding	TED4 [Source:UniProtKB/TrEMBL;Acc:A0A178VP48]
	AT4G32060	0.000462934082390128	-1.92303391226418	MICU	protein_coding	Calcium uptake protein, mitochondrial [Source:UniProtKB/Swiss-Prot;Acc:Q9SZ45]
	AT3G12390	0.00576731520251828	-1.92298469430715		protein_coding	Nascent polypeptide-associated complex subunit alpha-like protein 1 [Source:UniProtKB/Swiss-Prot;Acc:Q9LHG9]
	AT2G27050	0.00205252830887731	-1.92124918494526	EIL1	protein_coding	ETHYLENE INSENSITIVE 3-like 1 protein [Source:UniProtKB/Swiss-Prot;Acc:Q9SLH0]
	AT3G15690	0.000314818209422019	-1.91996396210616		protein_coding	Putative acetyl-CoA carboxylase biotin-containing subunit [Source:UniProtKB/TrEMBL;Acc:Q8GRT9]
	AT5G09240	0.00959772631232798	-1.9197179967679		protein_coding	SsDNA-binding transcriptional regulator [Source:UniProtKB/TrEMBL;Acc:F4KCI8]
	AT5G09690	0.00406015843291154	-1.91951560752987	ATMGT7	protein_coding	magnesium transporter 7 [Source:TAIR;Acc:AT5G09690]
	AT5G26667	0.00442777219726324	-1.91946236146006	PYR6	protein_coding	UMP-CMP kinase [Source:UniProtKB/TrEMBL;Acc:A0A178UDQ9]
	AT2G38040	0.00824992077851732	-1.91888700762433	CAC3	protein_coding	Acetyl-coenzyme A carboxylase carboxyl transferase subunit alpha, chloroplastic [Source:UniProtKB/Swiss-Prot;Acc:Q9LD43]
	AT3G30300	0.000146395196286697	-1.91863863376691	OFUT27	protein_coding	O-fucosyltransferase 27 [Source:UniProtKB/Swiss-Prot;Acc:Q8GZ81]
	AT3G23080	0.00113989768222502	-1.91707708789915		protein_coding	Membrane related protein-like [Source:UniProtKB/TrEMBL;Acc:Q9LS84]
	AT5G39590	0.000456085936587883	-1.91619287148845		protein_coding	Putative uncharacterized protein [Source:UniProtKB/TrEMBL;Acc:Q9FKA3]
	AT4G27700	0.00492414465557865	-1.91583676957584		protein_coding	Rhodanese-like domain-containing protein 14, chloroplastic [Source:UniProtKB/Swiss-Prot;Acc:Q94A65]
	AT5G54540	0.00457004568410175	-1.9151825056302		protein_coding	AT5g54540/MRB17_4 [Source:UniProtKB/TrEMBL;Acc:Q9FIV0]
	AT3G51130	0.000967102789026516	-1.91509026339946		protein_coding	UPF0183 protein At3g51130 [Source:UniProtKB/Swiss-Prot;Acc:Q9SD33]
	AT3G02350	0.000467649397145315	-1.91382106766094	GAUT9	protein_coding	Hexosyltransferase [Source:UniProtKB/TrEMBL;Acc:A0A178VEE3]
	AT4G24220	0.000534113719168804	-1.91355894494873	VEP1	protein_coding	3-oxo-Delta(4,5)-steroid 5-beta-reductase [Source:UniProtKB/Swiss-Prot;Acc:Q9STX2]
	AT2G31170	0.000708417922517032	-1.91233174351575	SYCO	protein_coding	SYCO ARATH [Source:UniProtKB/TrEMBL;Acc:A0A178VWT1]
	AT4G37510	0.00012097258643962	-1.91223320356006	RNC1	protein_coding	Ribonuclease III domain-containing protein RNC1, chloroplastic [Source:UniProtKB/Swiss-Prot;Acc:Q9SZV0]
	AT2G02760	0.00886708785433117	-1.91199416180523	UBC2	protein_coding	UBC2 [Source:UniProtKB/TrEMBL;Acc:A0A178W0U6]
	AT3G02690	0.000108284937322036	-1.91092730911009		protein_coding	WAT1-related protein At3g02690, chloroplastic [Source:UniProtKB/Swiss-Prot;Acc:Q93V85]
	AT3G51140	0.000576799750832787	-1.90957051269497		protein_coding	DnaJ (DUF3353) [Source:UniProtKB/TrEMBL;Acc:Q94C78]
	AT2G25800	0.000649887962154084	-1.90798255153491		protein_coding	Elongation factor Ts (DUF810) [Source:UniProtKB/TrEMBL;Acc:Q0WQB7]
	AT1G16020	0.00482157592051721	-1.90762513653377	CCZ1A	protein_coding	Vacuolar fusion protein CCZ1 homolog A [Source:UniProtKB/Swiss-Prot;Acc:F4I2S4]
	AT3G60910	0.00356030220612725	-1.90730317525405		protein_coding	Putative uncharacterized protein At3g60910 [Source:UniProtKB/TrEMBL;Acc:Q8RXT8]
	AT4G23430	0.00145125243316885	-1.9065134066715	TIC32	protein_coding	Short-chain dehydrogenase TIC 32, chloroplastic [Source:UniProtKB/Swiss-Prot;Acc:A2RVM0]
	AT3G02660	0.00079116015235502	-1.90596035233088	EMB2768	protein_coding	Tyrosine--tRNA ligase [Source:UniProtKB/TrEMBL;Acc:A0A178VAQ8]
	AT5G40670	0.00130221455402734	-1.90457708799113		protein_coding	Cystinosin homolog [Source:UniProtKB/Swiss-Prot;Acc:P57758]
	AT2G17540	0.00332278983444379	-1.90417250089824		protein_coding	Putative uncharacterized protein At2g17540 [Source:UniProtKB/TrEMBL;Acc:Q9SHL4]
	AT3G59300	0.00921485510567334	-1.90344241032021		protein_coding	Pentatricopeptide repeat (PPR) superfamily protein [Source:UniProtKB/TrEMBL;Acc:A0A1I9LM77]
	AT1G17880	0.0011915718571631	-1.90215343390779	BTF3	protein_coding	Basic transcription factor 3 [Source:UniProtKB/Swiss-Prot;Acc:Q9SMW7]
	AT1G21680	0.00391673964814711	-1.90181208781065		protein_coding	DPP6 N-terminal domain-like protein [Source:UniProtKB/TrEMBL;Acc:Q9XI10]
	AT4G14100	0.00546600874007138	-1.90144468635972		protein_coding	Uncharacterized protein At4g14100 [Source:UniProtKB/Swiss-Prot;Acc:Q67YC9]
	AT5G45750	0.00794421396974126	-1.90112810593365	RABA1C	protein_coding	RABA1c [Source:UniProtKB/TrEMBL;Acc:A0A178UDB2]
	AT5G33280	0.00330326415326716	-1.900403514942	CLC-G	protein_coding	Putative chloride channel-like protein CLC-g [Source:UniProtKB/Swiss-Prot;Acc:P60300]
	AT1G69410	0.00682829048735268	-1.90016298637622	ELF5A-3	protein_coding	Eukaryotic translation initiation factor 5A-3 [Source:UniProtKB/Swiss-Prot;Acc:Q9C505]
	AT1G01230	0.00265978594624328	-1.89987865625007		protein_coding	ORMDL family protein [Source:UniProtKB/TrEMBL;Acc:Q9C5I0]
	AT5G16990	0.00166421772406728	-1.89921934351253	P2	protein_coding	NADP-dependent alkenal double bond reductase P2 [Source:UniProtKB/Swiss-Prot;Acc:Q39173]
	AT1G16460	0.00247657825457912	-1.89881010179346	STR2	protein_coding	Thiosulfate/3-mercaptopyruvate sulfurtransferase 2 [Source:UniProtKB/Swiss-Prot;Acc:Q24JL3]
	AT3G09800	0.00622948011925865	-1.89862244930628		protein_coding	SNARE-like superfamily protein [Source:UniProtKB/TrEMBL;Acc:A0A1I9LRF9]
	AT1G68660	0.00639808377217751	-1.89827884607687	CPLS1	protein_coding	ATP-dependent Clp protease adapter protein CLPS1, chloroplastic [Source:UniProtKB/Swiss-Prot;Acc:Q9SX29]
	AT4G15560	0.00851480775932977	-1.89780361656035	DXS	protein_coding	DXS1 [Source:UniProtKB/TrEMBL;Acc:A0A178V5I0]
	AT1G58440	0.000489198218037174	-1.89747958442867	SQE1	protein_coding	XF1 [Source:UniProtKB/TrEMBL;Acc:A0A178W2I2]
	AT4G14030	0.00680783202944587	-1.89625561424054	SBP1	protein_coding	Selenium-binding protein 1 [Source:UniProtKB/Swiss-Prot;Acc:O23264]
	AT4G14360	0.000108297911559673	-1.89445534747336		protein_coding	Probable methyltransferase PMT3 [Source:UniProtKB/Swiss-Prot;Acc:Q93YV7]
	AT5G10860	0.0027381018313807	-1.8934436274397	CBSX3	protein_coding	CBSX3 [Source:UniProtKB/TrEMBL;Acc:A0A178UNP9]
	AT3G62190	0.0074847400492411	-1.89218042670129		protein_coding	AT3g62190/T17J13_150 [Source:UniProtKB/TrEMBL;Acc:Q9M1Q5]
	AT5G08590	0.00247684914945254	-1.89112616189458	SRK2G	protein_coding	SRK2G [Source:UniProtKB/TrEMBL;Acc:A0A178UA36]
	AT4G16830	0.0022569675661347	-1.88803336131118	RGGA	protein_coding	RGG repeats nuclear RNA binding protein A [Source:UniProtKB/Swiss-Prot;Acc:O23523]
	AT3G59090	0.000216015054561043	-1.88797312172901		protein_coding	AT3g59090/F17J16_140 [Source:UniProtKB/TrEMBL;Acc:Q945Q2]
	AT3G53680	0.000870745292941594	-1.88777345032197		protein_coding	Acyl-CoA N-acyltransferase with RING/FYVE/PHD-type zinc finger domain-containing protein [Source:UniProtKB/TrEMBL;Acc:A0A1I9LNX5]
	AT2G03680	0.000799338918114662	-1.88697104034632	SPR1	protein_coding	Protein SPIRAL1 [Source:UniProtKB/Swiss-Prot;Acc:Q9SJW3]
	AT3G13740	0.00592372663554832	-1.88431249350224		protein_coding	Ribonuclease III family protein [Source:UniProtKB/TrEMBL;Acc:A0A1I9LL75]
	AT5G44785	0.00370277630809427	-1.88411666242952	OSB3	protein_coding	Organellar single-stranded DNA binding protein 3 [Source:UniProtKB/TrEMBL;Acc:F4KBP3]
	AT4G14240	0.00389290785768496	-1.88316131258927	CBSDUF1	protein_coding	DUF21 domain-containing protein At4g14240 [Source:UniProtKB/Swiss-Prot;Acc:Q67XQ0]
	AT1G24160	0.00624737577399764	-1.88314794768309		protein_coding	F3I6.9 protein [Source:UniProtKB/TrEMBL;Acc:O48683]
	AT3G48530	0.00140638313034806	-1.88259004587658	KING1	protein_coding	SNF1-related protein kinase regulatory subunit gamma-1 [Source:UniProtKB/Swiss-Prot;Acc:Q8LBB2]
	AT2G32080	0.00344978963534895	-1.88075592326529	PURA1	protein_coding	PUR ALPHA-1 [Source:UniProtKB/TrEMBL;Acc:A0A178VXA3]
	AT3G29230	0.00658496764349024	-1.88021833747384	PCMP-E27	protein_coding	Pentatricopeptide repeat-containing protein At3g29230 [Source:UniProtKB/Swiss-Prot;Acc:Q9LS72]
	AT5G08690	0.00309703143324369	-1.88017148419791		protein_coding	ATP synthase subunit beta-2, mitochondrial [Source:UniProtKB/Swiss-Prot;Acc:P83484]
	AT1G59900	0.00141656367802766	-1.87982940273961	E1 ALPHA	protein_coding	Pyruvate dehydrogenase E1 component subunit alpha-1, mitochondrial [Source:UniProtKB/Swiss-Prot;Acc:P52901]
	AT2G26930	0.000122044896872627	-1.8780824900994	ISPE	protein_coding	PDE277 [Source:UniProtKB/TrEMBL;Acc:A0A178VZZ2]
	AT5G49890	0.00281727653281991	-1.87654464381588	CLC-C	protein_coding	Chloride channel protein CLC-c [Source:UniProtKB/Swiss-Prot;Acc:Q96282]
	AT3G19830	0.00511881248614963	-1.87477298011845	NTMC2TYPE5.2	protein_coding	Calcium-dependent lipid-binding (CaLB domain) family protein [Source:UniProtKB/TrEMBL;Acc:B6ETT7]
	AT5G16390	0.00189436483277387	-1.87476168926238	BCCP1	protein_coding	Biotin carboxyl carrier protein of acetyl-CoA carboxylase 1, chloroplastic [Source:UniProtKB/Swiss-Prot;Acc:Q42533]
	AT5G52520	0.00820159469362427	-1.87406759120882	OVA6	protein_coding	Proline--tRNA ligase, chloroplastic/mitochondrial [Source:UniProtKB/Swiss-Prot;Acc:Q9FYR6]
	AT4G38510	0.000637511250022347	-1.87402936100175		protein_coding	ATPase, V1 complex, subunit B protein [Source:UniProtKB/TrEMBL;Acc:F4JTQ0]
	AT4G22150	0.000646364054790221	-1.87282257478509	PUX3	protein_coding	Plant UBX domain-containing protein 3 [Source:UniProtKB/Swiss-Prot;Acc:Q9SUG6]
	AT2G39130	0.000417585160276082	-1.87157261460441	AVT1C	protein_coding	Amino acid transporter AVT1C [Source:UniProtKB/Swiss-Prot;Acc:F4IUW3]
	AT1G70730	0.00274400495013661	-1.8714455475573	PGM2	protein_coding	Phosphoglucomutase/phosphomannomutase family protein [Source:UniProtKB/TrEMBL;Acc:F4I6W4]
	AT4G00720	0.000646364054790221	-1.87062546356461	ASK8	protein_coding	Shaggy related protein kinase theta [Source:UniProtKB/TrEMBL;Acc:Q0WWY4]
	AT5G04740	0.00066453187372022	-1.86969922751073	ACR12	protein_coding	ACR12 [Source:UniProtKB/TrEMBL;Acc:A0A178UNY1]
	AT5G51970	0.00106232686642491	-1.86923828098151	SDH	protein_coding	Sorbitol dehydrogenase [Source:UniProtKB/Swiss-Prot;Acc:Q9FJ95]
	AT2G35410	0.00104359075356297	-1.8678528469966		protein_coding	Putative chloroplast RNA binding protein [Source:UniProtKB/TrEMBL;Acc:O82299]
	AT4G17360	0.00670414864317665	-1.86680792832765	PURU2	protein_coding	Formyltetrahydrofolate deformylase 2, mitochondrial [Source:UniProtKB/Swiss-Prot;Acc:F4JP46]
	AT5G50430	0.00104794750123523	-1.86475977682439	UBC33	protein_coding	Probable ubiquitin-conjugating enzyme E2 33 [Source:UniProtKB/Swiss-Prot;Acc:Q9FK29]
	AT5G16840	9.18472777051349e-05	-1.8646836544485	BPA1	protein_coding	binding partner of acd11 1 [Source:TAIR;Acc:AT5G16840]
	AT2G34470	0.000371499743593868	-1.8641442554186	UREG	protein_coding	Urease accessory protein G [Source:UniProtKB/TrEMBL;Acc:F4IHW4]
	AT5G64300	0.00450481308122293	-1.86336302819828	RIBA1	protein_coding	RIBA1 [Source:UniProtKB/TrEMBL;Acc:A0A178UCT4]
	AT1G24764	0.00901533810602522	-1.8620926903552	ATMAP70-2	protein_coding	microtubule-associated proteins 70-2 [Source:TAIR;Acc:AT1G24764]
	AT5G02890	0.00981750150886708	-1.86136589785733		protein_coding	At5g02890 [Source:UniProtKB/TrEMBL;Acc:Q9LYZ6]
	AT2G37470	0.00888800539688634	-1.86105705293228		protein_coding	Histone H2B.4 [Source:UniProtKB/Swiss-Prot;Acc:Q9ZUS0]
[truncated: 395 more rows]
