# Supplementary material for: NuA4 and H2A.Z control environmental responses and autotrophic growth in Arabidopsis
Source: Nat Commun. 2022 Jan 12;13:277. doi: 10.1038/s41467-021-27882-5 (PMC8755797; doi:10.1038/s41467-021-27882-5)
Supplement: Supplementary file 7 — Supplementary Data 4 [file 41467_2021_27882_MOESM7_ESM.xlsx]

## Sheet: Atepl1-2_up
	All nuclear genes showing at least 1.5- fold increase in transcript level in Atepl1-2 as determined by RNA-seq
	ID	FDR	Fold_change	Gene_name	Gene_type	Gene_description
	AT2G44240	7.87258929222609e-07	5111.77023368697		protein_coding	At2g44240/F4I1.5 [Source:UniProtKB/TrEMBL;Acc:O64859]
	AT2G14610	1.84891948039636e-06	3874.48332536767	PR1	protein_coding	Pathogenesis-related protein 1 [Source:UniProtKB/Swiss-Prot;Acc:P33154]
	AT2G26400	6.19304639342382e-06	1263.63387910929	ARD	protein_coding	acireductone dioxygenase 3 [Source:TAIR;Acc:AT2G26400]
	AT1G67980	8.16727265341836e-07	1007.27398299052	CCOAMT	protein_coding	Putative caffeoyl-CoA O-methyltransferase At1g67980 [Source:UniProtKB/Swiss-Prot;Acc:Q9C9W3]
	AT4G21840	3.57205042948298e-06	917.666128654323	MSRB8	protein_coding	MSRB8 [Source:UniProtKB/TrEMBL;Acc:A0A178V0W9]
	AT3G15536	8.82595805915482e-07	741.046586122055		ncRNA	Unknown gene [Source:TAIR;Acc:AT3G15536]
	AT4G10500	2.25072968770445e-07	656.979407922279	DLO1	protein_coding	Protein DMR6-LIKE OXYGENASE 1 [Source:UniProtKB/Swiss-Prot;Acc:Q9ZSA8]
	AT5G66690	3.30949589251442e-05	568.251418674225	UGT72E2	protein_coding	Glycosyltransferase (Fragment) [Source:UniProtKB/TrEMBL;Acc:W8PUV8]
	AT3G57950	6.97006992446329e-07	534.134913489372		protein_coding	At3g57950 [Source:UniProtKB/TrEMBL;Acc:Q9M2Q3]
	AT5G51465	2.44450871513896e-05	514.551235887629		protein_coding
	AT4G37410	1.08482645493887e-05	375.827999074529	CYP81F4	protein_coding	Cytochrome P450 81F4 [Source:UniProtKB/Swiss-Prot;Acc:Q9SZU1]
	AT1G73260	0.00117884588200647	351.609770871199	KTI1	protein_coding	Kunitz trypsin inhibitor 1 [Source:UniProtKB/Swiss-Prot;Acc:Q8RXD5]
	AT2G43570	6.30982395610915e-08	348.918125804619	CHI	protein_coding	CHI [Source:UniProtKB/TrEMBL;Acc:A0A178W3M3]
	AT3G57260	8.66163213572747e-08	325.733349143956	BGL2	protein_coding	Beta-1,3-glucanase 2 [Source:UniProtKB/TrEMBL;Acc:A0A1I9LMG6]
	AT5G24540	2.93849440161445e-05	324.012088825736	BGLU31	protein_coding	Beta-glucosidase 31 [Source:UniProtKB/Swiss-Prot;Acc:Q9FLU9]
	AT4G11650	0.000238586271337641	323.951706199612	OSM34	protein_coding	OSM34 [Source:UniProtKB/TrEMBL;Acc:A0A178V0T2]
	AT1G66960	6.31511115583666e-05	314.029795680326		protein_coding	Terpenoid cyclases family protein [Source:TAIR;Acc:AT1G66960]
	AT1G73330	0.000179539471342112	300.909229913068	ATDR4	protein_coding	Dr4 protein [Source:UniProtKB/TrEMBL;Acc:Q39091]
	AT2G25440	1.43012603640393e-05	298.596728952836	AtRLP20	protein_coding	Putative disease resistance protein [Source:UniProtKB/TrEMBL;Acc:Q9SKK5]
	AT4G13890	6.5899698370737e-06	279.393557169514	SHM5	protein_coding	Serine hydroxymethyltransferase 5 [Source:UniProtKB/Swiss-Prot;Acc:Q9SVM4]
	AT5G22570	1.5017116565706e-05	270.334532767642	WRKY38	protein_coding	Probable WRKY transcription factor 38 [Source:UniProtKB/Swiss-Prot;Acc:Q8GWF1]
	AT1G52857	2.13336123309008e-05	269.133532029421		protein_coding	unknown protein; FUNCTIONS IN: molecular_function unknown; INVOLVED IN: biological_process unknown; LOCATED IN: cellular_component unknown; Has 2 Blast hits to 2 proteins in 1 species: Archae - 0; Bacteria - 0; Metazoa - 0; Fungi - 0; Plants - 2; Vi /.../- 0; Other Eukaryotes - 0 (source: NCBI BLink). [Source:TAIR;Acc:AT1G52857]
	AT5G13080	3.31969580985108e-05	264.215949090836	WRKY75	protein_coding	WRKY75 [Source:UniProtKB/TrEMBL;Acc:A0A178UJF4]
	AT5G52720	0.000200442982740384	256.226533108617		protein_coding	Copper transport protein family [Source:TAIR;Acc:AT5G52720]
	AT1G32350	1.81726808907782e-05	250.386276795947	AOX3	protein_coding	Ubiquinol oxidase 3, mitochondrial [Source:UniProtKB/Swiss-Prot;Acc:Q8LEE7]
	AT1G65483	0.000163158975677412	246.583271491758		protein_coding	Putative uncharacterized protein [Source:UniProtKB/TrEMBL;Acc:Q1G3X9]
	AT3G05727	0.000298503740150076	245.996555822345		protein_coding	Defensin-like protein 204 [Source:UniProtKB/Swiss-Prot;Acc:Q56XB0]
	AT1G55775	1.23070057461279e-05	220.744132061712		protein_coding	Heavy metal-associated domain protein [Source:UniProtKB/TrEMBL;Acc:A0A1P8AT75]
	AT1G33950	3.6712350256868e-05	215.076663626041	IAN7	protein_coding	Immune-associated nucleotide-binding protein 7 [Source:UniProtKB/Swiss-Prot;Acc:Q9C8V2]
	AT1G66700	4.33543790588758e-05	212.091047532019	PXMT1	protein_coding	Paraxanthine methyltransferase 1 [Source:UniProtKB/Swiss-Prot;Acc:Q9C9M3]
	AT4G19970	0.000343132920183434	203.509816376723		protein_coding	CONTAINS InterPro DOMAIN/s: Nucleotide-diphospho-sugar transferase, predicted (InterPro:IPR005069); BEST Arabidopsis thaliana protein match is: Nucleotide-diphospho-sugar transferase family protein (TAIR:AT5G44820.1); Has 801 Blast hits to 466 prote /.../ 35 species: Archae - 0; Bacteria - 0; Metazoa - 2; Fungi - 0; Plants - 750; Viruses - 0; Other Eukaryotes - 49 (source: NCBI BLink). [Source:TA…
	AT1G22990	0.000110160191160892	202.333966346783	HIPP22	protein_coding	HIPP22 [Source:UniProtKB/TrEMBL;Acc:A0A178WF89]
	AT3G45330	1.61965978400396e-06	200.364952266686	LECRK11	protein_coding	Putative L-type lectin-domain containing receptor kinase I.1 [Source:UniProtKB/Swiss-Prot;Acc:Q9M3E5]
	AT1G52100	1.37466715000677e-05	200.129469508091		protein_coding	Mannose-binding lectin superfamily protein [Source:TAIR;Acc:AT1G52100]
	AT4G04510	9.13635679910581e-06	197.92150337096	CRK38	protein_coding	cysteine-rich RLK (RECEPTOR-like protein kinase) 38 [Source:TAIR;Acc:AT4G04510]
	AT1G33840	2.61613123224617e-06	196.194221463366		protein_coding	Protein of unknown function (DUF567) [Source:TAIR;Acc:AT1G33840]
	AT3G29250	0.000141970843112525	196.092004876656	SDR4	protein_coding	Short-chain dehydrogenase reductase 4 [Source:UniProtKB/Swiss-Prot;Acc:F4J2Z7]
	AT2G06185	2.07597938595307e-05	187.173714881781		lncRNA
	ENSRNA049757982	0.000152085711230633	184.509708261878	ath-MIR2936	pre_miRNA
	AT1G33730	8.10810497276129e-06	182.181743905993	CYP76C5	protein_coding	Cytochrome P450, family 76, subfamily C, polypeptide 5 [Source:UniProtKB/TrEMBL;Acc:F4HRA1]
	AT3G09940	1.08482645493887e-05	180.528909158734	MDAR3	protein_coding	Monodehydroascorbate reductase 3 [Source:UniProtKB/Swiss-Prot;Acc:Q9SR59]
	AT5G18350	2.99389951952011e-06	178.532291801378		protein_coding	Disease resistance protein (TIR-NBS-LRR class) family [Source:UniProtKB/TrEMBL;Acc:F4JWL7]
	AT4G11655	0.00012382617026759	170.206238360143		protein_coding	CASP-like protein [Source:UniProtKB/TrEMBL;Acc:A0A178USV5]
	AT5G38344	5.95176481351519e-06	169.167045593463		protein_coding	Putative uncharacterized protein [Source:UniProtKB/TrEMBL;Acc:Q9FKM8]
	AT3G45130	2.38691779119462e-05	165.977646950485	LAS1	protein_coding	Terpene cyclase/mutase family member [Source:UniProtKB/TrEMBL;Acc:A0A1I9LTE4]
	AT1G33960	1.66981429971339e-06	165.448806643114	AIG1	protein_coding	P-loop containing nucleoside triphosphate hydrolases superfamily protein [Source:TAIR;Acc:AT1G33960]
	AT3G49340	3.46573757765825e-05	160.472118247121		protein_coding	Cysteine protease-like protein [Source:UniProtKB/TrEMBL;Acc:Q9SG15]
	AT1G65610	9.89773467395306e-05	159.373181237429	KOR2	protein_coding	Endoglucanase 7 [Source:UniProtKB/Swiss-Prot;Acc:O04478]
	AT1G05880	8.82595805915482e-07	156.15588572834	ARI12	protein_coding	Probable E3 ubiquitin-protein ligase ARI12 [Source:UniProtKB/Swiss-Prot;Acc:Q84RQ9]
	AT5G42800	3.6609422961718e-05	154.130631550244	DFRA	protein_coding	Dihydroflavonol reductase [Source:UniProtKB/TrEMBL;Acc:B1GV15]
	AT3G16450	1.35460968794441e-05	152.548737241273	JAL33	protein_coding	Jacalin-related lectin 33 [Source:UniProtKB/Swiss-Prot;Acc:O04311]
	AT1G44130	2.16241378100658e-05	152.453745345655		protein_coding	Eukaryotic aspartyl protease family protein [Source:UniProtKB/TrEMBL;Acc:Q9C6Y5]
	AT1G47890	2.92232028825292e-05	152.024916227549	AtRLP7	protein_coding	Disease resistance protein, putative; 3954-7013 [Source:UniProtKB/TrEMBL;Acc:Q9C699]
	AT4G11070	3.82929461772619e-06	151.835076709111	WRKY41	protein_coding	Probable WRKY transcription factor 41 [Source:UniProtKB/Swiss-Prot;Acc:Q8H0Y8]
	AT1G58225	6.54920877248922e-07	151.542152169394		protein_coding	At1g58225 [Source:UniProtKB/TrEMBL;Acc:Q8GW35]
	AT5G64810	0.000326588335977301	149.293345672521	WRKY51	protein_coding	Probable WRKY transcription factor 51 [Source:UniProtKB/Swiss-Prot;Acc:Q93WU9]
	AT5G39720	3.90025369526632e-05	148.176097920799	AIG2LA	protein_coding	At5g39720 [Source:UniProtKB/TrEMBL;Acc:A2RVP6]
	AT4G04500	2.25072968770445e-07	147.649665197472	CRK37	protein_coding	Cysteine-rich receptor-like protein kinase 37 [Source:UniProtKB/Swiss-Prot;Acc:Q9XEC7]
	AT3G18250	0.000237060064739426	146.514039211381		protein_coding	Putative membrane lipoprotein [Source:UniProtKB/TrEMBL;Acc:Q6E248]
	AT5G24200	4.57606450775314e-08	146.127077885175		protein_coding	alpha/beta-Hydrolases superfamily protein [Source:TAIR;Acc:AT5G24200]
	AT1G76960	4.70205992260455e-07	145.567417367311		protein_coding	F22K20.6 protein [Source:UniProtKB/TrEMBL;Acc:O49282]
	AT4G14630	0.000213179903913866	143.721473455097	GLP9	protein_coding	At4g14630 [Source:UniProtKB/TrEMBL;Acc:Q56XY5]
	AT5G17220	3.16660630908626e-05	141.787891456747	GSTF12	protein_coding	Glutathione S-transferase F12 [Source:UniProtKB/Swiss-Prot;Acc:Q9FE46]
	AT3G53150	9.26994756858141e-06	141.783977849595	UGT73D1	protein_coding	UDP-glucosyl transferase 73D1 [Source:TAIR;Acc:AT3G53150]
	AT4G05030	0.000118845938749514	135.803521878697		protein_coding	AT4g05030 protein [Source:UniProtKB/TrEMBL;Acc:Q9S9T4]
	AT5G62150	0.000148975556971685	135.560971294995		protein_coding	At5g62150 [Source:UniProtKB/TrEMBL;Acc:Q9FIS3]
	AT3G13433	0.000506628830382105	134.472884997536		protein_coding	Transmembrane protein [Source:UniProtKB/TrEMBL;Acc:F4JDB5]
	AT5G63225	0.000152507288541442	133.673241389275		protein_coding	At5g63230 [Source:UniProtKB/TrEMBL;Acc:Q8GX54]
	AT5G62480	4.39492432061618e-06	131.414572302521	GSTU9	protein_coding	Glutathione S-transferase U9 [Source:UniProtKB/Swiss-Prot;Acc:Q9FUT0]
	AT4G37010	1.83188229144161e-05	129.213763011649	CEN2	protein_coding	Centrin 2 [Source:UniProtKB/TrEMBL;Acc:B6EUB9]
	AT2G45220	1.41305980874725e-05	128.863388175603	PME17	protein_coding	Probable pectinesterase/pectinesterase inhibitor 17 [Source:UniProtKB/Swiss-Prot;Acc:O22149]
	AT4G25000	6.30982395610915e-08	127.907258239997	AMY1	protein_coding	Alpha-amylase 1 [Source:UniProtKB/Swiss-Prot;Acc:Q8VZ56]
	AT3G13950	1.24605150522262e-06	127.59899249162		protein_coding	AT3G13950 protein [Source:UniProtKB/TrEMBL;Acc:B9DG91]
	AT2G33080	7.39679211677805e-05	126.193130689738	AtRLP28	protein_coding	Putative leucine-rich repeat disease resistance protein [Source:UniProtKB/TrEMBL;Acc:O49325]
	AT5G38350	8.51382565879012e-06	125.989548021957		protein_coding	Disease resistance protein (NBS-LRR class) family [Source:UniProtKB/TrEMBL;Acc:Q9FF28]
	AT1G11600	2.44450871513896e-05	124.609213422313	CYP77B1	protein_coding	Cytochrome P450 like protein [Source:UniProtKB/TrEMBL;Acc:Q9SAB7]
	AT4G24000	0.000344508191709269	117.546483020044	CSLG2	protein_coding	Glycosyltransferase (Fragment) [Source:UniProtKB/TrEMBL;Acc:W8Q6J0]
	AT3G13610	3.77663739269625e-05	116.68813463757	F6'H1	protein_coding	Feruloyl CoA ortho-hydroxylase 1 [Source:UniProtKB/Swiss-Prot;Acc:Q9LHN8]
	AT4G21120	3.26390447691713e-06	115.988571033614	CAT1	protein_coding	CAT1 [Source:UniProtKB/TrEMBL;Acc:A0A178UYU0]
	AT1G66870	9.37782474795134e-06	115.588002532332		protein_coding	Carbohydrate-binding X8 domain superfamily protein [Source:TAIR;Acc:AT1G66870]
	AT4G21830	0.000250651728038965	112.6500383939	MSRB7	protein_coding	Peptide methionine sulfoxide reductase B7 [Source:UniProtKB/Swiss-Prot;Acc:Q8VY86]
	AT4G22513	6.02122467419948e-06	112.058657783872		protein_coding	Bifunctional inhibitor/lipid-transfer protein/seed storage 2S albumin superfamily protein [Source:UniProtKB/TrEMBL;Acc:A8MQX6]
	AT3G26470	5.69612363997353e-05	111.192565725593		protein_coding	Powdery mildew resistance protein, RPW8 domain-containing protein [Source:UniProtKB/TrEMBL;Acc:Q9LIM8]
	AT1G75040	7.51449038507561e-08	110.734559529866	PR5	protein_coding	Pathogenesis-related protein 5 [Source:UniProtKB/Swiss-Prot;Acc:P28493]
	AT5G38250	0.000152166043322912	110.488830474061	LRK10L-2.3	protein_coding	LEAF RUST 10 DISEASE-RESISTANCE LOCUS RECEPTOR-LIKE PROTEIN KINASE-like 2.3 [Source:UniProtKB/Swiss-Prot;Acc:F4KA51]
	AT4G00700	2.29712565701065e-07	105.688946707866		protein_coding	C2 calcium/lipid-binding plant phosphoribosyltransferase family protein [Source:UniProtKB/TrEMBL;Acc:Q8RXU9]
	AT4G23700	1.24605150522262e-06	105.234923653914	CHX17	protein_coding	Cation/H(+) antiporter 17 [Source:UniProtKB/Swiss-Prot;Acc:Q9SUQ7]
	AT5G64110	0.000153898367502393	105.16687763054	PER70	protein_coding	Peroxidase [Source:UniProtKB/TrEMBL;Acc:A0A178UNC2]
	AT3G57270	5.05680409064969e-05	103.970809344012	BG1	protein_coding	Probable glucan endo-1,3-beta-glucosidase BG1 [Source:UniProtKB/Swiss-Prot;Acc:Q9M2M0]
	AT2G18660	2.0466514435497e-07	102.491450268965	EGC2	protein_coding	EG45-like domain containing protein 2 [Source:UniProtKB/Swiss-Prot;Acc:Q9ZV52]
	AT2G12205	3.52769787436888e-06	100.997356155826		protein_coding
	AT1G62360	1.04152980860927e-05	100.824509652799	STM	protein_coding	Homeobox protein SHOOT MERISTEMLESS [Source:UniProtKB/Swiss-Prot;Acc:Q38874]
	AT1G26390	0.00157686090821404	100.41230231878	FOX2	protein_coding	Berberine bridge enzyme-like 4 [Source:UniProtKB/Swiss-Prot;Acc:Q9FZC5]
	AT3G29590	1.98551786922629e-05	99.438639604418	5MAT	protein_coding	Malonyl-CoA:anthocyanidin 5-O-glucoside-6''-O-malonyltransferase [Source:UniProtKB/Swiss-Prot;Acc:Q9LJB4]
	AT2G39310	8.04278521397731e-05	97.969910664653	JAL22	protein_coding	Jacalin-related lectin 22 [Source:UniProtKB/Swiss-Prot;Acc:O80950]
	AT4G37150	0.000144952793953565	96.9535990288778	MES9	protein_coding	MES9 [Source:UniProtKB/TrEMBL;Acc:A0A178V387]
	AT5G11920	1.34086236140111e-06	96.721251196569	CWINV6	protein_coding	Beta-fructofuranosidase, insoluble isoenzyme CWINV6 [Source:UniProtKB/Swiss-Prot;Acc:Q8W4S6]
	AT4G16260	0.000172426790033105	96.3325063093058		protein_coding	Probable glucan endo-1,3-beta-glucosidase At4g16260 [Source:UniProtKB/Swiss-Prot;Acc:Q8VZJ2]
	AT5G11940	9.53687426305393e-06	94.8739538066655	SBT3.11	protein_coding	Subtilisin-like protease SBT3.11 [Source:UniProtKB/Swiss-Prot;Acc:Q1PDX5]
	AT1G01680	1.36760208973748e-07	92.5107141886471	PUB54	protein_coding	U-box domain-containing protein 54 [Source:UniProtKB/Swiss-Prot;Acc:Q9LQ92]
	AT1G21310	0.000387028849858614	92.0807467641748	EXT3	protein_coding	Extensin-3 [Source:UniProtKB/Swiss-Prot;Acc:Q9FS16]
	AT2G23830	1.54016050844883e-06	91.9964162240636	PVA31	protein_coding	Vesicle-associated protein 3-1 [Source:UniProtKB/Swiss-Prot;Acc:O82213]
	AT2G43000	0.000767721265253803	90.9443421745844	JUB1	protein_coding	Transcription factor JUNGBRUNNEN 1 [Source:UniProtKB/Swiss-Prot;Acc:Q9SK55]
	AT2G29110	5.08665483558627e-06	89.9016344412461	ATGLR2.8	protein_coding	Glutamate receptor [Source:UniProtKB/TrEMBL;Acc:A0A1P8B074]
	AT4G23310	3.82929461772619e-06	88.9403226290082	CRK23	protein_coding	Putative cysteine-rich receptor-like protein kinase 23 [Source:UniProtKB/Swiss-Prot;Acc:O65482]
	AT1G14080	3.07634683942487e-05	88.9120298687791	FUT6	protein_coding	Fucosyltransferase 6 [Source:UniProtKB/Swiss-Prot;Acc:Q9XI80]
	AT4G19030	0.00011250519351335	88.7813536151212	NIP1-1	protein_coding	NIP11 [Source:UniProtKB/TrEMBL;Acc:A0A221J3M9]
	AT1G62500	8.00709374865198e-05	88.4986614832402		protein_coding	Bifunctional inhibitor/lipid-transfer protein/seed storage 2S albumin superfamily protein [Source:UniProtKB/TrEMBL;Acc:Q9SXE7]
	AT2G05330	0.000197930124738006	86.2578673137165		protein_coding	Putative BTB/POZ domain-containing protein At2g05330 [Source:UniProtKB/Swiss-Prot;Acc:Q9SJ29]
	AT1G13310	2.09796746903477e-05	86.1668398908532		protein_coding	Endosomal targeting BRO1-like domain-containing protein [Source:UniProtKB/TrEMBL;Acc:Q9FX66]
	AT1G68765	8.67971143241849e-05	85.881121349116	IDA	protein_coding	IDA [Source:UniProtKB/TrEMBL;Acc:A0A178WMB5]
	AT1G66860	0.000121257744256986	85.8785416500448		protein_coding	Class I glutamine amidotransferase-like superfamily protein [Source:UniProtKB/TrEMBL;Acc:Q9C9N8]
	AT5G66890	3.4224657330067e-06	85.8530731693087		protein_coding	Probable disease resistance protein At5g66890 [Source:UniProtKB/Swiss-Prot;Acc:Q9FKZ2]
	AT1G26410	1.58468160018855e-05	84.5380177318024	FOX4	protein_coding	Berberine bridge enzyme-like 6 [Source:UniProtKB/Swiss-Prot;Acc:Q9FZC7]
	AT3G44300	3.4111721077667e-05	80.608464825959	NIT2	protein_coding	NIT2 [Source:UniProtKB/TrEMBL;Acc:A0A178V952]
	AT2G30840	0.000255285290559049	79.4787968709112		protein_coding	2-oxoglutarate (2OG) and Fe(II)-dependent oxygenase superfamily protein [Source:UniProtKB/TrEMBL;Acc:O80851]
	AT3G21080	3.08997259811434e-06	79.4615647378117		protein_coding	ABC transporter-like protein [Source:UniProtKB/TrEMBL;Acc:Q9LJC4]
	AT1G63245	0.000342494365458368	79.2627621790883	CLE14	protein_coding	CLE14 [Source:UniProtKB/TrEMBL;Acc:A0A178WFK0]
	AT3G13435	0.000102997879259333	78.6825833864338		protein_coding	At3g13435 [Source:UniProtKB/TrEMBL;Acc:Q8GZ07]
	AT3G01420	0.00755954458600293	78.0610244643937	DOX1	protein_coding	Alpha-dioxygenase 1 [Source:UniProtKB/Swiss-Prot;Acc:Q9SGH6]
	AT1G19250	2.07597938595307e-05	76.9018908802543	FMO1	protein_coding	Probable flavin-containing monooxygenase 1 [Source:UniProtKB/Swiss-Prot;Acc:Q9LMA1]
	AT4G12490	0.00140961485481368	76.7012825867997		protein_coding	pEARLI1-like lipid transfer protein 2 [Source:UniProtKB/Swiss-Prot;Acc:Q9SU34]
	AT3G28510	8.87408834041003e-05	76.5277042734583		protein_coding	AAA-ATPase At3g28510 [Source:UniProtKB/Swiss-Prot;Acc:Q9LH84]
	AT4G10860	0.000651555154486687	75.9165813823286		protein_coding	F8M12.2 protein [Source:UniProtKB/TrEMBL;Acc:O81627]
	AT5G45090	1.76212666297848e-05	75.4902289440084	PP2A7	protein_coding	Uncharacterized protein PHLOEM PROTEIN 2-LIKE A7 [Source:UniProtKB/Swiss-Prot;Acc:Q9FHE5]
	AT2G24850	2.18906558158723e-07	74.4950460006713	TAT3	protein_coding	Probable aminotransferase TAT3 [Source:UniProtKB/Swiss-Prot;Acc:Q9SK47]
	AT4G23150	8.66163213572747e-08	74.1299104961353	CRK7	protein_coding	Cysteine-rich receptor-like protein kinase 7 [Source:UniProtKB/Swiss-Prot;Acc:Q8L7G3]
	AT3G20370	1.46939713228595e-05	72.7681008783102		protein_coding	AT3g20370/MQC12_13 [Source:UniProtKB/TrEMBL;Acc:Q9LTQ5]
	AT1G17615	2.60799697085207e-06	72.7618530679324		protein_coding	Disease resistance protein (TIR-NBS class) [Source:UniProtKB/TrEMBL;Acc:Q4PT31]
	AT2G37440	3.93905344120791e-06	72.0406302350032	IP5P8	protein_coding	Type I inositol polyphosphate 5-phosphatase 8 [Source:UniProtKB/Swiss-Prot;Acc:Q0WT19]
	AT1G29860	0.000107636709241132	71.9574325782754	WRKY71	protein_coding	Probable WRKY transcription factor 71 [Source:UniProtKB/Swiss-Prot;Acc:Q93WV4]
	AT3G24900	0.000160228389994938	70.100876401134	AtRLP39	protein_coding	Receptor like protein 39 [Source:UniProtKB/TrEMBL;Acc:A0A1I9LR86]
	AT1G11080	0.000182349434089467	68.3817029475009	scpl31	protein_coding	Carboxypeptidase [Source:UniProtKB/TrEMBL;Acc:F4I7C9]
	AT4G21850	3.77491389378798e-06	67.4326210297887	MSRB9	protein_coding	MSRB9 [Source:UniProtKB/TrEMBL;Acc:A0A178V287]
	AT5G54060	1.34968300346749e-05	66.9020518298169	A3G2XYLT	protein_coding	Glycosyltransferase (Fragment) [Source:UniProtKB/TrEMBL;Acc:W8Q6A1]
	AT3G09960	3.76619579648335e-06	66.8370007937047		protein_coding	Calcineurin-like metallo-phosphoesterase superfamily protein [Source:UniProtKB/TrEMBL;Acc:Q8LEC0]
	AT5G46050	1.46650050479589e-08	66.5480006298395	NPF5.2	protein_coding	Protein NRT1/ PTR FAMILY 5.2 [Source:UniProtKB/Swiss-Prot;Acc:Q9FNL7]
	AT3G63380	5.08620885650479e-06	66.31333238432	ACA12	protein_coding	Calcium-transporting ATPase [Source:UniProtKB/TrEMBL;Acc:A0A178VEV7]
	AT5G46960	0.00151147942026763	65.8964230349548	PMEI12	protein_coding	Pectinesterase inhibitor 12 [Source:UniProtKB/Swiss-Prot;Acc:Q9FJR5]
	AT1G52810	3.96040256418416e-05	65.8888058775477		protein_coding	2-oxoglutarate (2OG) and Fe(II)-dependent oxygenase superfamily protein [Source:UniProtKB/TrEMBL;Acc:Q9C937]
	AT5G64000	9.49360453980823e-08	65.646383397905	SAL2	protein_coding	SAL2 phosphatase [Source:UniProtKB/Swiss-Prot;Acc:O49623]
	AT4G18430	0.000200323765042427	64.5122481668045	RABA1E	protein_coding	Ras-related protein RABA1e [Source:UniProtKB/Swiss-Prot;Acc:O49513]
	AT5G11930	7.87472710221216e-06	63.5232155762508	GRXC10	protein_coding	Glutaredoxin-C10 [Source:UniProtKB/Swiss-Prot;Acc:Q29PZ1]
	AT5G53110	7.93260527910967e-06	63.4196089092828		protein_coding	RING/U-box superfamily protein [Source:UniProtKB/TrEMBL;Acc:F4KJ04]
	AT2G40740	2.70019159303234e-05	62.6695658444542	WRKY55	protein_coding	WRKY DNA-binding protein 55 [Source:TAIR;Acc:AT2G40740]
	AT3G09260	1.98551786922629e-05	62.4914327424709	BGLU23	protein_coding	PYK10 [Source:UniProtKB/TrEMBL;Acc:A0A178VCN3]
	AT1G14880	6.73683385113491e-06	62.0638301003547	PCR1	protein_coding	Protein PLANT CADMIUM RESISTANCE 1 [Source:UniProtKB/Swiss-Prot;Acc:Q9LQU2]
	AT2G28755	9.14255362024332e-06	61.0367240573201		protein_coding	UDP-D-glucuronate carboxy-lyase-related [Source:TAIR;Acc:AT2G28755]
	AT2G29350	1.50736800245365e-06	60.637380684162	SAG13	protein_coding	SAG13 [Source:UniProtKB/TrEMBL;Acc:A0A178VTS8]
	AT1G36622	0.000155462480616827	60.4293762347589		protein_coding	Putative uncharacterized protein [Source:UniProtKB/TrEMBL;Acc:Q1G3E7]
	AT1G54010	1.86030264849159e-07	58.4150646960279	GLL23	protein_coding	Inactive GDSL esterase/lipase-like protein 23 [Source:UniProtKB/Swiss-Prot;Acc:Q8W4H8]
	AT5G52730	4.13259665845877e-05	58.3492166874416	HIPP11	protein_coding	Heavy metal-associated isoprenylated plant protein 11 [Source:UniProtKB/Swiss-Prot;Acc:Q9LTE4]
	AT1G66465	3.08552766614468e-06	57.1848997080945		protein_coding	Transmembrane protein [Source:UniProtKB/TrEMBL;Acc:A0A1P8ASK0]
	AT5G19880	0.000103183258476022	57.1400446373794	PER58	protein_coding	Peroxidase 58 [Source:UniProtKB/Swiss-Prot;Acc:P59120]
	AT4G30140	0.000236905179595119	56.6406319581003	CDEF1	protein_coding	CDEF1 [Source:UniProtKB/TrEMBL;Acc:A0A178V2L8]
	AT4G29030	0.000147681228577179	56.5251976208872		protein_coding	Glycine-rich protein like [Source:UniProtKB/TrEMBL;Acc:Q9SZD3]
	AT5G06585	4.66459954107964e-06	56.4171156510892		lncRNA
	AT3G48850	0.00012578575855996	55.1639649560159	MPT2	protein_coding	Mitochondrial phosphate carrier protein 2, mitochondrial [Source:UniProtKB/Swiss-Prot;Acc:Q9M2Z8]
	AT5G44563	0.000337375956626709	55.0417375989402		protein_coding	Transmembrane protein [Source:UniProtKB/TrEMBL;Acc:A0A1P8BDK1]
	AT1G65690	2.28667271607835e-07	54.6299783274639	NHL6	protein_coding	NDR1/HIN1-like protein 6 [Source:UniProtKB/Swiss-Prot;Acc:Q8LD98]
	AT3G52748	0.00101320382831006	54.3677418823083		ncRNA	other RNA [Source:TAIR;Acc:AT3G52748]
	AT4G04490	2.73233761611321e-07	54.2547671593289	CRK36	protein_coding	Cysteine-rich receptor-like protein kinase 36 [Source:UniProtKB/Swiss-Prot;Acc:Q9XEC6]
	AT2G30750	4.89092957696703e-06	53.5045848749375	CYP71A12	protein_coding	Cytochrome P450 71A12 [Source:UniProtKB/Swiss-Prot;Acc:O49340]
	AT5G44990	0.000125015049819209	53.3885636731445		protein_coding	Glutathione S-transferase family protein [Source:UniProtKB/TrEMBL;Acc:Q9FL98]
	AT1G72540	0.000401309577493873	53.1703174798946		protein_coding	Putative receptor-like protein kinase At1g72540 [Source:UniProtKB/Swiss-Prot;Acc:Q9CAH1]
	AT5G38900	2.16957666793878e-06	52.7924013211846		protein_coding	Thioredoxin superfamily protein [Source:TAIR;Acc:AT5G38900]
	AT1G26420	7.11337824599581e-06	52.3928608674765	FOX5	protein_coding	Berberine bridge enzyme-like 7 [Source:UniProtKB/Swiss-Prot;Acc:Q9FZC8]
	AT1G67105	0.00016544229206822	52.3395018567789		ncRNA	other RNA [Source:TAIR;Acc:AT1G67105]
	AT5G44610	0.000236099507789195	51.9419056126362	PCAP2	protein_coding	Plasma membrane-associated cation-binding protein 2 [Source:UniProtKB/Swiss-Prot;Acc:Q9LU05]
	AT2G38390	3.00091737186799e-05	51.7550888334297	PER23	protein_coding	Peroxidase 23 [Source:UniProtKB/Swiss-Prot;Acc:O80912]
	AT1G29270	0.00157223151562794	51.5622602059188		protein_coding	unknown protein; BEST Arabidopsis thaliana protein match is: unknown protein (TAIR:AT2G40435.1); Has 98 Blast hits to 98 proteins in 15 species: Archae - 0; Bacteria - 0; Metazoa - 0; Fungi - 0; Plants - 98; Viruses - 0; Other Eukaryotes - 0 (source /.../ BLink). [Source:TAIR;Acc:AT1G29270]
	AT4G11170	8.64201416165404e-05	51.1204063905284		protein_coding	Putative disease resistance protein At4g11170 [Source:UniProtKB/Swiss-Prot;Acc:O82500]
	AT2G37750	0.00091692367755625	50.6727025886883		protein_coding	Expressed protein [Source:UniProtKB/TrEMBL;Acc:O80943]
	AT4G12480	0.000465712924552568	50.5761944467194	EARLI1	protein_coding	PEARLI 1 [Source:UniProtKB/TrEMBL;Acc:A0A178V1J0]
	AT3G15534	0.000197821987298496	50.2328553164147		protein_coding	unknown protein; FUNCTIONS IN: molecular_function unknown; INVOLVED IN: biological_process unknown; LOCATED IN: cellular_component unknown; BEST Arabidopsis thaliana protein match is: unknown protein (TAIR:AT1G52855.1); Has 30201 Blast hits to 17322 /.../ins in 780 species: Archae - 12; Bacteria - 1396; Metazoa - 17338; Fungi - 3422; Plants - 5037; Viruses - 0; Other Eukaryotes - 2996 (source: NC…
	AT3G10320	9.46934082895596e-05	50.1508011400575		protein_coding	F14P13.8 protein [Source:UniProtKB/TrEMBL;Acc:Q9SS43]
	AT4G21903	1.5017116565706e-05	50.0303700263456		protein_coding	Protein DETOXIFICATION [Source:UniProtKB/TrEMBL;Acc:F4JKB8]
	AT1G65484	0.000158967320135265	49.3988715634238		protein_coding	unknown protein; FUNCTIONS IN: molecular_function unknown; INVOLVED IN: biological_process unknown; LOCATED IN: endomembrane system; Has 30201 Blast hits to 17322 proteins in 780 species: Archae - 12; Bacteria - 1396; Metazoa - 17338; Fungi - 3422; /.../ - 5037; Viruses - 0; Other Eukaryotes - 2996 (source: NCBI BLink). [Source:TAIR;Acc:AT1G65484]
	AT1G61810	3.82595560580472e-05	49.1643464680577	BGLU45	protein_coding	Beta-glucosidase 45 [Source:UniProtKB/TrEMBL;Acc:F4HVG0]
	AT2G14580	0.00029523759237829	49.1395054322437	PRB1	protein_coding	Pathogenesis-related protein 1 [Source:UniProtKB/Swiss-Prot;Acc:Q9ZNS4]
	AT1G51860	3.25782961329995e-05	49.1109571162277		protein_coding	Probable LRR receptor-like serine/threonine-protein kinase At1g51860 [Source:UniProtKB/Swiss-Prot;Acc:C0LGG4]
	AT2G29460	4.01256407824489e-06	48.329719460998	GSTU4	protein_coding	Glutathione S-transferase U4 [Source:UniProtKB/Swiss-Prot;Acc:Q9ZW27]
	AT5G02780	0.00027432324087953	47.3457646870692	GSTL1	protein_coding	Glutathione S-transferase L1 [Source:UniProtKB/Swiss-Prot;Acc:Q6NLB0]
	AT1G13710	2.67896852151171e-05	47.2403102278416	CYP78A5	protein_coding	Cytochrome P450 78A5 [Source:UniProtKB/Swiss-Prot;Acc:Q9LMX7]
	AT3G22600	9.09016077190929e-06	47.1689964827946		protein_coding	AT3g22600/F16J14_17 [Source:UniProtKB/TrEMBL;Acc:Q9LJ86]
	AT3G25010	2.01591837164674e-07	47.0221624266091	AtRLP41	protein_coding	Receptor like protein 41 [Source:UniProtKB/TrEMBL;Acc:A0A1I9LTP5]
	AT3G28580	6.41456056440283e-05	46.8319277919909		protein_coding	AAA-ATPase At3g28580 [Source:UniProtKB/Swiss-Prot;Acc:Q9LJJ7]
	AT4G19720	4.18448721437801e-05	46.5635262981745		protein_coding	Glycosyl hydrolase family protein with chitinase insertion domain [Source:TAIR;Acc:AT4G19720]
	AT5G52860	1.36673630212561e-05	45.7447296300584	ABCG8	protein_coding	ABC transporter G family member 8 [Source:UniProtKB/Swiss-Prot;Acc:Q9FLX5]
	AT1G21240	1.72431017963109e-06	45.1810850636098	WAK3	protein_coding	Wall-associated receptor kinase 3 [Source:UniProtKB/Swiss-Prot;Acc:Q9LMN8]
	AT2G06065	0.000504685080538148	44.7966888166243		lncRNA
	AT1G76930	0.000212041490885725	44.7472389681152	ATEXT4	protein_coding	extensin 4 [Source:TAIR;Acc:AT1G76930]
	AT2G43510	1.66375746384601e-05	44.6601154344721	ATTI1	protein_coding	TI1 [Source:UniProtKB/TrEMBL;Acc:A0A178VRC4]
	AT5G10760	5.27924664521413e-06	44.6080969379238	AED1	protein_coding	Aspartyl protease AED1 [Source:UniProtKB/Swiss-Prot;Acc:Q9LEW3]
	AT5G11210	0.00376092607414849	44.4403969627984	GLR2.5	protein_coding	Glutamate receptor 2.5 [Source:UniProtKB/Swiss-Prot;Acc:Q9LFN5]
	AT2G23030	0.000174499104767917	44.2777719958627	SRK2J	protein_coding	SNRK2.9 [Source:UniProtKB/TrEMBL;Acc:A0A178VSC8]
	AT1G09935	3.87993320749484e-06	44.2108765575748		protein_coding	Phosphoglycerate mutase family protein [Source:UniProtKB/TrEMBL;Acc:F4I2N3]
	AT3G16430	3.77728731258404e-05	44.1826508977961	PBP2	protein_coding	PYK10-binding protein 2 [Source:UniProtKB/Swiss-Prot;Acc:O04313]
	AT5G14490	5.80500540264504e-05	44.1085963113673	anac085	protein_coding	NAC domain containing protein 85 [Source:TAIR;Acc:AT5G14490]
	AT1G53990	6.51240367469915e-06	44.0821189321961	GLIP3	protein_coding	GDSL esterase/lipase 3 [Source:UniProtKB/Swiss-Prot;Acc:Q9SYF5]
	AT4G14465	0.000209157940204772	44.0610782123757	AHL20	protein_coding	AT-hook motif nuclear-localized protein 20 [Source:UniProtKB/Swiss-Prot;Acc:Q8GWQ2]
	AT1G53625	0.00114662144464021	43.9012502374044		protein_coding	At1g53625 [Source:UniProtKB/TrEMBL;Acc:Q9LPH9]
	AT3G26830	4.20172524472251e-06	43.8619236334427	CYP71B15	protein_coding	Bifunctional dihydrocamalexate synthase/camalexin synthase [Source:UniProtKB/Swiss-Prot;Acc:Q9LW27]
	AT2G29470	0.000125015049819209	43.8174954021026	GSTU3	protein_coding	Glutathione S-transferase U3 [Source:UniProtKB/Swiss-Prot;Acc:Q9ZW28]
	AT1G65481	0.000208777866296739	43.5056671831576		protein_coding	unknown protein; FUNCTIONS IN: molecular_function unknown; INVOLVED IN: biological_process unknown; LOCATED IN: endomembrane system. [Source:TAIR;Acc:AT1G65481]
	AT5G52740	3.9846989842415e-06	43.5006265882428	HIPP12	protein_coding	Heavy metal-associated isoprenylated plant protein 12 [Source:UniProtKB/Swiss-Prot;Acc:Q9LTE3]
	AT2G02340	1.09173694579386e-05	43.4100884897462	PP2B8	protein_coding	Putative F-box protein PP2-B8 [Source:UniProtKB/Swiss-Prot;Acc:Q9ZVQ8]
	AT4G05540	9.90508986499286e-05	43.4063741231551		protein_coding	P-loop containing nucleoside triphosphate hydrolases superfamily protein [Source:UniProtKB/TrEMBL;Acc:F4JGH5]
	AT3G21520	0.000208673846477343	43.2510266069366	DMP1	protein_coding	Protein DMP1 [Source:UniProtKB/Swiss-Prot;Acc:Q9LVF4]
	AT3G60966	9.23118103756875e-05	43.2473498390051		protein_coding	Putative uncharacterized protein [Source:UniProtKB/TrEMBL;Acc:Q1G3N1]
	AT1G74590	5.22645728171435e-05	42.6154480140702	GSTU10	protein_coding	Glutathione S-transferase U10 [Source:UniProtKB/Swiss-Prot;Acc:Q9CA57]
	AT4G09865	0.000166927686974782	42.5522613234749		lncRNA
	AT2G21188	0.000112513538425761	42.3532440114347		ncRNA	other RNA [Source:TAIR;Acc:AT2G21188]
	AT1G57630	5.03394986279651e-06	41.6844536599337		protein_coding	Disease resistance protein RPP1-WsB, putative [Source:UniProtKB/TrEMBL;Acc:Q9FVT9]
	AT3G01513	0.000257460069931211	41.6083270868579		protein_coding	Putative uncharacterized protein [Source:UniProtKB/TrEMBL;Acc:Q6DR30]
	AT5G23160	0.000283290085016502	41.2566450775579		protein_coding	Uncharacterized protein At5g23160 [Source:UniProtKB/Swiss-Prot;Acc:Q9FMY4]
	AT3G57240	2.28667271607835e-07	41.187838142255	BG3	protein_coding	Probable glucan endo-1,3-beta-glucosidase BG3 [Source:UniProtKB/Swiss-Prot;Acc:F4J270]
	AT1G43910	1.8370090949173e-05	41.1453865686431		protein_coding	AAA-ATPase At1g43910 [Source:UniProtKB/Swiss-Prot;Acc:Q9LP11]
	AT1G72260	0.0053640161260872	40.543322615411	THI2.1	protein_coding	Thionin-2.1 [Source:UniProtKB/Swiss-Prot;Acc:Q42596]
	AT3G60961	5.0717917044109e-05	40.4190022549136		protein_coding	P-loop containing nucleoside triphosphate hydrolases superfamily protein [Source:UniProtKB/TrEMBL;Acc:B3H4S0]
	AT5G39520	4.88742928441055e-05	40.2784531702015		protein_coding	Putative uncharacterized protein At5g39520 [Source:UniProtKB/TrEMBL;Acc:Q0WW43]
	AT1G71390	0.000387211087569944	40.2493984518336	AtRLP11	protein_coding	receptor like protein 11 [Source:TAIR;Acc:AT1G71390]
	AT1G18860	2.10697417981353e-05	40.2476187046634	WRKY61	protein_coding	WRKY DNA-binding protein 61 [Source:TAIR;Acc:AT1G18860]
	AT5G40010	0.000701172483172542	40.0850806111689	AATP1	protein_coding	AAA-ATPase ASD, mitochondrial [Source:UniProtKB/Swiss-Prot;Acc:Q9FLD5]
	AT1G02770	1.16652315055107e-05	40.0823680242447		protein_coding	UPF0725 protein At1g02770 [Source:UniProtKB/Swiss-Prot;Acc:Q9SRX1]
	AT1G62262	0.00125271077136722	40.012447708374	SLAH4	protein_coding	S-type anion channel SLAH4 [Source:UniProtKB/Swiss-Prot;Acc:A8MRV9]
	AT5G47130	1.46939713228595e-05	39.7881565120758		protein_coding	Bax inhibitor-1 family protein [Source:TAIR;Acc:AT5G47130]
	AT2G35980	0.000216983303936479	39.7512835339564	NHL10	protein_coding	NDR1/HIN1-like protein 10 [Source:UniProtKB/Swiss-Prot;Acc:Q9SJ52]
	AT1G57650	0.0011701071080204	39.6499272984431		protein_coding	ATP binding protein [Source:UniProtKB/TrEMBL;Acc:F4I847]
	AT2G04515	0.000352513887325926	39.6412776127003		protein_coding	Putative uncharacterized protein [Source:UniProtKB/TrEMBL;Acc:Q5S4Y8]
	AT1G13520	0.000400611919325709	39.6282317951027		protein_coding	At1g13520 [Source:UniProtKB/TrEMBL;Acc:Q6NNH1]
	AT1G51890	5.2335626720671e-05	39.5648983675725		protein_coding	Leucine-rich repeat protein kinase family protein [Source:TAIR;Acc:AT1G51890]
	AT1G48660	6.0704725937148e-05	39.1351716319602		protein_coding	Auxin-responsive GH3 family protein [Source:TAIR;Acc:AT1G48660]
	AT2G32680	5.80483570813451e-07	39.1270711108332	AtRLP23	protein_coding	Putative disease resistance protein [Source:UniProtKB/TrEMBL;Acc:O48849]
	AT3G61900	0.000970860445742862	38.4968795288937		protein_coding	Putative uncharacterized protein F21F14.70 [Source:UniProtKB/TrEMBL;Acc:Q9M275]
	AT4G15610	6.90264028464943e-06	38.0501515999222		protein_coding	CASP-like protein 1D1 [Source:UniProtKB/Swiss-Prot;Acc:Q9FE29]
	AT4G17660	0.000111996168989204	37.9121171260228	PBL20	protein_coding	Probable serine/threonine-protein kinase PBL20 [Source:UniProtKB/Swiss-Prot;Acc:F4JPX3]
	AT1G64405	0.000408456742038219	37.8583881980859		protein_coding	At1g64405 [Source:UniProtKB/TrEMBL;Acc:Q3ECI5]
	AT3G09220	2.42017667858268e-05	37.4971112898446	LAC7	protein_coding	Laccase-7 [Source:UniProtKB/Swiss-Prot;Acc:Q9SR40]
	AT4G26255	0.000118845938749514	37.4855672243297		ncRNA	other RNA [Source:TAIR;Acc:AT4G26255]
	AT1G43800	0.000143600966148661	37.4786418356697	S-ACP-DES6	protein_coding	Stearoyl-[acyl-carrier-protein] 9-desaturase 6, chloroplastic [Source:UniProtKB/Swiss-Prot;Acc:Q84VY3]
	AT2G44400	0.00123358061053004	37.3587460024665		protein_coding	Cysteine/Histidine-rich C1 domain family protein [Source:UniProtKB/TrEMBL;Acc:O64874]
	AT5G57010	0.000616388759789979	37.3295816276926	IQM5	protein_coding	IQ domain-containing protein IQM5 [Source:UniProtKB/Swiss-Prot;Acc:Q058N0]
	AT2G33850	0.000364162570094943	36.8861325221743		protein_coding	E6-like protein [Source:UniProtKB/TrEMBL;Acc:P93019]
	AT2G25297	0.000619127251483738	36.7901541389503		protein_coding	Transmembrane protein [Source:UniProtKB/TrEMBL;Acc:A0A1P8AXP8]
	AT5G24655	0.00129457301578923	36.7730513439372	LSU4	protein_coding	Protein RESPONSE TO LOW SULFUR 4 [Source:UniProtKB/Swiss-Prot;Acc:Q8L8S2]
	AT2G41850	0.00502243300917441	36.5914373902502	ADPG2	protein_coding	Polygalacturonase ADPG2 [Source:UniProtKB/Swiss-Prot;Acc:Q8RY29]
	AT1G48000	0.00100751384822296	36.1506896622004	MYB112	protein_coding	MYB transcription factor [Source:UniProtKB/TrEMBL;Acc:Q94CJ3]
	AT1G12940	0.00160840432935153	36.0827569313979	NRT2.5	protein_coding	High affinity nitrate transporter 2.5 [Source:UniProtKB/Swiss-Prot;Acc:Q9LPV5]
	AT2G44380	8.77449382768058e-05	36.0430060796289		protein_coding	At2g44380 [Source:UniProtKB/TrEMBL;Acc:O64872]
	AT4G19370	3.48446197131527e-06	36.0428509590376		protein_coding	Chitin synthase, putative (DUF1218) [Source:UniProtKB/TrEMBL;Acc:O65708]
	AT5G20240	0.00294329211867715	35.8283516504427	PI	protein_coding	Floral homeotic protein PISTILLATA [Source:UniProtKB/Swiss-Prot;Acc:P48007]
	AT5G44567	4.60895195282645e-05	35.7887798947615		protein_coding
	AT2G02850	4.6978341757916e-05	35.7129869179522	ARPN	protein_coding	Basic blue protein [Source:UniProtKB/Swiss-Prot;Acc:Q8LG89]
	AT3G47480	1.17448903273495e-06	35.6520312907844	CML47	protein_coding	Probable calcium-binding protein CML47 [Source:UniProtKB/Swiss-Prot;Acc:Q9SN89]
	AT5G18270	3.19744390163375e-05	35.5839564303852	ANAC087	protein_coding	NAC domain containing protein 87 [Source:UniProtKB/TrEMBL;Acc:Q9FK44]
	AT1G54575	0.000657454395094924	35.4475175983858		protein_coding	unknown protein; Has 35333 Blast hits to 34131 proteins in 2444 species: Archae - 798; Bacteria - 22429; Metazoa - 974; Fungi - 991; Plants - 531; Viruses - 0; Other Eukaryotes - 9610 (source: NCBI BLink). [Source:TAIR;Acc:AT1G54575]
	AT5G39390	0.000121901242820794	35.4292766896436		protein_coding	Leucine-rich repeat protein kinase family protein [Source:UniProtKB/TrEMBL;Acc:F4KEF0]
	AT4G22880	2.95812440781847e-05	35.2449425672647	LDOX	protein_coding	AT4G22880 protein [Source:UniProtKB/TrEMBL;Acc:Q0WWD6]
	AT4G23140	6.30982395610915e-08	35.163570368705	CRK6	protein_coding	cysteine-rich RLK (RECEPTOR-like protein kinase) 6 [Source:TAIR;Acc:AT4G23140]
	AT1G09932	6.30982395610915e-08	35.148507784906		protein_coding	Phosphoglycerate mutase family protein [Source:UniProtKB/TrEMBL;Acc:Q8GWG7]
	AT5G63090	3.00109866439558e-05	34.9932236721102	LOB	protein_coding	LOB [Source:UniProtKB/TrEMBL;Acc:A0A178UKE6]
	AT1G13340	3.38019502292078e-07	34.4660056004781		protein_coding	Putative uncharacterized protein At1g13340 [Source:UniProtKB/TrEMBL;Acc:Q9FX63]
	AT5G63730	0.000180458269917499	34.3618770016518	ARI14	protein_coding	Probable E3 ubiquitin-protein ligase ARI14 [Source:UniProtKB/Swiss-Prot;Acc:Q9FFP1]
	AT1G68620	2.51414825031356e-05	34.2579888934389	CXE6	protein_coding	Probable carboxylesterase 6 [Source:UniProtKB/Swiss-Prot;Acc:Q9SX25]
	AT4G00870	0.000127307320798949	34.022181549129	BHLH14	protein_coding	Transcription factor bHLH14 [Source:UniProtKB/Swiss-Prot;Acc:O23090]
	AT5G01900	0.00116126119383835	33.9554067168718	WRKY62	protein_coding	WRKY62 [Source:UniProtKB/TrEMBL;Acc:A0A178U8T9]
	AT1G06443	0.000326888430808443	33.9118703115231		lncRNA
	AT2G47190	1.3467300674906e-05	33.7410717088897	ATMYB2	protein_coding	ATMYB2 [Source:UniProtKB/TrEMBL;Acc:Q39028]
	AT5G24090	0.000353856098599581	33.7405253411571	CHIB1	protein_coding	Acidic endochitinase [Source:UniProtKB/Swiss-Prot;Acc:P19172]
	AT3G60470	6.587609450274e-05	33.4660696491075		protein_coding	Putative uncharacterized protein [Source:UniProtKB/TrEMBL;Acc:Q9M212]
	AT5G25260	2.35758011873796e-05	33.3257239979613	FLOT2	protein_coding	Flotillin-like protein 2 [Source:UniProtKB/Swiss-Prot;Acc:Q4V3D6]
	AT5G07322	0.000146206134210965	33.1115093424827		ncRNA	other RNA [Source:TAIR;Acc:AT5G07322]
	AT4G15417	1.86796199886986e-05	33.0295587314704	ATRTL1	protein_coding	RNAse II-like 1 [Source:TAIR;Acc:AT4G15417]
	AT3G50170	1.98141093715936e-05	32.8559078302859		protein_coding	Putative uncharacterized protein F11C1_10 [Source:UniProtKB/TrEMBL;Acc:Q9S7S4]
	AT2G42360	0.000338078544697756	32.7109254071706	ATL41	protein_coding	E3 ubiquitin-protein ligase ATL41 [Source:UniProtKB/Swiss-Prot;Acc:Q9SLC3]
	AT2G30660	0.00110004020842506	32.3366856880157		protein_coding	Probable 3-hydroxyisobutyryl-CoA hydrolase 3 [Source:UniProtKB/Swiss-Prot;Acc:Q6NMB0]
	AT4G08150	0.00186415216438745	32.2822992034355	KNAT1	protein_coding	Homeobox protein knotted-1-like 1 [Source:UniProtKB/Swiss-Prot;Acc:P46639]
	AT3G21500	0.00336720617672277	32.2822992034355	DXPS1	protein_coding	1-deoxy-D-xylulose 5-phosphate synthase 1 [Source:UniProtKB/TrEMBL;Acc:A0A1I9LTC7]
	AT4G08770	0.00155395071489691	32.1942029903727	PER37	protein_coding	Peroxidase 37 [Source:UniProtKB/Swiss-Prot;Acc:Q9LDN9]
#VALUE!	AT4G17710	0.000136457013018985	31.5964493840083	HDG4	protein_coding	Homeobox-leucine zipper protein HDG4 [Source:UniProtKB/Swiss-Prot;Acc:Q8L7H4]
#VALUE!	AT4G12870	0.00129394371327727	31.2601630193653		protein_coding	Gamma interferon responsive lysosomal thiol (GILT) reductase family protein [Source:UniProtKB/TrEMBL;Acc:Q8VY56]
#VALUE!	AT3G08770	1.04842356552406e-05	31.2073847572757	LTP6	protein_coding	Non-specific lipid-transfer protein [Source:UniProtKB/TrEMBL;Acc:F4IXC6]
#VALUE!	AT1G02470	3.42762586400696e-05	31.1987203550987		protein_coding	Polyketide cyclase/dehydrase and lipid transport superfamily protein [Source:UniProtKB/TrEMBL;Acc:F4HXI8]
#VALUE!	AT5G12880	0.00199393616333189	30.984964513057		protein_coding	At5g12880 [Source:UniProtKB/TrEMBL;Acc:Q9LXV1]
#VALUE!	AT2G19190	0.00421713236534075	30.9370821889261	SIRK	protein_coding	Senescence-induced receptor-like serine/threonine-protein kinase [Source:UniProtKB/Swiss-Prot;Acc:O64483]
#VALUE!	AT2G38940	2.2402362822322e-05	30.5418568552965	PHT1-4	protein_coding	PHT1 [Source:UniProtKB/TrEMBL;Acc:A0A178VRB1]
#VALUE!	AT1G65510	0.000355242752232503	30.200983927606		protein_coding	unknown protein; FUNCTIONS IN: molecular_function unknown; INVOLVED IN: N-terminal protein myristoylation; LOCATED IN: endomembrane system; EXPRESSED IN: 9 plant structures; EXPRESSED DURING: LP.06 six leaves visible, LP.04 four leaves visible, 4 an /.../, petal differentiation and expansion stage, LP.08 eight leaves visible; BEST Arabidopsis thaliana protein match is: unknown protein (TAIR:AT1G6…
#VALUE!	AT4G18980	0.0060965983348789	29.9334954510832	AtS40-3	protein_coding	AtS40-3 [Source:UniProtKB/TrEMBL;Acc:A0A178UY13]
#VALUE!	AT2G47130	1.14076033886791e-06	29.8770504151253	SDR3A	protein_coding	Short-chain dehydrogenase reductase 3a [Source:UniProtKB/Swiss-Prot;Acc:O80713]
#VALUE!	AT2G20150	0.00436230880041148	29.8550006339878		protein_coding	Putative uncharacterized protein At2g20150/T2G17.5 [Source:UniProtKB/TrEMBL;Acc:Q84X45]
#VALUE!	AT3G09270	0.000114687660251151	29.8356457601842	GSTU8	protein_coding	Glutathione S-transferase U8 [Source:UniProtKB/Swiss-Prot;Acc:Q9SR36]
#VALUE!	AT5G44973	0.00144068508506469	29.6712336625472		protein_coding	Defensin-like protein 285 [Source:UniProtKB/Swiss-Prot;Acc:Q2V315]
#VALUE!	AT1G54000	0.00165006358485392	29.5622748336106	GLL22	protein_coding	GDSL esterase/lipase 22 [Source:UniProtKB/Swiss-Prot;Acc:Q1H583]
#VALUE!	AT5G44380	0.0011349141419878	29.1590141735415		protein_coding	FAD-binding Berberine family protein [Source:TAIR;Acc:AT5G44380]
#VALUE!	AT3G50940	5.60625246391383e-05	29.0941208044435		protein_coding	AAA-ATPase At3g50940 [Source:UniProtKB/Swiss-Prot;Acc:Q147F9]
#VALUE!	ENSRNA049757830	0.00362026284701514	28.9939167410236	ath-MIR396a	pre_miRNA
#VALUE!	AT1G64170	1.10685659585005e-05	28.9792434655855	CHX16	protein_coding	Cation/H(+) antiporter 16 [Source:UniProtKB/Swiss-Prot;Acc:Q1HDT3]
#VALUE!	AT5G42830	5.73400156920056e-06	28.9656353598176		protein_coding	HXXXD-type acyl-transferase family protein [Source:UniProtKB/TrEMBL;Acc:Q9FMN6]
#VALUE!	AT2G23620	0.00111620589633944	28.8887018173619	MES1	protein_coding	Methylesterase 1 [Source:UniProtKB/Swiss-Prot;Acc:Q8S8S9]
#VALUE!	AT5G39670	1.70305171186144e-06	28.7731696673058	CML45	protein_coding	Probable calcium-binding protein CML45 [Source:UniProtKB/Swiss-Prot;Acc:Q93Z27]
#VALUE!	AT4G11890	8.96078382240255e-08	28.494133344834		protein_coding	Protein kinase superfamily protein [Source:UniProtKB/TrEMBL;Acc:F4JPT7]
#VALUE!	AT5G57123	0.00102096967815012	28.1841698948888		protein_coding	At5g57123 [Source:UniProtKB/TrEMBL;Acc:Q8LCB5]
#VALUE!	AT5G24206	0.000325180433532493	28.0077099505677		ncRNA	other RNA [Source:TAIR;Acc:AT5G24206]
#VALUE!	AT4G23160	8.66163213572747e-08	27.7091119584039	CRK8	protein_coding	cysteine-rich RLK (RECEPTOR-like protein kinase) 8 [Source:TAIR;Acc:AT4G23160]
#VALUE!	AT1G70260	0.000277886995407919	27.6604595300341		protein_coding	WAT1-related protein At1g70260 [Source:UniProtKB/Swiss-Prot;Acc:F4I5D5]
#VALUE!	AT5G52770	0.000783789693522868	27.5092320273444		protein_coding	Copper transport protein family [Source:UniProtKB/TrEMBL;Acc:Q9LTE0]
#VALUE!	AT4G18990	0.000507495470993146	27.4599135142794	XTH29	protein_coding	Probable xyloglucan endotransglucosylase/hydrolase protein 29 [Source:UniProtKB/Swiss-Prot;Acc:Q8L7H3]
#VALUE!	AT1G22440	0.00095049902002337	27.367947129109		protein_coding	Alcohol dehydrogenase-like 2 [Source:UniProtKB/Swiss-Prot;Acc:Q9SK87]
#VALUE!	AT1G14870	2.12317013591623e-05	27.2776936992121	PCR2	protein_coding	PCR2 [Source:UniProtKB/TrEMBL;Acc:A0A178WDU8]
#VALUE!	AT1G76470	0.00116622792672034	27.273383661564		protein_coding	NAD(P)-binding Rossmann-fold superfamily protein [Source:UniProtKB/TrEMBL;Acc:F4I2E5]
#VALUE!	AT5G55450	2.18906558158723e-07	27.0153019542672		protein_coding	Bifunctional inhibitor/lipid-transfer protein/seed storage 2S albumin superfamily protein [Source:UniProtKB/TrEMBL;Acc:Q9FJ65]
#VALUE!	AT5G48410	0.0022790480303649	26.9928221438757	GLR1.3	protein_coding	Glutamate receptor 1.3 [Source:UniProtKB/Swiss-Prot;Acc:Q9FH75]
#VALUE!	AT2G45760	2.30041011862872e-05	26.8613054567237	BAP2	protein_coding	BON1-associated protein 2 [Source:UniProtKB/Swiss-Prot;Acc:Q58FX0]
#VALUE!	AT2G43050	0.000308912275602147	26.613632098578	PME16	protein_coding	Probable pectinesterase/pectinesterase inhibitor 16 [Source:UniProtKB/Swiss-Prot;Acc:Q9SKX2]
#VALUE!	AT1G66600	0.000156148773134958	26.4738251149933	WRKY63	protein_coding	Probable WRKY transcription factor 63 [Source:UniProtKB/Swiss-Prot;Acc:Q9C6H5]
#VALUE!	AT4G18250	3.97011694245982e-06	26.3430819727645		protein_coding	receptor serine/threonine kinase, putative [Source:TAIR;Acc:AT4G18250]
#VALUE!	AT1G15520	0.000681662430368449	25.9437604119771	ABCG40	protein_coding	ABC transporter G family member 40 [Source:UniProtKB/Swiss-Prot;Acc:Q9M9E1]
#VALUE!	AT3G01175	0.000411797972716215	25.9375186354026		protein_coding	Transmembrane protein [Source:UniProtKB/TrEMBL;Acc:F4J4Q8]
#VALUE!	AT1G35230	0.000293690468719184	25.6990858816417	AGP5	protein_coding	Classical arabinogalactan protein 5 [Source:UniProtKB/Swiss-Prot;Acc:Q8LCE4]
#VALUE!	AT1G02450	0.000485462904009869	25.6908077828489	NIMIN-1	protein_coding	NIMIN1 [Source:UniProtKB/TrEMBL;Acc:A0A178WC43]
#VALUE!	AT1G26762	0.00014925064624859	25.6245478560099		protein_coding	unknown protein; FUNCTIONS IN: molecular_function unknown; INVOLVED IN: biological_process unknown; LOCATED IN: endomembrane system; Has 15 Blast hits to 15 proteins in 2 species: Archae - 0; Bacteria - 0; Metazoa - 0; Fungi - 0; Plants - 15; Viruse /.../ Other Eukaryotes - 0 (source: NCBI BLink). [Source:TAIR;Acc:AT1G26762]
#VALUE!	AT5G50660	0.0004276558360001	25.4715853491387		protein_coding	At5g50660 [Source:UniProtKB/TrEMBL;Acc:Q9LUF5]
#VALUE!	AT1G13470	3.26390447691713e-06	25.1843301023399		protein_coding	Protein of unknown function (DUF1262) [Source:TAIR;Acc:AT1G13470]
#VALUE!	AT5G01550	2.44085775741721e-05	25.0355009163985	LECRKA4.2	protein_coding	lectin receptor kinase a4.1 [Source:TAIR;Acc:AT5G01550]
#VALUE!	AT3G56220	0.00216909641282991	25.0299672829191		protein_coding	At3g56220 [Source:UniProtKB/TrEMBL;Acc:Q9LYM0]
#VALUE!	AT5G26690	1.45690360698156e-05	25.021092689277	HIPP02	protein_coding	Heavy metal-associated isoprenylated plant protein 2 [Source:UniProtKB/Swiss-Prot;Acc:Q8GWS3]
#VALUE!	AT4G04900	0.00210037560632543	24.907786671664	RIC10	protein_coding	CRIB domain-containing protein RIC10 [Source:UniProtKB/Swiss-Prot;Acc:Q9M0Y9]
#VALUE!	AT2G32530	2.57052574863311e-06	24.7640214573308	CSLB3	protein_coding	Cellulose synthase-like protein B3 [Source:UniProtKB/Swiss-Prot;Acc:Q8RX83]
#VALUE!	AT1G30900	6.30982395610915e-08	24.7596201864281	VSR6	protein_coding	Vacuolar-sorting receptor 6 [Source:UniProtKB/Swiss-Prot;Acc:Q9FYH7]
#VALUE!	AT2G45210	7.11337824599581e-06	24.6542368717476	SAUR36	protein_coding	Auxin-responsive protein SAUR36 [Source:UniProtKB/Swiss-Prot;Acc:O22150]
#VALUE!	AT3G48630	0.0012679967541478	24.5323571602191		protein_coding	unknown protein; BEST Arabidopsis thaliana protein match is: unknown protein (TAIR:AT3G44150.1); Has 64 Blast hits to 64 proteins in 15 species: Archae - 0; Bacteria - 0; Metazoa - 0; Fungi - 0; Plants - 64; Viruses - 0; Other Eukaryotes - 0 (source /.../ BLink). [Source:TAIR;Acc:AT3G48630]
#VALUE!	AT5G24910	0.00324807179692749	24.4561790967262	CYP714A1	protein_coding	Cytochrome P450 714A1 [Source:UniProtKB/Swiss-Prot;Acc:Q93Z79]
#VALUE!	AT1G27020	1.54016050844883e-06	24.3991348358374		protein_coding	Plant/protein [Source:UniProtKB/TrEMBL;Acc:O04551]
#VALUE!	AT2G04495	1.91286693520359e-05	24.3544921435643		protein_coding	At2g04495 [Source:UniProtKB/TrEMBL;Acc:Q6NLT2]
#VALUE!	AT1G10540	0.000255285290559049	24.3094864189975	NAT8	protein_coding	Nucleobase-ascorbate transporter 8 [Source:UniProtKB/Swiss-Prot;Acc:Q8VZQ5]
#VALUE!	AT4G18253	2.15665618048539e-07	24.1961076132196		protein_coding	Receptor Serine/Threonine kinase-like protein [Source:UniProtKB/TrEMBL;Acc:A0A1P8B6P8]
#VALUE!	AT5G33370	0.00406570310707396	24.1642541428019		protein_coding	GDSL esterase/lipase At5g33370 [Source:UniProtKB/Swiss-Prot;Acc:Q8LB81]
#VALUE!	AT3G61930	0.000237964448690604	24.0744563085948		protein_coding	Putative uncharacterized protein At3g61930 [Source:UniProtKB/TrEMBL;Acc:Q9M272]
#VALUE!	AT2G13810	8.15637471074647e-05	24.0325540996855	ALD1	protein_coding	EDTS5 [Source:UniProtKB/TrEMBL;Acc:A0A178VQ02]
#VALUE!	AT2G43140	2.44515665539766e-05	23.956904453029		protein_coding	Basic helix-loop-helix (BHLH) DNA-binding superfamily protein [Source:UniProtKB/TrEMBL;Acc:F4IQ66]
#VALUE!	AT1G13830	0.0017037424317497	23.8745277928255		protein_coding	Carbohydrate-binding X8 domain superfamily protein [Source:TAIR;Acc:AT1G13830]
#VALUE!	AT3G08860	0.00853421889045941	23.6787332540571	PYD4	protein_coding	Alanine--glyoxylate aminotransferase 2 homolog 3, mitochondrial [Source:UniProtKB/Swiss-Prot;Acc:Q9SR86]
#VALUE!	AT3G26500	3.99464013604511e-07	23.5471554086915	PIRL2	protein_coding	Plant intracellular Ras-group-related LRR protein 2 [Source:UniProtKB/Swiss-Prot;Acc:Q9LRV8]
#VALUE!	AT4G29110	2.0375756818588e-06	23.5354374270378		protein_coding	At4g29110 [Source:UniProtKB/TrEMBL;Acc:Q9SZE0]
#VALUE!	AT4G21920	0.00481553627793226	23.3701055541649		protein_coding	Putative uncharacterized protein AT4g21920 [Source:UniProtKB/TrEMBL;Acc:O49715]
#VALUE!	AT4G04540	1.63456119261291e-05	23.3276430573402	CRK39	protein_coding	Putative cysteine-rich receptor-like protein kinase 39 [Source:UniProtKB/Swiss-Prot;Acc:Q9SYS7]
#VALUE!	AT5G23940	1.05343529298851e-05	23.1837350922041	DCR	protein_coding	BAHD acyltransferase DCR [Source:UniProtKB/Swiss-Prot;Acc:Q9FF86]
#VALUE!	AT5G46350	1.32825148239842e-06	23.0228270836924	WRKY8	protein_coding	Probable WRKY transcription factor 8 [Source:UniProtKB/Swiss-Prot;Acc:Q9FL26]
#VALUE!	AT2G30770	0.00543187247610271	22.887444558113	CYP71A13	protein_coding	Indoleacetaldoxime dehydratase [Source:UniProtKB/Swiss-Prot;Acc:O49342]
#VALUE!	AT4G03320	2.73233761611321e-07	22.8407279207256	TIC20-IV	protein_coding	Protein TIC 20-IV, chloroplastic [Source:UniProtKB/Swiss-Prot;Acc:Q9ZQZ9]
#VALUE!	AT1G47980	0.00482605445025074	22.8170409648872		protein_coding	unknown protein; FUNCTIONS IN: molecular_function unknown; INVOLVED IN: biological_process unknown; LOCATED IN: endomembrane system; EXPRESSED IN: 6 plant structures; EXPRESSED DURING: 4 anthesis, F mature embryo stage, petal differentiation and exp /.../ stage, E expanded cotyledon stage; BEST Arabidopsis thaliana protein match is: unknown protein (TAIR:AT3G62730.1); Has 169 Blast hits to 169 pr…
#VALUE!	AT4G39030	7.67594365474097e-08	22.7583650063405	DTX47	protein_coding	Protein DETOXIFICATION 47, chloroplastic [Source:UniProtKB/Swiss-Prot;Acc:Q945F0]
#VALUE!	AT3G29034	0.000281746283607816	22.7028874856515		protein_coding	At3g29034 [Source:UniProtKB/TrEMBL;Acc:Q8GX70]
#VALUE!	AT5G07165	0.000325180433532493	22.4945146089695		protein_coding	Transmembrane protein [Source:UniProtKB/TrEMBL;Acc:A0A1P8BFS0]
#VALUE!	AT1G78780	1.91220491927949e-06	22.4900859221164		protein_coding	pathogenesis-related family protein [Source:TAIR;Acc:AT1G78780]
#VALUE!	AT5G03545	0.00335547927250999	22.4824054847488	AT4	protein_coding	At5g03545 [Source:UniProtKB/TrEMBL;Acc:Q9LZD2]
#VALUE!	AT3G22860	0.00154849851746214	22.4085428152105	TIF3C2	protein_coding	Eukaryotic translation initiation factor 3 subunit C [Source:UniProtKB/TrEMBL;Acc:F4J1N5]
#VALUE!	AT4G35170	0.000705168700436676	22.309591633968		protein_coding	Late embryogenesis abundant (LEA) hydroxyproline-rich glycoprotein family [Source:UniProtKB/TrEMBL;Acc:Q5BPJ9]
#VALUE!	AT1G66390	0.000455880990060883	22.3049928636174	MYB90	protein_coding	Transcription factor MYB90 [Source:UniProtKB/Swiss-Prot;Acc:Q9ZTC3]
#VALUE!	AT5G54400	0.000242666907106781	22.2302392071151		protein_coding	At5g54400 [Source:UniProtKB/TrEMBL;Acc:Q9LSR5]
#VALUE!	AT2G04450	2.35927659916829e-06	22.2046332344144	NUDT6	protein_coding	Nudix hydrolase 6 [Source:UniProtKB/Swiss-Prot;Acc:Q9SJC4]
#VALUE!	AT2G24700	0.00066979100147707	22.1787156891418	REM10	protein_coding	B3 domain-containing protein REM10 [Source:UniProtKB/Swiss-Prot;Acc:P0DH85]
#VALUE!	AT3G11402	2.07597938595307e-05	21.76477354056		protein_coding	Cysteine/Histidine-rich C1 domain family protein [Source:UniProtKB/TrEMBL;Acc:Q3EB86]
#VALUE!	AT1G12211	0.000465712924552568	21.6902097065224		protein_coding	unknown protein; Has 30201 Blast hits to 17322 proteins in 780 species: Archae - 12; Bacteria - 1396; Metazoa - 17338; Fungi - 3422; Plants - 5037; Viruses - 0; Other Eukaryotes - 2996 (source: NCBI BLink). [Source:TAIR;Acc:AT1G12211]
#VALUE!	AT1G03850	3.57898557524693e-05	21.6328347769377		protein_coding	Glutaredoxin family protein [Source:TAIR;Acc:AT1G03850]
#VALUE!	AT3G61198	1.69869813608164e-05	21.3848099454637		ncRNA	other RNA [Source:TAIR;Acc:AT3G61198]
#VALUE!	AT4G28680	0.000957364936544183	21.2849852625426	TYRDC	protein_coding	L-tyrosine decarboxylase [Source:TAIR;Acc:AT4G28680]
#VALUE!	AT5G26170	1.42644695608533e-06	21.2061560085831	WRKY50	protein_coding	Probable WRKY transcription factor 50 [Source:UniProtKB/Swiss-Prot;Acc:Q8VWQ5]
#VALUE!	AT4G17670	3.43547861133299e-06	21.0923737562054		protein_coding	Putative uncharacterized protein At4g17670 [Source:UniProtKB/TrEMBL;Acc:Q8VZM9]
#VALUE!	AT2G18500	0.00142036927587956	21.0731976889607	OFP7	protein_coding	Transcription repressor OFP7 [Source:UniProtKB/Swiss-Prot;Acc:Q9ZU65]
#VALUE!	AT2G25090	0.00438700144030782	21.0475132187288	CIPK16	protein_coding	Non-specific serine/threonine protein kinase [Source:UniProtKB/TrEMBL;Acc:A0A178W078]
#VALUE!	AT3G50770	3.0569548960506e-05	20.9790345569231	CML41	protein_coding	Probable calcium-binding protein CML41 [Source:UniProtKB/Swiss-Prot;Acc:Q8L3R2]
#VALUE!	AT5G59490	0.00105270608237882	20.8797398274601		protein_coding	At5g59490 [Source:UniProtKB/TrEMBL;Acc:Q7XJ55]
#VALUE!	AT5G53700	7.89339699437315e-05	20.8585145172871		protein_coding	Putative uncharacterized protein [Source:UniProtKB/TrEMBL;Acc:Q5BPG8]
#VALUE!	AT1G33030	0.000339545441142779	20.8174543406393		protein_coding	At1g33030 [Source:UniProtKB/TrEMBL;Acc:Q9MAP0]
#VALUE!	AT5G21150	0.000254055788056761	20.8081229639982	AGO9	protein_coding	Protein argonaute 9 [Source:UniProtKB/Swiss-Prot;Acc:Q84VQ0]
#VALUE!	AT3G46770	0.000307379043841578	20.7547337547775	REM22	protein_coding	B3 domain-containing protein REM22 [Source:UniProtKB/Swiss-Prot;Acc:Q9STF1]
#VALUE!	AT3G14280	1.76456042472418e-05	20.7470801890632		protein_coding	At3g14280 [Source:UniProtKB/TrEMBL;Acc:Q9LUL9]
#VALUE!	AT1G70581	0.000838807429646782	20.6148726639378		ncRNA	other RNA [Source:TAIR;Acc:AT1G70581]
#VALUE!	AT1G56650	0.00050541866044738	20.5088271602091	MYB75	protein_coding	Transcription factor MYB75 [Source:UniProtKB/Swiss-Prot;Acc:Q9FE25]
#VALUE!	AT1G03660	0.00150474081741507	20.4604979385828		protein_coding	Ankyrin-repeat containing protein [Source:UniProtKB/TrEMBL;Acc:F4I2G0]
#VALUE!	AT4G20000	0.00361147334882362	20.4516411182375		protein_coding	At4g20000 [Source:UniProtKB/TrEMBL;Acc:O49427]
#VALUE!	AT1G26380	0.000175405028577614	20.325776584964	FOX1	protein_coding	Berberine bridge enzyme-like 3 [Source:UniProtKB/Swiss-Prot;Acc:Q9FZC4]
#VALUE!	AT1G49000	0.000306300656444066	20.1183351425074		protein_coding	At1g49000 [Source:UniProtKB/TrEMBL;Acc:Q9M9A2]
#VALUE!	AT2G26010	0.00294890825047783	19.8827678298333	PDF1.3	protein_coding	PDF1.3 [Source:UniProtKB/TrEMBL;Acc:A0A178VSS6]
#VALUE!	AT4G26200	0.00459921117668877	19.8745842274578	ACS7	protein_coding	1-aminocyclopropane-1-carboxylate synthase 7 [Source:UniProtKB/Swiss-Prot;Acc:Q9STR4]
#VALUE!	AT3G28890	2.82678256334356e-06	19.7642914263095	AtRLP43	protein_coding	Disease resistance protein-like [Source:UniProtKB/TrEMBL;Acc:Q9LJW7]
#VALUE!	AT3G07600	0.00014878649055507	19.7463685842914	HIPP16	protein_coding	Heavy metal-associated isoprenylated plant protein 16 [Source:UniProtKB/Swiss-Prot;Acc:Q9SSF0]
#VALUE!	AT2G40330	0.000263250315970901	19.705423074283	PYL6	protein_coding	Abscisic acid receptor PYL6 [Source:UniProtKB/Swiss-Prot;Acc:Q8S8E3]
#VALUE!	AT5G55720	0.00055494644831807	19.6188946084263		protein_coding	Putative pectate lyase 21 [Source:UniProtKB/Swiss-Prot;Acc:Q9FM66]
#VALUE!	AT1G14260	3.6712350256868e-05	19.6166542908569		protein_coding	At1g14260 [Source:UniProtKB/TrEMBL;Acc:Q4PS45]
#VALUE!	AT3G44970	0.00139861999438914	19.5688144766059		protein_coding	Cytochrome P450 superfamily protein [Source:UniProtKB/TrEMBL;Acc:F4J4C0]
#VALUE!	AT1G19610	0.000852517350424641	19.5063974620269	PDF1.4	protein_coding	Defensin-like protein 19 [Source:UniProtKB/Swiss-Prot;Acc:P82787]
#VALUE!	AT5G60610	0.000494317033843003	19.4802519060318		protein_coding	FBD-associated F-box protein At5g60610 [Source:UniProtKB/Swiss-Prot;Acc:Q9FF58]
#VALUE!	AT1G61800	2.03546611464283e-05	19.3713396389711	GPT2	protein_coding	glucose-6-phosphate/phosphate translocator 2 [Source:TAIR;Acc:AT1G61800]
#VALUE!	AT3G26330	0.000795833882658004	19.3649068497664	CYP71B37	protein_coding	Cytochrome P450 71B37 [Source:UniProtKB/Swiss-Prot;Acc:Q9LIP3]
#VALUE!	AT5G43580	0.00392390527403847	19.294373417169		protein_coding	Serine protease inhibitor, potato inhibitor I-type family protein [Source:UniProtKB/TrEMBL;Acc:F4K627]
#VALUE!	AT4G14640	6.50761743407148e-05	19.2393195503805	CML8	protein_coding	Calmodulin-like protein 8 [Source:UniProtKB/Swiss-Prot;Acc:O23320]
#VALUE!	AT2G27660	0.000310060525876404	19.2387264433485		protein_coding	Cysteine/Histidine-rich C1 domain family protein [Source:UniProtKB/TrEMBL;Acc:Q9ZUW8]
#VALUE!	AT4G01720	6.85580459591093e-06	19.1937815298627	WRKY47	protein_coding	Probable WRKY transcription factor 47 [Source:UniProtKB/Swiss-Prot;Acc:Q9ZSI7]
#VALUE!	AT3G57460	4.97905924480835e-06	19.1923978625006		protein_coding	Catalytic/ metal ion binding / metalloendopeptidase/ zinc ion binding protein [Source:UniProtKB/TrEMBL;Acc:F4J3D6]
#VALUE!	AT4G22170	0.00540517618732341	19.1620381124262		protein_coding	Putative F-box protein At4g22170 [Source:UniProtKB/Swiss-Prot;Acc:Q9SUG4]
#VALUE!	AT1G73220	0.00836549938785974	18.9726389383351	OCT1	protein_coding	Organic cation/carnitine transporter 1 [Source:UniProtKB/Swiss-Prot;Acc:Q9CAT6]
#VALUE!	AT4G02700	0.00442447609393645	18.8921474042219	SULTR3;2	protein_coding	Sulfate transporter 3.2 [Source:UniProtKB/Swiss-Prot;Acc:O04289]
#VALUE!	AT2G46150	0.000216983303936479	18.8451835452335		protein_coding	Late embryogenesis abundant (LEA) hydroxyproline-rich glycoprotein family [Source:UniProtKB/TrEMBL;Acc:O82354]
#VALUE!	AT4G28556	0.000401505975341836	18.7718166364699	RIC7	protein_coding	CRIB domain-containing protein RIC7 [Source:UniProtKB/Swiss-Prot;Acc:Q1G3K8]
#VALUE!	AT4G38560	1.90425222470994e-06	18.7518749854443		protein_coding	Phospholipase like protein [Source:UniProtKB/TrEMBL;Acc:Q0WV01]
#VALUE!	AT3G48640	2.49881639406172e-05	18.6822260504715		protein_coding	Putative uncharacterized protein T8P19.150 [Source:UniProtKB/TrEMBL;Acc:Q9SMN5]
#VALUE!	AT4G22490	0.00993025359331255	18.6647171399303		protein_coding	Bifunctional inhibitor/lipid-transfer protein/seed storage 2S albumin superfamily protein [Source:UniProtKB/TrEMBL;Acc:Q9SUX0]
#VALUE!	AT3G11010	7.11337824599581e-06	18.6454852674481	AtRLP34	protein_coding	Putative disease resistance protein [Source:UniProtKB/TrEMBL;Acc:Q9SRL2]
#VALUE!	AT4G17215	0.0036485252640814	18.6217152344312		protein_coding	Pollen Ole e 1 allergen and extensin family protein [Source:UniProtKB/TrEMBL;Acc:Q8RXZ6]
#VALUE!	AT1G71910	0.000383134085064631	18.5593976080299		protein_coding	At1g71910 [Source:UniProtKB/TrEMBL;Acc:Q9C8X0]
#VALUE!	AT2G19500	0.00546769735529458	18.4927985255418	CKX2	protein_coding	Cytokinin dehydrogenase 2 [Source:UniProtKB/Swiss-Prot;Acc:Q9FUJ3]
#VALUE!	AT4G33040	0.00153206701441557	18.3490687130403	GRXC6	protein_coding	Glutaredoxin-C6 [Source:UniProtKB/Swiss-Prot;Acc:Q8L9S3]
#VALUE!	AT3G49110	0.00811541672592923	18.239537865038	PER33	protein_coding	Peroxidase 33 [Source:UniProtKB/Swiss-Prot;Acc:P24101]
#VALUE!	AT3G04070	2.74568518117962e-06	18.1391395790177	NAC047	protein_coding	NAC transcription factor 47 [Source:UniProtKB/Swiss-Prot;Acc:Q84TD6]
#VALUE!	AT3G17790	8.27309159825987e-06	18.1236952615371	PAP17	protein_coding	Purple acid phosphatase 17 [Source:UniProtKB/Swiss-Prot;Acc:Q9SCX8]
#VALUE!	AT2G29090	1.63381162705942e-05	18.0854707507015	CYP707A2	protein_coding	Abscisic acid 8'-hydroxylase 2 [Source:UniProtKB/Swiss-Prot;Acc:O81077]
#VALUE!	AT1G04313	0.00529713334469158	18.0329066001109		lncRNA
#VALUE!	AT3G11340	0.0015282622170616	17.9582549949238	UGT76B1	protein_coding	UDP-glycosyltransferase 76B1 [Source:UniProtKB/Swiss-Prot;Acc:Q9C768]
#VALUE!	AT1G02920	2.75802402914725e-06	17.9424757166831	GSTF7	protein_coding	Glutathione S-transferase F7 [Source:UniProtKB/Swiss-Prot;Acc:Q9SRY5]
#VALUE!	AT3G19550	0.000143470771860333	17.8687102436644		protein_coding	Glutamate racemase [Source:UniProtKB/TrEMBL;Acc:Q8LEN7]
#VALUE!	AT4G38870	0.00152838038116801	17.8142456863356		protein_coding	Putative F-box protein At4g38870 [Source:UniProtKB/Swiss-Prot;Acc:Q9T0J4]
#VALUE!	AT2G33175	0.00039259313262647	17.8056808202487		protein_coding	unknown protein; FUNCTIONS IN: molecular_function unknown; INVOLVED IN: biological_process unknown; LOCATED IN: endomembrane system; Has 10 Blast hits to 10 proteins in 1 species: Archae - 0; Bacteria - 0; Metazoa - 0; Fungi - 0; Plants - 10; Viruse /.../ Other Eukaryotes - 0 (source: NCBI BLink). [Source:TAIR;Acc:AT2G33175]
#VALUE!	AT3G61250	0.000427972535276331	17.7778054466464	AtMYB17	protein_coding	Transcription factor MYB41 [Source:UniProtKB/Swiss-Prot;Acc:Q9M2D9]
#VALUE!	AT4G32810	0.00155531726037921	17.7666649303957	CCD8	protein_coding	carotenoid cleavage dioxygenase 8 [Source:TAIR;Acc:AT4G32810]
#VALUE!	AT3G28540	6.37342727181227e-05	17.6832867089813		protein_coding	AAA-ATPase At3g28540 [Source:UniProtKB/Swiss-Prot;Acc:Q9LH82]
#VALUE!	AT4G36430	3.41305641883588e-05	17.523118069094	PER49	protein_coding	Peroxidase 49 [Source:UniProtKB/Swiss-Prot;Acc:O23237]
#VALUE!	AT4G23210	1.75643045852749e-05	17.4073439841301	CRK13	protein_coding	Cysteine-rich receptor-like protein kinase 13 [Source:UniProtKB/Swiss-Prot;Acc:Q0PW40]
#VALUE!	AT2G18150	0.00277634003573046	17.1571033689088	PER15	protein_coding	Peroxidase 15 [Source:UniProtKB/Swiss-Prot;Acc:Q9SI16]
#VALUE!	AT4G10380	3.35456356383644e-05	17.1333273002279	NIP5-1	protein_coding	At4g10380 [Source:UniProtKB/TrEMBL;Acc:A3KPG0]
#VALUE!	AT1G52770	0.000408456742038219	17.0937124617785		protein_coding	At1g52770 [Source:UniProtKB/TrEMBL;Acc:Q9C941]
#VALUE!	AT5G57785	8.69530731645901e-05	16.9936186427073		protein_coding	At5g57785 [Source:UniProtKB/TrEMBL;Acc:Q8GY06]
#VALUE!	AT5G43910	6.30982395610915e-08	16.9679099674074		protein_coding	PfkB-like carbohydrate kinase family protein [Source:UniProtKB/TrEMBL;Acc:F4K7C7]
#VALUE!	AT1G52030	5.78247650872715e-06	16.8684060279797	F-ATMBP	protein_coding	Myrosinase-binding protein 2 [Source:UniProtKB/Swiss-Prot;Acc:Q9SAV1]
#VALUE!	AT5G25910	7.52177669307007e-05	16.7988670629551	AtRLP52	protein_coding	Receptor like protein 52 [Source:UniProtKB/TrEMBL;Acc:Q7FZR1]
#VALUE!	AT5G13320	1.14200752805907e-07	16.795707974764	PBS3	protein_coding	Auxin-responsive GH3 family protein [Source:TAIR;Acc:AT5G13320]
#VALUE!	AT1G62370	0.00106213031394243	16.6626676611625		protein_coding	F2401.10 [Source:UniProtKB/TrEMBL;Acc:O48801]
#VALUE!	AT5G43420	0.000103464801053811	16.6292833846513	ATL16	protein_coding	RING-H2 finger protein ATL16 [Source:UniProtKB/Swiss-Prot;Acc:Q9LSW9]
#VALUE!	AT1G07393	0.000480669468209534	16.6109187649198		snoRNA
#VALUE!	AT3G49580	0.00139179815672457	16.5997944003194	LSU1	protein_coding	LSU1 [Source:UniProtKB/TrEMBL;Acc:A0A178VF66]
#VALUE!	AT1G02930	4.07208593185287e-05	16.4506893225616	GSTF6	protein_coding	Glutathione S-transferase F6 [Source:UniProtKB/Swiss-Prot;Acc:P42760]
#VALUE!	AT1G69930	0.00077821822128004	16.4303981629728	GSTU11	protein_coding	Glutathione S-transferase U11 [Source:UniProtKB/Swiss-Prot;Acc:Q9CAS6]
#VALUE!	AT4G11910	0.000192357590076205	16.4246003260084	SGR2	protein_coding	Protein STAY-GREEN 2, chloroplastic [Source:UniProtKB/Swiss-Prot;Acc:Q66WT5]
#VALUE!	AT4G39830	1.26581791192151e-06	16.4231605966595		protein_coding	At4g39830 [Source:UniProtKB/TrEMBL;Acc:O65670]
#VALUE!	AT1G78865	0.00246866166867121	16.2140940582192		ncRNA
#VALUE!	AT5G06720	1.66011982430757e-06	16.165941173164	PER53	protein_coding	Peroxidase 53 [Source:UniProtKB/Swiss-Prot;Acc:Q42578]
#VALUE!	AT4G15910	6.96705923865888e-06	16.1367570061748	ATDI21	protein_coding	DI21 [Source:UniProtKB/TrEMBL;Acc:A0A178UX68]
#VALUE!	AT3G22930	0.00204437660961999	16.0828049608031	CML11	protein_coding	Calmodulin-like protein 11 [Source:UniProtKB/Swiss-Prot;Acc:Q9LIK5]
#VALUE!	AT3G24982	0.000504421170036968	16.0560064221878	ATRLP40	protein_coding	Receptor like protein 40 [Source:UniProtKB/TrEMBL;Acc:F4J7T9]
#VALUE!	AT1G14780	0.000368555162794712	15.978399209269		protein_coding	MACPF domain-containing protein At1g14780 [Source:UniProtKB/Swiss-Prot;Acc:Q8L612]
#VALUE!	AT5G24240	0.00196170757161452	15.958621891449	PI4KG3	protein_coding	Phosphatidylinositol 4-kinase gamma 3 [Source:UniProtKB/Swiss-Prot;Acc:Q9FNF8]
#VALUE!	AT5G47850	0.000302371298158289	15.8625602528943	CCR4	protein_coding	Serine/threonine-protein kinase-like protein CCR4 [Source:UniProtKB/Swiss-Prot;Acc:Q9FIJ6]
#VALUE!	AT1G65360	0.000832032347165239	15.8476991589922	AGL23	protein_coding	Agamous-like MADS-box protein AGL23 [Source:UniProtKB/Swiss-Prot;Acc:O80807]
#VALUE!	AT5G06795	0.000313927001708539	15.8410807687648		lncRNA
#VALUE!	AT5G02490	8.80649175707984e-08	15.654351070324	MED37D	protein_coding	Probable mediator of RNA polymerase II transcription subunit 37c [Source:UniProtKB/Swiss-Prot;Acc:P22954]
#VALUE!	AT1G02580	0.0012339688832723	15.6314879003014	MEA	protein_coding	Histone-lysine N-methyltransferase MEDEA [Source:UniProtKB/Swiss-Prot;Acc:O65312]
#VALUE!	AT2G42840	0.00672494871936271	15.6238985743104	PDF1	protein_coding	Protodermal factor 1 [Source:UniProtKB/Swiss-Prot;Acc:Q9S728]
#VALUE!	AT5G40780	3.24174143785797e-06	15.4966507687769	LHT1	protein_coding	Lysine histidine transporter 1 [Source:UniProtKB/Swiss-Prot;Acc:Q9FKS8]
#VALUE!	AT1G03746	0.00114285859930995	15.4894281191454		snoRNA	snoRNA [Source:TAIR;Acc:AT1G03746]
#VALUE!	AT3G23120	1.32831829632871e-05	15.4716333137904	AtRLP38	protein_coding	Disease resistance protein [Source:UniProtKB/TrEMBL;Acc:Q9LS79]
#VALUE!	AT5G19875	0.000136457013018985	15.3122931369203		protein_coding	At5g19875 [Source:UniProtKB/TrEMBL;Acc:Q8L9M7]
#VALUE!	AT1G64540	0.00122990113074137	15.3012052515317		protein_coding	Putative F-box protein At1g64540 [Source:UniProtKB/Swiss-Prot;Acc:P0C2F8]
#VALUE!	AT5G44585	0.00628924675227269	15.2884912517767		protein_coding	unknown protein; FUNCTIONS IN: molecular_function unknown; INVOLVED IN: biological_process unknown; LOCATED IN: endomembrane system; Has 30201 Blast hits to 17322 proteins in 780 species: Archae - 12; Bacteria - 1396; Metazoa - 17338; Fungi - 3422; /.../ - 5037; Viruses - 0; Other Eukaryotes - 2996 (source: NCBI BLink). [Source:TAIR;Acc:AT5G44585]
#VALUE!	AT3G21710	0.00153201723037918	15.1133845972324	VUP1	protein_coding	Vascular-related unknown protein 1 [Source:UniProtKB/Swiss-Prot;Acc:Q9LSZ3]
#VALUE!	AT4G13000	2.38691779119462e-05	14.9969194629851		protein_coding	AGC (cAMP-dependent, cGMP-dependent and protein kinase C) kinase family protein [Source:UniProtKB/TrEMBL;Acc:Q9SV69]
#VALUE!	AT2G20142	4.42885904892135e-07	14.9798358411262		protein_coding	Toll-Interleukin-Resistance (TIR) domain family protein [Source:UniProtKB/TrEMBL;Acc:F4IUF0]
#VALUE!	AT5G48400	0.000444154468173977	14.9650145965047	GLR1.2	protein_coding	Glutamate receptor 1.2 [Source:UniProtKB/Swiss-Prot;Acc:Q9LV72]
#VALUE!	AT2G39330	1.22225536555542e-06	14.9299693691833	JAL23	protein_coding	jacalin-related lectin 23 [Source:TAIR;Acc:AT2G39330]
#VALUE!	AT4G28560	0.00103114270311059	14.8889708213551	RIC7	protein_coding	ROP-interactive CRIB motif-containing protein 7 [Source:UniProtKB/TrEMBL;Acc:F4JLB7]
#VALUE!	AT1G70690	4.9360828490817e-06	14.8712190771589	CRRSP2	protein_coding	PDLP5 [Source:UniProtKB/TrEMBL;Acc:A0A178WPB2]
#VALUE!	AT5G54620	0.000318682370491322	14.8631118197912		protein_coding	Ankyrin repeat family protein [Source:TAIR;Acc:AT5G54620]
#VALUE!	AT2G29100	0.00610853595709245	14.8228593633406	ATGLR2.9	protein_coding	Glutamate receptor [Source:UniProtKB/TrEMBL;Acc:A0A178VR79]
#VALUE!	AT3G23110	2.44749465576263e-06	14.730841069144	AtRLP37	protein_coding	Disease resistance protein [Source:UniProtKB/TrEMBL;Acc:Q9LS80]
#VALUE!	AT3G26210	1.24605150522262e-06	14.7224407037313	CYP71B23	protein_coding	Cytochrome P450 71B23 [Source:UniProtKB/Swiss-Prot;Acc:Q9LTM0]
#VALUE!	AT5G09505	0.00339205583161084	14.7022595885325		lncRNA
#VALUE!	AT1G21120	1.66929896489522e-05	14.6978332547538		protein_coding	O-methyltransferase family protein [Source:TAIR;Acc:AT1G21120]
#VALUE!	AT1G47480	0.00128463533843889	14.6813218011759	CXE2	protein_coding	Probable carboxylesterase 2 [Source:UniProtKB/Swiss-Prot;Acc:Q9SX78]
#VALUE!	AT1G52200	2.75802402914725e-06	14.655070015512	PCR8	protein_coding	Protein PLANT CADMIUM RESISTANCE 8 [Source:UniProtKB/Swiss-Prot;Acc:Q9M815]
#VALUE!	AT5G59780	4.46338534709526e-07	14.6191538446253	MYB59	protein_coding	Transcription factor MYB59 [Source:UniProtKB/Swiss-Prot;Acc:Q4JL84]
#VALUE!	AT1G10690	8.87432122137891e-06	14.5842037030329	SMR8	protein_coding	Cyclin-dependent protein kinase inhibitor SMR8 [Source:UniProtKB/Swiss-Prot;Acc:Q9SAD3]
#VALUE!	AT3G50450	0.00042799200946395	14.5752949293796	HR1	protein_coding	HR1 [Source:UniProtKB/TrEMBL;Acc:A0A178V9M9]
#VALUE!	AT3G26440	1.39267814218903e-06	14.418374039878		protein_coding	Transmembrane protein, putative (DUF707) [Source:UniProtKB/TrEMBL;Acc:A0A1I9LLN8]
#VALUE!	AT4G09300	0.00278242390314765	14.4015479192218		protein_coding	LisH and RanBPM domains containing protein [Source:TAIR;Acc:AT4G09300]
#VALUE!	AT1G14120	0.00270144756592102	14.3895372179282		protein_coding	2-oxoglutarate (2OG) and Fe(II)-dependent oxygenase superfamily protein [Source:UniProtKB/TrEMBL;Acc:Q9XI76]
#VALUE!	AT5G67310	0.000417386638300476	14.3143315699553	CYP81G1	protein_coding	At5g67310 [Source:UniProtKB/TrEMBL;Acc:Q8GZ20]
#VALUE!	AT5G61430	1.15972830920202e-05	14.2778558751361	NAC100	protein_coding	NAC domain-containing protein 100 [Source:UniProtKB/Swiss-Prot;Acc:Q9FLJ2]
#VALUE!	AT2G14560	7.35377383713958e-05	14.2730657282458	LURP1	protein_coding	Protein of unknown function (DUF567) [Source:TAIR;Acc:AT2G14560]
#VALUE!	AT5G06330	0.000183069159927777	14.239154157149		protein_coding	At5g06330 [Source:UniProtKB/TrEMBL;Acc:Q9FNH5]
#VALUE!	AT2G17740	0.00271096497065873	14.0569628907884		protein_coding	At2g17740 [Source:UniProtKB/TrEMBL;Acc:Q6NQN8]
#VALUE!	AT4G22950	0.00148226116051334	14.0481018800173	AGL19	protein_coding	Agamous-like MADS-box protein AGL19 [Source:UniProtKB/Swiss-Prot;Acc:O82743]
#VALUE!	AT2G31865	2.5369701193119e-07	14.0429962578593	PARG2	protein_coding	poly(ADP-ribose) glycohydrolase 2 [Source:TAIR;Acc:AT2G31865]
#VALUE!	AT3G04420	0.000696108987569028	13.9737683252706	anac048	protein_coding	AT3g04420/T27C4_6 [Source:UniProtKB/TrEMBL;Acc:Q8W4R4]
#VALUE!	AT3G51440	1.54798449062709e-05	13.9568467132068	SSL6	protein_coding	Protein STRICTOSIDINE SYNTHASE-LIKE 6 [Source:UniProtKB/Swiss-Prot;Acc:Q9SD05]
#VALUE!	AT3G54990	0.000312141075123909	13.9270844628145	SMZ	protein_coding	AP2-like ethylene-responsive transcription factor SMZ [Source:UniProtKB/Swiss-Prot;Acc:Q6PV68]
#VALUE!	AT3G12500	3.37737821402797e-06	13.9004166017357	CHI-B	protein_coding	Basic endochitinase B [Source:UniProtKB/Swiss-Prot;Acc:P19171]
#VALUE!	AT5G22530	0.000587385086724364	13.8719669213993		protein_coding	Putative uncharacterized protein [Source:UniProtKB/TrEMBL;Acc:Q9FK86]
#VALUE!	AT2G17710	8.47229637276672e-07	13.855675277965		protein_coding	At2g17710/T17A5.17 [Source:UniProtKB/TrEMBL;Acc:Q8W1E8]
#VALUE!	AT1G79360	0.000136457013018985	13.8458430371574	OCT2	protein_coding	Organic cation/carnitine transporter 2 [Source:UniProtKB/Swiss-Prot;Acc:O64515]
#VALUE!	AT2G35000	0.0023394890627614	13.8079735370678	ATL9	protein_coding	E3 ubiquitin-protein ligase ATL9 [Source:UniProtKB/Swiss-Prot;Acc:O64763]
#VALUE!	ENSRNA049757918	0.00114035829302948	13.7983063265448	ath-MIR157c	pre_miRNA
#VALUE!	AT2G23010	2.25712340116748e-06	13.758715533214	SCPL9	protein_coding	SCPL9 [Source:UniProtKB/TrEMBL;Acc:A0A178W1Q9]
#VALUE!	AT5G19490	2.27134851277054e-05	13.7525650031741		protein_coding	Histone superfamily protein [Source:UniProtKB/TrEMBL;Acc:F4K162]
#VALUE!	AT3G28120	0.00190092867332052	13.7222543072501		protein_coding	Transmembrane protein [Source:UniProtKB/TrEMBL;Acc:Q3EAY7]
#VALUE!	AT4G15280	0.00207704174088192	13.6873731277133	UGT71B5	protein_coding	UDP-glucosyl transferase 71B5 [Source:TAIR;Acc:AT4G15280]
#VALUE!	AT1G02800	0.000587325362261096	13.6222005014524	CEL2	protein_coding	Endoglucanase 1 [Source:UniProtKB/Swiss-Prot;Acc:Q9SRX3]
#VALUE!	AT1G35710	2.75544286515409e-05	13.6054810993		protein_coding	Probable leucine-rich repeat receptor-like protein kinase At1g35710 [Source:UniProtKB/Swiss-Prot;Acc:Q9LP24]
#VALUE!	AT1G11300	4.49603341240346e-05	13.5851050514444		protein_coding	G-type lectin S-receptor-like serine/threonine-protein kinase At1g11300 [Source:UniProtKB/Swiss-Prot;Acc:Q9SXB4]
#VALUE!	AT1G05783	0.00570096903153956	13.5692584983775		protein_coding
#VALUE!	AT5G64510	6.02122467419948e-06	13.5553306628781	TIN1	protein_coding	Putative uncharacterized protein At5g64510 [Source:UniProtKB/TrEMBL;Acc:Q84JN2]
#VALUE!	AT1G16510	0.000745518064486109	13.5437713934509	SAUR41	protein_coding	Auxin-responsive protein SAUR41 [Source:UniProtKB/Swiss-Prot;Acc:Q9SA49]
#VALUE!	AT4G31875	0.000771532548195894	13.5244427038428		protein_coding	At4g31872/At4g31872 [Source:UniProtKB/TrEMBL;Acc:Q93ZC6]
#VALUE!	AT5G17330	6.4050221740961e-06	13.5170860645316	GAD1	protein_coding	Glutamate decarboxylase 1 [Source:UniProtKB/Swiss-Prot;Acc:Q42521]
#VALUE!	AT3G22240	3.44680908408909e-05	13.4784670922078		protein_coding	Cysteine-rich/transmembrane domain PCC1-like protein [Source:UniProtKB/TrEMBL;Acc:Q9LHJ3]
#VALUE!	AT2G04100	2.84406951147384e-05	13.4652715905337	DTX6	protein_coding	Protein DETOXIFICATION 6 [Source:UniProtKB/Swiss-Prot;Acc:Q8RWF5]
#VALUE!	AT1G21110	0.000208387937034234	13.3714932908376	IGMT3	protein_coding	Indole glucosinolate O-methyltransferase 3 [Source:UniProtKB/Swiss-Prot;Acc:Q9LPU6]
#VALUE!	AT1G77920	0.000121901242820794	13.3657857711757	TGA7	protein_coding	Transcription factor TGA7 [Source:UniProtKB/Swiss-Prot;Acc:Q93ZE2]
#VALUE!	AT4G37810	0.0005619352573142	13.3624461744294	EPFL2	protein_coding	EPIDERMAL PATTERNING FACTOR-like protein 2 [Source:UniProtKB/Swiss-Prot;Acc:Q9T068]
#VALUE!	AT1G16500	6.57048895056197e-05	13.3376583988266		protein_coding	>F3O9.30 [Source:UniProtKB/TrEMBL;Acc:Q9SA48]
#VALUE!	AT1G79900	0.00310712892539579	13.33553712836	BAC2	protein_coding	Mitochondrial arginine transporter BAC2 [Source:UniProtKB/Swiss-Prot;Acc:Q9CA93]
#VALUE!	AT3G45290	5.70544708029594e-07	13.2923415415841	MLO3	protein_coding	MLO-like protein 3 [Source:UniProtKB/Swiss-Prot;Acc:Q94KB9]
#VALUE!	ENSRNA049757788	0.00230784181814884	13.2129318143233	ath-MIR159a	pre_miRNA
#VALUE!	AT3G27650	0.0030935948073122	13.1800910636579	LBD25	protein_coding	LOB domain-containing protein 25 [Source:UniProtKB/Swiss-Prot;Acc:Q8L8Q3]
#VALUE!	AT5G22380	5.32868808929385e-05	13.1415845404023	NAC090	protein_coding	NAC-domain protein-like [Source:UniProtKB/TrEMBL;Acc:Q680R1]
#VALUE!	AT5G25880	0.00192416474623571	13.0943684309365	NADP-ME3	protein_coding	Malic enzyme [Source:UniProtKB/TrEMBL;Acc:A0A178UAR6]
#VALUE!	AT2G42990	0.00391286237996496	13.0806687010212		protein_coding	GDSL esterase/lipase At2g42990 [Source:UniProtKB/Swiss-Prot;Acc:Q67ZI9]
#VALUE!	AT2G34655	5.04498316387601e-06	13.0681491806388		protein_coding	At2g34655 [Source:UniProtKB/TrEMBL;Acc:Q94BZ4]
#VALUE!	AT1G07900	9.51867968731708e-05	13.0434627734977	LBD1	protein_coding	LBD1 [Source:UniProtKB/TrEMBL;Acc:A0A178WM56]
#VALUE!	AT5G24530	3.00876433349311e-07	13.0416617348909	DMR6	protein_coding	Protein DOWNY MILDEW RESISTANCE 6 [Source:UniProtKB/Swiss-Prot;Acc:Q9FLV0]
#VALUE!	AT5G53030	7.5076387628644e-05	12.9881599207266		protein_coding	Putative uncharacterized protein [Source:UniProtKB/TrEMBL;Acc:Q9LVU9]
#VALUE!	AT3G10815	0.000184394577397574	12.9757475226399		protein_coding	Putative RING zinc finger protein [Source:UniProtKB/TrEMBL;Acc:Q8L729]
#VALUE!	AT3G44350	0.000489856369816783	12.9244690273916	anac061	protein_coding	NAC domain containing protein 61 [Source:UniProtKB/TrEMBL;Acc:B3H506]
#VALUE!	AT1G17710	0.00342042196080912	12.9133036037861		protein_coding	Inorganic pyrophosphatase 2 [Source:UniProtKB/Swiss-Prot;Acc:Q9FZ62]
#VALUE!	AT5G44920	0.00130779034005859	12.9005887349679	TIK	protein_coding	TIR domain-containing protein [Source:UniProtKB/Swiss-Prot;Acc:Q0WSX8]
#VALUE!	AT4G12290	0.000170937855713116	12.8888737282654		protein_coding	Amine oxidase [Source:UniProtKB/TrEMBL;Acc:Q8L742]
#VALUE!	AT5G17760	1.37139403853714e-06	12.8536345873127		protein_coding	AAA-ATPase At5g17760 [Source:UniProtKB/Swiss-Prot;Acc:Q9FN75]
#VALUE!	AT5G52760	1.58044594360077e-05	12.8166628344849	HIPP14	protein_coding	Heavy metal-associated isoprenylated plant protein 14 [Source:UniProtKB/Swiss-Prot;Acc:Q9LTE1]
#VALUE!	AT4G26120	4.96239347089845e-06	12.8150850948063		protein_coding	Ankyrin repeat family protein / BTB/POZ domain-containing protein [Source:TAIR;Acc:AT4G26120]
#VALUE!	AT5G44574	0.00247809783581507	12.7236287398238		protein_coding	unknown protein; FUNCTIONS IN: molecular_function unknown; INVOLVED IN: biological_process unknown; LOCATED IN: endomembrane system; Has 6 Blast hits to 6 proteins in 2 species: Archae - 0; Bacteria - 0; Metazoa - 0; Fungi - 0; Plants - 6; Viruses - /.../her Eukaryotes - 0 (source: NCBI BLink). [Source:TAIR;Acc:AT5G44574]
#VALUE!	AT1G78410	9.64849286507589e-05	12.7221867775993	VQ10	protein_coding	VQ motif-containing protein 10 [Source:UniProtKB/Swiss-Prot;Acc:Q8VYI5]
#VALUE!	AT5G59530	0.0016315961851118	12.7191558248255		protein_coding	1-aminocyclopropane-1-carboxylate oxidase homolog 11 [Source:UniProtKB/Swiss-Prot;Acc:Q9LTH8]
#VALUE!	AT3G50280	0.000231880646006963	12.6826550244758		protein_coding	Uncharacterized acetyltransferase At3g50280 [Source:UniProtKB/Swiss-Prot;Acc:Q9SND9]
#VALUE!	AT3G08165	0.00107845222692855	12.6731587678909		snoRNA
#VALUE!	AT2G36970	1.56781354493854e-06	12.6600091449059	UGT86A1	protein_coding	Glycosyltransferase (Fragment) [Source:UniProtKB/TrEMBL;Acc:W8Q6X6]
#VALUE!	AT1G52040	0.000942236095902422	12.6204627161409	MBP1	protein_coding	Myrosinase-binding protein 1 [Source:UniProtKB/Swiss-Prot;Acc:Q9SAV0]
#VALUE!	AT5G08240	6.1731937694047e-06	12.6161958624374		protein_coding	At5g08240 [Source:UniProtKB/TrEMBL;Acc:Q9LEY3]
#VALUE!	AT1G69572	0.00139861999438914	12.6135358654724		lncRNA	other RNA [Source:TAIR;Acc:AT1G69572]
#VALUE!	AT5G18470	2.07012582419224e-07	12.5813838924053		protein_coding	Curculin-like (Mannose-binding) lectin family protein [Source:UniProtKB/TrEMBL;Acc:Q94K76]
#VALUE!	AT5G44063	0.00460000952882999	12.5542715518862		protein_coding	Uncharacterized protein (Fragment) [Source:UniProtKB/TrEMBL;Acc:A0A1P8BD38]
#VALUE!	AT2G22930	0.000319980642044351	12.5184825335086	UGT79B8	protein_coding	UDP-glycosyltransferase 79B8 [Source:UniProtKB/Swiss-Prot;Acc:O81010]
#VALUE!	AT3G51860	2.30436918707342e-05	12.4616685267502	CAX3	protein_coding	Cation exchanger 3 [Source:UniProtKB/TrEMBL;Acc:A0A1I9LSS9]
#VALUE!	AT1G73810	5.71263806864861e-05	12.4590588906743		protein_coding	Core-2/I-branching beta-1,6-N-acetylglucosaminyltransferase family protein [Source:UniProtKB/TrEMBL;Acc:Q9C9T1]
#VALUE!	AT1G24145	4.31701538891861e-07	12.4533689642837		protein_coding	At1g24145 [Source:UniProtKB/TrEMBL;Acc:Q8GYP2]
#VALUE!	AT1G79680	0.00166120708226159	12.4464475961284	WAKL10	protein_coding	Wall-associated receptor kinase-like 10 [Source:UniProtKB/Swiss-Prot;Acc:Q8VYA3]
#VALUE!	ENSRNA049757560	0.00584028135802874	12.3641491038346	ath-MIR159b	pre_miRNA
#VALUE!	AT1G09500	0.000202264746867236	12.3593332864695		protein_coding	At1g09500/F14J9_16 [Source:UniProtKB/TrEMBL;Acc:O80533]
#VALUE!	AT1G56120	5.1078126270384e-06	12.3466141098962		protein_coding	Leucine-rich repeat transmembrane protein kinase [Source:UniProtKB/TrEMBL;Acc:F4I3K0]
#VALUE!	AT1G65500	0.000631025872928805	12.32778034406		protein_coding	F5I14.4 protein [Source:UniProtKB/TrEMBL;Acc:O04468]
#VALUE!	AT3G13100	1.58263713922949e-06	12.3152869224564	ABCC7	protein_coding	ABC transporter C family member 7 [Source:UniProtKB/Swiss-Prot;Acc:Q9LK62]
#VALUE!	AT3G46690	0.000413207865580181	12.2687564517685	UGT76E4	protein_coding	Glycosyltransferase (Fragment) [Source:UniProtKB/TrEMBL;Acc:W8Q337]
#VALUE!	AT1G53100	0.000397778718400394	12.266911950188		protein_coding	At1g53100 [Source:UniProtKB/TrEMBL;Acc:Q6DBE8]
#VALUE!	AT5G01250	0.00091650651620145	12.226124856377		protein_coding	Alpha 1,4-glycosyltransferase family protein [Source:UniProtKB/TrEMBL;Acc:Q9LFB1]
#VALUE!	AT1G72620	0.000988230048179289	12.2058951404597		protein_coding	Alpha/beta-Hydrolases superfamily protein [Source:UniProtKB/TrEMBL;Acc:F4IDE6]
#VALUE!	AT5G22520	4.57422555500703e-05	12.1960892422294		protein_coding	At5g22520 [Source:UniProtKB/TrEMBL;Acc:Q9FK87]
#VALUE!	AT5G60900	6.38480552496155e-06	12.1633123892617	RLK1	nontranslating_CDS	receptor-like protein kinase 1 [Source:TAIR;Acc:AT5G60900]
#VALUE!	AT3G27620	0.0011045061872024	12.1042118057262	AOX1C	protein_coding	Ubiquinol oxidase 1c, mitochondrial [Source:UniProtKB/Swiss-Prot;Acc:O22048]
#VALUE!	AT1G65845	4.18448721437801e-05	12.0654470446257		protein_coding	At1g65844 [Source:UniProtKB/TrEMBL;Acc:Q9SHX3]
#VALUE!	AT3G54150	6.46443632451538e-06	12.0377406081502		protein_coding	Embryonic abundant protein-like [Source:UniProtKB/TrEMBL;Acc:Q9M389]
#VALUE!	AT2G04070	6.43715827639773e-05	12.0057780026205	DTX4	protein_coding	Protein DETOXIFICATION 4 [Source:UniProtKB/Swiss-Prot;Acc:Q9SIA3]
#VALUE!	AT5G55460	3.29639906385775e-05	11.9499803747326		protein_coding	At5g55460 [Source:UniProtKB/TrEMBL;Acc:Q8GWA4]
#VALUE!	AT3G57380	0.00276546477934974	11.9462648906608		protein_coding	Glycosyltransferase [Source:UniProtKB/TrEMBL;Acc:F4J287]
#VALUE!	AT2G25810	0.00376092607414849	11.9025676884085	TIP4-1	protein_coding	Aquaporin TIP4-1 [Source:UniProtKB/Swiss-Prot;Acc:O82316]
#VALUE!	AT2G42350	6.31511115583666e-05	11.8429354236007	ATL40	protein_coding	RING-H2 finger protein ATL40 [Source:UniProtKB/Swiss-Prot;Acc:Q9SLC4]
#VALUE!	AT1G54020	0.00101078505592102	11.8141488424984		protein_coding	GDSL esterase/lipase At1g54020 [Source:UniProtKB/Swiss-Prot;Acc:Q9C5N8]
#VALUE!	AT1G77660	0.000182285035003701	11.7625141174758		protein_coding	Histone H3 K4-specific methyltransferase SET7/9 family protein [Source:UniProtKB/TrEMBL;Acc:Q9CAP2]
#VALUE!	AT3G60540	8.64305516290129e-05	11.7457866306931		protein_coding	Protein transport protein Sec61 subunit beta [Source:UniProtKB/TrEMBL;Acc:Q9M206]
#VALUE!	AT2G30140	1.54070524925026e-05	11.6327820910908	UGT87A2	protein_coding	UDP-glycosyltransferase 87A2 [Source:UniProtKB/Swiss-Prot;Acc:O64733]
#VALUE!	AT4G19430	0.00213162248655374	11.6118715409099		protein_coding	At4g19430 [Source:UniProtKB/TrEMBL;Acc:Q67Y03]
#VALUE!	AT2G25000	2.32644795959936e-06	11.6084099736494	WRKY60	protein_coding	Probable WRKY transcription factor 60 [Source:UniProtKB/Swiss-Prot;Acc:Q9SK33]
#VALUE!	AT3G55970	0.000340890956138229	11.5310260177954	JRG21	protein_coding	JRG21 [Source:UniProtKB/TrEMBL;Acc:A0A178V764]
#VALUE!	AT3G13960	0.00109468971023649	11.4933723074149	GRF5	protein_coding	Growth-regulating factor 5 [Source:UniProtKB/Swiss-Prot;Acc:Q8L8A6]
#VALUE!	AT5G24205	9.08019582594167e-06	11.4450162567692		ncRNA	other RNA [Source:TAIR;Acc:AT5G24205]
#VALUE!	AT1G30700	0.00201432569602859	11.405141063462		protein_coding	Berberine bridge enzyme-like 8 [Source:UniProtKB/Swiss-Prot;Acc:Q9SA85]
#VALUE!	AT1G77380	0.000183069159927777	11.3896712855472	AAP3	protein_coding	ATAAP3 [Source:UniProtKB/TrEMBL;Acc:A0A178W3U1]
#VALUE!	AT1G67920	0.000500535827758639	11.3848927876089		protein_coding	At1g67920 [Source:UniProtKB/TrEMBL;Acc:Q9C9V8]
#VALUE!	AT3G21890	0.0047129833740148	11.3752315748359	MIP1B	protein_coding	BBX31 [Source:UniProtKB/TrEMBL;Acc:A0A178VEW7]
#VALUE!	AT3G14060	0.000416135807899978	11.3488478440633		protein_coding	At3g14060 [Source:UniProtKB/TrEMBL;Acc:Q9LVJ2]
#VALUE!	AT2G28710	0.000694460729530936	11.3371415379303		protein_coding	At2g28710 [Source:UniProtKB/TrEMBL;Acc:Q9SI97]
#VALUE!	AT5G52390	0.000337375956626709	11.2836259335729		protein_coding	PAR1 protein [Source:UniProtKB/TrEMBL;Acc:Q9FHC1]
#VALUE!	AT1G23110	0.00502425105846007	11.2061629081283		protein_coding	Fold protein [Source:UniProtKB/TrEMBL;Acc:Q6DSU0]
#VALUE!	AT1G08310	0.00118587021997098	11.1981112633771		protein_coding	Alpha/beta-Hydrolases superfamily protein [Source:UniProtKB/TrEMBL;Acc:A8MRK8]
#VALUE!	AT5G40000	0.00376326839025065	11.189851051623		protein_coding	AAA-ATPase At5g40000 [Source:UniProtKB/Swiss-Prot;Acc:F4KFX5]
#VALUE!	AT4G14090	0.0014104659514919	11.1819710292879	UGT75C1	protein_coding	UDP-glycosyltransferase 75C1 [Source:UniProtKB/Swiss-Prot;Acc:Q0WW21]
#VALUE!	AT4G11320	4.03474755207957e-05	11.0822686234431	RDL5	protein_coding	Probable cysteine protease RDL5 [Source:UniProtKB/Swiss-Prot;Acc:Q9SUS9]
#VALUE!	AT2G25470	0.00109468971023649	11.0771017331194	AtRLP21	protein_coding	receptor like protein 21 [Source:TAIR;Acc:AT2G25470]
#VALUE!	AT2G02810	1.00440992567903e-07	11.0404395909724	UTR1	protein_coding	UDP-galactose/UDP-glucose transporter 1 [Source:UniProtKB/Swiss-Prot;Acc:O64503]
#VALUE!	AT2G28570	0.00039126408938245	11.0227760362484		protein_coding	At2g28570 [Source:UniProtKB/TrEMBL;Acc:Q9SK01]
#VALUE!	AT3G26480	0.00388150639817086	10.9921785844719		protein_coding	Transducin family protein / WD-40 repeat family protein [Source:UniProtKB/TrEMBL;Acc:Q9LIM7]
#VALUE!	AT2G06255	0.000175173375020708	10.9680321063933	EFL3	protein_coding	Protein ELF4-LIKE 3 [Source:UniProtKB/Swiss-Prot;Acc:Q8S8F5]
#VALUE!	AT5G38310	0.00186923343703496	10.9534812250867		protein_coding	Putative uncharacterized protein [Source:UniProtKB/TrEMBL;Acc:Q9FKN2]
#VALUE!	AT3G46080	0.00139179815672457	10.9194745069846	ZAT8	protein_coding	Zinc finger protein ZAT8 [Source:UniProtKB/Swiss-Prot;Acc:Q9LX85]
#VALUE!	AT1G37150	0.00214481394211886	10.9174348587805	HCS2	protein_coding	holocarboxylase synthetase 2 [Source:TAIR;Acc:AT1G37150]
#VALUE!	ENSRNA049493797	0.00701462747656069	10.9027806181569	SNOR75	snoRNA	Plant small nucleolar RNA SNOR75
#VALUE!	AT2G07850	0.00130982647986208	10.8582216740688		lncRNA
#VALUE!	AT3G01970	0.000444154468173977	10.8425667555733	WRKY45	protein_coding	Probable WRKY transcription factor 45 [Source:UniProtKB/Swiss-Prot;Acc:Q9S763]
#VALUE!	AT5G45380	1.21436958098327e-07	10.8242258796515	DUR3	protein_coding	DUR3 [Source:UniProtKB/TrEMBL;Acc:A0A178UG75]
#VALUE!	AT1G72140	0.00172658434441859	10.8017581102164	NPF5.12	protein_coding	Protein NRT1/ PTR FAMILY 5.12 [Source:UniProtKB/Swiss-Prot;Acc:Q9C7U1]
#VALUE!	AT3G45860	1.50736800245365e-06	10.7795646512645	CRK4	protein_coding	Cysteine-rich receptor-like protein kinase 4 [Source:UniProtKB/Swiss-Prot;Acc:Q9LZU4]
#VALUE!	AT3G21150	0.00152137913547787	10.7785077523025	BBX32	protein_coding	B-box zinc finger protein 32 [Source:UniProtKB/Swiss-Prot;Acc:Q9LJB7]
#VALUE!	AT5G62210	0.00112523170187358	10.7769588545688		protein_coding	Embryo-specific protein 3, (ATS3) [Source:UniProtKB/TrEMBL;Acc:Q9LVB5]
#VALUE!	AT2G28780	0.00791121939132867	10.7442179116982		protein_coding	P-hydroxybenzoic acid efflux pump subunit [Source:UniProtKB/TrEMBL;Acc:Q84W96]
#VALUE!	AT2G18690	9.46011855027599e-05	10.7423544644931		protein_coding	Expressed protein [Source:UniProtKB/TrEMBL;Acc:Q9ZV49]
#VALUE!	AT4G33550	0.0082711388100414	10.6887152047243		protein_coding	At4g33550 [Source:UniProtKB/TrEMBL;Acc:Q6NLG8]
#VALUE!	AT3G09415	0.000171458009209229	10.6500779322986		lncRNA
#VALUE!	AT3G07675	0.00143462301553991	10.6175949207373		lncRNA
#VALUE!	AT1G20350	2.36805196591438e-05	10.5749516221422	TIM17-1	protein_coding	Mitochondrial import inner membrane translocase subunit TIM17-1 [Source:UniProtKB/Swiss-Prot;Acc:Q9LN27]
#VALUE!	AT3G60120	0.00446991622430186	10.5737189319438	BGLU27	protein_coding	Beta-glucosidase 27 [Source:UniProtKB/Swiss-Prot;Acc:Q9M1D1]
#VALUE!	ENSRNA049757533	0.00392390527403847	10.5515878823866	ath-MIR5640	pre_miRNA
#VALUE!	AT5G50200	5.8853311961562e-06	10.5361852483902	NRT3.1	protein_coding	High-affinity nitrate transporter 3.1 [Source:UniProtKB/Swiss-Prot;Acc:Q9FGS5]
#VALUE!	AT5G65600	0.00805219281423714	10.5294293779325	LECRK92	protein_coding	L-type lectin-domain containing receptor kinase IX.2 [Source:UniProtKB/Swiss-Prot;Acc:Q9LSL5]
#VALUE!	AT1G72060	0.00369325001885705	10.5290238930661		protein_coding	Putative uncharacterized protein At1g72060 [Source:UniProtKB/TrEMBL;Acc:Q9C7G9]
#VALUE!	AT1G56060	0.00332380701353719	10.4747297345209		protein_coding	unknown protein; BEST Arabidopsis thaliana protein match is: unknown protein (TAIR:AT2G32210.1); Has 180 Blast hits to 180 proteins in 22 species: Archae - 0; Bacteria - 0; Metazoa - 0; Fungi - 10; Plants - 170; Viruses - 0; Other Eukaryotes - 0 (so /.../NCBI BLink). [Source:TAIR;Acc:AT1G56060]
#VALUE!	AT4G21680	0.00746880108421955	10.4657439498493	NPF7.2	protein_coding	Protein NRT1/ PTR FAMILY 7.2 [Source:UniProtKB/Swiss-Prot;Acc:Q8GXN2]
#VALUE!	AT4G39670	0.000412450218148335	10.4645942584155		protein_coding	ACD11 homolog protein [Source:UniProtKB/Swiss-Prot;Acc:Q8L7U7]
#VALUE!	AT1G62975	0.000146206134210965	10.4432697939031	BHLH125	protein_coding	Transcription factor bHLH125 [Source:UniProtKB/Swiss-Prot;Acc:Q9LQ08]
#VALUE!	AT1G56550	4.80002655863541e-05	10.3578551470255	RGXT3	protein_coding	Glycosyltransferase [Source:UniProtKB/TrEMBL;Acc:A0A178W8K3]
#VALUE!	AT1G76980	6.02122467419948e-06	10.3477235479147		protein_coding	At1g76980 [Source:UniProtKB/TrEMBL;Acc:O49284]
#VALUE!	AT2G39710	5.03394986279651e-06	10.3436317969417		protein_coding	Eukaryotic aspartyl protease family protein [Source:UniProtKB/TrEMBL;Acc:O22282]
#VALUE!	AT4G11911	0.00399390471003956	10.3206427991017		protein_coding	unknown protein; FUNCTIONS IN: molecular_function unknown; INVOLVED IN: biological_process unknown; LOCATED IN: chloroplast; BEST Arabidopsis thaliana protein match is: unknown protein (TAIR:AT4G11910.1); Has 30201 Blast hits to 17322 proteins in 78 /.../ies: Archae - 12; Bacteria - 1396; Metazoa - 17338; Fungi - 3422; Plants - 5037; Viruses - 0; Other Eukaryotes - 2996 (source: NCBI BLink). [Sou…
#VALUE!	AT1G29160	0.00175937313392136	10.3163106572614	DOF1.5	protein_coding	Putative uncharacterized protein At1g29160 (Fragment) [Source:UniProtKB/TrEMBL;Acc:C0SUY0]
#VALUE!	AT1G45145	1.55360068445272e-06	10.2772401477277	TRX5	protein_coding	Thioredoxin H5 [Source:UniProtKB/Swiss-Prot;Acc:Q39241]
#VALUE!	AT3G16410	0.00647977269900002	10.2716953361894	NSP4	protein_coding	Nitrile-specifier protein 4 [Source:UniProtKB/Swiss-Prot;Acc:O04316]
#VALUE!	AT1G74710	2.88345925156941e-07	10.2613938925849	EDS16	protein_coding	ADC synthase superfamily protein [Source:TAIR;Acc:AT1G74710]
#VALUE!	AT5G15022	0.000929512111400831	10.2163825365359		lncRNA	Potential natural antisense gene, locus overlaps with AT5G15030 [Source:TAIR;Acc:AT5G15022]
#VALUE!	AT1G09080	0.00222156753166733	10.2114733700854	MED37B	protein_coding	Probable mediator of RNA polymerase II transcription subunit 37b [Source:UniProtKB/Swiss-Prot;Acc:Q8H1B3]
#VALUE!	AT3G21770	0.000257163232520057	10.1939084334879	PER30	protein_coding	Peroxidase 30 [Source:UniProtKB/Swiss-Prot;Acc:Q9LSY7]
#VALUE!	AT1G24020	4.92796748686684e-05	10.1468032098822	MLP423	protein_coding	MLP-like protein 423 [Source:UniProtKB/Swiss-Prot;Acc:Q93VR4]
#VALUE!	AT5G64800	0.00339750100666325	10.1026211873578	CLE21	protein_coding	CLAVATA3/ESR (CLE)-related protein 21 [Source:UniProtKB/Swiss-Prot;Acc:Q9LV97]
#VALUE!	AT5G44568	2.41247629208157e-06	10.0955183891855		protein_coding	Putative uncharacterized protein [Source:UniProtKB/TrEMBL;Acc:Q570K8]
#VALUE!	AT3G05600	9.35758775251586e-05	10.0886198047153		protein_coding	Alpha/beta-Hydrolases superfamily protein [Source:UniProtKB/TrEMBL;Acc:Q9M9W5]
#VALUE!	AT5G00875	0.00120834470449239	10.0804657672749		lncRNA
#VALUE!	AT1G76790	0.00538529376774049	10.0667048287769	IGMT5	protein_coding	Indole glucosinolate O-methyltransferase 5 [Source:UniProtKB/Swiss-Prot;Acc:Q9SRD4]
#VALUE!	AT1G21520	7.11337824599581e-06	10.035982606966		protein_coding	Putative uncharacterized protein At1g21520 [Source:UniProtKB/TrEMBL;Acc:Q8GYE6]
#VALUE!	AT5G40720	2.61613123224617e-06	10.0334322477905		protein_coding	C3H4 type zinc finger protein (DUF23) [Source:UniProtKB/TrEMBL;Acc:Q9FM26]
#VALUE!	AT1G68570	4.31701538891861e-07	10.0311219983384	NPF3.1	protein_coding	Protein NRT1/ PTR FAMILY 3.1 [Source:UniProtKB/Swiss-Prot;Acc:Q9SX20]
#VALUE!	AT3G13061	0.000141203174331052	10.0098303209393		lncRNA	other RNA [Source:TAIR;Acc:AT3G13061]
#VALUE!	AT1G13970	0.00170031384850253	9.99195965870865		protein_coding	Beta-hexosaminidase (DUF1336) [Source:UniProtKB/TrEMBL;Acc:Q9XI89]
#VALUE!	AT3G04060	2.28904406836017e-05	9.99017636461399	anac046	protein_coding	AT3g04060/T11I18_17 [Source:UniProtKB/TrEMBL;Acc:Q9SQQ6]
#VALUE!	AT2G44910	0.000174763919731455	9.98772115421417	ATHB-4	protein_coding	Putative uncharacterized protein At2g44910 (Fragment) [Source:UniProtKB/TrEMBL;Acc:C0SV86]
#VALUE!	AT5G57510	0.00387964839119586	9.95104694092378		protein_coding	Cotton fiber protein [Source:UniProtKB/TrEMBL;Acc:Q9FKM0]
#VALUE!	AT3G16460	2.04880959066706e-07	9.89105734426725	JAL34	protein_coding	Jacalin-related lectin 34 [Source:UniProtKB/Swiss-Prot;Acc:O04310]
#VALUE!	AT1G73620	4.30281130361288e-05	9.88038717154912		protein_coding	Pathogenesis-related thaumatin superfamily protein [Source:UniProtKB/TrEMBL;Acc:Q9C9U9]
#VALUE!	AT5G22545	0.00593760061215898	9.88017648851434		protein_coding	Putative uncharacterized protein At5g22545 [Source:UniProtKB/TrEMBL;Acc:Q8GWC9]
#VALUE!	AT1G75580	0.00044780118373289	9.86832927343105		protein_coding	At1g75580 [Source:UniProtKB/TrEMBL;Acc:Q9LR00]
#VALUE!	AT3G12830	0.00119495895591871	9.85247722679375	SAUR72	protein_coding	Auxin-responsive protein SAUR72 [Source:UniProtKB/Swiss-Prot;Acc:Q9LTV3]
#VALUE!	AT3G52430	3.97222860327263e-07	9.85128124162865	PAD4	protein_coding	Lipase-like PAD4 [Source:UniProtKB/Swiss-Prot;Acc:Q9S745]
#VALUE!	AT5G24230	0.00110923972357262	9.84158545435289		protein_coding	At5g24230 [Source:UniProtKB/TrEMBL;Acc:Q8GW37]
#VALUE!	AT1G08450	1.16988157159692e-07	9.8112603755474	CRT3	protein_coding	Calreticulin-3 [Source:UniProtKB/Swiss-Prot;Acc:O04153]
#VALUE!	AT1G33790	0.00157223151562794	9.80751847134973	JAL4	protein_coding	Jacalin-related lectin 4 [Source:UniProtKB/Swiss-Prot;Acc:Q9LQ31]
#VALUE!	AT1G23840	1.63481495844284e-05	9.77025417467391		protein_coding	At1g23840/F5O8_37 [Source:UniProtKB/TrEMBL;Acc:Q9ZUB1]
#VALUE!	AT5G47500	0.000636923768780655	9.74368425299467	PME68	protein_coding	Probable pectinesterase 68 [Source:UniProtKB/Swiss-Prot;Acc:Q8LPF3]
#VALUE!	AT1G05400	0.00104035784233764	9.68133310981524		protein_coding	Putative uncharacterized protein [Source:UniProtKB/TrEMBL;Acc:Q5XVL8]
#VALUE!	AT3G26840	2.28518686815638e-07	9.67614641773749		protein_coding	Acyltransferase-like protein At3g26840, chloroplastic [Source:UniProtKB/Swiss-Prot;Acc:Q9LW26]
#VALUE!	AT3G04720	3.13656216811683e-05	9.66214315288643	HEL	protein_coding	Hevein-like preproprotein [Source:UniProtKB/Swiss-Prot;Acc:P43082]
#VALUE!	AT3G15518	0.000576707256295914	9.64442632736326		protein_coding	Putative uncharacterized protein [Source:UniProtKB/TrEMBL;Acc:Q8GYA5]
#VALUE!	AT4G13820	2.11122707652701e-05	9.62788906188317		protein_coding	Disease resistance like protein [Source:UniProtKB/TrEMBL;Acc:Q8RXQ6]
#VALUE!	AT2G04050	0.000209700612672849	9.62656349507816	DTX3	protein_coding	Protein DETOXIFICATION 3 [Source:UniProtKB/Swiss-Prot;Acc:Q9SIA4]
#VALUE!	AT2G28790	9.7438579425161e-05	9.61926486811326		protein_coding	Pathogenesis-related thaumatin superfamily protein [Source:TAIR;Acc:AT2G28790]
#VALUE!	AT4G23280	0.00487073327346547	9.60592990732141	CRK20	protein_coding	Putative cysteine-rich receptor-like protein kinase 20 [Source:UniProtKB/Swiss-Prot;Acc:O65479]
#VALUE!	AT2G26560	8.90122207386322e-05	9.60478468800417	PLP2	protein_coding	Patatin-like protein 2 [Source:UniProtKB/Swiss-Prot;Acc:O48723]
#VALUE!	AT4G25110	8.96950395858627e-06	9.60342579850558	AMC2	protein_coding	Metacaspase-2 [Source:UniProtKB/Swiss-Prot;Acc:Q7XJE5]
#VALUE!	AT5G59662	0.000778824387001756	9.5685189121882		lncRNA	other RNA [Source:TAIR;Acc:AT5G59662]
#VALUE!	AT3G25020	5.29767397913228e-06	9.56830890480133	AtRLP42	protein_coding	Receptor like protein 42 [Source:UniProtKB/Swiss-Prot;Acc:Q9LJS0]
#VALUE!	AT4G01430	6.08641187971506e-05	9.55922088304781		protein_coding	WAT1-related protein At4g01430 [Source:UniProtKB/Swiss-Prot;Acc:Q9M131]
#VALUE!	AT4G39795	0.00368213619205162	9.55558965879078		protein_coding	Protein of unknown function (DUF581) [Source:TAIR;Acc:AT4G39795]
#VALUE!	AT3G17690	0.000695941256259039	9.52331054999938	CNGC19	protein_coding	Putative cyclic nucleotide-gated ion channel 19 [Source:UniProtKB/Swiss-Prot;Acc:Q9LDR2]
#VALUE!	AT1G17190	9.06153952138589e-06	9.4860464611592	GSTU26	protein_coding	Glutathione S-transferase U26 [Source:UniProtKB/Swiss-Prot;Acc:Q9SHH8]
#VALUE!	AT3G47420	0.000193018933295833	9.36866261042508	ATPS3	protein_coding	Putative glycerol-3-phosphate transporter 1 [Source:UniProtKB/Swiss-Prot;Acc:Q9C5L3]
#VALUE!	AT3G51330	3.93514601793106e-06	9.35716770066238		protein_coding	Eukaryotic aspartyl protease family protein [Source:UniProtKB/TrEMBL;Acc:Q84WU7]
#VALUE!	AT1G29280	0.000358686214438693	9.34830319605746	WRKY65	protein_coding	WRKY65 [Source:UniProtKB/TrEMBL;Acc:A0A178W690]
#VALUE!	AT5G26731	0.000726033256862061	9.30237037089951		protein_coding	AT5g26741 [Source:UniProtKB/TrEMBL;Acc:Q94EW8]
#VALUE!	AT1G07620	0.000100470806137742	9.29332833411958	ATOBGM	protein_coding	GTP-binding protein Obg/CgtA [Source:TAIR;Acc:AT1G07620]
#VALUE!	AT2G39705	0.00167056615070169	9.26458103067601	RTFL8	protein_coding	RTFL8 [Source:UniProtKB/TrEMBL;Acc:A0A178VQG8]
#VALUE!	AT5G37600	1.28895632731727e-07	9.2530644376897	GLN1-1	protein_coding	Glutamine synthetase cytosolic isozyme 1-1 [Source:UniProtKB/Swiss-Prot;Acc:Q56WN1]
#VALUE!	AT4G22390	0.000436734106562785	9.19615009617863		protein_coding	F-box protein At4g22390 [Source:UniProtKB/Swiss-Prot;Acc:Q9SUY0]
#VALUE!	AT3G20340	0.0017339734878158	9.19499832851641		protein_coding	At3g20340 [Source:UniProtKB/TrEMBL;Acc:Q9LTR0]
#VALUE!	AT1G09480	0.000112496320230164	9.18186656085711		protein_coding	NAD(P)-binding Rossmann-fold superfamily protein [Source:UniProtKB/TrEMBL;Acc:F4I0Z5]
#VALUE!	AT2G34960	0.000965766367212495	9.1788127266566	CAT5	protein_coding	CAT5 [Source:UniProtKB/TrEMBL;Acc:A0A178VPZ9]
#VALUE!	AT5G47060	0.000191992447278139	9.16045937637847		protein_coding	Putative uncharacterized protein [Source:UniProtKB/TrEMBL;Acc:Q9FGQ9]
#VALUE!	AT5G60250	4.59679661787273e-05	9.13877091616962		protein_coding	Emb [Source:UniProtKB/TrEMBL;Acc:Q9LSS2]
#VALUE!	AT4G34510	0.00183845795101026	9.13872036114089	KCS17	protein_coding	3-ketoacyl-CoA synthase [Source:UniProtKB/TrEMBL;Acc:A0A178UZI2]
#VALUE!	AT1G42560	0.00644898057063349	9.11834414987093	MLO9	protein_coding	MLO-like protein 9 [Source:UniProtKB/Swiss-Prot;Acc:Q94KB4]
#VALUE!	AT1G21100	8.92613152336913e-05	9.09632012359694	IGMT1	protein_coding	Indole glucosinolate O-methyltransferase 1 [Source:UniProtKB/Swiss-Prot;Acc:Q9LPU5]
#VALUE!	AT4G09770	0.00318537206401464	9.09176357915018		protein_coding	TRAF-like family protein [Source:TAIR;Acc:AT4G09770]
#VALUE!	AT3G09855	0.00191656105222148	9.06336762850252		lncRNA
#VALUE!	AT3G07520	2.84258317076835e-05	9.01305352511534	GLR1.4	protein_coding	Glutamate receptor 1.4 [Source:UniProtKB/Swiss-Prot;Acc:Q8LGN1]
#VALUE!	AT1G31690	0.000366790685243108	9.01081720798311		protein_coding	Amine oxidase [Source:UniProtKB/TrEMBL;Acc:F4IAX0]
#VALUE!	AT3G60415	4.31701538891861e-07	9.00658802752221		protein_coding	At3g60420 [Source:UniProtKB/TrEMBL;Acc:Q9M217]
#VALUE!	AT3G16650	2.85067827403543e-06	9.00267779260546	PRL2	protein_coding	Protein pleiotropic regulator PRL2 [Source:UniProtKB/Swiss-Prot;Acc:Q39190]
#VALUE!	AT1G72240	0.00154673579209983	8.96502600512101		protein_coding	Putative uncharacterized protein T9N14.5 [Source:UniProtKB/TrEMBL;Acc:Q9C7T1]
#VALUE!	AT1G67000	0.00114423185327397	8.96309542869129	LRK10L-2.8	protein_coding	LEAF RUST 10 DISEASE-RESISTANCE LOCUS RECEPTOR-LIKE PROTEIN KINASE-like 2.8 [Source:UniProtKB/Swiss-Prot;Acc:Q3ECH2]
#VALUE!	AT4G32940	2.10961017718883e-05	8.96079421997153	GAMMA-VPE	protein_coding	GAMMAVPE [Source:UniProtKB/TrEMBL;Acc:A0A178UU68]
#VALUE!	AT5G67340	6.96705923865888e-06	8.95941440057747	PUB2	protein_coding	U-box domain-containing protein 2 [Source:UniProtKB/Swiss-Prot;Acc:Q5XEZ8]
#VALUE!	AT1G05340	0.000232997572152766	8.94737546526743		protein_coding	Cysteine-rich TM module stress tolerance protein [Source:UniProtKB/TrEMBL;Acc:O23035]
#VALUE!	AT2G35310	0.00419860183560312	8.9433034020455		protein_coding	B3 domain-containing protein At2g35310 [Source:UniProtKB/Swiss-Prot;Acc:Q5PNU4]
#VALUE!	AT2G28110	0.000162546495969554	8.94125982376488	IRX7	protein_coding	Glycosyltransferase (Fragment) [Source:UniProtKB/TrEMBL;Acc:W8Q712]
#VALUE!	AT5G09980	0.000983493860918291	8.92901782510911	PEP4	protein_coding	Elicitor peptide 4 [Source:UniProtKB/Swiss-Prot;Acc:Q9FIA9]
#VALUE!	AT5G65030	0.00196100640097965	8.92716727402754		protein_coding	At5g65030 [Source:UniProtKB/TrEMBL;Acc:Q9LV76]
#VALUE!	AT1G15670	0.000270281868604061	8.91543412145542		protein_coding	F-box/kelch-repeat protein At1g15670 [Source:UniProtKB/Swiss-Prot;Acc:Q9LMR5]
#VALUE!	AT2G19910	0.00400437280982051	8.8922120515227	RDR3	protein_coding	Probable RNA-dependent RNA polymerase 3 [Source:UniProtKB/Swiss-Prot;Acc:O82190]
#VALUE!	AT5G45800	2.42757653247453e-06	8.88370351901698	MEE62	protein_coding	MEE62 [Source:UniProtKB/TrEMBL;Acc:A0A178UKF2]
#VALUE!	AT4G23030	0.000302371298158289	8.84887234181699	DTX49	protein_coding	Protein DETOXIFICATION 49 [Source:UniProtKB/Swiss-Prot;Acc:O82752]
#VALUE!	AT2G26440	1.81404191646456e-05	8.84862268359422	PME12	protein_coding	Probable pectinesterase/pectinesterase inhibitor 12 [Source:UniProtKB/Swiss-Prot;Acc:O48711]
#VALUE!	AT1G77570	0.000299101973466422	8.83363976113906		protein_coding	Putative DNA-binding protein [Source:UniProtKB/TrEMBL;Acc:Q67XK8]
#VALUE!	AT5G22540	5.62307738165763e-05	8.82931664549912		protein_coding	At5g22540 [Source:UniProtKB/TrEMBL;Acc:Q9FK85]
#VALUE!	AT3G47380	1.59725567292474e-05	8.82415086348254	PMEI11	protein_coding	Pectinesterase inhibitor 11 [Source:UniProtKB/Swiss-Prot;Acc:Q9STY5]
#VALUE!	AT3G63010	6.3383035462538e-06	8.79816680393768	GID1B	protein_coding	Gibberellin receptor GID1B [Source:UniProtKB/Swiss-Prot;Acc:Q9LYC1]
#VALUE!	AT1G63710	0.000592632839225196	8.79710675658224	CYP86A7	protein_coding	Cytochrome P450 86A7 [Source:UniProtKB/Swiss-Prot;Acc:Q9CAD6]
#VALUE!	AT3G60580	1.65093930343031e-05	8.70075073413784	ZAT9	protein_coding	Zinc finger protein ZAT9 [Source:UniProtKB/Swiss-Prot;Acc:Q9M202]
#VALUE!	AT5G38710	3.89974308593726e-06	8.67922794315478	POX2	protein_coding	Proline dehydrogenase 2, mitochondrial [Source:UniProtKB/Swiss-Prot;Acc:Q6NKX1]
#VALUE!	AT5G02055	0.00105595032913794	8.65506838974536		lncRNA
#VALUE!	AT1G30220	0.00211876664691454	8.65441622528012	INT2	protein_coding	Probable inositol transporter 2 [Source:UniProtKB/Swiss-Prot;Acc:Q9C757]
#VALUE!	AT2G45570	0.00686939906421967	8.6439417060897	CYP76C2	protein_coding	Cytochrome P450 76C2 [Source:UniProtKB/Swiss-Prot;Acc:O64637]
#VALUE!	AT1G23120	0.000756269246192119	8.63715929443811		protein_coding	Polyketide cyclase/dehydrase and lipid transport superfamily protein [Source:TAIR;Acc:AT1G23120]
#VALUE!	AT1G58590	0.000157833089601173	8.62881989478286		ncRNA	other RNA [Source:TAIR;Acc:AT1G58590]
#VALUE!	AT3G21560	3.82929461772619e-06	8.6282477527866	UGT84A2	protein_coding	UDP-glycosyltransferase 84A2 [Source:UniProtKB/Swiss-Prot;Acc:Q9LVF0]
#VALUE!	AT2G43610	0.000330087708281896	8.62602429472733		protein_coding	Endochitinase At2g43610 [Source:UniProtKB/Swiss-Prot;Acc:O22842]
#VALUE!	AT3G13130	0.00444453575104796	8.62369009475481		protein_coding	Transmembrane protein [Source:UniProtKB/TrEMBL;Acc:Q9LK60]
#VALUE!	AT4G23610	2.29065887783291e-06	8.60839042235601		protein_coding	AT4g23610/F9D16_80 [Source:UniProtKB/TrEMBL;Acc:Q9SUR5]
#VALUE!	AT4G15440	2.31960830720838e-05	8.60257387738042	CYP74B2	protein_coding	Probable inactive linolenate hydroperoxide lyase [Source:UniProtKB/Swiss-Prot;Acc:B3LF83]
#VALUE!	AT5G06305	0.00171894650084611	8.59780451377996		snoRNA
#VALUE!	AT4G16162	0.00450599734820134	8.54377182390857		protein_coding	Leucine-rich repeat (LRR) family protein [Source:UniProtKB/TrEMBL;Acc:F4JLP8]
#VALUE!	AT1G73010	0.00110309747184609	8.53265299328116	PS2	protein_coding	Inorganic pyrophosphatase 1 [Source:UniProtKB/Swiss-Prot;Acc:Q67YC0]
#VALUE!	AT1G57560	0.00341004435350502	8.52902914287458	AtMYB50	protein_coding	At1g57560 [Source:UniProtKB/TrEMBL;Acc:Q9C695]
#VALUE!	ENSRNA049757750	5.66807933548493e-05	8.51102508975481	ath-MIR163	pre_miRNA
#VALUE!	AT2G05518	0.000722460867995115	8.48897105007519		ncRNA	Unknown gene [Source:TAIR;Acc:AT2G05518]
#VALUE!	AT1G16635	0.00129892376228882	8.45343419272302		ncRNA
#VALUE!	AT2G19970	0.00145380269873468	8.44991514692119		protein_coding	At2g19970 [Source:UniProtKB/TrEMBL;Acc:Q9SL83]
#VALUE!	AT5G57480	0.000160515143690716	8.43157676898218		protein_coding	AAA-ATPase At5g57480 [Source:UniProtKB/Swiss-Prot;Acc:Q9FKM3]
#VALUE!	AT3G04220	9.32392172138579e-05	8.42083804965191		protein_coding	Disease resistance protein (TIR-NBS-LRR class) family [Source:UniProtKB/TrEMBL;Acc:Q9M8X8]
#VALUE!	AT3G44450	0.000277886995407919	8.40125247969334	BIC2	protein_coding	Protein BIC2 [Source:UniProtKB/Swiss-Prot;Acc:Q9M280]
#VALUE!	AT3G46090	0.00500930785295389	8.39744653502916	ZAT7	protein_coding	ZAT7 [Source:UniProtKB/TrEMBL;Acc:A0A178VI57]
#VALUE!	AT1G55210	1.01537115843896e-06	8.39197759994895	DIR20	protein_coding	Dirigent protein 20 [Source:UniProtKB/Swiss-Prot;Acc:Q9C891]
#VALUE!	AT1G74453	0.00212640777752193	8.37950476122789		snoRNA	snoRNA [Source:TAIR;Acc:AT1G74453]
#VALUE!	AT1G52855	5.58536254203383e-05	8.37520765835256		protein_coding	At1g52855 [Source:UniProtKB/TrEMBL;Acc:Q8LC41]
#VALUE!	AT3G16420	5.08665483558627e-06	8.36701350810756	PBP1	protein_coding	PYK10-binding protein 1 [Source:UniProtKB/Swiss-Prot;Acc:O04314]
#VALUE!	AT1G51640	0.00316689291263142	8.35480299570509	ATEXO70G2	protein_coding	Exocyst subunit exo70 family protein G2 [Source:UniProtKB/TrEMBL;Acc:Q9C8H6]
#VALUE!	AT1G22220	0.000434818291877564	8.33783977852422		protein_coding	AUF2 [Source:UniProtKB/TrEMBL;Acc:A0A178W7K5]
#VALUE!	AT5G05300	0.0035283400415347	8.29784446622416		protein_coding	Gb [Source:UniProtKB/TrEMBL;Acc:Q9FLC4]
#VALUE!	AT4G11350	0.00016774766031349	8.28721341187857		protein_coding	At4g11350 [Source:UniProtKB/TrEMBL;Acc:B6IDH2]
#VALUE!	AT5G33290	6.04388325345877e-05	8.28403022948798	XGD1	protein_coding	Glycosyltransferase (Fragment) [Source:UniProtKB/TrEMBL;Acc:W8PUC9]
#VALUE!	AT3G13437	0.000528059328688726	8.25667356015617		protein_coding	Transmembrane protein [Source:UniProtKB/TrEMBL;Acc:A0A1I9LNG9]
#VALUE!	AT4G30430	0.00276861577415667	8.25560779370534	TET9	protein_coding	Tetraspanin-9 [Source:UniProtKB/Swiss-Prot;Acc:Q9M0B7]
#VALUE!	AT4G14746	3.08484186284964e-05	8.2513835741675		protein_coding	CONTAINS InterPro DOMAIN/s: EGF-like (InterPro:IPR006210); Has 259 Blast hits to 234 proteins in 55 species: Archae - 0; Bacteria - 0; Metazoa - 184; Fungi - 0; Plants - 69; Viruses - 0; Other Eukaryotes - 6 (source: NCBI BLink). [Source:TAIR;Acc:AT4G14746]
#VALUE!	AT3G46900	1.45569704302927e-05	8.23383543031531	COPT2	protein_coding	COPT2 [Source:UniProtKB/TrEMBL;Acc:A0A178VCX7]
#VALUE!	AT3G15300	0.000494122696502305	8.22831284425161	VQ19	protein_coding	VQ motif-containing protein 19 [Source:UniProtKB/Swiss-Prot;Acc:Q9LDZ1]
#VALUE!	AT2G14070	0.00432201869040205	8.22228452809325		protein_coding	Putative uncharacterized protein At2g14070 [Source:UniProtKB/TrEMBL;Acc:Q9ZPT2]
#VALUE!	AT5G47050	1.08482645493887e-05	8.20875537658726		protein_coding	Putative uncharacterized protein At5g47050 [Source:UniProtKB/TrEMBL;Acc:Q9FJQ8]
#VALUE!	AT2G38490	0.000429444570544728	8.20538835495114	CIPK22	protein_coding	CBL-interacting serine/threonine-protein kinase 22 [Source:UniProtKB/Swiss-Prot;Acc:O80902]
#VALUE!	AT4G16690	0.00181276464122036	8.18741141625222	PPD	protein_coding	Probable pheophorbidase [Source:UniProtKB/Swiss-Prot;Acc:O23512]
#VALUE!	AT4G23260	1.15972702952653e-06	8.16228102388254	CRK18	protein_coding	Cysteine-rich receptor-like protein kinase 18 [Source:UniProtKB/Swiss-Prot;Acc:Q8RX80]
#VALUE!	AT5G44575	0.00151769192391595	8.12341702716843		protein_coding	At5g44575 [Source:UniProtKB/TrEMBL;Acc:Q8GWN6]
#VALUE!	AT1G62540	3.55125343025341e-05	8.10703092680301	FMO GS-OX2	protein_coding	flavin-monooxygenase glucosinolate S-oxygenase 2 [Source:TAIR;Acc:AT1G62540]
#VALUE!	AT3G61280	0.000233548897854856	8.08345372593935		protein_coding	Glycosyltransferase [Source:UniProtKB/TrEMBL;Acc:Q5Q0C1]
#VALUE!	AT1G16530	0.00339205583161084	8.08174320846179	LBD3	protein_coding	LOB domain-containing protein 3 [Source:UniProtKB/Swiss-Prot;Acc:Q9SA51]
#VALUE!	AT5G13330	0.000404822245260856	8.07272470871354	ERF113	protein_coding	Rap2.6L [Source:UniProtKB/TrEMBL;Acc:A0A178UKL8]
#VALUE!	AT1G78290	1.67687201090595e-05	8.01981517975005	SRK2C	protein_coding	SRK2C [Source:UniProtKB/TrEMBL;Acc:A0A178W6S8]
#VALUE!	AT3G22840	0.00222053835309376	8.01159128585645	ELIP1	protein_coding	ELIP1 [Source:UniProtKB/TrEMBL;Acc:A0A178VCA8]
#VALUE!	AT1G71050	1.98551786922629e-05	8.00268410169716	HIPP20	protein_coding	HIPP20 [Source:UniProtKB/TrEMBL;Acc:A0A178W5Y0]
#VALUE!	AT3G59880	9.46934082895596e-05	8.00165963862224		protein_coding	Expressed protein [Source:UniProtKB/TrEMBL;Acc:Q5BPM7]
#VALUE!	AT3G25290	1.23756141912982e-05	7.99340050536446		protein_coding	Cytochrome b561 and DOMON domain-containing protein At3g25290 [Source:UniProtKB/Swiss-Prot;Acc:Q9LSE7]
#VALUE!	AT2G36080	0.00086540489616691	7.97866951804537	ARF31	protein_coding	B3 domain-containing protein At2g36080 [Source:UniProtKB/Swiss-Prot;Acc:Q8GYJ2]
#VALUE!	AT1G65730	0.000173260912218107	7.96146580835833	YSL7	protein_coding	Probable metal-nicotianamine transporter YSL7 [Source:UniProtKB/Swiss-Prot;Acc:Q9SHY2]
#VALUE!	AT2G21220	0.0098463462807557	7.93129745336777		protein_coding	Putative auxin-regulated protein [Source:UniProtKB/TrEMBL;Acc:Q9SIG9]
#VALUE!	AT4G23240	2.30191169081659e-05	7.93103696134661	CRK16	protein_coding	Putative cysteine-rich receptor-like protein kinase 16 [Source:UniProtKB/Swiss-Prot;Acc:O65476]
#VALUE!	AT1G67600	3.6066837129862e-05	7.92564031832115		protein_coding	Acid phosphatase/vanadium-dependent haloperoxidase-related protein [Source:UniProtKB/TrEMBL;Acc:Q9FXC5]
#VALUE!	AT1G05300	2.95512934601709e-05	7.90683757907484	ZIP5	protein_coding	Zinc transporter 5 [Source:UniProtKB/Swiss-Prot;Acc:O23039]
#VALUE!	AT4G10960	7.74379073944548e-06	7.89074398995645	UGE5	protein_coding	UDP-glucose 4-epimerase 5 [Source:UniProtKB/Swiss-Prot;Acc:Q9SN58]
#VALUE!	AT1G11450	0.00756930327063255	7.88513202090673		protein_coding	WAT1-related protein [Source:UniProtKB/TrEMBL;Acc:A0A178WNM5]
#VALUE!	AT1G22500	5.9275829345429e-05	7.8431773623656	ATL15	protein_coding	E3 ubiquitin-protein ligase ATL15 [Source:UniProtKB/Swiss-Prot;Acc:Q9SK92]
#VALUE!	AT2G46430	4.13113145122984e-05	7.84284043069069	CNGC3	protein_coding	Probable cyclic nucleotide-gated ion channel 3 [Source:UniProtKB/Swiss-Prot;Acc:Q9SKD7]
#VALUE!	AT3G02610	0.00321055649728564	7.83708710720738		protein_coding	Plant stearoyl-acyl-carrier desaturase family protein [Source:UniProtKB/TrEMBL;Acc:A0A178V7P2]
#VALUE!	AT2G47800	2.56303375887153e-05	7.81343517638552	ABCC4	protein_coding	ABC transporter C family member 4 [Source:UniProtKB/Swiss-Prot;Acc:Q7DM58]
#VALUE!	AT5G25140	6.40107250126777e-05	7.81011351220263	CYP71B13	protein_coding	Cytochrome P450 71B13 [Source:UniProtKB/Swiss-Prot;Acc:P58050]
#VALUE!	AT4G35180	0.00141795070937282	7.7863926438075	LHT7	protein_coding	Lysine histidine transporter-like 7 [Source:UniProtKB/Swiss-Prot;Acc:Q84WE9]
#VALUE!	AT3G45410	0.00040598959351339	7.78628547114711	LECRK13	protein_coding	L-type lectin-domain containing receptor kinase I.3 [Source:UniProtKB/Swiss-Prot;Acc:Q9M3D8]
#VALUE!	AT1G29640	0.000943795045141933	7.78085874494881		protein_coding	At1g29640 [Source:UniProtKB/TrEMBL;Acc:Q9C7N7]
#VALUE!	AT1G28190	4.7696181243508e-07	7.76932366504353		protein_coding	F3H9.15 protein [Source:UniProtKB/TrEMBL;Acc:Q9FZ93]
#VALUE!	AT3G09775	0.00852806433826294	7.75501831242188		lncRNA
#VALUE!	AT2G26290	0.00752882659006014	7.68259116689157	PBL12	protein_coding	Probable serine/threonine-protein kinase PBL12 [Source:UniProtKB/Swiss-Prot;Acc:O64842]
#VALUE!	AT3G25870	0.00018359211383237	7.66860749532748		protein_coding	unknown protein; BEST Arabidopsis thaliana protein match is: unknown protein (TAIR:AT1G13360.1); Has 50 Blast hits to 50 proteins in 12 species: Archae - 0; Bacteria - 0; Metazoa - 0; Fungi - 0; Plants - 50; Viruses - 0; Other Eukaryotes - 0 (source /.../ BLink). [Source:TAIR;Acc:AT3G25870]
#VALUE!	AT5G10140	0.000343123235227431	7.6606731824958	FLC	protein_coding	At5g10140 [Source:UniProtKB/TrEMBL;Acc:Q5Q9J1]
#VALUE!	AT4G17470	8.46872771028458e-06	7.63703505709478		protein_coding	Alpha/beta-Hydrolases superfamily protein [Source:UniProtKB/TrEMBL;Acc:Q501G7]
#VALUE!	AT3G45638	0.000515566979898269	7.63664096586523		ncRNA	other RNA [Source:TAIR;Acc:AT3G45638]
#VALUE!	AT2G14620	0.0028792680048825	7.62556821802946	XTH10	protein_coding	Probable xyloglucan endotransglucosylase/hydrolase protein 10 [Source:UniProtKB/Swiss-Prot;Acc:Q9ZVK1]
#VALUE!	AT1G66460	9.5131946448311e-05	7.62381453982327		protein_coding	Protein kinase superfamily protein [Source:TAIR;Acc:AT1G66460]
#VALUE!	AT2G01610	0.000103183258476022	7.60986601151247		protein_coding	At2g01610 [Source:UniProtKB/TrEMBL;Acc:Q9ZNU5]
#VALUE!	AT3G25882	1.77122971480758e-05	7.59087671922869	NIMIN-2	protein_coding	NIMIN-2 [Source:UniProtKB/TrEMBL;Acc:A0A178VAB1]
#VALUE!	AT4G13810	5.27924664521413e-06	7.56638164758207	RLP47	protein_coding	Receptor like protein 47 [Source:UniProtKB/TrEMBL;Acc:F4JTT4]
#VALUE!	AT2G44480	0.000185598552601068	7.55474692885213	BGLU17	protein_coding	beta glucosidase 17 [Source:TAIR;Acc:AT2G44480]
#VALUE!	AT4G16750	0.000639555296062336	7.54726561630637	ERF039	protein_coding	Ethylene-responsive transcription factor ERF039 [Source:UniProtKB/Swiss-Prot;Acc:Q9SUK8]
#VALUE!	AT2G45315	0.000622756704900286	7.54262226468768		lncRNA	other RNA [Source:TAIR;Acc:AT2G45315]
#VALUE!	AT3G60900	0.00215286932818761	7.53572588723097	FLA10	protein_coding	Fasciclin-like arabinogalactan protein 10 [Source:UniProtKB/Swiss-Prot;Acc:Q9LZX4]
#VALUE!	AT2G37390	0.0017766613887743	7.51637199858667	NAKR2	protein_coding	Protein SODIUM POTASSIUM ROOT DEFECTIVE 2 [Source:UniProtKB/Swiss-Prot;Acc:Q58FZ0]
#VALUE!	AT1G05730	6.04388325345877e-05	7.51135137700766		protein_coding	FAM136A-like protein (DUF842) [Source:UniProtKB/TrEMBL;Acc:Q5BQ23]
#VALUE!	AT1G73325	0.00256986766105733	7.4963415101627		protein_coding	Kunitz family trypsin and protease inhibitor protein [Source:UniProtKB/TrEMBL;Acc:Q9FX28]
#VALUE!	AT4G13410	1.48323514040582e-05	7.48323151396741	CSLA15	protein_coding	Probable mannan synthase 15 [Source:UniProtKB/Swiss-Prot;Acc:Q9T0L2]
#VALUE!	AT4G01500	5.33633417013232e-05	7.47366971928778	NGA4	protein_coding	NGA4 [Source:UniProtKB/TrEMBL;Acc:A0A178V2Z9]
#VALUE!	AT5G55560	2.25689424461043e-05	7.47282918129475	WNK11	protein_coding	Probable serine/threonine-protein kinase WNK11 [Source:UniProtKB/Swiss-Prot;Acc:Q6ICW6]
#VALUE!	AT3G28270	0.000852517350424641	7.46836600317842		protein_coding	UPF0496 protein At3g28270 [Source:UniProtKB/Swiss-Prot;Acc:Q9LHD9]
#VALUE!	AT1G52800	0.000586163769269893	7.45514595818236		protein_coding	2-oxoglutarate (2OG) and Fe(II)-dependent oxygenase superfamily protein [Source:UniProtKB/TrEMBL;Acc:Q9C938]
#VALUE!	AT3G23010	1.42121273054033e-05	7.44945821153699	AtRLP36	protein_coding	Disease resistance family protein/LRR family protein [Source:UniProtKB/TrEMBL;Acc:Q1PEN0]
#VALUE!	AT1G76955	0.000401309577493873	7.41735988410981		protein_coding	At1g76955 [Source:UniProtKB/TrEMBL;Acc:Q0V819]
#VALUE!	AT1G04980	3.81157055353179e-07	7.39539959602242	PDIL2-2	protein_coding	Protein disulfide-isomerase like 2-2 [Source:UniProtKB/Swiss-Prot;Acc:Q9MAU6]
#VALUE!	AT3G49210	8.99272678931329e-07	7.37624891328197		protein_coding	O-acyltransferase (WSD1-like) family protein [Source:UniProtKB/TrEMBL;Acc:Q9M3B1]
#VALUE!	AT4G19850	0.000121045514776862	7.36901299849271	ATPP2-A2	protein_coding	Lectin-like protein [Source:UniProtKB/TrEMBL;Acc:F4JTZ6]
#VALUE!	AT1G66880	1.07299059092368e-06	7.3545311787211		protein_coding	Protein kinase superfamily protein [Source:TAIR;Acc:AT1G66880]
#VALUE!	AT1G66173	0.00479825067048718	7.35237248426523		ncRNA	other RNA [Source:TAIR;Acc:AT1G66173]
#VALUE!	AT5G44565	2.78843912306612e-05	7.33828129875193		protein_coding	unknown protein; FUNCTIONS IN: molecular_function unknown; INVOLVED IN: biological_process unknown; LOCATED IN: endomembrane system; Has 35333 Blast hits to 34131 proteins in 2444 species: Archae - 798; Bacteria - 22429; Metazoa - 974; Fungi - 991; /.../ - 531; Viruses - 0; Other Eukaryotes - 9610 (source: NCBI BLink). [Source:TAIR;Acc:AT5G44565]
#VALUE!	AT1G67520	7.38020380356722e-07	7.31855014263557		protein_coding	lectin protein kinase family protein [Source:TAIR;Acc:AT1G67520]
#VALUE!	ENSRNA049494364	0.000184613491979548	7.31200686931731	SNOR75	snoRNA	Plant small nucleolar RNA SNOR75
#VALUE!	AT3G16980	0.00244437872236736	7.30996334343743	NRPB9A	protein_coding	DNA-directed RNA polymerases II, IV and V subunit 9A [Source:UniProtKB/Swiss-Prot;Acc:Q6NLH0]
#VALUE!	AT1G11220	0.000390777821470775	7.30384660731588		protein_coding	Cotton fiber, putative (DUF761) [Source:UniProtKB/TrEMBL;Acc:Q9SXA8]
#VALUE!	AT2G33480	3.37737821402797e-06	7.29424114080408	NAC041	protein_coding	NAC domain-containing protein 41 [Source:UniProtKB/Swiss-Prot;Acc:O22798]
#VALUE!	AT1G28290	0.000121901242820794	7.23569941377112	AGP31	protein_coding	Non-classical arabinogalactan protein 31 [Source:UniProtKB/Swiss-Prot;Acc:Q9FZA2]
#VALUE!	AT3G13790	0.00187326414845741	7.22833777397723	CWINV1	protein_coding	Beta-fructofuranosidase, insoluble isoenzyme CWINV1 [Source:UniProtKB/Swiss-Prot;Acc:Q43866]
#VALUE!	AT3G29639	0.00270090720764017	7.22383818096924		protein_coding	BEST Arabidopsis thaliana protein match is: SPOC domain / Transcription elongation factor S-II protein (TAIR:AT5G11430.1); Has 45 Blast hits to 45 proteins in 8 species: Archae - 0; Bacteria - 0; Metazoa - 0; Fungi - 0; Plants - 45; Viruses - 0; Oth /.../aryotes - 0 (source: NCBI BLink). [Source:TAIR;Acc:AT3G29639]
#VALUE!	AT5G48657	3.77663739269625e-05	7.22267875915591		protein_coding	defense protein-related [Source:TAIR;Acc:AT5G48657]
#VALUE!	AT3G51430	2.27964940258703e-05	7.22232759183756	SSL5	protein_coding	Protein STRICTOSIDINE SYNTHASE-LIKE 5 [Source:UniProtKB/Swiss-Prot;Acc:Q9CAZ7]
#VALUE!	AT1G09467	0.00107533802987912	7.21853933457347		snoRNA
#VALUE!	AT3G23290	0.00028018412575568	7.20032394763768	LSH4	protein_coding	LSH4 [Source:UniProtKB/TrEMBL;Acc:A0A178VHD2]
#VALUE!	AT4G21326	0.00032468657854157	7.19767288369157	ATSBT3.12	protein_coding	subtilase 3.12 [Source:TAIR;Acc:AT4G21326]
#VALUE!	AT4G35060	0.00084546494358426	7.1577349837026	HIPP25	protein_coding	HIPP25 [Source:UniProtKB/TrEMBL;Acc:A0A178V323]
#VALUE!	AT5G09290	0.00563384597326376	7.13547985151991	SAL4	protein_coding	3'(2'),5'-bisphosphate nucleotidase-like protein [Source:UniProtKB/TrEMBL;Acc:Q0WTK9]
#VALUE!	AT2G39030	0.000182671719945773	7.13116895413067	NATA1	protein_coding	L-ornithine N5-acetyltransferase NATA1 [Source:UniProtKB/Swiss-Prot;Acc:Q9ZV05]
#VALUE!	AT2G10440	0.0098612439281071	7.10109823922698	MED15C	protein_coding	Probable mediator of RNA polymerase II transcription subunit 15c [Source:UniProtKB/Swiss-Prot;Acc:Q9SHV7]
#VALUE!	AT1G52315	1.56239485609029e-05	7.07692567932705		protein_coding	Regulator of Vps4 activity in the MVB pathway protein [Source:UniProtKB/TrEMBL;Acc:F4ICV8]
#VALUE!	AT1G02230	0.000845222274858238	7.07343776605092	NAC004	protein_coding	NAC domain-containing protein 4 [Source:UniProtKB/Swiss-Prot;Acc:O81913]
#VALUE!	AT2G30550	2.99389951952011e-06	7.06873872466151		protein_coding	Phospholipase A1-Igamma2, chloroplastic [Source:UniProtKB/Swiss-Prot;Acc:Q3EBR6]
#VALUE!	AT4G23200	7.56550332070601e-05	7.06400208229883	CRK12	protein_coding	cysteine-rich RLK (RECEPTOR-like protein kinase) 12 [Source:TAIR;Acc:AT4G23200]
#VALUE!	AT1G66920	3.44375654370609e-05	7.04645202186708	LRK10L-2.4	protein_coding	LEAF RUST 10 DISEASE-RESISTANCE LOCUS RECEPTOR-LIKE PROTEIN KINASE-like 2.4 [Source:UniProtKB/Swiss-Prot;Acc:F4HQ22]
#VALUE!	AT4G02005	0.000200442982740384	7.02127533390272		ncRNA	other RNA [Source:TAIR;Acc:AT4G02005]
#VALUE!	AT1G34245	0.00885128134891673	7.01883882487474	EPF2	protein_coding	EPF2 [Source:UniProtKB/TrEMBL;Acc:A0A178W2V8]
#VALUE!	AT5G41730	0.00901529054564571	6.98952205398929		protein_coding	Protein kinase family protein [Source:UniProtKB/TrEMBL;Acc:Q9FGG5]
#VALUE!	AT4G19645	1.18399248724597e-05	6.98009015057028		protein_coding	At4g19645 [Source:UniProtKB/TrEMBL;Acc:Q8GSI6]
#VALUE!	AT5G64060	0.000105474912510916	6.97033566574422	anac103	protein_coding	NAC domain containing protein 103 [Source:UniProtKB/TrEMBL;Acc:Q9FMJ1]
#VALUE!	AT4G05590	0.000110965614145766	6.95639718629855		protein_coding	CONTAINS InterPro DOMAIN/s: Uncharacterised protein family UPF0041 (InterPro:IPR005336); BEST Arabidopsis thaliana protein match is: Uncharacterised protein family (UPF0041) (TAIR:AT4G22310.1); Has 30201 Blast hits to 17322 proteins in 780 species: /.../ - 12; Bacteria - 1396; Metazoa - 17338; Fungi - 3422; Plants - 5037; Viruses - 0; Other Eukaryotes - 2996 (source: NCBI BLink). [Source:TAIR;Acc…
#VALUE!	AT1G67810	0.00183237495601049	6.90548699701738	SUFE2	protein_coding	SufE-like protein 2, chloroplastic [Source:UniProtKB/Swiss-Prot;Acc:Q9FXE3]
#VALUE!	AT1G49900	0.000668614543532614	6.89782917289961		protein_coding	C2H2 type zinc finger transcription factor family [Source:UniProtKB/TrEMBL;Acc:Q9C538]
#VALUE!	AT5G40240	0.000221342845679844	6.89455054039514		protein_coding	WAT1-related protein [Source:UniProtKB/TrEMBL;Acc:F4KHA9]
#VALUE!	AT1G19530	0.0051547321768638	6.8914783849768		protein_coding	DNA polymerase epsilon catalytic subunit A [Source:UniProtKB/TrEMBL;Acc:Q93WK6]
#VALUE!	AT1G06002	0.000239986811426535	6.87038422173404		lncRNA	Potential natural antisense gene, locus overlaps with AT1G06000 [Source:TAIR;Acc:AT1G06002]
#VALUE!	AT5G09876	0.00243758240706204	6.84979417551829		protein_coding	unknown protein; FUNCTIONS IN: molecular_function unknown; INVOLVED IN: biological_process unknown; LOCATED IN: cellular_component unknown; Has 5 Blast hits to 5 proteins in 2 species: Archae - 0; Bacteria - 0; Metazoa - 0; Fungi - 0; Plants - 5; Vi /.../- 0; Other Eukaryotes - 0 (source: NCBI BLink). [Source:TAIR;Acc:AT5G09876]
#VALUE!	AT3G22970	0.000968661083627723	6.83052463686396		protein_coding	At3g22970 [Source:UniProtKB/TrEMBL;Acc:Q9LIJ8]
#VALUE!	AT1G58420	0.000188034034980625	6.77154137025661		protein_coding	At1g58420 [Source:UniProtKB/TrEMBL;Acc:Q9C647]
#VALUE!	AT5G65130	0.00366793003266463	6.76489717176824		protein_coding	Integrase-type DNA-binding superfamily protein [Source:TAIR;Acc:AT5G65130]
#VALUE!	AT1G03200	0.000814417681676974	6.76184456271381		protein_coding	At1g03200 [Source:UniProtKB/TrEMBL;Acc:B6IDH7]
#VALUE!	AT2G40095	8.18884952238933e-05	6.75621203362946		protein_coding	Alpha/beta hydrolase related protein [Source:UniProtKB/TrEMBL;Acc:Q8GZ10]
#VALUE!	AT4G37690	8.74262624045892e-05	6.73819670108133	GT6	protein_coding	Glycosyltransferase 6 [Source:UniProtKB/Swiss-Prot;Acc:Q9SZG1]
#VALUE!	AT4G23320	6.51684784444483e-05	6.7298594807604	CRK24	protein_coding	cysteine-rich RLK (RECEPTOR-like protein kinase) 24 [Source:TAIR;Acc:AT4G23320]
#VALUE!	AT5G19650	0.00282635597367143	6.72395697313791	OFP8	protein_coding	Transcription repressor OFP8 [Source:UniProtKB/Swiss-Prot;Acc:Q3E9B4]
#VALUE!	AT1G09087	0.00644939199726543	6.72298457259943		snoRNA
#VALUE!	AT4G12080	0.00172658434441859	6.71224876148651	AHL1	protein_coding	ATAHL1 [Source:UniProtKB/TrEMBL;Acc:A0A178V7H8]
#VALUE!	AT5G38780	0.00883720221570651	6.70429608781829		protein_coding	Probable S-adenosylmethionine-dependent methyltransferase At5g38780 [Source:UniProtKB/Swiss-Prot;Acc:Q9FKR0]
#VALUE!	AT5G51174	0.00169990847185663	6.70252735085706	SNOR30	snoRNA	SNOR30; snoRNA [Source:TAIR;Acc:AT5G51174]
#VALUE!	AT1G32740	0.000630522868823377	6.69571413055976		protein_coding	Putative uncharacterized protein [Source:UniProtKB/TrEMBL;Acc:Q8LCK5]
#VALUE!	AT5G54840	2.06542486973842e-05	6.68704475000462	SGP1	protein_coding	Ras-related small GTP-binding family protein [Source:UniProtKB/TrEMBL;Acc:Q9SUJ6]
#VALUE!	AT1G26530	0.00477343419886652	6.66933242285069		protein_coding	PIN domain-like family protein [Source:UniProtKB/TrEMBL;Acc:F4HP91]
#VALUE!	AT3G60520	2.73233761611321e-07	6.65742197869652		protein_coding	At3g60520 [Source:UniProtKB/TrEMBL;Acc:Q9M207]
#VALUE!	AT1G23100	0.00040409063553091	6.63009570141123		protein_coding	GroES-like family protein [Source:UniProtKB/TrEMBL;Acc:Q8LDC9]
#VALUE!	AT2G21187	8.74262624045892e-05	6.62457037620217		lncRNA	other RNA [Source:TAIR;Acc:AT2G21187]
#VALUE!	AT5G40690	0.000732943339555411	6.6229269354878		protein_coding	At5g40690 [Source:UniProtKB/TrEMBL;Acc:Q9FM29]
#VALUE!	AT3G21781	0.00665075614448674	6.61880781681784		lncRNA	other RNA [Source:TAIR;Acc:AT3G21781]
#VALUE!	AT3G22550	1.8360099321171e-05	6.61127611210321		protein_coding	NAD(P)H-quinone oxidoreductase subunit, putative (DUF581) [Source:UniProtKB/TrEMBL;Acc:Q8L471]
#VALUE!	AT3G50010	0.000200323765042427	6.60909469408255		protein_coding	Cysteine/Histidine-rich C1 domain family protein [Source:UniProtKB/TrEMBL;Acc:Q9SN17]
#VALUE!	AT5G44820	2.23688378858874e-05	6.58756433100404		protein_coding	At5g44820 [Source:UniProtKB/TrEMBL;Acc:Q147R7]
#VALUE!	AT1G30190	0.000528489403061367	6.57584869618205		protein_coding	Cotton fiber protein [Source:UniProtKB/TrEMBL;Acc:Q9C6Z9]
#VALUE!	AT1G17745	1.32825148239842e-06	6.55945904350885	PGDH	protein_coding	D-3-phosphoglycerate dehydrogenase [Source:TAIR;Acc:AT1G17745]
#VALUE!	AT2G46410	0.0018134969527386	6.53424128070218	CPC	protein_coding	Transcription factor CPC [Source:UniProtKB/Swiss-Prot;Acc:O22059]
#VALUE!	AT1G07130	0.00286003950932062	6.51498618491892	STN1	protein_coding	CST complex subunit STN1 [Source:UniProtKB/Swiss-Prot;Acc:Q9LMK5]
#VALUE!	AT1G61280	0.00271096497065873	6.51371007862843		protein_coding	Phosphatidylinositol N-acetylglucosaminyltransferase subunit P [Source:UniProtKB/Swiss-Prot;Acc:O64792]
#VALUE!	AT5G10625	0.00749389068267318	6.50717886492484	FLP2	protein_coding	Flowering-promoting factor 1-like protein 2 [Source:UniProtKB/Swiss-Prot;Acc:Q9LXB5]
#VALUE!	AT3G55700	0.000731946896919455	6.50250098640163	UGT76F1	protein_coding	Glycosyltransferase (Fragment) [Source:UniProtKB/TrEMBL;Acc:W8Q6P0]
#VALUE!	AT4G37520	0.000121590311912462	6.48653114435163	PER50	protein_coding	Peroxidase 50 [Source:UniProtKB/Swiss-Prot;Acc:Q43731]
#VALUE!	AT1G06000	0.000592632839225196	6.48446297837962	UGT89C1	protein_coding	Glycosyltransferase (Fragment) [Source:UniProtKB/TrEMBL;Acc:W8PVE7]
#VALUE!	AT1G73805	5.69612363997353e-05	6.48328381975161	SARD1	protein_coding	Protein SAR DEFICIENT 1 [Source:UniProtKB/Swiss-Prot;Acc:Q9C9T2]
#VALUE!	AT2G18950	4.75011361374516e-05	6.4586494049114	HPT1	protein_coding	Homogentisate phytyltransferase 1, chloroplastic [Source:UniProtKB/Swiss-Prot;Acc:Q8VWJ1]
#VALUE!	AT2G32660	0.000806211265048926	6.45116249517868	AtRLP22	protein_coding	Putative disease resistance protein [Source:UniProtKB/TrEMBL;Acc:O48851]
#VALUE!	AT3G30340	0.00210400950615664	6.4494737828776		protein_coding	WAT1-related protein At3g30340 [Source:UniProtKB/Swiss-Prot;Acc:Q9LI65]
#VALUE!	AT3G09020	0.000120799210445615	6.44699729816305		protein_coding	Alpha 1,4-glycosyltransferase family protein [Source:UniProtKB/TrEMBL;Acc:Q9S790]
#VALUE!	AT1G76970	2.48480231676531e-06	6.42822687485887	TOL4	protein_coding	TOM1-like protein 4 [Source:UniProtKB/Swiss-Prot;Acc:Q6NQK0]
#VALUE!	AT4G23130	4.83198645575116e-05	6.41228968153753	CRK5	protein_coding	cysteine-rich RLK (RECEPTOR-like protein kinase) 5 [Source:TAIR;Acc:AT4G23130]
#VALUE!	AT1G23040	0.00084260245372637	6.38213770857935		protein_coding	At1g23040 [Source:UniProtKB/TrEMBL;Acc:O23120]
#VALUE!	AT2G34140	0.00267932848826942	6.38116490131306	CDF4	protein_coding	Cyclic dof factor 4 [Source:UniProtKB/Swiss-Prot;Acc:O22967]
#VALUE!	AT3G09520	0.000169238208458704	6.37525429400648	ATEXO70H4	protein_coding	Exocyst subunit exo70 family protein H4 [Source:UniProtKB/TrEMBL;Acc:Q9SF51]
#VALUE!	AT3G21780	0.000231880646006963	6.36401297944133	UGT71B6	protein_coding	UDP-glycosyltransferase 71B6 [Source:UniProtKB/Swiss-Prot;Acc:Q9LSY6]
#VALUE!	AT5G65090	0.000269195029354627	6.36313705494342	IP5P5	protein_coding	Type I inositol polyphosphate 5-phosphatase 5 [Source:UniProtKB/Swiss-Prot;Acc:Q66GQ6]
#VALUE!	AT5G12420	0.000238922816287353	6.34893777470897		protein_coding	O-acyltransferase (WSD1-like) family protein [Source:UniProtKB/TrEMBL;Acc:Q94CK0]
#VALUE!	AT5G42440	6.66697522219003e-05	6.34456626656009		protein_coding	At5g42440 [Source:UniProtKB/TrEMBL;Acc:Q9FIH3]
#VALUE!	AT2G39210	0.000184032627434801	6.33236976178765		protein_coding	At2g39210/T16B24.15 [Source:UniProtKB/TrEMBL;Acc:O80960]
#VALUE!	AT2G25260	0.000491954331906489	6.31262428944805	HPAT2	protein_coding	Hydroxyproline O-arabinosylatransferase 2 (Fragment) [Source:UniProtKB/TrEMBL;Acc:A0A1W6AK26]
#VALUE!	AT3G29035	0.00561580542339543	6.29353863476524	NAC59	protein_coding	NAC domain-containing protein 59 [Source:UniProtKB/Swiss-Prot;Acc:Q9LJW3]
#VALUE!	AT4G29850	0.00369796754136635	6.28072736275679		protein_coding	At4g29850 [Source:UniProtKB/TrEMBL;Acc:Q9SZQ6]
#VALUE!	AT5G40730	0.00402946068056797	6.25549910646495	AGP24	protein_coding	Arabinogalactan peptide 24 [Source:UniProtKB/Swiss-Prot;Acc:Q5PP12]
#VALUE!	AT3G03435	0.00298567408871819	6.25362602441583		lncRNA
#VALUE!	AT5G25250	5.51805503152319e-05	6.25100116765389	FLOT1	protein_coding	Flotillin-like protein 1 [Source:UniProtKB/Swiss-Prot;Acc:Q501E6]
#VALUE!	AT2G15400	0.000105900725233611	6.24717450403825	NRPD3B	protein_coding	DNA-directed RNA polymerase II, third largest subunit [Source:UniProtKB/TrEMBL;Acc:Q0WRA4]
#VALUE!	AT4G32650	1.63481495844284e-05	6.24429605059299	KAT3	protein_coding	KC1 [Source:UniProtKB/TrEMBL;Acc:A0A178UVX9]
#VALUE!	AT4G08615	0.00244060041059354	6.24394819969583		snoRNA
#VALUE!	AT5G24110	0.00145035051608934	6.2426802068032	WRKY30	protein_coding	Probable WRKY transcription factor 30 [Source:UniProtKB/Swiss-Prot;Acc:Q9FL62]
#VALUE!	AT5G20960	3.42134514668645e-05	6.2408843828357	AAO1	protein_coding	Indole-3-acetaldehyde oxidase [Source:UniProtKB/Swiss-Prot;Acc:Q7G193]
#VALUE!	AT3G55890	0.00685277658674314	6.23311139336637		protein_coding	Protein yippee-like [Source:UniProtKB/TrEMBL;Acc:Q0WPD7]
#VALUE!	AT4G09080	0.0031595885750194	6.21183438258547	TOC75-IV	protein_coding	Outer membrane OMP85 family protein [Source:TAIR;Acc:AT4G09080]
#VALUE!	AT3G05690	3.6712350256868e-05	6.19925603513429	UNE8	protein_coding	Nuclear factor Y, subunit A2 [Source:UniProtKB/TrEMBL;Acc:A0A1I9LSX7]
#VALUE!	AT3G49780	0.000150898958256972	6.16834101023457	PSK3	protein_coding	Phytosulfokines 3 [Source:UniProtKB/Swiss-Prot;Acc:Q9M2Y0]
#VALUE!	AT1G78190	5.11573838406015e-05	6.16689146276674		protein_coding	Multifunctional methyltransferase subunit TRM112-like protein At1g78190 [Source:UniProtKB/Swiss-Prot;Acc:Q9C9R3]
#VALUE!	AT4G21926	0.0010068172619066	6.159255688242		protein_coding	unknown protein; FUNCTIONS IN: molecular_function unknown; INVOLVED IN: biological_process unknown; LOCATED IN: cellular_component unknown; Has 30201 Blast hits to 17322 proteins in 780 species: Archae - 12; Bacteria - 1396; Metazoa - 17338; Fungi - /.../ Plants - 5037; Viruses - 0; Other Eukaryotes - 2996 (source: NCBI BLink). [Source:TAIR;Acc:AT4G21926]
#VALUE!	AT4G28390	2.79547431282814e-06	6.14540769627071	AAC3	protein_coding	ADP,ATP carrier protein 3, mitochondrial [Source:UniProtKB/Swiss-Prot;Acc:O49447]
#VALUE!	AT2G44450	0.00303474217537899	6.12205380151579	BGLU15	protein_coding	Beta-glucosidase 15 [Source:UniProtKB/Swiss-Prot;Acc:O64879]
#VALUE!	AT4G25850	0.00906046524103816	6.09624342066045	ORP4B	protein_coding	OSBP(Oxysterol binding protein)-related protein 4B [Source:UniProtKB/TrEMBL;Acc:F4JTE8]
#VALUE!	AT3G22410	0.000109411994986967	6.08363301679331		protein_coding	Sec14p-like phosphatidylinositol transfer family protein [Source:UniProtKB/TrEMBL;Acc:Q9LUV9]
#VALUE!	AT5G60280	1.97431371947689e-05	6.07512921287802	LECRK18	protein_coding	L-type lectin-domain containing receptor kinase I.8 [Source:UniProtKB/Swiss-Prot;Acc:Q9LSR9]
#VALUE!	AT4G34680	2.78586325033899e-06	6.06899016497132	GATA3	protein_coding	GATA transcription factor [Source:UniProtKB/TrEMBL;Acc:A0A178V3Y9]
#VALUE!	AT4G29520	2.77945709105972e-07	6.06537592783355		protein_coding	Nucleophosmin [Source:UniProtKB/TrEMBL;Acc:Q9SU93]
#VALUE!	AT2G38290	3.60810126549489e-06	6.06227020092778	AMT2	protein_coding	Ammonium transporter 2 [Source:UniProtKB/Swiss-Prot;Acc:Q9M6N7]
#VALUE!	AT5G10380	2.61613123224617e-06	6.05568111133579	ATL55	protein_coding	E3 ubiquitin-protein ligase RING1 [Source:UniProtKB/Swiss-Prot;Acc:Q9LX93]
#VALUE!	AT2G19990	0.00234584224897935	6.05136375317736	PR-1-LIKE	protein_coding	PR-1-like protein [Source:UniProtKB/TrEMBL;Acc:A0A178VRT6]
#VALUE!	AT4G04710	0.000269833126631516	6.04680928405818	CPK22	protein_coding	calcium-dependent protein kinase 22 [Source:TAIR;Acc:AT4G04710]
#VALUE!	AT5G26340	3.58862834765944e-05	6.03964825313802	STP13	protein_coding	STP13 [Source:UniProtKB/TrEMBL;Acc:A0A178UHA7]
#VALUE!	AT4G10270	0.00247508517917396	6.00395053916696		protein_coding	At4g10270 [Source:UniProtKB/TrEMBL;Acc:O82615]
#VALUE!	ENSRNA049757908	0.00223518704459412	6.00317480114081	ath-MIR158a	pre_miRNA
#VALUE!	AT4G17480	0.00333588227746262	5.98648669024182		protein_coding	Alpha/beta-Hydrolases superfamily protein [Source:UniProtKB/TrEMBL;Acc:Q84JI7]
#VALUE!	AT5G56370	5.73834156401937e-05	5.98263684973463		protein_coding	FBD-associated F-box protein At5g56370 [Source:UniProtKB/Swiss-Prot;Acc:Q9FM94]
#VALUE!	AT1G10340	0.00046833514617568	5.9788762263185		protein_coding	Ankyrin repeat-containing protein [Source:UniProtKB/TrEMBL;Acc:Q9SY76]
#VALUE!	AT2G34360	0.00462816064045583	5.94456051969861	DTX15	protein_coding	Protein DETOXIFICATION 15 [Source:UniProtKB/Swiss-Prot;Acc:F4IHU9]
#VALUE!	AT5G27060	0.00134839337079736	5.94081729430527	AtRLP53	protein_coding	receptor like protein 53 [Source:TAIR;Acc:AT5G27060]
#VALUE!	AT3G60690	9.53687426305393e-06	5.92461449102574		protein_coding	AT3g60690/T4C21_100 [Source:UniProtKB/TrEMBL;Acc:Q9LZZ4]
#VALUE!	AT2G37530	0.00366609101990659	5.90873871825019		protein_coding	unknown protein; BEST Arabidopsis thaliana protein match is: unknown protein (TAIR:AT1G07795.1); Has 39 Blast hits to 39 proteins in 11 species: Archae - 0; Bacteria - 0; Metazoa - 0; Fungi - 0; Plants - 39; Viruses - 0; Other Eukaryotes - 0 (source /.../ BLink). [Source:TAIR;Acc:AT2G37530]
#VALUE!	AT5G20150	1.76072263652896e-05	5.88946954489055	SPX1	protein_coding	SPX domain-containing protein 1 [Source:UniProtKB/Swiss-Prot;Acc:Q8LBH4]
#VALUE!	AT1G04600	0.00353552478380369	5.88925003758505	XI-A	protein_coding	Myosin-7 [Source:UniProtKB/Swiss-Prot;Acc:F4I5Q6]
#VALUE!	AT1G01340	1.79147290966457e-05	5.87397372671643	CNGC10	protein_coding	Probable cyclic nucleotide-gated ion channel 10 [Source:UniProtKB/Swiss-Prot;Acc:Q9LNJ0]
#VALUE!	AT1G74870	0.00133369208090297	5.87389652483661		protein_coding	At1g74870 [Source:UniProtKB/TrEMBL;Acc:Q9S7I7]
#VALUE!	AT5G46590	0.00426508676903637	5.87370348726771	anac096	protein_coding	NAC domain-containing protein 96 [Source:UniProtKB/Swiss-Prot;Acc:Q9LS24]
#VALUE!	AT1G64563	0.000365916286898211	5.86447318665186		ncRNA	other RNA [Source:TAIR;Acc:AT1G64563]
#VALUE!	AT3G08275	0.00271330794398398	5.84737546160505		snoRNA
#VALUE!	AT4G26150	0.000516931992166839	5.83737109867496	GATA22	protein_coding	Putative GATA transcription factor 22 [Source:UniProtKB/Swiss-Prot;Acc:Q9SZI6]
#VALUE!	AT1G33720	1.4440357329706e-05	5.83536080880543	CYP76C6	protein_coding	Cytochrome P450, family 76, subfamily C, polypeptide 6 [Source:UniProtKB/TrEMBL;Acc:Q9LQ25]
#VALUE!	AT5G23530	0.000114955011280381	5.83089782663971	CXE18	protein_coding	Probable carboxylesterase 18 [Source:UniProtKB/Swiss-Prot;Acc:Q9LT10]
#VALUE!	AT2G22000	0.00111079106895427	5.8293186676537	PEP6	protein_coding	Elicitor peptide 6 [Source:UniProtKB/Swiss-Prot;Acc:Q9SIZ9]
#VALUE!	AT3G50480	6.43715827639773e-05	5.82539270252392	HR4	protein_coding	RPW8-like protein 4 [Source:UniProtKB/Swiss-Prot;Acc:Q9SCS6]
#VALUE!	AT2G41380	0.000968661083627723	5.80973199117007		protein_coding	At2g41380 [Source:UniProtKB/TrEMBL;Acc:Q9ZVC3]
#VALUE!	AT4G34590	0.000538056778566195	5.78337609244461	BZIP11	protein_coding	bZIP transcription factor 11 [Source:UniProtKB/Swiss-Prot;Acc:O65683]
#VALUE!	AT4G19700	8.74262624045892e-05	5.78014582803945	BOI	protein_coding	E3 ubiquitin-protein ligase BOI [Source:UniProtKB/Swiss-Prot;Acc:O81851]
#VALUE!	AT3G04775	0.00016774766031349	5.77649357691045		lncRNA
#VALUE!	AT5G28010	0.000409930613941726	5.76360086621213		protein_coding	Polyketide cyclase/dehydrase and lipid transport superfamily protein [Source:UniProtKB/TrEMBL;Acc:F4K5S5]
#VALUE!	AT2G37130	0.000109015865569507	5.75720219846378	PER21	protein_coding	Peroxidase 21 [Source:UniProtKB/Swiss-Prot;Acc:Q42580]
#VALUE!	AT4G35070	1.69226159943453e-06	5.72726237092515		protein_coding	At4g35070 [Source:UniProtKB/TrEMBL;Acc:Q66GR4]
#VALUE!	AT4G22960	0.00152799619903772	5.72089296692716		protein_coding	Protein of unknown function (DUF544) [Source:TAIR;Acc:AT4G22960]
#VALUE!	AT3G16490	0.00341004435350502	5.71420937757011	IQD26	protein_coding	At3g16490 [Source:UniProtKB/TrEMBL;Acc:Q9LK76]
#VALUE!	AT3G52540	0.0032821567293634	5.71389387519202	OFP18	protein_coding	Transcription repressor OFP18 [Source:UniProtKB/Swiss-Prot;Acc:Q9SVD5]
#VALUE!	AT1G79530	1.48282623625815e-06	5.70746969105449	GAPCP1	protein_coding	Glyceraldehyde-3-phosphate dehydrogenase GAPCP1, chloroplastic [Source:UniProtKB/Swiss-Prot;Acc:Q9SAJ6]
#VALUE!	AT3G26170	0.000190608186829465	5.70025075964662	CYP71B19	protein_coding	Putative cytochrome P450 [Source:UniProtKB/TrEMBL;Acc:Q541W8]
#VALUE!	AT1G69520	0.000326194997105128	5.69802582742077		protein_coding	S-adenosyl-L-methionine-dependent methyltransferases superfamily protein [Source:TAIR;Acc:AT1G69520]
#VALUE!	AT3G59010	8.61361403570282e-06	5.69573990949313	PME35	protein_coding	Pectinesterase [Source:UniProtKB/TrEMBL;Acc:A0A178V613]
#VALUE!	AT1G79110	4.18448721437801e-05	5.69044928309646	BRG2	protein_coding	Probable BOI-related E3 ubiquitin-protein ligase 2 [Source:UniProtKB/Swiss-Prot;Acc:F4IDI6]
#VALUE!	AT1G22400	3.6066837129862e-05	5.68926771638137	UGT85A1	protein_coding	UDP-glycosyltransferase 85A1 [Source:UniProtKB/Swiss-Prot;Acc:Q9SK82]
#VALUE!	AT4G23010	1.50736800245365e-06	5.6634888027057	UTR2	protein_coding	UDP-galactose transporter 2 [Source:TAIR;Acc:AT4G23010]
#VALUE!	AT5G60910	3.74961137954459e-06	5.65626035459706	AGL8	protein_coding	Agamous-like MADS-box protein AGL8 [Source:UniProtKB/Swiss-Prot;Acc:Q38876]
#VALUE!	AT1G31820	7.17576307392169e-05	5.65264884290573		protein_coding	Probable polyamine transporter At1g31820 [Source:UniProtKB/Swiss-Prot;Acc:Q9C6S4]
#VALUE!	AT3G05165	2.29551259505446e-05	5.64402699454563		protein_coding	Major facilitator superfamily protein [Source:UniProtKB/TrEMBL;Acc:A0A1I9LTG5]
#VALUE!	AT1G55910	3.08292133681032e-05	5.64385418019887	ZIP11	protein_coding	Zinc transporter 11 [Source:UniProtKB/Swiss-Prot;Acc:Q94EG9]
#VALUE!	AT1G24210	0.000969392389117678	5.61526811016114		protein_coding	At1g24210 [Source:UniProtKB/TrEMBL;Acc:Q8LCT6]
#VALUE!	AT5G08275	0.00359647586559574	5.61064811156186		lncRNA
#VALUE!	AT2G23430	0.000145626827143787	5.58724782009376	KRP1	protein_coding	Cyclin-dependent kinase inhibitor 1 [Source:UniProtKB/Swiss-Prot;Acc:Q67Y93]
#VALUE!	AT1G64060	1.5684115997311e-06	5.57520945675688	RBOHF	protein_coding	Respiratory burst oxidase homolog protein F [Source:UniProtKB/Swiss-Prot;Acc:O48538]
#VALUE!	AT5G51770	0.000815746627504528	5.54999584040203		protein_coding	Protein kinase superfamily protein [Source:UniProtKB/TrEMBL;Acc:Q9FLI2]
#VALUE!	AT2G29120	0.000115478403660493	5.54471091923433	GLR2.7	protein_coding	Glutamate receptor 2.7 [Source:UniProtKB/Swiss-Prot;Acc:Q8LGN0]
#VALUE!	AT4G13920	4.55248611172973e-06	5.54439227467601	AtRLP50	protein_coding	Putative disease resistance Cf-2 [Source:UniProtKB/TrEMBL;Acc:Q93YT3]
#VALUE!	AT1G14360	3.49406560420303e-07	5.54232737985971	UTR3	protein_coding	UDP-galactose/UDP-glucose transporter 3 [Source:UniProtKB/Swiss-Prot;Acc:Q9M9S6]
#VALUE!	AT2G18050	0.000605762482581364	5.53358948920249	HIS1-3	protein_coding	HIS1-3 [Source:UniProtKB/TrEMBL;Acc:A0A178VX64]
#VALUE!	AT4G34360	0.0015499028953119	5.53279655637836		protein_coding	At4g34360 [Source:UniProtKB/TrEMBL;Acc:Q6ID86]
#VALUE!	AT3G60110	1.95851154740829e-05	5.52782848151975		protein_coding	AT3g60110/T2O9_90 [Source:UniProtKB/TrEMBL;Acc:Q93ZQ2]
#VALUE!	AT1G74360	0.000130950145199373	5.52716086800315		protein_coding	Probable LRR receptor-like serine/threonine-protein kinase At1g74360 [Source:UniProtKB/Swiss-Prot;Acc:C0LGJ1]
#VALUE!	AT5G52070	1.21972616725151e-05	5.52703220702688		protein_coding	Agenet domain-containing protein [Source:UniProtKB/TrEMBL;Acc:Q8RXR3]
#VALUE!	AT2G43150	0.00994284450075201	5.51522202714945		protein_coding	Proline-rich extensin-like family protein [Source:UniProtKB/TrEMBL;Acc:Q9ZW80]
#VALUE!	AT5G56050	0.000983983884903792	5.51406928921328		protein_coding	Late embryogenesis abundant (LEA) hydroxyproline-rich glycoprotein family protein [Source:UniProtKB/TrEMBL;Acc:Q9FKU2]
#VALUE!	AT1G34060	0.00115068278791252	5.50744822565683	TAR4	protein_coding	Tryptophan aminotransferase-related protein 4 [Source:UniProtKB/Swiss-Prot;Acc:Q93Z38]
#VALUE!	AT4G23880	0.000107378099548355	5.50049240716868		protein_coding	At4g23880 [Source:UniProtKB/TrEMBL;Acc:Q9T0A3]
#VALUE!	AT2G18680	0.000990068881040587	5.48515337932561		protein_coding	unknown protein; FUNCTIONS IN: molecular_function unknown; INVOLVED IN: biological_process unknown; LOCATED IN: endomembrane system; EXPRESSED IN: male gametophyte, pollen tube; EXPRESSED DURING: L mature pollen stage, M germinated pollen stage; BES /.../idopsis thaliana protein match is: unknown protein (TAIR:AT2G18690.1); Has 30201 Blast hits to 17322 proteins in 780 species: Archae - 12; Bacte…
#VALUE!	AT5G01775	0.000268257449274417	5.4792389718962		lncRNA
#VALUE!	AT3G60970	0.00183246092511227	5.47607641169561	ABCC15	protein_coding	Putative ABC transporter C family member 15 [Source:UniProtKB/Swiss-Prot;Acc:Q7FB56]
#VALUE!	AT5G37740	3.89974308593726e-06	5.46962925072461		protein_coding	Calcium-dependent lipid-binding (CaLB domain) family protein [Source:UniProtKB/TrEMBL;Acc:F4K8L6]
#VALUE!	AT1G65985	5.27924664521413e-06	5.46709570095288		protein_coding	At1g65985 [Source:UniProtKB/TrEMBL;Acc:Q9SRZ3]
#VALUE!	AT2G04040	0.00718412547093201	5.45659345023328	DTX1	protein_coding	Protein DETOXIFICATION [Source:UniProtKB/TrEMBL;Acc:A0A178VPK7]
#VALUE!	AT3G22910	0.000213179903913866	5.43936523180604	ACA13	protein_coding	Putative calcium-transporting ATPase 13, plasma membrane-type [Source:UniProtKB/Swiss-Prot;Acc:Q9LIK7]
#VALUE!	AT3G19660	0.0013862806675442	5.43788942696424		protein_coding	At3g19660 [Source:UniProtKB/TrEMBL;Acc:Q9LJN0]
#VALUE!	AT5G54610	0.000130258972623418	5.4270938660805	BAD1	protein_coding	Ankyrin repeat-containing protein BDA1 [Source:UniProtKB/Swiss-Prot;Acc:Q8GYH5]
#VALUE!	AT1G56010	0.00201389992687963	5.42257423570398	NAC021	protein_coding	NAC domain-containing protein 21/22 [Source:UniProtKB/Swiss-Prot;Acc:Q84TE6]
#VALUE!	AT4G36380	5.8853311961562e-06	5.40241763246852	ROT3	protein_coding	ROT3 [Source:UniProtKB/TrEMBL;Acc:A0A178V4B0]
#VALUE!	AT5G43860	2.08349132062934e-05	5.40154249069453	CLH2	protein_coding	Chlorophyllase-2, chloroplastic [Source:UniProtKB/Swiss-Prot;Acc:Q9M7I7]
#VALUE!	AT4G22770	2.85362292578487e-05	5.39966387301562	AHL2	protein_coding	AT-hook motif nuclear-localized protein 2 [Source:UniProtKB/Swiss-Prot;Acc:O49658]
#VALUE!	AT5G54148	0.00487284734359122	5.39358398537032		protein_coding	unknown protein; BEST Arabidopsis thaliana protein match is: unknown protein (TAIR:AT5G54150.1); Has 104 Blast hits to 102 proteins in 23 species: Archae - 0; Bacteria - 0; Metazoa - 11; Fungi - 0; Plants - 88; Viruses - 0; Other Eukaryotes - 5 (sou /.../CBI BLink). [Source:TAIR;Acc:AT5G54148]
#VALUE!	ENSRNA049757594	0.00139212784339417	5.38474991132049	ath-MIR167d	pre_miRNA
#VALUE!	AT3G10190	0.00183539565829931	5.37872820491818	CML36	protein_coding	Probable calcium-binding protein CML36 [Source:UniProtKB/Swiss-Prot;Acc:Q9SS31]
#VALUE!	AT1G21390	3.87039271959347e-06	5.36773093615761	emb2170	protein_coding	Emb2170 [Source:UniProtKB/TrEMBL;Acc:A0A178W1S8]
#VALUE!	AT4G03450	8.51247226217067e-05	5.36763052163313		protein_coding	Ankyrin repeat family protein [Source:UniProtKB/TrEMBL;Acc:Q9ZT73]
#VALUE!	AT3G18260	0.000630840989931302	5.36604631578518	RTNLB9	protein_coding	Reticulon-like protein B9 [Source:UniProtKB/Swiss-Prot;Acc:Q9LJQ5]
#VALUE!	AT1G12020	6.95395815821272e-05	5.36215417760953		protein_coding	F12F1.11 [Source:UniProtKB/TrEMBL;Acc:O65377]
#VALUE!	AT1G23140	0.000920079849301542	5.3584361826279	CAR8	protein_coding	Protein C2-DOMAIN ABA-RELATED 8 [Source:UniProtKB/Swiss-Prot;Acc:O49303]
#VALUE!	AT5G51585	0.00110259896221879	5.34505713302151		protein_coding	Transmembrane protein [Source:UniProtKB/TrEMBL;Acc:A0A1P8BGC7]
#VALUE!	AT4G15710	0.00442357652273261	5.34328776523779		protein_coding	unknown protein; Has 18 Blast hits to 18 proteins in 2 species: Archae - 0; Bacteria - 0; Metazoa - 0; Fungi - 0; Plants - 18; Viruses - 0; Other Eukaryotes - 0 (source: NCBI BLink). [Source:TAIR;Acc:AT4G15710]
#VALUE!	AT3G24463	0.00972636455974714	5.34181384130871		protein_coding	Nuclear transport factor 2 family protein [Source:UniProtKB/TrEMBL;Acc:A0A178V9P2]
#VALUE!	AT4G36648	0.000343132920183434	5.34111611127356		ncRNA	other RNA [Source:TAIR;Acc:AT4G36648]
#VALUE!	AT3G03530	0.00205466510692822	5.33247335825482	NPC4	protein_coding	Non-specific phospholipase C4 [Source:UniProtKB/Swiss-Prot;Acc:Q9SRQ7]
#VALUE!	AT4G36470	0.00398329758371327	5.33225985762655		protein_coding	At4g36470 [Source:UniProtKB/TrEMBL;Acc:O23234]
#VALUE!	AT2G43440	0.00352057813296266	5.32129731454881		protein_coding	F-box protein At2g43440 [Source:UniProtKB/Swiss-Prot;Acc:A8MS20]
#VALUE!	AT2G44790	0.000826681574880579	5.31084733084954	UCC2	protein_coding	Uclacyanin-2 [Source:UniProtKB/Swiss-Prot;Acc:O80517]
#VALUE!	AT5G60800	0.00428086369572651	5.3074086313977		protein_coding	Heavy metal transport/detoxification superfamily protein [Source:UniProtKB/TrEMBL;Acc:F4K0H3]
#VALUE!	AT5G36220	4.01256407824489e-06	5.29814799316192	CYP81D1	protein_coding	Cytochrome P450 81D1 [Source:UniProtKB/Swiss-Prot;Acc:Q9FG65]
#VALUE!	AT5G41315	0.00836447360224514	5.29412554827156	GL3	protein_coding	Basic helix-loop-helix (BHLH) DNA-binding superfamily protein [Source:UniProtKB/TrEMBL;Acc:A0A1R7T3F7]
#VALUE!	AT5G55930	0.000491954331906489	5.29301624718764	OPT1	protein_coding	Oligopeptide transporter 1 [Source:UniProtKB/Swiss-Prot;Acc:Q9FG72]
#VALUE!	AT5G25090	0.00304043998513426	5.28475690774666	ENODL13	protein_coding	ENODL13 [Source:UniProtKB/TrEMBL;Acc:A0A178U9R8]
#VALUE!	AT4G23550	0.000786051814042482	5.28375733711942	WRKY29	protein_coding	WRKY29 [Source:UniProtKB/TrEMBL;Acc:A0A178V2E9]
#VALUE!	AT3G26220	5.04498316387601e-06	5.28181562199688	CYP71B3	protein_coding	Cytochrome P450 71B3 [Source:UniProtKB/Swiss-Prot;Acc:O65785]
#VALUE!	AT1G62710	5.04498316387601e-06	5.27946400300704	bVPE	protein_coding	Vacuolar-processing enzyme beta-isozyme [Source:UniProtKB/Swiss-Prot;Acc:Q39044]
#VALUE!	AT2G27920	2.76006248598881e-05	5.26788787205642	SCPL51	protein_coding	Serine carboxypeptidase-like 51 [Source:UniProtKB/Swiss-Prot;Acc:Q67Y83]
#VALUE!	AT4G27070	2.30041011862872e-05	5.26240965844646	TSB2	protein_coding	Tryptophan synthase [Source:UniProtKB/TrEMBL;Acc:Q0WS13]
#VALUE!	AT4G08290	4.59679661787273e-05	5.26038657605312		protein_coding	WAT1-related protein At4g08290 [Source:UniProtKB/Swiss-Prot;Acc:Q9SUF1]
#VALUE!	AT5G63530	0.00271330794398398	5.25465543397725	HIPP07	protein_coding	Heavy metal-associated isoprenylated plant protein 7 [Source:UniProtKB/Swiss-Prot;Acc:Q9C5D3]
#VALUE!	AT3G26590	2.75802402914725e-06	5.23578397922282	DTX29	protein_coding	Protein DETOXIFICATION 29 [Source:UniProtKB/Swiss-Prot;Acc:Q38956]
#VALUE!	AT2G44290	0.000261685292961304	5.22792989563361	YLS3	protein_coding	Protein YLS3 [Source:UniProtKB/Swiss-Prot;Acc:O64864]
#VALUE!	AT1G05000	1.59725567292474e-05	5.22739521947466		protein_coding	Phosphotyrosine protein phosphatases superfamily protein [Source:UniProtKB/TrEMBL;Acc:F4I780]
#VALUE!	AT4G36990	6.95395815821272e-05	5.21443104033053	HSFB1	protein_coding	Heat stress transcription factor B-1 [Source:UniProtKB/Swiss-Prot;Acc:Q96320]
#VALUE!	AT1G34180	3.42762586400696e-05	5.21115564108278	anac016	protein_coding	NAC domain containing protein 16 [Source:TAIR;Acc:AT1G34180]
#VALUE!	AT5G62770	0.0004276558360001	5.2077564723699		protein_coding	At5g62770 [Source:UniProtKB/TrEMBL;Acc:Q9FM16]
#VALUE!	AT1G66590	0.000156958429726483	5.19692523091336	ATCOX19-1	protein_coding	Cytochrome c oxidase 19-1 [Source:UniProtKB/TrEMBL;Acc:F4IEX1]
#VALUE!	AT4G14390	0.00128536766349214	5.19393416741666		protein_coding	Ankyrin repeat family protein [Source:UniProtKB/TrEMBL;Acc:F4JVF4]
#VALUE!	AT1G09083	0.00646618664720881	5.19234765092842		snoRNA
#VALUE!	AT1G27330	3.9792078164649e-06	5.17230350482397		protein_coding	At1g27330 [Source:UniProtKB/TrEMBL;Acc:Q84K46]
#VALUE!	AT4G01750	2.27059050748172e-05	5.16646570867717	RGXT2	protein_coding	UDP-D-xylose:L-fucose alpha-1,3-D-xylosyltransferase [Source:UniProtKB/Swiss-Prot;Acc:Q9ZSJ0]
#VALUE!	AT3G09480	9.92940456031322e-05	5.16589165169933		protein_coding	Histone H2B [Source:UniProtKB/TrEMBL;Acc:A0A178V4X7]
#VALUE!	AT4G14400	0.0015435041020091	5.16355258078092	ACD6	protein_coding	Protein ACCELERATED CELL DEATH 6 [Source:UniProtKB/Swiss-Prot;Acc:Q8LPS2]
#VALUE!	AT1G75945	0.000255149392586288	5.16228956045912		protein_coding
#VALUE!	AT4G21930	0.000951683080650205	5.14118326883329		protein_coding	Putative uncharacterized protein At4g21930 [Source:UniProtKB/TrEMBL;Acc:Q8L864]
#VALUE!	AT2G27430	0.000695887935475309	5.14109296765665		protein_coding	ARM repeat superfamily protein [Source:UniProtKB/TrEMBL;Acc:Q8GUS7]
#VALUE!	AT1G61420	6.32985463129818e-05	5.13232128736587		protein_coding	S-locus lectin protein kinase family protein [Source:TAIR;Acc:AT1G61420]
#VALUE!	AT5G45960	0.00153882353426796	5.1296646842409		protein_coding	GDSL esterase/lipase At5g45960 [Source:UniProtKB/Swiss-Prot;Acc:Q9FJ40]
#VALUE!	AT1G65040	3.26644785819091e-07	5.11849365880423	HRD1B	protein_coding	ERAD-associated E3 ubiquitin-protein ligase HRD1B [Source:UniProtKB/Swiss-Prot;Acc:Q6NPT7]
#VALUE!	AT1G34750	1.24605150522262e-06	5.11714453916885		protein_coding	Probable protein phosphatase 2C 10 [Source:UniProtKB/Swiss-Prot;Acc:Q9S9Z7]
#VALUE!	AT4G27480	0.000197930124738006	5.10957745611012		protein_coding	Core-2/I-branching beta-1,6-N-acetylglucosaminyltransferase family protein [Source:UniProtKB/TrEMBL;Acc:F4JIW2]
#VALUE!	AT3G22740	2.36545829007524e-05	5.10240254736063	HMT3	protein_coding	Homocysteine S-methyltransferase 3 [Source:UniProtKB/Swiss-Prot;Acc:Q8LAX0]
#VALUE!	AT3G10500	1.61965978400396e-06	5.07608704088038	NAC053	protein_coding	NAC domain-containing protein 53 [Source:UniProtKB/Swiss-Prot;Acc:Q949N0]
#VALUE!	AT1G59930	0.0056184007202164	5.06951046285059		protein_coding	F23H11.24 protein [Source:UniProtKB/TrEMBL;Acc:Q9SXC1]
#VALUE!	AT3G13175	0.00351126410039527	5.06740827806409		protein_coding	At3g13171 [Source:UniProtKB/TrEMBL;Acc:Q9LK55]
#VALUE!	AT3G03470	1.07439595982901e-05	5.0665679089075	CYP89A9	protein_coding	Cytochrome P450 89A9 [Source:UniProtKB/Swiss-Prot;Acc:Q9SRQ1]
#VALUE!	AT3G17609	0.000506829402295342	5.06561391549248	HYH	protein_coding	HYH [Source:UniProtKB/TrEMBL;Acc:A0A178VIU6]
#VALUE!	AT3G13560	1.32825148239842e-06	5.06411885988499		protein_coding	Glucan endo-1,3-beta-glucosidase 4 [Source:UniProtKB/Swiss-Prot;Acc:Q94CD8]
#VALUE!	AT1G23380	0.000494122696502305	5.06243910911179	KNAT6	protein_coding	KNOTTED1-like homeobox gene 6 [Source:TAIR;Acc:AT1G23380]
#VALUE!	AT2G25625	0.000256417628365548	5.05664117783954		protein_coding	Expressed protein [Source:UniProtKB/TrEMBL;Acc:Q8S8K8]
#VALUE!	AT4G37530	5.91946658612936e-06	5.04250464142676	PER51	protein_coding	Peroxidase 51 [Source:UniProtKB/Swiss-Prot;Acc:Q9SZE7]
#VALUE!	AT1G61820	0.00346086640954105	5.03331164142332	BGLU46	protein_coding	Beta-glucosidase 46 [Source:UniProtKB/Swiss-Prot;Acc:O80690]
#VALUE!	AT5G41400	0.00116705329175547	5.0300877105541		protein_coding	Putative RING zinc finger protein [Source:UniProtKB/TrEMBL;Acc:Q9FN60]
#VALUE!	AT1G56150	5.59857818225381e-05	5.02643275263586	SAUR71	protein_coding	Auxin-responsive protein SAUR71 [Source:UniProtKB/Swiss-Prot;Acc:Q9SGU2]
#VALUE!	AT2G38860	0.000105415771054267	5.02558086911825	DJ1E	protein_coding	DJ-1 protein homolog E [Source:UniProtKB/Swiss-Prot;Acc:Q9ZV19]
#VALUE!	AT4G02290	0.00367268872218373	5.01791192047209	AtGH9B13	protein_coding	Endoglucanase 17 [Source:UniProtKB/Swiss-Prot;Acc:O81416]
#VALUE!	AT1G72280	1.49296524701008e-05	5.01553525443521	AERO1	protein_coding	Like disulfide bond formation protein [Source:UniProtKB/TrEMBL;Acc:Q0WSW0]
#VALUE!	AT5G62900	0.000143600966148661	4.99960654610227		protein_coding	Basic-leucine zipper transcription factor K [Source:UniProtKB/TrEMBL;Acc:Q9FM06]
#VALUE!	AT2G38500	0.00128163481607801	4.99708397888444		protein_coding	2-oxoglutarate (2OG) and Fe(II)-dependent oxygenase superfamily protein [Source:UniProtKB/TrEMBL;Acc:Q8GY13]
#VALUE!	AT1G62790	3.91511090354219e-06	4.99228333451029		protein_coding	At1g62790 [Source:UniProtKB/TrEMBL;Acc:Q6NLF7]
#VALUE!	AT3G28210	0.0083571988198612	4.98774751815244	SAP12	protein_coding	Zinc finger AN1 domain-containing stress-associated protein 12 [Source:UniProtKB/Swiss-Prot;Acc:Q67YE6]
#VALUE!	AT5G18310	8.46872771028458e-06	4.98342675842491		protein_coding	AT5G18310 protein [Source:UniProtKB/TrEMBL;Acc:B9DGJ0]
#VALUE!	AT3G54640	4.55248611172973e-06	4.97410997737935	TSA1	protein_coding	Tryptophan synthase alpha chain, chloroplastic [Source:UniProtKB/Swiss-Prot;Acc:Q42529]
#VALUE!	AT3G23250	0.00554137566926761	4.97387161131357	MYB15	protein_coding	Transcription factor MYB15 [Source:UniProtKB/Swiss-Prot;Acc:Q9LTC4]
#VALUE!	AT5G48820	0.00550075607676106	4.97301751052285	KRP3	protein_coding	Inhibitor/interactor with cyclin-dependent kinase [Source:UniProtKB/TrEMBL;Acc:F4K388]
#VALUE!	AT1G13990	3.35902419597375e-05	4.972699444835		protein_coding	unknown protein; FUNCTIONS IN: molecular_function unknown; INVOLVED IN: biological_process unknown; LOCATED IN: chloroplast; EXPRESSED IN: 23 plant structures; EXPRESSED DURING: 13 growth stages; CONTAINS InterPro DOMAIN/s: Protein of unknown functi /.../3110 (InterPro:IPR021503); Has 25 Blast hits to 25 proteins in 8 species: Archae - 0; Bacteria - 0; Metazoa - 0; Fungi - 0; Plants - 25; Viruses…
#VALUE!	AT3G15950	0.000404862795917642	4.96759293692956	NAI2	protein_coding	TSA1-like protein [Source:UniProtKB/Swiss-Prot;Acc:Q9LSB4]
#VALUE!	AT1G08650	0.000295619351799134	4.95153414926993	PPCK1	protein_coding	Phosphoenolpyruvate carboxylase kinase 1 [Source:UniProtKB/Swiss-Prot;Acc:Q9SPK4]
#VALUE!	AT1G02220	0.000646552282361153	4.95023519409183	NAC003	protein_coding	NAC domain-containing protein 3 [Source:UniProtKB/Swiss-Prot;Acc:Q5PP28]
#VALUE!	AT3G08970	0.000899903791302074	4.94444567005656	ERDJ3A	protein_coding	TMS1 [Source:UniProtKB/TrEMBL;Acc:A0A178VJB6]
#VALUE!	AT3G50810	0.0043413272550812	4.93920257906474		protein_coding	CASP-like protein 5C2 [Source:UniProtKB/Swiss-Prot;Acc:P0CB17]
#VALUE!	AT5G26220	0.0034215912711153	4.92766335267233	GGCT2;1	protein_coding	Gamma-glutamylcyclotransferase 2-1 [Source:UniProtKB/Swiss-Prot;Acc:Q8GY54]
#VALUE!	AT2G32280	0.00199393616333189	4.92190247531517		protein_coding	At2g32280 [Source:UniProtKB/TrEMBL;Acc:Q9ZV57]
#VALUE!	AT3G05655	0.00199393616333189	4.9208264404537		lncRNA
#VALUE!	AT1G64710	2.86126020111392e-06	4.91925931234837		protein_coding	Alcohol dehydrogenase-like 4 [Source:UniProtKB/Swiss-Prot;Acc:Q8VZ49]
#VALUE!	AT1G25530	0.0072946032643876	4.91648107580003		protein_coding	Lysine histidine transporter-like 6 [Source:UniProtKB/Swiss-Prot;Acc:Q9C6M2]
#VALUE!	AT5G25450	0.000404823647885649	4.91582302742209	QCR7-2	protein_coding	Cytochrome b-c1 complex subunit 7 [Source:UniProtKB/TrEMBL;Acc:A0A178UDJ6]
#VALUE!	AT4G23810	0.000154742360377399	4.90391969591445	WRKY53	protein_coding	Probable WRKY transcription factor 53 [Source:UniProtKB/Swiss-Prot;Acc:Q9SUP6]
#VALUE!	AT4G08555	0.00234391541767775	4.90320666971242		protein_coding	At4g08555 [Source:UniProtKB/TrEMBL;Acc:Q8GWL6]
#VALUE!	AT1G21550	0.000469756916155418	4.90292069131563	CML44	protein_coding	Probable calcium-binding protein CML44 [Source:UniProtKB/Swiss-Prot;Acc:Q9LPK5]
#VALUE!	AT5G40180	0.00537998413611167	4.90228975945552		protein_coding	BEST Arabidopsis thaliana protein match is: TRICHOME BIREFRINGENCE-LIKE 22 (TAIR:AT3G28150.1); Has 117 Blast hits to 117 proteins in 14 species: Archae - 0; Bacteria - 0; Metazoa - 0; Fungi - 0; Plants - 117; Viruses - 0; Other Eukaryotes - 0 (sourc /.../I BLink). [Source:TAIR;Acc:AT5G40180]
#VALUE!	AT1G27030	6.79324700451074e-05	4.89214543239581		protein_coding	At1g27030/T7N9_9 [Source:UniProtKB/TrEMBL;Acc:Q9LFY3]
#VALUE!	ENSRNA049494622	0.00574250008791043	4.87094257983805	snoR77Y	snoRNA	Small nucleolar RNA snoR77Y
#VALUE!	AT1G34420	4.59679661787273e-05	4.86294426369819		protein_coding	F12K21.25 [Source:UniProtKB/TrEMBL;Acc:Q9LNK3]
#VALUE!	AT2G15390	1.21972616725151e-05	4.84301780940478	FUT4	protein_coding	Probable fucosyltransferase 4 [Source:UniProtKB/Swiss-Prot;Acc:Q9SJP2]
#VALUE!	AT3G13380	1.2182126859775e-05	4.84275665060827	BRL3	protein_coding	Receptor-like protein kinase BRI1-like 3 [Source:UniProtKB/Swiss-Prot;Acc:Q9LJF3]
#VALUE!	AT1G35210	0.00494484001002629	4.83757004048569		protein_coding	Putative uncharacterized protein T32G9.25 [Source:UniProtKB/TrEMBL;Acc:Q9C6F2]
#VALUE!	AT1G71110	4.07175403384035e-05	4.83616852094131		protein_coding	unknown protein; FUNCTIONS IN: molecular_function unknown; INVOLVED IN: biological_process unknown; LOCATED IN: endomembrane system; BEST Arabidopsis thaliana protein match is: unknown protein (TAIR:AT2G12400.1); Has 173 Blast hits to 169 proteins i /.../pecies: Archae - 0; Bacteria - 0; Metazoa - 3; Fungi - 0; Plants - 165; Viruses - 0; Other Eukaryotes - 5 (source: NCBI BLink). [Source:TAIR;Acc…
#VALUE!	AT4G23230	2.76283041718268e-05	4.8329425928205	CRK15	protein_coding	Cysteine-rich receptor-like protein kinase 15 [Source:UniProtKB/Swiss-Prot;Acc:Q8W4G6]
#VALUE!	AT2G34810	2.78189519474968e-06	4.83176134085309		protein_coding	Berberine bridge enzyme-like 16 [Source:UniProtKB/Swiss-Prot;Acc:O64745]
#VALUE!	AT5G65870	0.000160515143690716	4.83100844187704	PSK5	protein_coding	Phytosulfokines 5 [Source:UniProtKB/Swiss-Prot;Acc:Q9FEB4]
#VALUE!	AT1G74010	0.00829108001880843	4.81422753792595		protein_coding	At1g74010 [Source:UniProtKB/TrEMBL;Acc:Q9C9C2]
#VALUE!	AT1G12320	0.000109525588121193	4.81372459931231		protein_coding	Ankyrin repeat/KH domain protein (DUF1442) [Source:UniProtKB/TrEMBL;Acc:Q9LNB3]
#VALUE!	AT4G33100	0.000253395655145394	4.8115923059579		protein_coding	Uncharacterized protein At4g33100 [Source:UniProtKB/Swiss-Prot;Acc:Q9SMZ9]
#VALUE!	AT2G47260	7.14831179689435e-05	4.80026485165868	WRKY23	protein_coding	Probable WRKY transcription factor 23 [Source:UniProtKB/Swiss-Prot;Acc:O22900]
#VALUE!	AT2G30424	2.06285886754374e-05	4.79870689226913	TCL2	protein_coding	MYB-like transcription factor TCL2 [Source:UniProtKB/Swiss-Prot;Acc:B3H4X8]
#VALUE!	AT1G69610	2.01949861629215e-05	4.79463718148074		protein_coding	Protein of unknown function (DUF1666) [Source:TAIR;Acc:AT1G69610]
#VALUE!	AT3G47090	6.97607506000446e-05	4.79307248265552		protein_coding	Leucine-rich repeat protein kinase family protein [Source:UniProtKB/TrEMBL;Acc:Q9SD64]
#VALUE!	AT4G37310	8.88135829526397e-07	4.77860579051148	CYP81H1	protein_coding	Cytochrome P450, family 81, subfamily H, polypeptide 1 [Source:UniProtKB/TrEMBL;Acc:Q9SW67]
#VALUE!	AT5G66350	9.78405892831154e-05	4.7750058440884	SHI	protein_coding	Protein SHORT INTERNODES [Source:UniProtKB/Swiss-Prot;Acc:Q9XGX0]
#VALUE!	AT3G27330	0.00078734253072564	4.76778347132199		protein_coding	Zinc finger (C3HC4-type RING finger) family protein [Source:UniProtKB/TrEMBL;Acc:F4IWG7]
#VALUE!	AT5G24160	8.52612221197814e-05	4.76695515493081	SQE6	protein_coding	Squalene epoxidase 6 [Source:UniProtKB/Swiss-Prot;Acc:O65402]
#VALUE!	AT1G71880	8.46872771028458e-06	4.76389418805962	SUC1	protein_coding	Sucrose transport protein SUC1 [Source:UniProtKB/Swiss-Prot;Acc:Q39232]
#VALUE!	AT1G70000	0.00105395308754532	4.76236345444087		protein_coding	At1g70000 [Source:UniProtKB/TrEMBL;Acc:O04544]
#VALUE!	AT1G64360	9.36376943010248e-05	4.7592407405304		protein_coding	At1g64360 [Source:UniProtKB/TrEMBL;Acc:Q9C7W0]
#VALUE!	AT1G23730	0.000447306558790971	4.75549079943619	BCA3	protein_coding	Beta carbonic anhydrase 3 [Source:UniProtKB/Swiss-Prot;Acc:Q9ZUC2]
#VALUE!	AT1G14430	0.00311748356357912	4.75187141853527		protein_coding	F14L17.20 protein [Source:UniProtKB/TrEMBL;Acc:Q9M9S1]
#VALUE!	AT4G31330	0.00196030902915943	4.73994413787467		protein_coding	Putative uncharacterized protein At4g31330 [Source:UniProtKB/TrEMBL;Acc:Q9C5C1]
#VALUE!	AT4G00960	0.00362849698929529	4.7268013541258		protein_coding	Putative receptor-like protein kinase At4g00960 [Source:UniProtKB/Swiss-Prot;Acc:O23082]
#VALUE!	AT5G44390	0.00286467086067278	4.72343630447772		protein_coding	Berberine bridge enzyme-like 25 [Source:UniProtKB/Swiss-Prot;Acc:Q9FKU9]
#VALUE!	AT1G51800	0.00760846865703274	4.7204196009397	IOS1	protein_coding	LRR receptor-like serine/threonine-protein kinase IOS1 [Source:UniProtKB/Swiss-Prot;Acc:Q9C8I6]
#VALUE!	AT4G15540	0.000208688773489995	4.71535252179829		protein_coding	WAT1-related protein At4g15540 [Source:UniProtKB/Swiss-Prot;Acc:F4JK59]
#VALUE!	AT1G15380	0.00511360442495501	4.71436800571485		protein_coding	GLYI4 [Source:UniProtKB/TrEMBL;Acc:A0A178W6B2]
#VALUE!	AT3G28100	2.6366514898866e-05	4.70582691368913		protein_coding	WAT1-related protein At3g28100 [Source:UniProtKB/Swiss-Prot;Acc:Q9LRS5]
#VALUE!	AT1G72690	0.00458278907710253	4.70201887322207		protein_coding	At1g72690 [Source:UniProtKB/TrEMBL;Acc:Q9CAI4]
#VALUE!	AT5G37540	4.61429940431565e-05	4.68967820462032		protein_coding	AT5g37540/mpa22_p_70 [Source:UniProtKB/TrEMBL;Acc:Q9FGI3]
#VALUE!	AT5G47140	4.23420672054049e-07	4.68331359998346	GATA27	protein_coding	GATA transcription factor 27 [Source:UniProtKB/Swiss-Prot;Acc:Q5PP38]
#VALUE!	AT1G24148	9.14872473931855e-05	4.67789826815091		protein_coding	unknown protein; FUNCTIONS IN: molecular_function unknown; INVOLVED IN: biological_process unknown; LOCATED IN: cellular_component unknown; BEST Arabidopsis thaliana protein match is: unknown protein (TAIR:AT1G24147.1). [Source:TAIR;Acc:AT1G24148]
#VALUE!	AT2G47180	4.07175403384035e-05	4.67700177139696	GOLS1	protein_coding	Galactinol synthase 1 [Source:UniProtKB/Swiss-Prot;Acc:O22893]
#VALUE!	AT3G04290	0.00606402070440386	4.67392013183406	LTL1	protein_coding	LTL1 [Source:UniProtKB/TrEMBL;Acc:A0A178VLC7]
#VALUE!	AT5G23850	4.40404015242167e-06	4.673599287642		protein_coding	At5g23850 [Source:UniProtKB/TrEMBL;Acc:Q9FF95]
#VALUE!	AT1G75170	9.78178247650277e-06	4.66868329866617		protein_coding	Putative uncharacterized protein At1g75170 [Source:UniProtKB/TrEMBL;Acc:Q9FRK8]
#VALUE!	AT4G19975	0.00873375555312905	4.66455478691483		protein_coding	Glycosyltransferase [Source:UniProtKB/TrEMBL;Acc:A0A1P8B5X7]
#VALUE!	AT1G18745	0.000604741979442029	4.6585937716006		ncRNA
#VALUE!	AT2G32960	0.000618740519229073	4.6552239656159		protein_coding	At2g32960 [Source:UniProtKB/TrEMBL;Acc:Q84MD6]
#VALUE!	AT3G21090	0.00398102644473024	4.65296856769106	ABCG15	protein_coding	ABC transporter G family member 15 [Source:UniProtKB/Swiss-Prot;Acc:Q8RWI9]
#VALUE!	AT5G53290	0.000175405028577614	4.65070543767329	CRF3	protein_coding	Ethylene-responsive transcription factor CRF3 [Source:UniProtKB/Swiss-Prot;Acc:Q9FK12]
#VALUE!	AT3G23510	0.00398079800422483	4.64732435754416		protein_coding	Cyclopropane-fatty-acyl-phospholipid synthase [Source:UniProtKB/TrEMBL;Acc:Q8GZ28]
#VALUE!	AT5G47120	2.42792585106006e-05	4.64480840974952	BI-1	protein_coding	Bax inhibitor 1 [Source:UniProtKB/Swiss-Prot;Acc:Q9LD45]
#VALUE!	AT2G24240	0.000925168487271948	4.63791781425745		protein_coding	BTB/POZ domain-containing protein At2g24240 [Source:UniProtKB/Swiss-Prot;Acc:Q9ZUH1]
#VALUE!	AT2G01505	0.000480235349937979	4.63526714467138	CLE16	protein_coding	CLAVATA3/ESR (CLE)-related protein 16 [Source:UniProtKB/Swiss-Prot;Acc:Q8S8M2]
#VALUE!	AT5G24780	0.00195743431323799	4.61788548816925	VSP1	protein_coding	Vegetative storage protein 1 [Source:UniProtKB/Swiss-Prot;Acc:O49195]
#VALUE!	AT5G39090	0.00624125605775895	4.61359311509521		protein_coding	Acyltransferase-like protein [Source:UniProtKB/TrEMBL;Acc:Q9FID1]
#VALUE!	AT2G23680	7.16847996137048e-05	4.60653293984429		protein_coding	Cold-regulated 413 plasma membrane protein 3 [Source:UniProtKB/Swiss-Prot;Acc:O64834]
#VALUE!	AT5G58940	5.27924664521413e-06	4.59344329900688	CRCK1	protein_coding	Calmodulin-binding receptor-like cytoplasmic kinase 1 [Source:UniProtKB/Swiss-Prot;Acc:Q9FIL7]
#VALUE!	AT5G11000	3.64869154005653e-05	4.59164460183867		protein_coding	AT5g11000/T30N20_270 [Source:UniProtKB/TrEMBL;Acc:Q9LEU1]
#VALUE!	AT1G19373	0.00468019648263769	4.58847718268777		snoRNA	snoRNA [Source:TAIR;Acc:AT1G19373]
#VALUE!	AT4G16610	0.00742734215432564	4.58755678672625		protein_coding	C2H2-like zinc finger protein [Source:UniProtKB/TrEMBL;Acc:O23504]
#VALUE!	AT1G71528	0.000971749171934328	4.58409835052506		lncRNA	other RNA [Source:TAIR;Acc:AT1G71528]
#VALUE!	AT4G20320	3.18597212596878e-05	4.57562773708604		protein_coding	CTP synthase [Source:UniProtKB/TrEMBL;Acc:Q0WRY1]
#VALUE!	AT3G11570	0.00318537206401464	4.57426302401842	TBL8	protein_coding	Protein trichome birefringence-like 8 [Source:UniProtKB/Swiss-Prot;Acc:Q9CAX1]
#VALUE!	AT4G17680	4.45822106492161e-05	4.57323308300011		protein_coding	Putative uncharacterized protein At4g17680 [Source:UniProtKB/TrEMBL;Acc:Q8L7G9]
#VALUE!	AT5G07680	0.00267451155921264	4.57135520513161	NAC079	protein_coding	NAC4 [Source:UniProtKB/TrEMBL;Acc:A0A178UL34]
#VALUE!	AT4G19400	0.00224482114440416	4.5548848264415		protein_coding	At4g19400 [Source:UniProtKB/TrEMBL;Acc:Q29Q75]
#VALUE!	AT3G12860	0.00233602407362924	4.54511751625454		protein_coding	NOP56-like pre RNA processing ribonucleoprotein [Source:UniProtKB/TrEMBL;Acc:Q9LTV0]
#VALUE!	AT2G32487	0.000910611656638168	4.54410421073861		protein_coding	unknown protein; FUNCTIONS IN: molecular_function unknown; INVOLVED IN: biological_process unknown; LOCATED IN: endomembrane system; Has 1 Blast hits to 1 proteins in 1 species: Archae - 0; Bacteria - 0; Metazoa - 0; Fungi - 0; Plants - 1; Viruses - /.../her Eukaryotes - 0 (source: NCBI BLink). [Source:TAIR;Acc:AT2G32487]
#VALUE!	AT1G20015	0.00883028054247713	4.54282908985833		snoRNA	snoRNA [Source:TAIR;Acc:AT1G20015]
#VALUE!	AT2G18000	0.000146082038745938	4.5423465984966	TAF14	protein_coding	Transcription initiation factor TFIID subunit 14 [Source:UniProtKB/Swiss-Prot;Acc:F4IPK2]
#VALUE!	AT1G24530	0.00353875094695417	4.54118933838759		protein_coding	F21J9.19 [Source:UniProtKB/TrEMBL;Acc:Q9FYL1]
#VALUE!	AT2G02060	0.00435039011548978	4.53049740968637		protein_coding	Glycosyltransferase [Source:UniProtKB/TrEMBL;Acc:Q7X887]
#VALUE!	AT2G04400	3.67025981237449e-07	4.52404515225747	IGPS	protein_coding	Indole-3-glycerol phosphate synthase, chloroplastic [Source:UniProtKB/Swiss-Prot;Acc:P49572]
#VALUE!	AT1G69750	2.7764688783725e-06	4.52120817957656	COX19-2	protein_coding	At1g66590 [Source:UniProtKB/TrEMBL;Acc:Q9C9L6]
#VALUE!	AT3G11580	3.20761415996823e-05	4.51558886582206		protein_coding	AP2/B3-like transcriptional factor family protein [Source:UniProtKB/TrEMBL;Acc:A0A1I9LT60]
#VALUE!	AT3G19440	8.74262624045892e-05	4.5063003465507		protein_coding	RNA pseudouridine synthase 4, mitochondrial [Source:UniProtKB/Swiss-Prot;Acc:Q9LT72]
#VALUE!	AT3G21310	0.000455905288434724	4.499077084553		protein_coding	Core-2/I-branching beta-1,6-N-acetylglucosaminyltransferase family protein [Source:TAIR;Acc:AT3G21310]
#VALUE!	AT5G45840	6.5899698370737e-06	4.49861614094418		protein_coding
#VALUE!	AT4G37430	0.000795568188001249	4.49310811430766	CYP81F1	protein_coding	CYP91A2 [Source:UniProtKB/TrEMBL;Acc:A0A178UXA9]
#VALUE!	AT2G41750	0.00882832221921633	4.47956742249073		protein_coding	DTW domain-containing protein [Source:TAIR;Acc:AT2G41750]
#VALUE!	AT5G23020	0.000561671878176062	4.47875660364557	MAM3	protein_coding	Methylthioalkylmalate synthase 3, chloroplastic [Source:UniProtKB/Swiss-Prot;Acc:Q9FN52]
#VALUE!	AT3G21700	0.00044010278310225	4.47247244461946	SGP2	protein_coding	SGP2 [Source:UniProtKB/TrEMBL;Acc:A0A178VCN5]
#VALUE!	AT4G24920	3.4127416928992e-05	4.46680824790859		protein_coding	secE/sec61-gamma protein transport protein [Source:TAIR;Acc:AT4G24920]
#VALUE!	AT1G45201	1.23756141912982e-05	4.46341506695518	ATTLL1	protein_coding	triacylglycerol lipase-like 1 [Source:TAIR;Acc:AT1G45201]
#VALUE!	AT2G18440	0.00224865075812634	4.45556419100344	GUT15	ncRNA	GUT15 (GENE WITH UNSTABLE TRANSCRIPT 15); other RNA [Source:TAIR;Acc:AT2G18440]
#VALUE!	AT1G03410	0.000689934815064698	4.45516864286456	2A6	protein_coding	1-aminocyclopropane-1-carboxylate oxidase homolog 5 [Source:UniProtKB/Swiss-Prot;Acc:Q43383]
#VALUE!	AT5G44980	8.49786870183583e-05	4.44771008620498		protein_coding	F-box/FBD/LRR-repeat protein At5g44980 [Source:UniProtKB/Swiss-Prot;Acc:Q9FL99]
#VALUE!	AT4G08300	0.00110670283184643	4.44364836904907		protein_coding	WAT1-related protein At4g08300 [Source:UniProtKB/Swiss-Prot;Acc:Q501F8]
#VALUE!	AT4G31870	0.00214022497419779	4.43304851370611	GPX7	protein_coding	Putative glutathione peroxidase 7, chloroplastic [Source:UniProtKB/Swiss-Prot;Acc:Q9SZ54]
#VALUE!	AT5G57910	1.60587365840495e-05	4.43098454768221		protein_coding	At5g57910 [Source:UniProtKB/TrEMBL;Acc:Q8GW24]
#VALUE!	AT3G45210	0.000236475136531168	4.43011934878256		protein_coding	AT3g45210/T14D3_150 [Source:UniProtKB/TrEMBL;Acc:Q9M1T8]
#VALUE!	AT4G38060	2.59479184879573e-05	4.42791156657483		protein_coding	AT4G38060 protein [Source:UniProtKB/TrEMBL;Acc:Q93VQ7]
#VALUE!	AT5G01850	0.000146111404998438	4.42068864829192		protein_coding	Protein kinase superfamily protein [Source:TAIR;Acc:AT5G01850]
#VALUE!	AT3G54960	2.17997438632386e-06	4.41870583469279	PDIL1-3	protein_coding	PDIL1-3 [Source:UniProtKB/TrEMBL;Acc:A0A178VF09]
#VALUE!	AT5G06610	0.00272894598760845	4.41865561880544		protein_coding	Gb [Source:UniProtKB/TrEMBL;Acc:Q9FG09]
#VALUE!	AT1G32940	2.68713017051743e-06	4.41043970971549	SBT3.5	protein_coding	Subtilisin-like protease SBT3.5 [Source:UniProtKB/Swiss-Prot;Acc:Q9MAP7]
#VALUE!	AT5G66960	0.000116347596007478	4.40998525942006		protein_coding	Prolyl oligopeptidase family protein [Source:UniProtKB/TrEMBL;Acc:Q9FGD4]
#VALUE!	AT5G57180	0.000478780212679068	4.40166165579557	CIA2	protein_coding	CIA2 [Source:UniProtKB/TrEMBL;Acc:A0A178UDY1]
#VALUE!	AT1G59590	7.87553920208339e-05	4.38666900193137	ZCF37	protein_coding	At1g59590 [Source:UniProtKB/TrEMBL;Acc:Q9SLT9]
#VALUE!	AT3G27190	0.000154957676861834	4.38503185264979	UKL2	protein_coding	Uridine kinase-like protein 2, chloroplastic [Source:UniProtKB/Swiss-Prot;Acc:Q9LK34]
#VALUE!	AT1G53790	9.8217899092605e-05	4.37251708628833		protein_coding	F-box and associated interaction domains-containing protein [Source:UniProtKB/TrEMBL;Acc:B3H7F2]
#VALUE!	AT1G30757	0.00802618777767356	4.36192443899427		protein_coding	Putative uncharacterized protein [Source:UniProtKB/TrEMBL;Acc:Q8LGA4]
#VALUE!	AT1G22900	0.00153318326732675	4.36123052416796	DIR11	protein_coding	Dirigent protein 11 [Source:UniProtKB/Swiss-Prot;Acc:Q67YM6]
#VALUE!	AT5G59670	0.000888557762542915	4.34868031789866		protein_coding	Receptor-like protein kinase At5g59670 [Source:UniProtKB/Swiss-Prot;Acc:Q9FN94]
#VALUE!	AT4G16447	0.00222121892586428	4.34361806011442		protein_coding	At4g16447 [Source:UniProtKB/TrEMBL;Acc:Q29Q07]
#VALUE!	AT3G47950	0.000252156971844273	4.34198390269424	AHA4	protein_coding	Plasma membrane ATPase [Source:UniProtKB/TrEMBL;Acc:A0A178VFQ4]
#VALUE!	AT5G53420	3.03904678413915e-05	4.33872464255719		protein_coding	CCT motif family protein [Source:UniProtKB/TrEMBL;Acc:Q8L602]
#VALUE!	AT4G34630	2.07597938595307e-05	4.33783666439402		protein_coding	Prostatic spermine-binding-like protein [Source:UniProtKB/TrEMBL;Acc:O65687]
#VALUE!	AT1G44890	0.000163004472487276	4.33539793308462		protein_coding	At1g44890 [Source:UniProtKB/TrEMBL;Acc:Q6ICW9]
#VALUE!	AT5G44480	0.0016315961851118	4.33199572952565	DUR	protein_coding	Putative UDP-arabinose 4-epimerase 4 [Source:UniProtKB/Swiss-Prot;Acc:Q9FI17]
#VALUE!	AT3G47540	8.5362537661107e-05	4.32065416622276		protein_coding	Chitinase family protein [Source:UniProtKB/TrEMBL;Acc:F4JBK4]
#VALUE!	AT5G25770	0.000287503555183008	4.31163677975079		protein_coding	Alpha/beta-Hydrolases superfamily protein [Source:UniProtKB/TrEMBL;Acc:A8MQE3]
#VALUE!	AT2G25820	0.00731259725215838	4.3061060865519	ERF042	protein_coding	Ethylene-responsive transcription factor ERF042 [Source:UniProtKB/Swiss-Prot;Acc:Q52QU1]
#VALUE!	AT4G24010	0.00272380873973962	4.30268550948192	CSLG1	protein_coding	Glycosyltransferase (Fragment) [Source:UniProtKB/TrEMBL;Acc:W8QNF0]
#VALUE!	AT3G03440	0.00276285433815208	4.30189033987172		protein_coding	ARM repeat superfamily protein [Source:UniProtKB/TrEMBL;Acc:F4J139]
#VALUE!	AT2G46440	0.00019846891359469	4.30144273259448	CNGC11	protein_coding	Cyclic nucleotide-gated ion channel 11 [Source:UniProtKB/Swiss-Prot;Acc:Q9SKD6]
#VALUE!	AT1G24147	0.00026746596652162	4.30138143200266		protein_coding	Putative uncharacterized protein [Source:UniProtKB/TrEMBL;Acc:Q1G3U1]
#VALUE!	AT2G31230	0.00645536580532231	4.30064453174178	ERF15	protein_coding	Ethylene-responsive transcription factor 15 [Source:UniProtKB/Swiss-Prot;Acc:Q8VYM0]
#VALUE!	AT4G30250	0.00237510920728903	4.29974129766156		protein_coding	P-loop containing nucleoside triphosphate hydrolases superfamily protein [Source:TAIR;Acc:AT4G30250]
#VALUE!	AT4G01700	6.93951401634569e-05	4.29858014620804		protein_coding	At4g01700 [Source:UniProtKB/TrEMBL;Acc:Q9ZSI6]
#VALUE!	AT5G50460	8.92613152336913e-05	4.29837891588341	SEC61G2	protein_coding	Protein transport protein Sec61 subunit gamma-1 [Source:UniProtKB/Swiss-Prot;Acc:P0DI74]
#VALUE!	AT3G05937	0.000175455163106979	4.29384230617346		protein_coding	unknown protein; Has 30201 Blast hits to 17322 proteins in 780 species: Archae - 12; Bacteria - 1396; Metazoa - 17338; Fungi - 3422; Plants - 5037; Viruses - 0; Other Eukaryotes - 2996 (source: NCBI BLink). [Source:TAIR;Acc:AT3G05937]
#VALUE!	AT3G51660	3.18469130747307e-05	4.29090675016075		protein_coding	LS1-like protein [Source:UniProtKB/TrEMBL;Acc:Q8LG92]
#VALUE!	AT5G07105	0.00368531310660165	4.28824369481502		snoRNA
#VALUE!	AT1G68872	0.0001623945651699	4.28505577910211		ncRNA	Unknown gene [Source:TAIR;Acc:AT1G68872]
#VALUE!	AT3G60640	0.000159010392026659	4.28230430294222	ATG8G	protein_coding	Autophagy-related protein 8g [Source:UniProtKB/Swiss-Prot;Acc:Q9LZZ9]
#VALUE!	AT3G48350	7.03744081561336e-05	4.28188821326437	CEP3	protein_coding	KDEL-tailed cysteine endopeptidase CEP3 [Source:UniProtKB/Swiss-Prot;Acc:Q9STL5]
#VALUE!	AT4G03960	0.000233516761814577	4.27463345835884		protein_coding	AT4g03960/T24M8_4 [Source:UniProtKB/TrEMBL;Acc:Q940L5]
#VALUE!	AT3G53940	0.00041164670473062	4.2704496868813		protein_coding	Mitochondrial substrate carrier family protein [Source:UniProtKB/TrEMBL;Acc:Q8W4M2]
#VALUE!	AT4G14365	0.000324841395411315	4.26709767751397	XBAT34	protein_coding	Putative E3 ubiquitin-protein ligase XBAT34 [Source:UniProtKB/Swiss-Prot;Acc:Q9FPH0]
#VALUE!	AT5G60730	0.0050986748936267	4.26699198179807		protein_coding	Anion-transporting ATPase [Source:UniProtKB/TrEMBL;Acc:Q5XF80]
#VALUE!	AT3G54420	0.00214481394211886	4.26693965041031	EP3	protein_coding	EP3 [Source:UniProtKB/TrEMBL;Acc:A0A178VE44]
#VALUE!	AT5G61640	1.94124167468985e-06	4.26316679068974	PMSR1	protein_coding	peptidemethionine sulfoxide reductase 1 [Source:TAIR;Acc:AT5G61640]
#VALUE!	AT3G19270	0.00123443815943238	4.25214456580185	CYP707A4	protein_coding	CYP707A4 [Source:UniProtKB/TrEMBL;Acc:A0A178VA28]
#VALUE!	AT3G19260	0.000181012431687351	4.24486272479201	LAG2	protein_coding	LOH2 [Source:UniProtKB/TrEMBL;Acc:A0A178VL39]
#VALUE!	AT2G01818	0.00276887570409452	4.24301530678065		protein_coding	PLATZ transcription factor family protein [Source:UniProtKB/TrEMBL;Acc:A8MQN6]
#VALUE!	AT3G22235	0.00201612856592492	4.24189901532416		protein_coding	Cysteine-rich TM module stress tolerance protein [Source:UniProtKB/TrEMBL;Acc:Q8W472]
#VALUE!	AT3G48830	0.000765516176187256	4.23974204179737		protein_coding	tRNA nucleotidyltransferase/polyA polymerase family protein [Source:UniProtKB/TrEMBL;Acc:F4JF58]
#VALUE!	AT2G02010	0.00228112574540207	4.23502616101644	GAD4	protein_coding	glutamate decarboxylase 4 [Source:TAIR;Acc:AT2G02010]
#VALUE!	AT1G76065	0.00154679205895922	4.22877175267902		protein_coding	LYR family of Fe/S cluster biogenesis protein [Source:UniProtKB/TrEMBL;Acc:Q9LQR2]
#VALUE!	AT1G06180	0.00276281729629164	4.22849374592487	ATMYB13	protein_coding	Transcription factor MYB13 [Source:UniProtKB/Swiss-Prot;Acc:Q9LNC9]
#VALUE!	AT2G16660	0.00618474773266828	4.22726707496572		protein_coding	At2g16660/T24I21.7 [Source:UniProtKB/TrEMBL;Acc:Q9SLF1]
#VALUE!	AT1G26930	0.000171006549297053	4.22304797082381		protein_coding	F-box/kelch-repeat protein At1g26930 [Source:UniProtKB/Swiss-Prot;Acc:Q84M94]
#VALUE!	AT3G61630	0.000163004472487276	4.21990115348932	CRF6	protein_coding	CRF6 [Source:UniProtKB/TrEMBL;Acc:A0A178VFH2]
#VALUE!	AT5G46080	0.0019399104557989	4.21705115954312		protein_coding	Protein kinase superfamily protein [Source:UniProtKB/TrEMBL;Acc:Q9FNL4]
#VALUE!	AT4G26060	2.06542486973842e-05	4.21297696803503		protein_coding	At4g26060 [Source:UniProtKB/TrEMBL;Acc:Q9SZI0]
#VALUE!	AT1G67970	0.000145913840384224	4.20563039073409	HSFA8	protein_coding	Heat stress transcription factor A-8 [Source:UniProtKB/Swiss-Prot;Acc:Q9S7U5]
#VALUE!	AT2G45080	0.00655343355799767	4.19925491957883	CYCU2-1	protein_coding	Cycp3 [Source:UniProtKB/TrEMBL;Acc:A0A178VTM7]
#VALUE!	AT5G64530	0.00228564699059426	4.1969738783892	NAC104	protein_coding	NAC domain-containing protein 104 [Source:UniProtKB/Swiss-Prot;Acc:Q8GWK6]
#VALUE!	AT1G68585	0.000108861465680178	4.19537988290789		protein_coding	At1g68585 [Source:UniProtKB/TrEMBL;Acc:Q8LGG7]
#VALUE!	AT3G09010	3.4794340704346e-06	4.1865683422481		protein_coding	Protein kinase superfamily protein [Source:UniProtKB/TrEMBL;Acc:Q8LF75]
#VALUE!	AT1G43605	0.000181679513606224	4.18634795276213		protein_coding
#VALUE!	AT3G52710	3.26390447691713e-06	4.18396834405721		protein_coding	Putative uncharacterized protein At3g52710 [Source:UniProtKB/TrEMBL;Acc:Q9LXJ3]
#VALUE!	AT4G34060	0.00128016561789424	4.18065931749796	DML3	protein_coding	demeter-like protein 3 [Source:TAIR;Acc:AT4G34060]
#VALUE!	AT2G41905	0.00383819028833699	4.17281795912846		protein_coding	At2g41905 [Source:UniProtKB/TrEMBL;Acc:Q3EBI2]
#VALUE!	AT5G52750	6.28227076577384e-05	4.16696649010408	HIPP13	protein_coding	Heavy metal-associated isoprenylated plant protein 13 [Source:UniProtKB/Swiss-Prot;Acc:Q9LTE2]
#VALUE!	AT4G15990	0.0047327869206039	4.16640830318456		protein_coding	Putative uncharacterized protein AT4g15990 [Source:UniProtKB/TrEMBL;Acc:O23448]
#VALUE!	AT3G22750	0.000330902456002072	4.16262052816746		protein_coding	Kinase-like protein [Source:UniProtKB/TrEMBL;Acc:Q9LUI6]
#VALUE!	AT1G70020	0.00145513513097074	4.16222784425762		protein_coding	F20P5.24 protein [Source:UniProtKB/TrEMBL;Acc:O04542]
#VALUE!	AT2G34490	0.000804308946207678	4.15764548937572	CYP710A2	protein_coding	Cytochrome P450 710A2 [Source:UniProtKB/Swiss-Prot;Acc:O64698]
#VALUE!	AT5G63130	0.000107624668477659	4.15498770616345		protein_coding	At5g63130 [Source:UniProtKB/TrEMBL;Acc:Q9FML0]
#VALUE!	AT3G05400	0.00182551418992002	4.14895793427969	SUGTL5	protein_coding	Sugar transporter ERD6-like 12 [Source:UniProtKB/Swiss-Prot;Acc:Q8VZT3]
#VALUE!	AT5G25755	0.00972636455974714	4.14659875938273		protein_coding
#VALUE!	AT5G66440	0.000609491077095774	4.14463245366726		protein_coding	Putative uncharacterized protein [Source:UniProtKB/TrEMBL;Acc:Q9FJZ5]
#VALUE!	AT3G09700	0.000345371098380485	4.1443913103217	TIM14-2	protein_coding	Mitochondrial import inner membrane translocase subunit TIM14-2 [Source:UniProtKB/Swiss-Prot;Acc:Q9SF33]
#VALUE!	ENSRNA049757895	0.0041637933691012	4.12390485079207	ath-MIR166a	pre_miRNA
#VALUE!	AT4G17098	0.00152838038116801	4.11991996641127		lncRNA	other RNA [Source:TAIR;Acc:AT4G17098]
#VALUE!	AT2G44745	0.00524343953174948	4.11783492492994	WRKY12	protein_coding	At2g44745 [Source:UniProtKB/TrEMBL;Acc:Q1PEU5]
#VALUE!	AT1G65240	0.00877259686052294	4.11470531679804		protein_coding	Aspartic proteinase-like protein 2 [Source:UniProtKB/Swiss-Prot;Acc:Q9S9K4]
#VALUE!	AT5G25120	2.74869784035996e-06	4.10010595970559	CYP71B11	protein_coding	Cytochrome P450 71B11 [Source:UniProtKB/Swiss-Prot;Acc:P58049]
#VALUE!	AT3G09390	0.00528513906681256	4.09534221952336	MT2A	protein_coding	Metallothionein-like protein 2A [Source:UniProtKB/Swiss-Prot;Acc:P25860]
#VALUE!	AT3G46130	0.00646925543222303	4.08584150767601	ATMYB48	protein_coding	myb domain protein 48 [Source:TAIR;Acc:AT3G46130]
#VALUE!	AT2G04430	0.000237536968133777	4.08204505745081	NUDT5	protein_coding	Nudix hydrolase 5 [Source:UniProtKB/Swiss-Prot;Acc:Q9SJC6]
#VALUE!	AT4G09310	0.00011049430904814	4.08111966071968		protein_coding	At4g09200 [Source:UniProtKB/TrEMBL;Acc:Q8RX25]
#VALUE!	AT5G09990	0.00304703589901613	4.07865087546052	PEP5	protein_coding	Elicitor peptide 5 [Source:UniProtKB/Swiss-Prot;Acc:Q8LD63]
#VALUE!	AT2G31730	0.00111079106895427	4.07301965415677	BHLH154	protein_coding	Transcription factor bHLH154 [Source:UniProtKB/Swiss-Prot;Acc:Q7XJU1]
#VALUE!	AT1G24575	0.00133217977374759	4.06923572407623		protein_coding	At1g24575 [Source:UniProtKB/TrEMBL;Acc:Q8LAL6]
#VALUE!	AT3G60450	3.84077632204366e-05	4.06771624495343		protein_coding	Phosphoglycerate mutase family protein [Source:UniProtKB/TrEMBL;Acc:A0A1I9LN21]
#VALUE!	AT5G38650	0.000494689221557572	4.06718715347197		protein_coding	Gb [Source:UniProtKB/TrEMBL;Acc:Q9FFV7]
#VALUE!	AT1G72220	0.00727998289409866	4.06511808660966	ATL54	protein_coding	RING-H2 finger protein ATL54 [Source:UniProtKB/Swiss-Prot;Acc:Q8LFY8]
#VALUE!	AT1G72330	6.132095647546e-05	4.06097546588706	ALAAT2	protein_coding	alanine aminotransferase 2 [Source:TAIR;Acc:AT1G72330]
#VALUE!	AT5G52810	0.000182858392810433	4.04267836571751	SARD4	protein_coding	Protein SAR DEFICIENT 4 [Source:UniProtKB/Swiss-Prot;Acc:Q9FLY0]
#VALUE!	AT4G08470	3.91511090354219e-06	4.04054725358016	MAPKKK10	protein_coding	Mitogen-activated protein kinase kinase kinase 3 [Source:UniProtKB/Swiss-Prot;Acc:Q9M0T3]
#VALUE!	AT4G02520	0.000309673770039345	4.03833316240709	GSTF2	protein_coding	Glutathione S-transferase F2 [Source:UniProtKB/Swiss-Prot;Acc:P46422]
#VALUE!	AT4G37320	0.000294750776693235	4.03346252667765	CYP81D5	protein_coding	Cytochrome P450, family 81, subfamily D, polypeptide 5 [Source:UniProtKB/TrEMBL;Acc:O23156]
#VALUE!	AT4G02075	0.00546980548557631	4.03294207560924	PIT1	protein_coding	At4g02075 [Source:UniProtKB/TrEMBL;Acc:Q9XF50]
#VALUE!	AT3G11080	0.00204257578168494	4.03004765469166	AtRLP35	protein_coding	Disease resistance protein, putative; 7647-10478 [Source:UniProtKB/TrEMBL;Acc:Q9SRL7]
#VALUE!	AT4G19420	0.00113013669098859	4.02823609490603		protein_coding	Pectinacetylesterase family protein [Source:TAIR;Acc:AT4G19420]
#VALUE!	AT5G58390	0.00452595047107508	4.02304256813041	PER67	protein_coding	Peroxidase [Source:UniProtKB/TrEMBL;Acc:A0A178UMG0]
#VALUE!	AT5G66170	0.00279154500801523	4.0224317760947	STR18	protein_coding	Sulfurtransferase 18 [Source:UniProtKB/TrEMBL;Acc:F4JZ39]
#VALUE!	AT3G25510	0.000125997168652837	4.021306221762		protein_coding	Disease resistance protein (TIR-NBS-LRR class) family protein [Source:UniProtKB/TrEMBL;Acc:F4J910]
#VALUE!	AT5G17600	0.00131527787738743	4.02034130172156	ATL52	protein_coding	RING-H2 finger protein ATL52 [Source:UniProtKB/Swiss-Prot;Acc:Q9LF64]
#VALUE!	AT2G16700	1.1113942658553e-05	4.01589167551936	ADF5	protein_coding	ATADF5 [Source:UniProtKB/TrEMBL;Acc:A0A178VPY9]
#VALUE!	AT3G06320	0.000123078706876813	4.01467002603796		protein_coding	At3g06320 [Source:UniProtKB/TrEMBL;Acc:Q9SQT5]
#VALUE!	AT2G21185	0.000680924061747575	4.01206456372974		protein_coding	Expressed protein [Source:UniProtKB/TrEMBL;Acc:Q8S8H4]
#VALUE!	AT4G18930	5.30941766329125e-06	4.01039258243363		protein_coding	Cyclic phosphodiesterase [Source:UniProtKB/Swiss-Prot;Acc:O04147]
#VALUE!	AT2G16050	1.06241367840635e-05	4.01027225290686		protein_coding	Cysteine/Histidine-rich C1 domain family protein [Source:UniProtKB/TrEMBL;Acc:F4IJF7]
#VALUE!	AT2G37630	1.3467300674906e-05	4.00303400301853	AS1	protein_coding	Transcription factor AS1 [Source:UniProtKB/Swiss-Prot;Acc:O80931]
#VALUE!	AT3G03060	6.35770140469756e-05	3.99914850487589		protein_coding	P-loop containing nucleoside triphosphate hydrolases superfamily protein [Source:UniProtKB/TrEMBL;Acc:Q0WVF7]
#VALUE!	AT2G26180	0.000463666297707963	3.98918619723487	IQD6	protein_coding	At2g26180 [Source:UniProtKB/TrEMBL;Acc:O64852]
#VALUE!	AT1G67850	1.46898755139885e-06	3.98879763169331		protein_coding	AT1G67850 protein [Source:UniProtKB/TrEMBL;Acc:Q94F37]
#VALUE!	AT1G77510	7.5791783054035e-07	3.98852656784657	PDIL1-2	protein_coding	Protein disulfide isomerase-like 1-2 [Source:UniProtKB/Swiss-Prot;Acc:Q9SRG3]
#VALUE!	AT1G21250	0.000752020970263252	3.98395899578638	WAK1	protein_coding	Wall-associated receptor kinase 1 [Source:UniProtKB/Swiss-Prot;Acc:Q39191]
#VALUE!	AT1G05570	0.000360398601271909	3.97955158210817	CALS1	protein_coding	Callose synthase 1 [Source:UniProtKB/Swiss-Prot;Acc:Q9AUE0]
#VALUE!	AT3G50470	0.000132088694402407	3.97908863400603	HR3	protein_coding	MLA10 [Source:UniProtKB/TrEMBL;Acc:A0A178VJG9]
#VALUE!	ENSRNA049757761	0.00130491263433006	3.9413256973518	ath-MIR414	pre_miRNA
#VALUE!	AT1G12570	0.00319387689132479	3.9385077087554		protein_coding	At1g12570 [Source:UniProtKB/TrEMBL;Acc:Q66GI5]
#VALUE!	AT4G36640	7.96231527372565e-05	3.93245243447811		protein_coding	At4g36640 [Source:UniProtKB/TrEMBL;Acc:O23217]
#VALUE!	AT5G02645	0.00291560804384203	3.93169543467857		lncRNA
#VALUE!	AT3G20898	0.00184469064814394	3.91675775174718	SMR13	protein_coding	Cyclin-dependent protein kinase inhibitor SMR13 [Source:UniProtKB/Swiss-Prot;Acc:F4IWB3]
#VALUE!	AT1G08290	0.00110236222217161	3.91646135836396	WIP3	protein_coding	Zinc finger protein WIP3 [Source:UniProtKB/Swiss-Prot;Acc:Q9SGD1]
#VALUE!	AT4G13510	4.73589786813319e-05	3.91501397209637	AMT1-1	protein_coding	Ammonium transporter [Source:UniProtKB/TrEMBL;Acc:A0A178V540]
#VALUE!	AT1G16090	0.000373528435858894	3.91419259796185	WAKL7	protein_coding	Wall associated kinase-like 7 [Source:UniProtKB/TrEMBL;Acc:F4I2T5]
#VALUE!	AT3G16565	0.000274669103245909	3.91008468948263		protein_coding	Threonyl and alanyl tRNA synthetase second additional domain-containing protein [Source:UniProtKB/TrEMBL;Acc:A0A1I9LMV6]
#VALUE!	AT5G58790	0.00587313316720905	3.90272901280018		protein_coding	unknown protein; Has 30201 Blast hits to 17322 proteins in 780 species: Archae - 12; Bacteria - 1396; Metazoa - 17338; Fungi - 3422; Plants - 5037; Viruses - 0; Other Eukaryotes - 2996 (source: NCBI BLink). [Source:TAIR;Acc:AT5G58790]
#VALUE!	AT1G64065	0.00262687058163834	3.90171472279753		protein_coding	Late embryogenesis abundant protein At1g64065 [Source:UniProtKB/Swiss-Prot;Acc:Q6DST1]
#VALUE!	AT1G77145	0.00117529825275177	3.8949336743914		protein_coding	Putative uncharacterized protein At1g77145 [Source:UniProtKB/TrEMBL;Acc:O80651]
#VALUE!	AT2G18735	0.00038768653323355	3.89422498054785		ncRNA	other RNA [Source:TAIR;Acc:AT2G18735]
#VALUE!	AT2G43530	0.000329029760797554	3.89365176033327	ATTI3	protein_coding	Defensin-like protein 194 [Source:UniProtKB/Swiss-Prot;Acc:O22867]
#VALUE!	AT1G58190	0.00193910656325883	3.89260792634936	AtRLP9	protein_coding	Receptor like protein 9 [Source:UniProtKB/TrEMBL;Acc:F4I9S2]
#VALUE!	AT2G22920	0.00216202978766572	3.88997389394671	SCPL12	protein_coding	Serine carboxypeptidase-like 12 [Source:UniProtKB/Swiss-Prot;Acc:O81009]
#VALUE!	AT5G35480	0.0015196713700311	3.88773820850333		protein_coding	At5g35480 [Source:UniProtKB/TrEMBL;Acc:Q9FJB1]
#VALUE!	AT5G10520	0.000636923768780655	3.87708416629906	RBK1	protein_coding	RBK1 [Source:UniProtKB/TrEMBL;Acc:A0A178UTT7]
#VALUE!	AT3G13090	0.000461473858209178	3.87660201660399	ABCC6	protein_coding	ABC transporter C family member 6 [Source:UniProtKB/Swiss-Prot;Acc:Q8VZZ4]
#VALUE!	AT4G18580	0.00102475808712023	3.87064729464485		protein_coding	At4g18580 [Source:UniProtKB/TrEMBL;Acc:Q8LBN4]
#VALUE!	AT1G24070	0.0058224967764214	3.86376470949703	CSLA10	protein_coding	Probable mannan synthase 10 [Source:UniProtKB/Swiss-Prot;Acc:Q9LR87]
#VALUE!	AT4G34135	0.00850668472595135	3.86222042072347	UGT73B2	protein_coding	UDP-glucosyl transferase 73B2 [Source:UniProtKB/Swiss-Prot;Acc:Q94C57]
#VALUE!	AT1G14200	0.000216983303936479	3.86101642110044		protein_coding	At1g14200 [Source:UniProtKB/TrEMBL;Acc:Q9XI67]
#VALUE!	AT5G55050	4.54249119172812e-06	3.85463626066763		protein_coding	GDSL esterase/lipase At5g55050 [Source:UniProtKB/Swiss-Prot;Acc:Q9FIA1]
#VALUE!	AT1G65790	0.00220484018886299	3.85410151949556	SD17	protein_coding	Receptor-like serine/threonine-protein kinase SD1-7 [Source:UniProtKB/Swiss-Prot;Acc:Q39086]
#VALUE!	AT3G62600	1.06439297349618e-05	3.84323405973926	ERDJ3B	protein_coding	DnaJ protein ERDJ3B [Source:UniProtKB/Swiss-Prot;Acc:Q9LZK5]
#VALUE!	AT1G62810	1.46898755139885e-06	3.84192304286059		protein_coding	Primary amine oxidase [Source:UniProtKB/Swiss-Prot;Acc:Q8H1H9]
#VALUE!	AT3G01860	6.90264028464943e-06	3.83371398470136		protein_coding	Putative uncharacterized protein At3g01860 [Source:UniProtKB/TrEMBL;Acc:Q0WMJ7]
#VALUE!	AT4G39780	0.00190004433893971	3.82848079558752	ERF060	protein_coding	Ethylene-responsive transcription factor ERF060 [Source:UniProtKB/Swiss-Prot;Acc:O65665]
#VALUE!	AT1G05710	0.000179024381398486	3.82733198038153		protein_coding
#VALUE!	AT1G78210	6.20277352808467e-05	3.82419351113557		protein_coding	Alpha/beta-Hydrolases superfamily protein [Source:UniProtKB/TrEMBL;Acc:Q8RXC1]
#VALUE!	AT1G15870	0.00969470664544932	3.82378387056258		protein_coding	At1g15870/F7H2_19 [Source:UniProtKB/TrEMBL;Acc:Q9LMP8]
#VALUE!	AT3G55110	3.0982886549431e-05	3.81918935513881	ABCG18	protein_coding	ABC transporter G family member 18 [Source:UniProtKB/Swiss-Prot;Acc:Q9M2V5]
#VALUE!	AT2G41180	0.000109411994986967	3.81913989583865	SIB2	protein_coding	Sigma factor binding protein 2, chloroplastic [Source:UniProtKB/Swiss-Prot;Acc:O80669]
#VALUE!	AT1G14250	0.00671939904119099	3.8177284236872	APY5	protein_coding	Probable apyrase 5 [Source:UniProtKB/Swiss-Prot;Acc:Q6NQA8]
#VALUE!	AT1G01725	0.000223654191104971	3.81132320163484		protein_coding	Adenylosuccinate synthetase [Source:UniProtKB/TrEMBL;Acc:Q9LQ84]
#VALUE!	AT5G61900	6.33711642716465e-06	3.80489153240487	BON1	protein_coding	Protein BONZAI 1 [Source:UniProtKB/Swiss-Prot;Acc:Q941L3]
#VALUE!	AT4G02390	0.00995937639038751	3.80359851917276	PARP2	protein_coding	Poly [ADP-ribose] polymerase 2 [Source:UniProtKB/Swiss-Prot;Acc:Q11207]
#VALUE!	AT5G25820	0.00232306589227468	3.80210689236759		protein_coding	Exostosin family protein [Source:UniProtKB/TrEMBL;Acc:Q0WPG1]
#VALUE!	AT5G17700	5.75209361137403e-05	3.8012588013162	DTX25	protein_coding	Protein DETOXIFICATION [Source:UniProtKB/TrEMBL;Acc:A0A178UJQ3]
#VALUE!	AT5G10440	0.000358471417095678	3.7939410916593	CYCD4-2	protein_coding	Cyclin-D4-2 [Source:UniProtKB/Swiss-Prot;Acc:Q0WQN9]
#VALUE!	AT2G43445	0.000927965423325979	3.78590441237952		protein_coding	F-box/kelch-repeat protein At2g43445 [Source:UniProtKB/Swiss-Prot;Acc:Q0WRU9]
#VALUE!	AT3G58200	0.000452458877920306	3.78393107171531		protein_coding	MATH domain and coiled-coil domain-containing protein At3g58200 [Source:UniProtKB/Swiss-Prot;Acc:Q9M2J6]
#VALUE!	AT2G37300	0.00303797304533676	3.78283795222742		protein_coding	unknown protein; Has 93 Blast hits to 62 proteins in 29 species: Archae - 0; Bacteria - 6; Metazoa - 13; Fungi - 19; Plants - 25; Viruses - 0; Other Eukaryotes - 30 (source: NCBI BLink). [Source:TAIR;Acc:AT2G37300]
#VALUE!	AT3G25597	0.0095483806562695	3.7795651191656		protein_coding	Putative uncharacterized protein [Source:UniProtKB/TrEMBL;Acc:Q9LI85]
#VALUE!	AT1G70810	8.27404028600819e-06	3.7770642657105	CAR7	protein_coding	Protein C2-DOMAIN ABA-RELATED 7 [Source:UniProtKB/Swiss-Prot;Acc:Q9SSL1]
#VALUE!	AT1G08937	0.00540986604975683	3.77664307717321		snoRNA
#VALUE!	ATMG00990	0.00805219281423714	3.77512319195932	NAD3	protein_coding	NADH-ubiquinone oxidoreductase chain 3 [Source:UniProtKB/TrEMBL;Acc:G1C2Y6]
#VALUE!	AT1G23010	0.00071453953454188	3.77484542050468	LPR1	protein_coding	Multicopper oxidase LPR1 [Source:UniProtKB/Swiss-Prot;Acc:F4I4K5]
#VALUE!	AT1G21050	0.000146903935386737	3.77332556597231		protein_coding	Protein of unknown function, DUF617 [Source:TAIR;Acc:AT1G21050]
#VALUE!	AT1G22250	0.00138147352715003	3.77236666842313		protein_coding	F16L1.2 protein [Source:UniProtKB/TrEMBL;Acc:Q9LM21]
#VALUE!	AT4G36220	1.22359326070677e-05	3.7672827050052	CYP84A1	protein_coding	Cytochrome P450 84A1 [Source:UniProtKB/Swiss-Prot;Acc:Q42600]
#VALUE!	AT3G02832	0.00145035051608934	3.7671418403839		ncRNA
#VALUE!	AT5G53592	0.000852916016957145	3.76117189239421		protein_coding	FBD-like domain family protein [Source:UniProtKB/TrEMBL;Acc:Q0WVH8]
#VALUE!	AT3G08870	0.000321735749971184	3.76047610091743		protein_coding	Concanavalin A-like lectin protein kinase family protein [Source:UniProtKB/TrEMBL;Acc:A0A1I9LTB8]
#VALUE!	AT4G37090	1.63481495844284e-05	3.75884534080376		protein_coding	Putative uncharacterized protein AT4g37090 [Source:UniProtKB/TrEMBL;Acc:O23177]
#VALUE!	AT3G55690	0.00678096658056509	3.75628894556386		protein_coding	At3g55690 [Source:UniProtKB/TrEMBL;Acc:Q9M053]
#VALUE!	AT2G17040	0.000100808722178722	3.7545648702668	anac036	protein_coding	NAC domain containing protein 36 [Source:UniProtKB/TrEMBL;Acc:F4IME8]
#VALUE!	AT3G62590	0.000252472275805308	3.75406271747106		protein_coding	AT3g62590/F26K9_20 [Source:UniProtKB/TrEMBL;Acc:Q940L4]
#VALUE!	AT1G54120	0.00115068278791252	3.75368697393544		protein_coding	F15I1.22 [Source:UniProtKB/TrEMBL;Acc:Q9SYH0]
#VALUE!	AT5G39050	0.00285268530942786	3.75306318415627	PMAT1	protein_coding	Phenolic glucoside malonyltransferase 1 [Source:UniProtKB/Swiss-Prot;Acc:Q940Z5]
#VALUE!	AT4G12300	1.27208121552975e-05	3.75268261719601	CYP706A4	protein_coding	Cytochrome P450, family 706, subfamily A, polypeptide 4 [Source:UniProtKB/TrEMBL;Acc:Q9STI1]
#VALUE!	AT1G49620	0.00617847498645284	3.75023822121639	KRP7	protein_coding	Cyclin-dependent kinase inhibitor family protein [Source:TAIR;Acc:AT1G49620]
#VALUE!	AT4G09750	0.00147558988806542	3.74921755766732		protein_coding	NAD(P)-binding Rossmann-fold superfamily protein [Source:UniProtKB/TrEMBL;Acc:Q9SZ91]
#VALUE!	AT3G15510	0.00094598466273458	3.74827546800836	NAC056	protein_coding	NAC transcription factor 56 [Source:UniProtKB/Swiss-Prot;Acc:Q9LD44]
#VALUE!	AT1G08830	0.000213179903913866	3.74708918531765	CSD1	protein_coding	Superoxide dismutase [Cu-Zn] 1 [Source:UniProtKB/Swiss-Prot;Acc:P24704]
#VALUE!	AT4G18890	1.08351933487553e-05	3.74612578044192	BEH3	protein_coding	BES1/BZR1 homolog protein 3 [Source:UniProtKB/Swiss-Prot;Acc:O49404]
#VALUE!	AT4G01670	0.00428183866669228	3.74572383513898		protein_coding	AT4G01670 protein [Source:UniProtKB/TrEMBL;Acc:Q8GXD3]
#VALUE!	AT2G25510	0.000255926781085851	3.74570595744787		protein_coding	Expressed protein [Source:UniProtKB/TrEMBL;Acc:Q8S8H2]
#VALUE!	AT1G73700	0.00339753302822704	3.7358919452823	DTX17	protein_coding	Protein DETOXIFICATION 17 [Source:UniProtKB/Swiss-Prot;Acc:Q9C9U1]
#VALUE!	AT2G40750	0.00854021670230068	3.73459541428738	WRKY54	protein_coding	Probable WRKY transcription factor 54 [Source:UniProtKB/Swiss-Prot;Acc:Q93WU8]
#VALUE!	AT1G76530	0.00913232380170329	3.73099126984421	PILS4	protein_coding	Protein PIN-LIKES 4 [Source:UniProtKB/Swiss-Prot;Acc:Q9C9K4]
#VALUE!	AT4G01440	0.000157600472497687	3.72882109519715		protein_coding	WAT1-related protein At4g01440 [Source:UniProtKB/Swiss-Prot;Acc:Q9M130]
#VALUE!	AT1G64600	0.000335621606712756	3.72565360997944		protein_coding	At1g64600 [Source:UniProtKB/TrEMBL;Acc:Q8GW63]
#VALUE!	AT5G66640	0.000476782343806099	3.72296237896191	DAR3	protein_coding	DA1-related protein 3 [Source:TAIR;Acc:AT5G66640]
#VALUE!	AT2G40110	0.000182301382307659	3.71388276210312		protein_coding	Protein yippee-like [Source:UniProtKB/TrEMBL;Acc:A0A178VZP1]
#VALUE!	AT3G55470	3.31969580985108e-05	3.70312331665483		protein_coding	At3g55470 [Source:UniProtKB/TrEMBL;Acc:Q9M2T2]
#VALUE!	AT5G08640	0.00781409665520212	3.70259879205543	FLS1	protein_coding	Flavonol synthase/flavanone 3-hydroxylase [Source:UniProtKB/Swiss-Prot;Acc:Q96330]
#VALUE!	AT2G39725	0.0075518886539439	3.69275090878689		protein_coding	Expressed protein [Source:UniProtKB/TrEMBL;Acc:Q8VZU1]
#VALUE!	AT3G49120	2.08349132062934e-05	3.68281748323235	PER34	protein_coding	Peroxidase 34 [Source:UniProtKB/Swiss-Prot;Acc:Q9SMU8]
#VALUE!	AT4G04450	0.00105545397705572	3.68244378708502	WRKY42	protein_coding	WRKY transcription factor 42 [Source:UniProtKB/Swiss-Prot;Acc:Q9XEC3]
#VALUE!	AT5G52120	0.000343132920183434	3.68203606395452	PP2A14	protein_coding	F-box protein PP2-A14 [Source:UniProtKB/Swiss-Prot;Acc:Q9FJ80]
#VALUE!	AT1G11700	0.00123261391891122	3.68073032036902		protein_coding	At1g11700 [Source:UniProtKB/TrEMBL;Acc:Q9SAA7]
#VALUE!	AT3G59710	0.000671559038029831	3.67733926640799		protein_coding	NAD(P)-binding Rossmann-fold superfamily protein [Source:UniProtKB/TrEMBL;Acc:A0A1I9LQ55]
#VALUE!	AT1G74020	0.000803358943261794	3.67701293625995	SSL12	protein_coding	Protein STRICTOSIDINE SYNTHASE-LIKE 12 [Source:UniProtKB/Swiss-Prot;Acc:P94111]
#VALUE!	AT3G01350	0.000118267395205603	3.67591942175359	NPF5.9	protein_coding	Protein NRT1/ PTR FAMILY 5.9 [Source:UniProtKB/Swiss-Prot;Acc:Q9SRI2]
#VALUE!	AT1G15960	0.00292371039610609	3.6747152081307	NRAMP6	protein_coding	Metal transporter Nramp6 [Source:UniProtKB/Swiss-Prot;Acc:Q9S9N8]
#VALUE!	AT4G14420	2.95053077428583e-05	3.66751698742528		protein_coding	AT4g14420/dl3250c [Source:UniProtKB/TrEMBL;Acc:O23298]
#VALUE!	AT2G46420	0.000117477599832447	3.66507606583476		protein_coding	At2g46420/F11C10.11 [Source:UniProtKB/TrEMBL;Acc:Q9SKD8]
#VALUE!	AT2G31110	0.000508038388263679	3.65823320500372	TBL40	protein_coding	TBL40 [Source:UniProtKB/TrEMBL;Acc:A0A178VPV0]
#VALUE!	AT1G66540	0.00299754201336593	3.65681789001866		protein_coding	At1g66540 [Source:UniProtKB/TrEMBL;Acc:A2RVN3]
#VALUE!	AT4G04220	0.00065522569324256	3.65610350503881	AtRLP46	protein_coding	Receptor like protein 46 [Source:UniProtKB/TrEMBL;Acc:F4JGB6]
#VALUE!	AT5G03160	2.62506137631079e-05	3.65529304774627	P58IPK	protein_coding	DnaJ protein P58IPK homolog [Source:UniProtKB/Swiss-Prot;Acc:Q9LYW9]
#VALUE!	AT3G21750	2.33863356591708e-05	3.65124962796447	UGT71B1	protein_coding	Glycosyltransferase (Fragment) [Source:UniProtKB/TrEMBL;Acc:W8PUT5]
#VALUE!	AT4G14620	0.00127064070389859	3.64733343101604		protein_coding	Putative uncharacterized protein At4g14620 [Source:UniProtKB/TrEMBL;Acc:Q8L7H9]
#VALUE!	AT5G56120	0.00474604283584228	3.64522188113769		protein_coding	At5g56120 [Source:UniProtKB/TrEMBL;Acc:Q6NPP2]
#VALUE!	AT2G39120	0.00738652478707178	3.64137622276763		protein_coding	Putative uncharacterized protein At2g39120 [Source:UniProtKB/TrEMBL;Acc:Q9ZUZ6]
#VALUE!	AT1G08940	0.00705197423893909	3.63716707475616		protein_coding	Phosphoglycerate mutase-like protein AT74H [Source:UniProtKB/Swiss-Prot;Acc:O04035]
#VALUE!	AT1G78930	0.00473560377921947	3.63216228615601		protein_coding	Mitochondrial transcription termination factor family protein [Source:UniProtKB/TrEMBL;Acc:Q0WRV2]
#VALUE!	AT4G13195	0.000337375956626709	3.63154657333137	CLE44	protein_coding	CLAVATA3/ESR (CLE)-related protein 44 [Source:UniProtKB/Swiss-Prot;Acc:Q941C5]
#VALUE!	AT3G09455	0.00368561862412322	3.63136628914833	OST4C	protein_coding	Dolichyl-diphosphooligosaccharide--protein glycosyltransferase subunit 4C [Source:UniProtKB/Swiss-Prot;Acc:Q9SF57]
#VALUE!	AT5G27920	8.42392733924816e-05	3.62922526759508		protein_coding	At5g27920 [Source:UniProtKB/TrEMBL;Acc:Q8GZ31]
#VALUE!	AT1G50420	8.18884952238933e-05	3.62837057573857	SCL3	protein_coding	Scarecrow-like protein 3 [Source:UniProtKB/Swiss-Prot;Acc:Q9LPR8]
#VALUE!	AT5G41410	0.000848310451695976	3.6272720281949	BEL1	protein_coding	Homeobox protein BEL1 homolog [Source:UniProtKB/Swiss-Prot;Acc:Q38897]
#VALUE!	AT5G51830	0.000189125511423742	3.62392167675256		protein_coding	Probable fructokinase-7 [Source:UniProtKB/Swiss-Prot;Acc:Q9FLH8]
#VALUE!	AT1G79470	0.000112732994428487	3.61957513662434	IMPDH	protein_coding	Inosine-5'-monophosphate dehydrogenase 1 [Source:UniProtKB/Swiss-Prot;Acc:P47996]
#VALUE!	AT2G17500	0.000584607584408528	3.59877289170635	PILS5	protein_coding	Protein PIN-LIKES 5 [Source:UniProtKB/Swiss-Prot;Acc:Q9SHL8]
#VALUE!	AT4G22560	0.00748029023564711	3.59564402337755		protein_coding	Putative uncharacterized protein AT4g22560 [Source:UniProtKB/TrEMBL;Acc:Q9SUW3]
#VALUE!	AT1G70140	0.00343008558436918	3.59401920510288	FH8	protein_coding	Formin-like protein 8 [Source:UniProtKB/Swiss-Prot;Acc:O04532]
#VALUE!	AT2G40435	0.00144508470609228	3.5914813170804		protein_coding	Putative uncharacterized protein [Source:UniProtKB/TrEMBL;Acc:Q8RUZ5]
#VALUE!	AT1G51270	2.30041011862872e-05	3.59075335807222		protein_coding	Vesicle-associated protein 1-4 [Source:UniProtKB/TrEMBL;Acc:F4I818]
#VALUE!	AT5G66558	0.000495169846606146	3.59071430433245		lncRNA	other RNA [Source:TAIR;Acc:AT5G66558]
#VALUE!	AT4G00690	0.00156331269435069	3.58638902787846	ULP1B	protein_coding	Putative ubiquitin-like-specific protease 1B [Source:UniProtKB/Swiss-Prot;Acc:O65278]
#VALUE!	AT5G44572	0.000249247433486408	3.57618434303157		protein_coding	Putative uncharacterized protein [Source:UniProtKB/TrEMBL;Acc:Q0WML3]
#VALUE!	AT3G13080	0.00108857925861254	3.5730337245307	ABCC3	protein_coding	MRP3 [Source:UniProtKB/TrEMBL;Acc:A0A178VHA7]
#VALUE!	AT5G01540	0.00901186745048327	3.56997392609009	LECRK62	protein_coding	L-type lectin-domain containing receptor kinase VI.2 [Source:UniProtKB/Swiss-Prot;Acc:Q9M021]
#VALUE!	AT5G11060	0.000257389218319708	3.56217383765602	KNAT4	protein_coding	KNAT4 [Source:UniProtKB/TrEMBL;Acc:A0A178UC59]
#VALUE!	AT2G27990	0.00790780462751655	3.55696905333677	BLH8	protein_coding	BEL1-like homeodomain protein 8 [Source:UniProtKB/Swiss-Prot;Acc:Q9SJJ3]
#VALUE!	AT5G08760	0.000213179903913866	3.54167426302326		protein_coding	unknown protein; FUNCTIONS IN: molecular_function unknown; INVOLVED IN: biological_process unknown; LOCATED IN: endomembrane system; Has 3 Blast hits to 3 proteins in 2 species: Archae - 0; Bacteria - 0; Metazoa - 0; Fungi - 0; Plants - 3; Viruses - /.../her Eukaryotes - 0 (source: NCBI BLink). [Source:TAIR;Acc:AT5G08760]
#VALUE!	AT5G07725	0.000793685085661714	3.54103832134271		snoRNA
#VALUE!	AT3G23325	0.000146082038745938	3.53143500520161		protein_coding	Uncharacterized protein At3g23325 [Source:UniProtKB/Swiss-Prot;Acc:Q9LW64]
#VALUE!	AT1G67360	3.41305641883588e-05	3.53082084568353		protein_coding	REF/SRPP-like protein At1g67360 [Source:UniProtKB/Swiss-Prot;Acc:Q9FYF7]
#VALUE!	AT1G65030	0.00131086643428178	3.51585384611917		protein_coding	At1g65030 [Source:UniProtKB/TrEMBL;Acc:Q5XEV4]
#VALUE!	AT4G23885	0.00107414902158713	3.51299368964737		protein_coding	At4g23885 [Source:UniProtKB/TrEMBL;Acc:Q2HIQ5]
#VALUE!	AT3G55560	0.000587385086724364	3.50895194544335	AHL15	protein_coding	AHL15 [Source:UniProtKB/TrEMBL;Acc:A0A178VH84]
#VALUE!	AT2G25355	3.35902419597375e-05	3.50092456132967		protein_coding	At2g25350/F13B15.1 [Source:UniProtKB/TrEMBL;Acc:Q94AW9]
#VALUE!	AT5G52870	9.46969118669691e-05	3.4990450498082	MAKR5	protein_coding	Probable membrane-associated kinase regulator 5 [Source:UniProtKB/Swiss-Prot;Acc:Q9FLX4]
#VALUE!	AT1G63840	0.00481045589927904	3.49680879562507		protein_coding	At1g63840/T12P18_14 [Source:UniProtKB/TrEMBL;Acc:Q9CAJ8]
#VALUE!	AT5G63990	3.94872858324523e-06	3.49466278955905	SAL3	protein_coding	Probable SAL3 phosphatase [Source:UniProtKB/Swiss-Prot;Acc:Q8GY63]
#VALUE!	AT2G21550	0.00367268872218373	3.4944642745075		protein_coding	Bifunctional dihydrofolate reductase-thymidylate synthase [Source:UniProtKB/TrEMBL;Acc:Q9SIK4]
#VALUE!	AT1G10270	0.000243478509997896	3.49361705276226	GRP23	protein_coding	Pentatricopeptide repeat-containing protein At1g10270 [Source:UniProtKB/Swiss-Prot;Acc:Q9SY69]
#VALUE!	AT4G21500	0.00515430827810203	3.490664271501		protein_coding	At4g21500 [Source:UniProtKB/TrEMBL;Acc:O65415]
#VALUE!	AT2G26170	4.9360828490817e-06	3.48844449889187	CYP711A1	protein_coding	Cytochrome P450 711A1 [Source:UniProtKB/Swiss-Prot;Acc:B9DFU2]
#VALUE!	AT5G24990	0.00055494644831807	3.48817717945349		protein_coding	Enhanced disease resistance-like protein (DUF1336) [Source:UniProtKB/TrEMBL;Acc:Q94AK1]
#VALUE!	AT2G39681	9.48255145279664e-05	3.48815874546684	TAS2	ncRNA	TAS2; other RNA [Source:TAIR;Acc:AT2G39681]
#VALUE!	AT5G35732	0.00416761197755956	3.47968385221397		protein_coding	unknown protein; BEST Arabidopsis thaliana protein match is: unknown protein (TAIR:AT2G04795.1); Has 35333 Blast hits to 34131 proteins in 2444 species: Archae - 798; Bacteria - 22429; Metazoa - 974; Fungi - 991; Plants - 531; Viruses - 0; Other Euk /.../s - 9610 (source: NCBI BLink). [Source:TAIR;Acc:AT5G35732]
#VALUE!	AT2G46140	0.0021213325224291	3.47887015726124		protein_coding	Desiccation-related protein At2g46140 [Source:UniProtKB/Swiss-Prot;Acc:O82355]
#VALUE!	AT2G01120	0.000335706165893221	3.47374401679873	ORC4	protein_coding	Origin of replication complex subunit 4 [Source:UniProtKB/TrEMBL;Acc:F4IM82]
#VALUE!	AT1G29720	9.18406548518437e-05	3.47161185891428	RFK1	protein_coding	Probable LRR receptor-like serine/threonine-protein kinase At1g29720 [Source:UniProtKB/Swiss-Prot;Acc:Q9ASQ6]
#VALUE!	AT1G14440	0.000226561518596721	3.46854086727799	ZHD4	protein_coding	Zinc-finger homeodomain protein 4 [Source:UniProtKB/Swiss-Prot;Acc:Q9M9S0]
#VALUE!	AT5G43060	2.74869784035996e-06	3.46724652457616	RD21B	protein_coding	Probable cysteine protease RD21B [Source:UniProtKB/Swiss-Prot;Acc:Q9FMH8]
#VALUE!	AT1G53070	0.00328024336984308	3.46199587990113		protein_coding	Lectin-like protein At1g53070 [Source:UniProtKB/Swiss-Prot;Acc:Q9LNN2]
#VALUE!	AT1G24090	0.00668235043106174	3.45913654839639		protein_coding	RNase H domain-containing protein [Source:UniProtKB/TrEMBL;Acc:F4I7R5]
#VALUE!	AT3G01080	0.00186283499279043	3.45842323391421	WRKY58	protein_coding	WRKY DNA-binding protein 58 [Source:UniProtKB/TrEMBL;Acc:A0A1I9LLS8]
#VALUE!	AT5G10770	2.58006159850982e-05	3.45792077268752		protein_coding	Aspartyl protease family protein At5g10770 [Source:UniProtKB/Swiss-Prot;Acc:Q8S9J6]
#VALUE!	AT4G37370	0.00112523170187358	3.44965283910842	CYP81D8	protein_coding	Cytochrome P450, family 81, subfamily D, polypeptide 8 [Source:UniProtKB/TrEMBL;Acc:Q9SZT7]
#VALUE!	AT1G31320	0.00298964315133063	3.44735761059533	LBD4	protein_coding	LOB domain-containing protein 4 [Source:UniProtKB/Swiss-Prot;Acc:Q9SHE9]
#VALUE!	AT3G13277	0.001485767968066	3.44701815108091		ncRNA	other RNA [Source:TAIR;Acc:AT3G13277]
#VALUE!	AT4G25240	0.00175135430996541	3.44609907939264	SKS1	protein_coding	SKS1 [Source:UniProtKB/TrEMBL;Acc:A0A178UTC9]
#VALUE!	AT5G64980	0.000368181009457033	3.44391006177087		protein_coding	At5g64980 [Source:UniProtKB/TrEMBL;Acc:Q9LV80]
#VALUE!	AT4G23990	0.000761285924957867	3.44176709530997	CSLG3	protein_coding	Cellulose synthase-like protein G3 [Source:UniProtKB/Swiss-Prot;Acc:Q0WVN5]
#VALUE!	AT2G38070	0.00789352787860174	3.44150847206941		protein_coding	Protein of unknown function (DUF740) [Source:TAIR;Acc:AT2G38070]
#VALUE!	AT5G48560	0.00330886638297346	3.44116497155646	BHLH78	protein_coding	Transcription factor bHLH78 [Source:UniProtKB/Swiss-Prot;Acc:Q9FJL4]
#VALUE!	AT3G54710	0.00147204495936064	3.43631569529124	CDT1B	protein_coding	CDT1-like protein b [Source:UniProtKB/Swiss-Prot;Acc:Q9M1S9]
#VALUE!	AT2G43720	0.00197613680637178	3.43493717870714		protein_coding	At2g43720/F18O19.17 [Source:UniProtKB/TrEMBL;Acc:O22831]
#VALUE!	AT1G18250	0.000315231205282315	3.43382164976921	ATLP-1	protein_coding	Pathogenesis-related thaumatin superfamily protein [Source:UniProtKB/TrEMBL;Acc:F4IAP1]
#VALUE!	AT5G23405	7.79677834007021e-05	3.43178229137893	HMGB12	protein_coding	High mobility group B protein 12 [Source:UniProtKB/Swiss-Prot;Acc:Q941D1]
#VALUE!	AT5G03350	0.000204467419432177	3.42676514555666	LLP	protein_coding	Lectin-like protein [Source:UniProtKB/Swiss-Prot;Acc:Q9LZF5]
#VALUE!	AT3G21230	0.000102675048121195	3.42324340110457	4CL4	protein_coding	4-coumarate--CoA ligase 4 [Source:UniProtKB/Swiss-Prot;Acc:Q9LU36]
#VALUE!	AT5G27330	0.00733233077851289	3.42210699231353		protein_coding	Prefoldin chaperone subunit family protein [Source:UniProtKB/TrEMBL;Acc:F4K498]
#VALUE!	AT4G28490	0.000343132920183434	3.42039819972438	RLK5	protein_coding	Receptor-like protein kinase 5 [Source:UniProtKB/Swiss-Prot;Acc:P47735]
#VALUE!	AT3G46950	9.12829032729572e-05	3.41800762881286		protein_coding	Mitochondrial transcription termination factor family protein [Source:UniProtKB/TrEMBL;Acc:Q9STG7]
#VALUE!	AT5G63760	2.65876723107061e-05	3.41782112157939	ARI15	protein_coding	Probable E3 ubiquitin-protein ligase ARI15 [Source:UniProtKB/Swiss-Prot;Acc:Q84RQ8]
#VALUE!	ATMG00360	0.00169294862945044	3.41694754739269	TRNC	tRNA	a mitochondrion-encoded tRNA for cysteine [Source:TAIR;Acc:ATMG00360]
#VALUE!	AT3G51750	0.000583988373509967	3.41195866912303		protein_coding	Putative uncharacterized protein At3g51750 [Source:UniProtKB/TrEMBL;Acc:Q9SCT3]
#VALUE!	AT5G04980	6.49256626356909e-05	3.40553360899261	IP5P10	protein_coding	Type I inositol polyphosphate 5-phosphatase 10 [Source:UniProtKB/Swiss-Prot;Acc:A8MR21]
#VALUE!	AT2G46620	2.95866293008089e-05	3.40374685978461		protein_coding	AAA-ATPase At2g46620 [Source:UniProtKB/Swiss-Prot;Acc:F4IJ77]
#VALUE!	AT2G25060	0.00277571178044835	3.40179102607232	ENODL14	protein_coding	ENODL14 [Source:UniProtKB/TrEMBL;Acc:A0A178VWH0]
#VALUE!	AT3G47780	0.000187711236229869	3.39495233824402	ABCA7	protein_coding	ABC transporter A family member 7 [Source:UniProtKB/Swiss-Prot;Acc:Q9STT5]
#VALUE!	AT3G56620	0.00100102709848255	3.39031893432046		protein_coding	WAT1-related protein At3g56620 [Source:UniProtKB/Swiss-Prot;Acc:Q9LXX8]
#VALUE!	AT5G38040	0.00188322843262802	3.38909516092372	UGT76E7	protein_coding	Glycosyltransferase (Fragment) [Source:UniProtKB/TrEMBL;Acc:W8PUC5]
#VALUE!	AT5G14580	0.000557879540794757	3.38818645342114	PNP2	protein_coding	Polyribonucleotide nucleotidyltransferase 2, mitochondrial [Source:UniProtKB/Swiss-Prot;Acc:Q9S7G6]
#VALUE!	AT1G75166	0.00243561778297032	3.38689166984139		snoRNA	snoRNA [Source:TAIR;Acc:AT1G75166]
#VALUE!	AT3G24090	0.000236982531567657	3.38659958149486		protein_coding	GFAT [Source:UniProtKB/TrEMBL;Acc:A0A178V979]
#VALUE!	AT1G74650	0.00547665196396883	3.38567515014242	ATY13	protein_coding	At1g74650 [Source:UniProtKB/TrEMBL;Acc:Q9CA52]
#VALUE!	AT5G01820	0.00447196852480864	3.38547313768104	CIPK14	protein_coding	CBL-interacting serine/threonine-protein kinase 14 [Source:UniProtKB/Swiss-Prot;Acc:Q9LZW4]
#VALUE!	AT1G79420	0.000256845078730081	3.38423522103021		protein_coding	At1g79420/T8K14_16 [Source:UniProtKB/TrEMBL;Acc:Q940T0]
#VALUE!	AT2G37710	5.1078126270384e-06	3.37538892913278	LECRK41	protein_coding	L-type lectin-domain containing receptor kinase IV.1 [Source:UniProtKB/Swiss-Prot;Acc:O80939]
#VALUE!	AT2G45695	0.00307874522081055	3.37096608534074	URM1-1	protein_coding	Ubiquitin-related modifier 1 homolog [Source:UniProtKB/TrEMBL;Acc:A0A178VS32]
#VALUE!	AT4G34230	7.17576307392169e-05	3.3683418961246	CAD5	protein_coding	Cinnamyl alcohol dehydrogenase 5 [Source:UniProtKB/Swiss-Prot;Acc:O49482]
#VALUE!	AT4G34412	5.87954525876831e-05	3.36811363972667		protein_coding	At4g34412 [Source:UniProtKB/TrEMBL;Acc:Q6NMZ4]
#VALUE!	AT1G45191	6.47148058675399e-06	3.36266217747366	BGLU1	protein_coding	Glycosyl hydrolase superfamily protein [Source:TAIR;Acc:AT1G45191]
#VALUE!	AT5G58350	0.000301604405299316	3.3602928653709	WNK4	protein_coding	Probable serine/threonine-protein kinase WNK4 [Source:UniProtKB/Swiss-Prot;Acc:Q9LVL5]
#VALUE!	AT1G64080	0.000139484138728433	3.3577398212524	MAKR2	protein_coding	Probable membrane-associated kinase regulator 2 [Source:UniProtKB/Swiss-Prot;Acc:Q9SH58]
#VALUE!	AT5G04930	0.000102666825260572	3.35383957077981	ALA1	protein_coding	Phospholipid-transporting ATPase [Source:UniProtKB/TrEMBL;Acc:A0A178UBN1]
#VALUE!	AT5G18540	0.00978042296515211	3.35219276930034		protein_coding	At5g18540 [Source:UniProtKB/TrEMBL;Acc:Q6GKY0]
#VALUE!	AT4G21910	0.000321278584832934	3.34863290584341		protein_coding	MATE efflux family protein [Source:TAIR;Acc:AT4G21910]
#VALUE!	AT3G22400	2.35758011873796e-05	3.3443437119205	LOX5	protein_coding	Linoleate 9S-lipoxygenase 5, chloroplastic [Source:UniProtKB/Swiss-Prot;Acc:Q9LUW0]
#VALUE!	AT5G16570	0.000256417628365548	3.34256184066718	GLN1-4	protein_coding	Glutamine synthetase [Source:UniProtKB/TrEMBL;Acc:A0A178UB24]
#VALUE!	AT2G16720	0.00237118507351732	3.34127272506292	MYB7	protein_coding	Transcription factor MYB7 [Source:UniProtKB/Swiss-Prot;Acc:Q42379]
#VALUE!	AT1G21900	0.00013034650809955	3.34126943103131		protein_coding	Transmembrane emp24 domain-containing protein p24delta5 [Source:UniProtKB/Swiss-Prot;Acc:Q8RWM6]
#VALUE!	AT2G41410	0.000460104790220735	3.33768367036574	CML35	protein_coding	Probable calcium-binding protein CML35 [Source:UniProtKB/Swiss-Prot;Acc:P30188]
#VALUE!	AT3G12070	0.000618584702477879	3.33422219327081	RGTB2	protein_coding	Geranylgeranyl transferase type-2 subunit beta 2 [Source:UniProtKB/Swiss-Prot;Acc:Q9LHL5]
#VALUE!	AT3G05630	0.00133138928867926	3.33276989012517	PLPZETA2	protein_coding	Phospholipase D zeta 2 [Source:UniProtKB/Swiss-Prot;Acc:Q9M9W8]
#VALUE!	AT1G65486	0.00946698962472735	3.33082034245925		protein_coding	unknown protein; FUNCTIONS IN: molecular_function unknown; INVOLVED IN: biological_process unknown; LOCATED IN: endomembrane system; BEST Arabidopsis thaliana protein match is: unknown protein (TAIR:AT1G65490.1); Has 30201 Blast hits to 17322 protei /.../780 species: Archae - 12; Bacteria - 1396; Metazoa - 17338; Fungi - 3422; Plants - 5037; Viruses - 0; Other Eukaryotes - 2996 (source: NCBI BLin…
#VALUE!	AT3G13910	0.000934908395759403	3.32890540597155		protein_coding	Protein of unknown function (DUF3511) [Source:TAIR;Acc:AT3G13910]
#VALUE!	AT2G37980	0.000877809682824212	3.31555289315308	OFUT19	protein_coding	O-fucosyltransferase 19 [Source:UniProtKB/Swiss-Prot;Acc:Q9SH89]
#VALUE!	AT1G01420	0.000587372089021821	3.30970076950692	UGT72B3	protein_coding	UDP-glucosyl transferase 72B3 [Source:TAIR;Acc:AT1G01420]
#VALUE!	AT3G15420	0.00646866541445341	3.30755421820235		protein_coding	At3g15420 [Source:UniProtKB/TrEMBL;Acc:Q9LDR3]
#VALUE!	AT4G22280	0.00126565666755187	3.30532992253187		protein_coding	F-box/RNI-like superfamily protein [Source:UniProtKB/TrEMBL;Acc:A8MS33]
#VALUE!	AT3G13810	3.77724315404239e-05	3.2997333400214	AtIDD11	protein_coding	indeterminate(ID)-domain 11 [Source:TAIR;Acc:AT3G13810]
#VALUE!	AT2G28210	0.000315021672494478	3.29967240015591	ATACA2	protein_coding	ATACA2 [Source:UniProtKB/TrEMBL;Acc:A0A178VW72]
#VALUE!	AT2G44510	0.000649346369994863	3.29658624983828		protein_coding	Protein BCCIP homolog [Source:UniProtKB/TrEMBL;Acc:A0A178VXZ2]
#VALUE!	AT5G53370	3.77663739269625e-05	3.29623764719679	ATPMEPCRF	protein_coding	pectin methylesterase PCR fragment F [Source:TAIR;Acc:AT5G53370]
#VALUE!	AT2G31751	0.000653043578655922	3.29151729312195		lncRNA	unknown gene [Source:TAIR;Acc:AT2G31751]
#VALUE!	AT1G24150	0.000241109567604864	3.28937376211388	ATFH4	protein_coding	formin homologue 4 [Source:TAIR;Acc:AT1G24150]
#VALUE!	AT1G44800	0.000133351811664244	3.28923007963353		protein_coding	WAT1-related protein At1g44800 [Source:UniProtKB/Swiss-Prot;Acc:Q9LPF1]
#VALUE!	AT4G00940	0.0015196713700311	3.28263708811911	DOF4.1	protein_coding	Dof zinc finger protein DOF4.1 [Source:UniProtKB/Swiss-Prot;Acc:Q9M161]
#VALUE!	AT5G67520	0.000581758909918349	3.27599661826778	APK4	protein_coding	Adenylyl-sulfate kinase 4, chloroplastic [Source:UniProtKB/Swiss-Prot;Acc:Q84JF0]
#VALUE!	AT2G43800	0.000180458269917499	3.27407598733718	FH2	protein_coding	Formin-like protein [Source:UniProtKB/TrEMBL;Acc:A0A178VS83]
#VALUE!	AT1G25520	0.000356443744516613	3.27034746433753		protein_coding	GDT1-like protein 4 [Source:UniProtKB/Swiss-Prot;Acc:Q9C6M1]
#VALUE!	AT2G28510	2.29944857748878e-05	3.26505825457457	DOF2.1	protein_coding	Dof zinc finger protein DOF2.1 [Source:UniProtKB/Swiss-Prot;Acc:Q8LE43]
#VALUE!	AT3G14850	0.00216525048370481	3.26244079949263	TBL41	protein_coding	Protein trichome birefringence-like 41 [Source:UniProtKB/Swiss-Prot;Acc:F4IWA8]
#VALUE!	AT5G38890	0.000459970983131328	3.26057350996659		protein_coding	AT5G38890 protein [Source:UniProtKB/TrEMBL;Acc:A2RVT9]
#VALUE!	AT2G40520	0.000332183023726845	3.26033635535814		protein_coding	Nucleotidyltransferase family protein [Source:UniProtKB/TrEMBL;Acc:Q5BPR8]
#VALUE!	AT1G32690	0.00501393114324441	3.25485425128291		protein_coding	At1g32690 [Source:UniProtKB/TrEMBL;Acc:Q6NNH5]
#VALUE!	AT4G19810	0.000870401509595344	3.25436031902036		protein_coding	At4g19810 [Source:UniProtKB/TrEMBL;Acc:O81862]
#VALUE!	AT4G22920	2.42017667858268e-05	3.24870298640383	SGR1	protein_coding	Protein STAY-GREEN 1, chloroplastic [Source:UniProtKB/Swiss-Prot;Acc:O82741]
#VALUE!	ENSRNA049493928	0.00971471316334831	3.24846777485949	snoR8a	snoRNA	Small nucleolar RNA snoR8a
#VALUE!	ENSRNA049493705	0.0010562244737501	3.24713598214796	RNase_MRP	RNase_MRP_RNA	RNase MRP
#VALUE!	AT3G18580	3.35467031112368e-05	3.24268245276566		protein_coding	Nucleic acid-binding, OB-fold-like protein [Source:UniProtKB/TrEMBL;Acc:Q9LII1]
#VALUE!	AT5G45100	0.0012318163284128	3.23708289481026	BRG1	protein_coding	BOI-related E3 ubiquitin-protein ligase 1 [Source:UniProtKB/Swiss-Prot;Acc:Q9FHE4]
#VALUE!	AT2G03530	0.000155707702617124	3.23598607278076	UPS2	protein_coding	ureide permease 2 [Source:TAIR;Acc:AT2G03530]
#VALUE!	AT1G50055	0.00288866785296547	3.23114041924959	TAS1B	ncRNA	TAS1B; other RNA [Source:TAIR;Acc:AT1G50055]
#VALUE!	AT1G60270	8.42392733924816e-05	3.22678557896827	BGLU6	protein_coding	Putative beta-glucosidase 6 [Source:UniProtKB/Swiss-Prot;Acc:Q682B4]
#VALUE!	AT4G36920	0.000116479829617598	3.2260777682014	AP2	protein_coding	Floral homeotic protein APETALA 2 [Source:UniProtKB/Swiss-Prot;Acc:P47927]
#VALUE!	AT5G11970	0.000390892572526624	3.22591641171497		protein_coding	ABC family ABC transporter, putative (DUF3511) [Source:UniProtKB/TrEMBL;Acc:Q9LYH6]
#VALUE!	AT5G20830	3.66561388562994e-05	3.22433279309506	SUS1	protein_coding	Sucrose synthase 1 [Source:UniProtKB/Swiss-Prot;Acc:P49040]
#VALUE!	AT1G64970	0.000340890956138229	3.22194571505145	VTE4	protein_coding	Tocopherol O-methyltransferase, chloroplastic [Source:UniProtKB/Swiss-Prot;Acc:Q9ZSK1]
#VALUE!	AT2G19130	7.2241270757836e-05	3.22165837935252		protein_coding	G-type lectin S-receptor-like serine/threonine-protein kinase At2g19130 [Source:UniProtKB/Swiss-Prot;Acc:O64477]
#VALUE!	AT5G26920	0.00112376480838487	3.22058154109635	CBP60G	protein_coding	Calmodulin-binding protein 60 G [Source:UniProtKB/Swiss-Prot;Acc:F4K2R6]
#VALUE!	AT1G09210	8.52215844586085e-05	3.21882889705185	CRT2	protein_coding	Calreticulin-2 [Source:UniProtKB/Swiss-Prot;Acc:Q38858]
#VALUE!	AT1G61570	0.000508038388263679	3.21718164363551	TIM13	protein_coding	Mitochondrial import inner membrane translocase subunit TIM13 [Source:UniProtKB/Swiss-Prot;Acc:Q9XH48]
#VALUE!	AT1G49910	0.00279683858637863	3.21278649390561	BUB3.2	protein_coding	BUB3.2 [Source:UniProtKB/TrEMBL;Acc:A0A178W7L6]
#VALUE!	AT1G21740	0.000355142694990739	3.21068444528664		protein_coding	DUF630 family protein, putative (DUF630 and DUF632) [Source:UniProtKB/TrEMBL;Acc:Q9XI02]
#VALUE!	AT2G43060	0.000253026876588718	3.20719259568516	IBH1	protein_coding	Transcription factor IBH1 [Source:UniProtKB/Swiss-Prot;Acc:Q9SKX1]
#VALUE!	AT5G65070	0.000289772528550392	3.20486495676823	MAF4	protein_coding	K-box region and MADS-box transcription factor family protein [Source:UniProtKB/TrEMBL;Acc:F4KGH9]
#VALUE!	AT3G44720	0.001711979618085	3.20273947805039	ADT4	protein_coding	Arogenate dehydratase 4, chloroplastic [Source:UniProtKB/Swiss-Prot;Acc:O22241]
#VALUE!	AT1G68470	0.0058224967764214	3.19658125629212	GT17	protein_coding	Probable xyloglucan galactosyltransferase GT17 [Source:UniProtKB/Swiss-Prot;Acc:Q9CA34]
#VALUE!	AT1G06620	0.00763944846751066	3.19641954949585		protein_coding	1-aminocyclopropane-1-carboxylate oxidase homolog 1 [Source:UniProtKB/Swiss-Prot;Acc:Q84MB3]
#VALUE!	AT5G27350	2.00827858966577e-05	3.19601590951641	SFP1	protein_coding	Sugar transporter ERD6-like 17 [Source:UniProtKB/Swiss-Prot;Acc:Q94CI7]
#VALUE!	AT2G10931	0.0042398596921871	3.19430172411923		protein_coding	Putative uncharacterized protein [Source:UniProtKB/TrEMBL;Acc:Q1PF83]
#VALUE!	AT5G09420	0.00117529825275177	3.18763409617635	OM64	protein_coding	Outer envelope protein 64, mitochondrial [Source:UniProtKB/Swiss-Prot;Acc:F4KCL7]
#VALUE!	AT3G26230	9.06509758248322e-05	3.1863767359089	CYP71B24	protein_coding	Cytochrome P450 71B24 [Source:UniProtKB/Swiss-Prot;Acc:Q9LTL8]
#VALUE!	AT2G30250	0.000464574762685519	3.18441852962227	WRKY25	protein_coding	Probable WRKY transcription factor 25 [Source:UniProtKB/Swiss-Prot;Acc:O22921]
#VALUE!	AT4G35020	6.74223043689335e-05	3.1842782811747	ARAC3	protein_coding	At4g35020 [Source:UniProtKB/TrEMBL;Acc:Q5PNX9]
#VALUE!	AT3G19930	0.000363286632707547	3.18085339089777	STP4	protein_coding	STP4 [Source:UniProtKB/TrEMBL;Acc:A0A178V5Z0]
#VALUE!	AT5G41960	0.00064407645411261	3.17282512407058		protein_coding	At5g41960 [Source:UniProtKB/TrEMBL;Acc:Q9FHY7]
#VALUE!	AT3G05650	0.00938550327502498	3.17190074803297	AtRLP32	protein_coding	Putative disease resistance protein [Source:UniProtKB/TrEMBL;Acc:Q9M9X0]
#VALUE!	AT5G67390	0.00217143031079123	3.17060200801597		protein_coding	At5g67390 [Source:UniProtKB/TrEMBL;Acc:Q9FN13]
#VALUE!	AT1G62300	0.00125061436225515	3.16642870803863	WRKY6	protein_coding	Putative uncharacterized protein At1g62300 (Fragment) [Source:UniProtKB/TrEMBL;Acc:C0SV11]
#VALUE!	AT4G39190	0.00288982736157449	3.16623729406499		protein_coding	Nucleolar-like protein [Source:UniProtKB/TrEMBL;Acc:Q9T028]
#VALUE!	AT4G29430	0.00316732072361559	3.16604583630468	RPS15AE	protein_coding	40S ribosomal protein S15a-5 [Source:UniProtKB/Swiss-Prot;Acc:Q9M0E0]
#VALUE!	AT1G12420	0.000538056778566195	3.16220405748174	ACR8	protein_coding	ACT domain-containing protein ACR8 [Source:UniProtKB/Swiss-Prot;Acc:Q9LNA5]
#VALUE!	AT5G67200	0.000268896578779442	3.15777810385591		protein_coding	Probable inactive receptor kinase At5g67200 [Source:UniProtKB/Swiss-Prot;Acc:Q93Y06]
#VALUE!	AT2G39420	0.00042799200946395	3.15474979302641		protein_coding	Alpha/beta-Hydrolases superfamily protein [Source:UniProtKB/TrEMBL;Acc:Q8RXN7]
#VALUE!	AT5G63135	0.000308051313396739	3.15306838398898		protein_coding	At5g63135 [Source:UniProtKB/TrEMBL;Acc:Q8LC33]
#VALUE!	AT1G75670	0.000401309577493873	3.15293032814463		protein_coding	DNA-directed RNA polymerase [Source:UniProtKB/TrEMBL;Acc:Q8H1F8]
#VALUE!	AT1G01600	0.00874464853771791	3.15141258112445	CYP86A4	protein_coding	Cytochrome P450 86A4 [Source:UniProtKB/Swiss-Prot;Acc:Q9LMM1]
#VALUE!	AT3G18930	0.00431370138416881	3.14889419430895	ATL65	protein_coding	RING/U-box superfamily protein [Source:UniProtKB/TrEMBL;Acc:A0A178VLB0]
#VALUE!	AT1G19750	0.00345334317853516	3.14499359291559		protein_coding	Transducin/WD40 repeat-like superfamily protein [Source:UniProtKB/TrEMBL;Acc:F4HQX6]
#VALUE!	AT1G15800	0.000603870094808397	3.14465123488017		protein_coding	At1g15800 [Source:UniProtKB/TrEMBL;Acc:Q6NL17]
#VALUE!	AT5G07100	0.00184280902441701	3.1431766165116	WRKY26	protein_coding	Probable WRKY transcription factor 26 [Source:UniProtKB/Swiss-Prot;Acc:Q9C5T3]
#VALUE!	AT4G22380	0.000261685292961304	3.14292216570085		protein_coding	At4g22380 [Source:UniProtKB/TrEMBL;Acc:Q8LCC7]
#VALUE!	AT1G79840	0.00330990528236155	3.14185829123755	GL2	protein_coding	HD-ZIP IV family of homeobox-leucine zipper protein with lipid-binding START domain-containing protein [Source:UniProtKB/TrEMBL;Acc:F4HQC0]
#VALUE!	AT5G46230	0.00173065278202712	3.14142066079778		protein_coding	At5g46230 [Source:UniProtKB/TrEMBL;Acc:Q9FL37]
#VALUE!	AT3G61890	0.00078734253072564	3.1406142025152	ATHB-12	protein_coding	HB-12 [Source:UniProtKB/TrEMBL;Acc:A0A178VND2]
#VALUE!	AT1G20620	0.00136003964223655	3.13802709319342	CAT3	protein_coding	catalase 3 [Source:TAIR;Acc:AT1G20620]
#VALUE!	AT4G19660	0.00105121255451717	3.13682846978984	NPR4	protein_coding	NPR1-like protein 4 [Source:TAIR;Acc:AT4G19660]
#VALUE!	AT2G01913	0.00828905722993807	3.13496216712632		protein_coding	At2g01913 [Source:UniProtKB/TrEMBL;Acc:Q1G3S9]
#VALUE!	AT5G14530	0.00289001612943453	3.13424281677644	APRF1	protein_coding	Protein ANTHESIS POMOTING FACTOR 1 [Source:UniProtKB/Swiss-Prot;Acc:Q9LYK6]
#VALUE!	AT2G37260	0.0055508489322472	3.13327818203917	WRKY44	protein_coding	WRKY transcription factor 44 [Source:UniProtKB/Swiss-Prot;Acc:Q9ZUU0]
#VALUE!	AT5G10300	0.00665243479441672	3.13262454779324	HNL	protein_coding	Alpha-hydroxynitrile lyase [Source:UniProtKB/Swiss-Prot;Acc:Q9LFT6]
#VALUE!	AT1G67340	0.000779743556911002	3.12827966123349		protein_coding	F-box protein At1g67340 [Source:UniProtKB/Swiss-Prot;Acc:Q9FYF9]
#VALUE!	AT4G38150	0.00191656105222148	3.12716057519717		protein_coding	Pentatricopeptide repeat-containing protein At4g38150 [Source:UniProtKB/Swiss-Prot;Acc:Q9SZL5]
#VALUE!	AT3G45880	0.000161042004521529	3.1245473472514		protein_coding	2-oxoglutarate (2OG) and Fe(II)-dependent oxygenase superfamily protein [Source:UniProtKB/TrEMBL;Acc:Q0WVR4]
#VALUE!	AT2G07762	0.00475908267332059	3.12167049475907		tRNA	pre-tRNA [Source:TAIR;Acc:AT2G07762]
#VALUE!	AT3G56070	8.74262624045892e-05	3.12134999287723	CYP19-3	protein_coding	Peptidyl-prolyl cis-trans isomerase CYP19-3 [Source:UniProtKB/Swiss-Prot;Acc:Q38867]
#VALUE!	AT1G10417	0.00277748539128485	3.11668403012809		protein_coding	Encodes protein with unknown function whose expression is repressed by inoculation with Agrobacterium tumerifaciens. [Source:TAIR;Acc:AT1G10417]
#VALUE!	AT4G25630	0.00746856595553893	3.11630761706242	MED36A	protein_coding	Mediator of RNA polymerase II transcription subunit 36a [Source:UniProtKB/Swiss-Prot;Acc:Q94AH9]
#VALUE!	AT1G46264	0.00154517215411794	3.11596386243872	HSFB4	protein_coding	Heat stress transcription factor B-4 [Source:UniProtKB/Swiss-Prot;Acc:Q9C635]
#VALUE!	AT5G66320	0.000627744821653569	3.11181689434604	GATA5	protein_coding	GATA transcription factor 5 [Source:UniProtKB/Swiss-Prot;Acc:Q9FH57]
#VALUE!	AT5G41460	0.000258236704434649	3.10642697560964		protein_coding	At5g41460 [Source:UniProtKB/TrEMBL;Acc:Q9FN55]
#VALUE!	AT2G46690	0.000351033489547934	3.10162587500526	SAUR32	protein_coding	Auxin-responsive protein SAUR32 [Source:UniProtKB/Swiss-Prot;Acc:Q9ZUZ3]
#VALUE!	AT1G35560	0.00795912795015241	3.10036335081568	TCP23	protein_coding	Transcription factor TCP23 [Source:UniProtKB/Swiss-Prot;Acc:Q9LQF0]
#VALUE!	AT3G53190	1.87050551362859e-05	3.09693799912003		protein_coding	Pectate lyase [Source:UniProtKB/TrEMBL;Acc:Q56XU8]
#VALUE!	AT5G13820	0.000167474424556258	3.09675960625175	TRP4	protein_coding	Telomere repeat-binding protein 4 [Source:UniProtKB/Swiss-Prot;Acc:Q9FFY9]
#VALUE!	AT3G54880	0.00131663545322482	3.0966913130345		protein_coding	At3g54880 [Source:UniProtKB/TrEMBL;Acc:Q9SV37]
#VALUE!	AT5G46500	0.00411199113614493	3.09453205136988		protein_coding	Putative uncharacterized protein [Source:UniProtKB/TrEMBL;Acc:Q9FHF5]
#VALUE!	AT2G44600	0.00086540489616691	3.09276445315428		protein_coding	At2g44600/F16B22.9 [Source:UniProtKB/TrEMBL;Acc:O80500]
#VALUE!	AT5G20950	1.13126657179835e-05	3.09216222730419		protein_coding	Glycosyl hydrolase family protein [Source:TAIR;Acc:AT5G20950]
#VALUE!	AT4G29700	0.00142267005936899	3.09178656996052		protein_coding	Alkaline-phosphatase-like family protein [Source:UniProtKB/TrEMBL;Acc:Q9SU81]
#VALUE!	AT4G07070	0.0038399005787174	3.08996275726329		lncRNA
#VALUE!	AT5G21900	2.67989124310868e-05	3.08897268042715		protein_coding	At5g21900 [Source:UniProtKB/TrEMBL;Acc:Q9C597]
#VALUE!	AT1G28210	0.00243438449612531	3.08863864225964	ATJ1	protein_coding	DNAJ heat shock family protein [Source:UniProtKB/TrEMBL;Acc:F4HWI4]
#VALUE!	AT4G14548	0.00727998289409866	3.08354975651526		ncRNA	other RNA [Source:TAIR;Acc:AT4G14548]
#VALUE!	AT1G69780	0.00583914987770945	3.08346863021116	ATHB-13	protein_coding	Homeobox-leucine zipper protein ATHB-13 [Source:UniProtKB/Swiss-Prot;Acc:Q8LC03]
#VALUE!	AT5G23820	0.000997057153905091	3.08257544450385	ML3	protein_coding	MD-2-related lipid-recognition protein 3 [Source:UniProtKB/Swiss-Prot;Acc:Q9FF98]
#VALUE!	AT4G33050	0.000298185365520081	3.08135806727737	EDA39	protein_coding	calmodulin-binding family protein [Source:TAIR;Acc:AT4G33050]
#VALUE!	AT4G15620	0.00873375555312905	3.07204930182891		protein_coding	CASP-like protein 1E2 [Source:UniProtKB/Swiss-Prot;Acc:O23413]
#VALUE!	AT1G27350	0.000227208059945953	3.06965939109776		protein_coding	At1g27330 [Source:UniProtKB/TrEMBL;Acc:Q84K46]
#VALUE!	AT4G11630	2.76935094655967e-05	3.06667963245459		protein_coding	At4g11630 [Source:UniProtKB/TrEMBL;Acc:Q9T0D0]
#VALUE!	AT1G46768	0.00368706182034111	3.06537698913134	RAP2-1	protein_coding	Ethylene-responsive transcription factor RAP2-1 [Source:UniProtKB/Swiss-Prot;Acc:Q8LC30]
#VALUE!	AT5G59660	0.00277634003573046	3.06212408741581		protein_coding	Leucine-rich repeat protein kinase family protein [Source:TAIR;Acc:AT5G59660]
#VALUE!	AT3G07215	0.00237369563090886	3.06086840007578		ncRNA	other RNA [Source:TAIR;Acc:AT3G07215]
#VALUE!	AT2G47990	0.00582262791646687	3.06003160704905	SWA1	protein_coding	Protein SLOW WALKER 1 [Source:UniProtKB/Swiss-Prot;Acc:O82266]
#VALUE!	AT5G08565	0.00537998413611167	3.05616724366985		protein_coding	Transcription elongation factor SPT4 homolog [Source:UniProtKB/TrEMBL;Acc:A0A178UPE0]
#VALUE!	AT5G65400	3.77728731258404e-05	3.05354518864727		protein_coding	alpha/beta-Hydrolases superfamily protein [Source:TAIR;Acc:AT5G65400]
#VALUE!	AT3G26510	0.00201274250097527	3.05023103702416		protein_coding	Octicosapeptide/Phox/Bem1p family protein [Source:UniProtKB/TrEMBL;Acc:Q27GK5]
#VALUE!	AT2G03120	1.65623517916715e-05	3.04498665098557	SPP	protein_coding	Signal peptide peptidase [Source:UniProtKB/Swiss-Prot;Acc:O81062]
#VALUE!	ENSRNA049757802	0.000832032347165239	3.04231665902603	ath-MIR4228	pre_miRNA
#VALUE!	AT5G02050	2.27134851277054e-05	3.04191919164344		protein_coding	At5g02050 [Source:UniProtKB/TrEMBL;Acc:Q9LZM6]
#VALUE!	AT5G42210	0.00101201007880376	3.03506241760436		protein_coding	Major facilitator superfamily protein [Source:TAIR;Acc:AT5G42210]
#VALUE!	AT1G32700	2.30041011862872e-05	3.03156717385404		protein_coding	PLATZ transcription factor family protein [Source:UniProtKB/TrEMBL;Acc:F4IEB6]
#VALUE!	AT5G57150	0.000317201623122861	3.03080288517508		protein_coding	Basic helix-loop-helix (BHLH) DNA-binding superfamily protein [Source:UniProtKB/TrEMBL;Acc:F4KAJ5]
#VALUE!	AT1G58470	0.00392390527403847	3.03079225017183	RBP1	protein_coding	RNA-binding protein 1 [Source:UniProtKB/Swiss-Prot;Acc:Q9C652]
#VALUE!	AT1G31010	0.000113949643142898	3.02607425188349	OSB4	protein_coding	Protein OSB4, chloroplastic [Source:UniProtKB/Swiss-Prot;Acc:Q9FYJ2]
#VALUE!	AT1G11330	3.1837632831215e-05	3.02367851211603		protein_coding	G-type lectin S-receptor-like serine/threonine-protein kinase At1g11330 [Source:UniProtKB/Swiss-Prot;Acc:Q9SXB8]
#VALUE!	AT5G12170	0.000108795222679163	3.02312341720599	CLT3	protein_coding	Protein CLT3, chloroplastic [Source:UniProtKB/Swiss-Prot;Acc:Q8RWL5]
#VALUE!	AT4G23620	0.000243574257597065	3.02277075264413		protein_coding	Ribosomal protein L25/Gln-tRNA synthetase, anti-codon-binding domain-containing protein [Source:UniProtKB/TrEMBL;Acc:F4JPA3]
#VALUE!	AT3G26410	3.29639906385775e-05	3.02153863843009	TRM11	protein_coding	Putative uncharacterized protein At3g26410 [Source:UniProtKB/TrEMBL;Acc:Q9LIN4]
#VALUE!	AT4G37390	0.00420705087361833	3.02056863775467	YDK1	protein_coding	Auxin-responsive GH3 family protein [Source:TAIR;Acc:AT4G37390]
#VALUE!	AT5G23660	0.00471963905021974	3.02036900465611	SWEET12	protein_coding	Bidirectional sugar transporter SWEET12 [Source:UniProtKB/Swiss-Prot;Acc:O82587]
#VALUE!	AT5G27610	0.000322944112324746	3.0191800299922	ALY1	protein_coding	Protein ALWAYS EARLY 1 [Source:UniProtKB/Swiss-Prot;Acc:Q6A331]
#VALUE!	AT4G01010	9.46195089822442e-06	3.01821100110577	CNGC13	protein_coding	Putative cyclic nucleotide-gated ion channel 13 [Source:UniProtKB/Swiss-Prot;Acc:Q9LD40]
#VALUE!	AT3G23160	0.000131577696287341	3.01745797643897		protein_coding	Plant/protein (DUF668) [Source:UniProtKB/TrEMBL;Acc:Q9LTD4]
#VALUE!	AT1G33420	0.000234844194307279	3.01508212724637		protein_coding	PHD finger protein At1g33420 [Source:UniProtKB/Swiss-Prot;Acc:Q9C810]
#VALUE!	AT3G01140	0.0057379391667663	3.01438745701724	MYB106	protein_coding	Myb domain protein 106 [Source:UniProtKB/TrEMBL;Acc:F4J2A8]
#VALUE!	AT3G27280	4.41264466929545e-05	3.01012849877477	PHB4	protein_coding	Prohibitin-4, mitochondrial [Source:UniProtKB/Swiss-Prot;Acc:Q9LK25]
#VALUE!	AT1G65820	3.86761570359512e-05	3.0004961959845		protein_coding	Microsomal glutathione s-transferase [Source:UniProtKB/TrEMBL;Acc:F4IBL0]
#VALUE!	AT1G36280	0.00040598959351339	2.9984679904994		protein_coding	Adenylosuccinate lyase [Source:UniProtKB/TrEMBL;Acc:Q8GUN7]
#VALUE!	AT5G34940	0.000510578664581744	2.99746180460186	AtGUS3	protein_coding	Heparanase-like protein 3 [Source:UniProtKB/Swiss-Prot;Acc:Q9FZP1]
#VALUE!	AT3G21690	7.78276796721491e-05	2.99675896319891	DTX40	protein_coding	Protein DETOXIFICATION 40 [Source:UniProtKB/Swiss-Prot;Acc:Q9LVD9]
#VALUE!	AT5G62620	4.81509883822551e-05	2.99667351065749	GALT6	protein_coding	Hydroxyproline O-galactosyltransferase GALT6 [Source:UniProtKB/Swiss-Prot;Acc:Q9LV16]
#VALUE!	AT4G27240	0.00022417581481825	2.99624542833561		protein_coding	At4g27240 [Source:UniProtKB/TrEMBL;Acc:O81827]
#VALUE!	ENSRNA049493741	0.00668268413696457	2.99585395293817	SNORD14	snoRNA	Small nucleolar RNA SNORD14
#VALUE!	AT2G05630	0.00215979508146697	2.99225950389007	ATG8D	protein_coding	Autophagy-related protein [Source:UniProtKB/TrEMBL;Acc:F4IHC1]
#VALUE!	AT1G30500	0.000384084349133736	2.99139166584516	NFYA7	protein_coding	Nuclear transcription factor Y subunit A-7 [Source:UniProtKB/Swiss-Prot;Acc:Q84JP1]
#VALUE!	AT1G78310	0.00646882543825351	2.9906363316671	VQ9	protein_coding	VQ motif-containing protein 9 [Source:UniProtKB/Swiss-Prot;Acc:Q9M9F0]
#VALUE!	AT2G19490	0.00206211224589771	2.99000579165926		protein_coding	DNA repair protein recA homolog 3, mitochondrial [Source:UniProtKB/Swiss-Prot;Acc:Q9ZUP2]
#VALUE!	AT5G56460	2.28962245663919e-05	2.98661338333496	PBL16	protein_coding	Probable serine/threonine-protein kinase PBL16 [Source:UniProtKB/Swiss-Prot;Acc:Q9FM85]
#VALUE!	AT1G14900	0.000661090219473904	2.9852337395223	HMGA	protein_coding	HMG-Y-related protein A [Source:UniProtKB/Swiss-Prot;Acc:Q43386]
#VALUE!	AT4G36240	0.00208593056164134	2.98433827910304	GATA7	protein_coding	GATA transcription factor 7 [Source:UniProtKB/Swiss-Prot;Acc:O65515]
#VALUE!	AT3G14190	0.00435374740665558	2.981300574305	PANS1	protein_coding	Protein PATRONUS 1 [Source:UniProtKB/Swiss-Prot;Acc:Q9LJG6]
#VALUE!	AT5G21090	7.09639717394301e-06	2.98112701111675	LRR1	protein_coding	Leucine-rich repeat protein 1 [Source:UniProtKB/Swiss-Prot;Acc:Q9FPJ5]
#VALUE!	AT2G18740	0.000215573232609632	2.97792920068024		protein_coding	Putative small nuclear ribonucleoprotein E [Source:UniProtKB/TrEMBL;Acc:Q9ZV45]
#VALUE!	AT1G54570	0.00167583930579648	2.97729602904808		protein_coding	Acyltransferase-like protein At1g54570, chloroplastic [Source:UniProtKB/Swiss-Prot;Acc:Q9ZVN2]
#VALUE!	AT1G51660	9.03314274964493e-05	2.97619702820985	MKK4	protein_coding	MKK4 [Source:UniProtKB/TrEMBL;Acc:A0A178WCC0]
#VALUE!	AT1G80110	0.00574891299178467	2.97514046384167	PP2B11	protein_coding	F-box protein PP2-B11 [Source:UniProtKB/Swiss-Prot;Acc:Q949S5]
#VALUE!	AT5G51940	3.78676610144069e-05	2.97397992180029	NRPB6A	protein_coding	NRPE6A [Source:UniProtKB/TrEMBL;Acc:A0A178UA32]
#VALUE!	AT5G16170	0.00580082982040627	2.97328853270191		protein_coding	At5g16170 [Source:UniProtKB/TrEMBL;Acc:Q4V3A2]
#VALUE!	AT1G16400	0.000144952793953565	2.97227022639155	CYP79F2	protein_coding	Hexahomomethionine N-hydroxylase [Source:UniProtKB/Swiss-Prot;Acc:Q9FUY7]
#VALUE!	AT5G61520	2.14219331545906e-05	2.97162367924314	STP3	protein_coding	AT5G61520 protein [Source:UniProtKB/TrEMBL;Acc:B9DGV5]
#VALUE!	AT1G20100	2.30191169081659e-05	2.97094421742491		protein_coding	DNA ligase-like protein [Source:UniProtKB/TrEMBL;Acc:Q9LNT6]
#VALUE!	AT1G15100	0.00502739245314731	2.96490991602413	RHA2A	protein_coding	E3 ubiquitin-protein ligase RHA2A [Source:UniProtKB/Swiss-Prot;Acc:Q9ZT50]
#VALUE!	AT3G60070	0.000404584548084947	2.96418344505753		protein_coding	AT3g60070/T2O9_50 [Source:UniProtKB/TrEMBL;Acc:Q8L7Z7]
#VALUE!	AT1G80370	0.00595476588185559	2.96187579505723	CYCA2-4	protein_coding	Cyclin-A2-4 [Source:UniProtKB/Swiss-Prot;Acc:Q9C968]
#VALUE!	AT2G46450	0.000231880646006963	2.95795840619835	CNGC12	protein_coding	Probable cyclic nucleotide-gated ion channel 12 [Source:UniProtKB/Swiss-Prot;Acc:Q8GWD2]
#VALUE!	AT1G29418	0.00715432782445078	2.95719369893624		protein_coding	unknown protein; FUNCTIONS IN: molecular_function unknown; INVOLVED IN: biological_process unknown; LOCATED IN: endomembrane system; Has 0 Blast hits to 0 proteins in 0 species (source: NCBI BLink). [Source:TAIR;Acc:AT1G29418]
#VALUE!	AT5G06550	0.000669209669972715	2.95621448777858		protein_coding	F-box protein At5g06550 [Source:UniProtKB/Swiss-Prot;Acc:Q67XX3]
#VALUE!	AT5G39160	0.00486132700525103	2.95510497464424	GLP2A	protein_coding	Germin-like protein subfamily 1 member 18 [Source:UniProtKB/Swiss-Prot;Acc:P92999]
#VALUE!	AT3G56710	0.00109734042218998	2.95178459574334	SIB1	protein_coding	SIB1 [Source:UniProtKB/TrEMBL;Acc:A0A178VMX5]
#VALUE!	AT4G25990	0.00167282382890295	2.94922084416601	CIL	protein_coding	CCT motif family protein (Fragment) [Source:UniProtKB/TrEMBL;Acc:C0SVJ8]
#VALUE!	AT3G50740	0.00168464681660521	2.94807353106398	UGT72E1	protein_coding	UDP-glycosyltransferase 72E1 [Source:UniProtKB/Swiss-Prot;Acc:Q94A84]
#VALUE!	AT1G11475	0.000252342731790834	2.94758416674735	NRPB10	protein_coding	NRPE10 [Source:UniProtKB/TrEMBL;Acc:A0A178WP73]
#VALUE!	AT5G64816	0.00196545402715467	2.94573646591273		protein_coding	Uncharacterized protein At5g64816 [Source:UniProtKB/Swiss-Prot;Acc:Q8L8Q8]
#VALUE!	AT2G43850	2.5340438878368e-05	2.94362161204155	ILK1	protein_coding	Integrin-linked protein kinase 1 [Source:UniProtKB/Swiss-Prot;Acc:F4IS56]
#VALUE!	AT2G31725	0.000219928186025694	2.94360608286907		protein_coding	Expressed protein [Source:UniProtKB/TrEMBL;Acc:Q8RV68]
#VALUE!	AT3G15820	0.000109813277540415	2.94347519003822	ROD1	protein_coding	ROD1 [Source:UniProtKB/TrEMBL;Acc:A0A178VDV2]
#VALUE!	AT4G11840	0.00159894759699984	2.93744728219554	PLDGAMMA3	protein_coding	Phospholipase D gamma 3 [Source:UniProtKB/Swiss-Prot;Acc:Q9T052]
#VALUE!	AT3G21755	0.00896925416446639	2.9368812160802		lncRNA	other RNA [Source:TAIR;Acc:AT3G21755]
#VALUE!	AT2G35360	0.0002995961849214	2.93684748034771		protein_coding	Putative uncharacterized protein [Source:UniProtKB/TrEMBL;Acc:O82301]
#VALUE!	AT1G77000	0.000375717568356026	2.93603445517523	SKP2B	protein_coding	F-box protein SKP2B [Source:UniProtKB/Swiss-Prot;Acc:O49286]
#VALUE!	AT4G17880	0.000931694027897523	2.93516211475066	MYC4	protein_coding	Transcription factor MYC4 [Source:UniProtKB/Swiss-Prot;Acc:O49687]
#VALUE!	AT5G64570	0.000890256238839813	2.93490054063578	BXL4	protein_coding	Beta-D-xylosidase 4 [Source:UniProtKB/Swiss-Prot;Acc:Q9FLG1]
#VALUE!	AT3G57680	0.00503246976497587	2.93470340445357	CTPA3	protein_coding	Carboxyl-terminal-processing peptidase 3, chloroplastic [Source:UniProtKB/Swiss-Prot;Acc:F4J3G5]
#VALUE!	AT5G46490	0.000199584931854515	2.93079473002513		protein_coding	Disease resistance protein (TIR-NBS-LRR class) family [Source:UniProtKB/TrEMBL;Acc:Q9FHF6]
#VALUE!	AT4G01540	0.000648971302802195	2.93044564301159	NAC68	protein_coding	NAC domain-containing protein 68 [Source:UniProtKB/Swiss-Prot;Acc:A8MQY1]
#VALUE!	AT3G23580	2.22008720046566e-05	2.92868509504383	RNR2A	protein_coding	Ribonucleoside-diphosphate reductase small chain A [Source:UniProtKB/Swiss-Prot;Acc:P50651]
#VALUE!	AT1G17830	0.000631841554252504	2.92596825400009		protein_coding	At1g17830 [Source:UniProtKB/TrEMBL;Acc:Q9LMU5]
#VALUE!	AT1G55610	0.000209561214929992	2.92496303844191	BRL1	protein_coding	Serine/threonine-protein kinase BRI1-like 1 [Source:UniProtKB/Swiss-Prot;Acc:Q9ZWC8]
#VALUE!	AT3G05810	0.00493062719999774	2.92390058282142		protein_coding	IGR motif protein [Source:UniProtKB/TrEMBL;Acc:Q8LC40]
#VALUE!	AT3G55660	0.00809966981595216	2.92141219557779	ROPGEF6	protein_coding	Rop guanine nucleotide exchange factor 6 [Source:UniProtKB/Swiss-Prot;Acc:Q9M056]
#VALUE!	AT1G65710	0.009419461443369	2.91995368283065		protein_coding	Uncharacterized protein At1g65710 [Source:UniProtKB/Swiss-Prot;Acc:Q5XVH5]
#VALUE!	AT4G01130	0.0016686847441334	2.91911652014249		protein_coding	GDSL esterase/lipase At4g01130 [Source:UniProtKB/Swiss-Prot;Acc:Q9M153]
#VALUE!	AT4G32890	0.00395871935298633	2.91692364874574	GATA9	protein_coding	GATA transcription factor 9 [Source:UniProtKB/Swiss-Prot;Acc:O82632]
#VALUE!	AT4G25640	6.01558894938324e-06	2.91692251641256	ATDTX35	protein_coding	Protein DETOXIFICATION [Source:UniProtKB/TrEMBL;Acc:F4JTB2]
#VALUE!	AT3G59150	0.000400618368979244	2.91669058230245		protein_coding	F-box protein At3g59150 [Source:UniProtKB/Swiss-Prot;Acc:Q9LX56]
#VALUE!	AT2G47240	8.82957473632776e-05	2.91555050312566	LACS1	protein_coding	Long chain acyl-CoA synthetase 1 [Source:UniProtKB/Swiss-Prot;Acc:O22898]
#VALUE!	AT1G62870	0.00316689291263142	2.91505835309203		protein_coding	F16P17.2 protein [Source:UniProtKB/TrEMBL;Acc:Q9LQ19]
#VALUE!	AT1G13360	0.00441926836147444	2.91481930475226		protein_coding	Putative uncharacterized protein At1g13360 [Source:UniProtKB/TrEMBL;Acc:Q9FX61]
#VALUE!	AT2G46000	2.73040621339479e-05	2.91459279612087		protein_coding	At2g46000 [Source:UniProtKB/TrEMBL;Acc:O82812]
#VALUE!	AT4G31810	1.73463648336238e-05	2.91271698814055		protein_coding	3-hydroxyisobutyryl-CoA hydrolase-like protein 2, mitochondrial [Source:UniProtKB/Swiss-Prot;Acc:Q8RXN4]
#VALUE!	AT3G03130	0.00999546044312956	2.91166701867561		protein_coding	LisH domain-like protein [Source:UniProtKB/TrEMBL;Acc:Q9M9N2]
#VALUE!	AT4G03420	7.70270155138634e-05	2.90975779808225		protein_coding	AT4g03420/F9H3_4 [Source:UniProtKB/TrEMBL;Acc:Q8S9K9]
#VALUE!	AT2G01540	0.00142288534058758	2.90920272212744	CAR10	protein_coding	Protein C2-DOMAIN ABA-RELATED 10 [Source:UniProtKB/Swiss-Prot;Acc:Q9ZVF1]
#VALUE!	AT5G09800	0.00864073503140505	2.90862232306955	PUB28	protein_coding	U-box domain-containing protein 28 [Source:UniProtKB/Swiss-Prot;Acc:Q9LXE3]
#VALUE!	AT5G42060	0.00271649466638562	2.90785689311663		protein_coding	Mediator-associated protein 3 [Source:UniProtKB/Swiss-Prot;Acc:Q9FHX8]
#VALUE!	AT3G56990	0.0004084101054548	2.90628740804188	EDA7	protein_coding	AT3g56990/F24I3_70 [Source:UniProtKB/TrEMBL;Acc:Q9M1J9]
#VALUE!	AT4G39580	0.00486947168368733	2.90617705357583		protein_coding	F-box/kelch-repeat protein At4g39580 [Source:UniProtKB/Swiss-Prot;Acc:Q9SVA0]
#VALUE!	AT4G14370	0.00473132355748489	2.90464744249134		protein_coding	Disease resistance protein (TIR-NBS-LRR class) family [Source:TAIR;Acc:AT4G14370]
#VALUE!	AT4G11060	0.000330744645578418	2.90420461515321	MTSSB	protein_coding	Single-stranded DNA-binding protein, mitochondrial [Source:UniProtKB/Swiss-Prot;Acc:Q84J78]
#VALUE!	AT1G61560	0.00125271077136722	2.90321512577698	MLO6	protein_coding	MLO-like protein 6 [Source:UniProtKB/Swiss-Prot;Acc:Q94KB7]
#VALUE!	AT4G36710	3.28972431354159e-05	2.90074863270635	SCL15	protein_coding	HAM4 [Source:UniProtKB/TrEMBL;Acc:A0A178UVI6]
#VALUE!	AT4G34990	0.00356155703602996	2.89952486408295	MYB32	protein_coding	Transcription factor MYB32 [Source:UniProtKB/Swiss-Prot;Acc:O49608]
#VALUE!	AT4G33270	0.0056781149216107	2.89596704884275	CDC20-1	protein_coding	Cell division cycle 20.1, cofactor of APC complex [Source:UniProtKB/Swiss-Prot;Acc:Q9SZA4]
#VALUE!	AT4G18910	0.000387211087569944	2.89572888008174	NIP1-2	protein_coding	Aquaporin NIP1-2 [Source:UniProtKB/Swiss-Prot;Acc:Q8LFP7]
#VALUE!	AT4G21980	0.000970860445742862	2.89439140470726	APG8A	protein_coding	Autophagy-related protein [Source:UniProtKB/TrEMBL;Acc:A8MS84]
#VALUE!	AT5G60400	0.000557879540794757	2.89299089134814		protein_coding	unknown protein; Has 35333 Blast hits to 34131 proteins in 2444 species: Archae - 798; Bacteria - 22429; Metazoa - 974; Fungi - 991; Plants - 531; Viruses - 0; Other Eukaryotes - 9610 (source: NCBI BLink). [Source:TAIR;Acc:AT5G60400]
#VALUE!	AT4G24690	3.42134514668645e-05	2.89110601446488	NBR1	protein_coding	Protein NBR1 homolog [Source:UniProtKB/Swiss-Prot;Acc:Q9SB64]
#VALUE!	AT5G40880	0.000200435357351426	2.89044166308809	ZFWD3	protein_coding	Putative uncharacterized protein At5g40880 (Fragment) [Source:UniProtKB/TrEMBL;Acc:C0SVR8]
#VALUE!	AT3G05140	0.00194580503629329	2.8898681685565	RBK2	protein_coding	RBK2 [Source:UniProtKB/TrEMBL;Acc:A0A1I9LTP9]
#VALUE!	AT1G77810	0.00449347298542149	2.88723084658701		protein_coding	Hexosyltransferase [Source:UniProtKB/TrEMBL;Acc:A0A178WEM8]
#VALUE!	AT5G58620	0.000187690715016023	2.8866611187614		protein_coding	Zinc finger CCCH domain-containing protein 66 [Source:UniProtKB/Swiss-Prot;Acc:Q9LUZ4]
#VALUE!	AT3G04010	0.000243478509997896	2.88554614346061		protein_coding	At3g04010 [Source:UniProtKB/TrEMBL;Acc:Q9SQR1]
#VALUE!	AT3G13062	5.99801405214969e-05	2.88212734037498		protein_coding	At3g13062 [Source:UniProtKB/TrEMBL;Acc:B9UY99]
#VALUE!	AT1G69720	0.000732507973731485	2.88069957732204	HO3	protein_coding	Heme oxygenase 3, chloroplastic [Source:UniProtKB/Swiss-Prot;Acc:Q9C9L4]
#VALUE!	AT2G17270	0.00447815936043264	2.88031725444008	MPT1	protein_coding	Mitochondrial phosphate carrier protein 1, mitochondrial [Source:UniProtKB/Swiss-Prot;Acc:Q7DNC3]
#VALUE!	AT5G53590	0.000678697148113238	2.87954645083282		protein_coding	At5g53590 [Source:UniProtKB/TrEMBL;Acc:Q6NPG2]
#VALUE!	AT5G22100	3.67416894570901e-05	2.87740358951379		protein_coding	RNA 3'-terminal phosphate cyclase-like protein [Source:UniProtKB/TrEMBL;Acc:Q67XN9]
#VALUE!	AT5G11630	0.00743171173428263	2.8770869173708		protein_coding	Putative uncharacterized protein T22P22_20 [Source:UniProtKB/TrEMBL;Acc:Q9LYG7]
#VALUE!	AT4G28150	0.000410332736592387	2.87600106222168		protein_coding	Putative uncharacterized protein At4g28150 [Source:UniProtKB/TrEMBL;Acc:Q8GUN3]
#VALUE!	AT3G27210	0.000115930205608903	2.87478650623146	Y-2	protein_coding	Uncharacterized protein At3g27210 [Source:UniProtKB/Swiss-Prot;Acc:Q9LK32]
#VALUE!	AT3G23830	0.00134687731130586	2.87283234155408	RBG4	protein_coding	GRP4 [Source:UniProtKB/TrEMBL;Acc:A0A178VD35]
#VALUE!	AT5G16790	0.00115282885910319	2.87279776726497	THO7A	protein_coding	THO7 [Source:UniProtKB/TrEMBL;Acc:A0A178UEM6]
#VALUE!	AT1G77370	0.000167228780604192	2.87240881634512		protein_coding	Glutaredoxin family protein [Source:TAIR;Acc:AT1G77370]
#VALUE!	AT1G61460	0.000782332207367926	2.87099014439128		protein_coding	G-type lectin S-receptor-like serine/threonine-protein kinase At1g61460 [Source:UniProtKB/Swiss-Prot;Acc:O64774]
#VALUE!	AT2G02150	0.00292187132509785	2.86610890207357		protein_coding	Putative pentatricopeptide repeat-containing protein At2g02150 [Source:UniProtKB/Swiss-Prot;Acc:P0C894]
#VALUE!	AT5G12930	0.000487278788006461	2.86527642381591		protein_coding	At5g12930 [Source:UniProtKB/TrEMBL;Acc:Q9LXU6]
#VALUE!	AT2G34190	0.00830930887261543	2.8634920203764	NAT2	protein_coding	Nucleobase-ascorbate transporter 2 [Source:UniProtKB/Swiss-Prot;Acc:Q94C70]
#VALUE!	AT4G34180	0.00134748815608223	2.86323970361402		protein_coding	AT4g34180/F28A23_60 [Source:UniProtKB/TrEMBL;Acc:Q93V74]
#VALUE!	AT1G11320	0.000209535354000145	2.86266913860688		protein_coding	GDSL esterase/lipase [Source:UniProtKB/TrEMBL;Acc:Q9SXB7]
#VALUE!	AT4G21380	0.00595255286927979	2.86244319578565	SD18	protein_coding	Receptor-like serine/threonine-protein kinase SD1-8 [Source:UniProtKB/Swiss-Prot;Acc:O81905]
#VALUE!	AT5G41010	0.000682000868970297	2.86225849210959	NRPB12	protein_coding	DNA-directed RNA polymerases II, IV and V subunit 12 [Source:UniProtKB/Swiss-Prot;Acc:Q9FLM8]
#VALUE!	AT5G53550	6.53053858049727e-05	2.86078893570782	YSL3	protein_coding	YSL3 [Source:UniProtKB/TrEMBL;Acc:A0A178U7D6]
#VALUE!	AT2G15000	0.00391157638575009	2.86023864164086		protein_coding	unknown protein; FUNCTIONS IN: molecular_function unknown; INVOLVED IN: biological_process unknown; LOCATED IN: chloroplast; EXPRESSED IN: 22 plant structures; EXPRESSED DURING: 13 growth stages; BEST Arabidopsis thaliana protein match is: unknown p /.../ (TAIR:AT4G34265.2); Has 70 Blast hits to 70 proteins in 9 species: Archae - 0; Bacteria - 0; Metazoa - 0; Fungi - 0; Plants - 70; Viruses - 0; …
#VALUE!	AT5G40710	0.000852517350424641	2.85578133071592		protein_coding	At5g40710 [Source:UniProtKB/TrEMBL;Acc:Q9FM27]
#VALUE!	AT1G14370	0.000455709079313514	2.85465906399393	PBL2	protein_coding	PBL2 [Source:UniProtKB/TrEMBL;Acc:A0A178WI52]
#VALUE!	AT5G61740	0.00157734400536683	2.85416022855501	ABCA10	protein_coding	ABC transporter A family member 10 [Source:UniProtKB/Swiss-Prot;Acc:Q9FLT4]
#VALUE!	AT2G26650	0.00127064070389859	2.85364997412898	AKT1	protein_coding	Potassium channel AKT1 [Source:UniProtKB/Swiss-Prot;Acc:Q38998]
#VALUE!	AT1G44110	0.00425310613874556	2.84852714459855	CYCA1-1	protein_coding	CYCA1 [Source:UniProtKB/TrEMBL;Acc:A0A178W0H5]
#VALUE!	AT2G01670	0.00186415216438745	2.8467636571271	NUDT17	protein_coding	Nudix hydrolase 17, mitochondrial [Source:UniProtKB/Swiss-Prot;Acc:Q9ZU95]
#VALUE!	AT2G41370	0.00181557045125861	2.84564913774736	NPR5	protein_coding	Regulatory protein NPR5 [Source:UniProtKB/Swiss-Prot;Acc:Q9ZVC2]
#VALUE!	AT3G54950	7.95682393258626e-05	2.84268421924615	PLP7	protein_coding	Patatin-like protein 7 [Source:UniProtKB/Swiss-Prot;Acc:Q9SV43]
#VALUE!	AT1G17560	0.000539562928593844	2.83657655851833	HLL	protein_coding	50S ribosomal protein HLL, mitochondrial [Source:UniProtKB/Swiss-Prot;Acc:Q84JG5]
#VALUE!	AT4G40000	0.00938822015079397	2.83630888826674		protein_coding	S-adenosyl-L-methionine-dependent methyltransferases superfamily protein [Source:UniProtKB/TrEMBL;Acc:F4JJ52]
#VALUE!	AT3G16030	0.000387028849858614	2.83495482143026	CES101	protein_coding	Lectin protein kinase family protein [Source:UniProtKB/TrEMBL;Acc:A0A1I9LPL5]
#VALUE!	AT3G57390	0.000442813891930734	2.83397903553089	AGL18	protein_coding	Agamous-like MADS-box protein AGL18 [Source:UniProtKB/Swiss-Prot;Acc:Q9M2K8]
#VALUE!	AT5G47550	0.00299753354271249	2.83081117296894	CYS5	protein_coding	Cysteine proteinase inhibitor 5 [Source:UniProtKB/Swiss-Prot;Acc:Q41916]
#VALUE!	AT4G22755	0.000303029971682219	2.83004023494085	SMO1-3	protein_coding	SMO1-3 [Source:UniProtKB/TrEMBL;Acc:A0A178V2R2]
#VALUE!	AT3G26320	0.00860026559996197	2.82884593394805	CYP71B36	protein_coding	Cytochrome P450 71B36 [Source:UniProtKB/Swiss-Prot;Acc:Q9LIP4]
#VALUE!	AT3G18830	0.000938618812967443	2.82871459991778	PLT5	protein_coding	PMT5 [Source:UniProtKB/TrEMBL;Acc:A0A178V5Y2]
#VALUE!	AT5G11230	0.000788525154040455	2.82869884045233		protein_coding	UDP-Arabinofuranose Transporter 2 (Fragment) [Source:UniProtKB/TrEMBL;Acc:A0A1W6AJY6]
#VALUE!	AT1G10410	0.000292723851361056	2.8279732383444		protein_coding	At1g10410/F14N23_31 [Source:UniProtKB/TrEMBL;Acc:Q8LPT2]
#VALUE!	AT4G04620	0.000621597617141467	2.82723760797665	ATG8B	protein_coding	Autophagy-related protein 8b [Source:UniProtKB/Swiss-Prot;Acc:Q9XEB5]
#VALUE!	AT3G25610	5.69612363997353e-05	2.82550708924997	ALA10	protein_coding	Phospholipid-transporting ATPase 10 [Source:UniProtKB/Swiss-Prot;Acc:Q9LI83]
#VALUE!	AT3G02550	0.00281092449523601	2.82549221444186	LBD41	protein_coding	LOB domain-containing protein 41 [Source:UniProtKB/Swiss-Prot;Acc:Q9M886]
#VALUE!	AT4G34560	0.00166760469233155	2.82515893122153		protein_coding	Putative uncharacterized protein At4g34560 [Source:UniProtKB/TrEMBL;Acc:Q8L623]
#VALUE!	AT5G43440	0.00144200045337528	2.82438052509106		protein_coding	1-aminocyclopropane-1-carboxylate oxidase homolog 9 [Source:UniProtKB/Swiss-Prot;Acc:Q9LSW7]
#VALUE!	AT4G38980	0.000456576876721183	2.82085614766156		protein_coding	Putative uncharacterized protein AT4g38980 [Source:UniProtKB/TrEMBL;Acc:Q9SVJ5]
	AT3G55450	0.00739669065765082	2.81436437722583	PBL1	protein_coding	PBS1-like 1 [Source:UniProtKB/TrEMBL;Acc:F4IWV6]
	AT1G30530	1.42322491215941e-05	2.81230054944455	UGT78D1	protein_coding	Glycosyltransferase (Fragment) [Source:UniProtKB/TrEMBL;Acc:W8PVA4]
	AT5G06811	0.00487111579357317	2.81084642620242		protein_coding	Transcription termination factor family protein [Source:UniProtKB/TrEMBL;Acc:A0A1P8BG52]
	AT1G65700	0.000888199186778189	2.81082591057711		protein_coding	Small nuclear ribonucleoprotein family protein [Source:UniProtKB/TrEMBL;Acc:F4IBJ7]
	AT1G07090	0.00134748815608223	2.80954598530823	LSH6	protein_coding	LSH6 [Source:UniProtKB/TrEMBL;Acc:A0A178WE41]
	AT3G25013	0.000321519674991344	2.80898555578181		protein_coding	Synaptobrevin family protein [Source:UniProtKB/TrEMBL;Acc:F4J7U3]
	AT4G28270	0.000137427302326674	2.80828349920409	RMA2	protein_coding	E3 ubiquitin-protein ligase RMA2 [Source:UniProtKB/Swiss-Prot;Acc:P93030]
	AT1G01070	0.00282367198810832	2.80698570403561		protein_coding	WAT1-related protein [Source:UniProtKB/TrEMBL;Acc:A0A178WFU3]
	AT3G54160	0.00584028135802874	2.80582451010589		protein_coding	Putative uncharacterized protein F24B22.120 [Source:UniProtKB/TrEMBL;Acc:Q9M388]
	AT1G73680	1.79147290966457e-05	2.80539343597602	ALPHA DOX2	protein_coding	alpha dioxygenase [Source:TAIR;Acc:AT1G73680]
	AT1G29240	0.00451310977808436	2.80055837340121		protein_coding	F28N24.8 protein [Source:UniProtKB/TrEMBL;Acc:Q9LP52]
	AT3G02150	0.00295673252095257	2.79942871639113	TCP13	protein_coding	Transcription factor TCP13 [Source:UniProtKB/Swiss-Prot;Acc:Q9S7W5]
	AT3G06125	0.000560373532603472	2.79867249427914		ncRNA	other RNA [Source:TAIR;Acc:AT3G06125]
	AT3G23570	3.19118448832001e-05	2.79857667093261		protein_coding	Alpha/beta-Hydrolases superfamily protein [Source:UniProtKB/TrEMBL;Acc:Q94JY3]
	AT4G01730	0.00487196325145968	2.7983874339075	PAT18	protein_coding	Protein S-acyltransferase 18 [Source:UniProtKB/Swiss-Prot;Acc:Q9M115]
	AT1G26470	0.00298964315133063	2.79823061619779		protein_coding	Chromatin modification-like protein [Source:UniProtKB/TrEMBL;Acc:Q9FZD2]
	AT3G59210	0.00245401141611611	2.79722315972663		protein_coding	F-box/LRR-repeat protein At3g59210 [Source:UniProtKB/Swiss-Prot;Acc:Q8GW80]
	AT5G16230	0.00181927871776878	2.79674334760577	S-ACP-DES3	protein_coding	Stearoyl-[acyl-carrier-protein] 9-desaturase 3, chloroplastic [Source:UniProtKB/Swiss-Prot;Acc:Q9LF05]
	AT1G54210	0.00115379935290052	2.79573594975244	ATG12A	protein_coding	Ubiquitin-like protein ATG12 [Source:UniProtKB/TrEMBL;Acc:A0A178VZU7]
	AT3G15150	0.000252067359390802	2.79531175995109	MMS21	protein_coding	E3 SUMO-protein ligase MMS21 [Source:UniProtKB/Swiss-Prot;Acc:Q8GYH7]
	AT3G07568	0.00448952039360779	2.79487782768442		protein_coding	Fanconi anemia group D2 protein [Source:UniProtKB/TrEMBL;Acc:Q8W482]
	AT1G30410	0.000360420616689382	2.79437997688438	ATMRP13	protein_coding	multidrug resistance-associated protein 13 [Source:TAIR;Acc:AT1G30410]
	AT3G17420	0.000761557183383613	2.79342691209534	GPK1	protein_coding	Probable receptor-like protein kinase At3g17420 [Source:UniProtKB/Swiss-Prot;Acc:Q9LRP3]
	AT3G25890	0.000814965168522085	2.78958709860924	ERF119	protein_coding	Ethylene-responsive transcription factor ERF119 [Source:UniProtKB/Swiss-Prot;Acc:Q9LUA2]
	AT1G31200	0.00952913821580265	2.78538502227819	ATPP2-A9	protein_coding	phloem protein 2-A9 [Source:TAIR;Acc:AT1G31200]
	AT3G43800	5.79035154001751e-05	2.78334486516661	GSTU27	protein_coding	Glutathione S-transferase U27 [Source:UniProtKB/Swiss-Prot;Acc:Q9LZG7]
	AT4G28510	0.000202142912388519	2.78225163796717	PHB1	protein_coding	PHB1 [Source:UniProtKB/TrEMBL;Acc:A0A178UY74]
	AT4G23760	0.00116126119383835	2.7819578474396		protein_coding	Cox19-like CHCH family protein [Source:UniProtKB/TrEMBL;Acc:F4JPC0]
	AT2G27400	0.00513482952275301	2.78177510812861	TAS1A	ncRNA	TAS1A; other RNA [Source:TAIR;Acc:AT2G27400]
	AT4G25900	0.000108934299614062	2.7795930095019		protein_coding	Galactose mutarotase-like superfamily protein [Source:UniProtKB/TrEMBL;Acc:Q940G5]
	AT3G02190	0.000342494365458368	2.77926816291501	RPL39B	protein_coding	60S ribosomal protein L39-2 [Source:UniProtKB/Swiss-Prot;Acc:Q8L8W6]
	AT2G36780	0.0059568750105602	2.77790689014402	UGT73C3	protein_coding	UDP-glycosyltransferase 73C3 [Source:UniProtKB/Swiss-Prot;Acc:Q9ZQ96]
	AT2G20560	0.00524343953174948	2.7775193776222		protein_coding	At2g20560/T13C7.15 [Source:UniProtKB/TrEMBL;Acc:Q9SIL3]
	AT3G26922	0.000281343407091015	2.7712671969807		protein_coding	F-box/LRR-repeat protein At3g26922 [Source:UniProtKB/Swiss-Prot;Acc:Q9LJF8]
	AT4G04940	6.35884776207994e-05	2.77094966122925		protein_coding	Putative WD-repeat membrane protein [Source:UniProtKB/TrEMBL;Acc:Q93YS7]
	AT2G29720	0.000894498331006526	2.7708989146829	CTF2B	protein_coding	FAD/NAD(P)-binding oxidoreductase family protein [Source:UniProtKB/TrEMBL;Acc:O82384]
	AT1G51620	0.00715577979531791	2.76682612778313		protein_coding	Protein kinase superfamily protein [Source:UniProtKB/TrEMBL;Acc:Q9C8H4]
	AT4G00760	0.00901377789406693	2.76591153933795	APRR8	protein_coding	pseudo-response regulator 8 [Source:TAIR;Acc:AT4G00760]
	AT1G02390	0.0005465716404144	2.76565055288613	GPAT2	protein_coding	Probable glycerol-3-phosphate acyltransferase 2 [Source:UniProtKB/Swiss-Prot;Acc:Q9FZ22]
	AT3G46210	8.18884952238933e-05	2.76454831167931	RRP46	protein_coding	Exosome complex exonuclease RRP46 homolog [Source:UniProtKB/Swiss-Prot;Acc:Q9LX74]
	AT3G48210	0.000237060064739426	2.76364897919909		protein_coding	Kinetochore protein [Source:UniProtKB/TrEMBL;Acc:Q93VK9]
	AT4G29190	0.00379649752734142	2.7631192812618		protein_coding	Zinc finger CCCH domain-containing protein 49 [Source:UniProtKB/Swiss-Prot;Acc:Q9M0G2]
	AT2G40240	0.00503881230927608	2.76058801399789		protein_coding	Pentatricopeptide repeat-containing protein At2g40240, mitochondrial [Source:UniProtKB/Swiss-Prot;Acc:Q9S733]
	AT3G16470	0.000175140931349985	2.75512132095979	JAL35	protein_coding	Jacalin-related lectin 35 [Source:UniProtKB/Swiss-Prot;Acc:O04309]
	AT2G41000	0.000732309945106481	2.75424681363601		protein_coding	Chaperone DnaJ-domain superfamily protein [Source:UniProtKB/TrEMBL;Acc:B3H694]
	AT3G10525	0.000243574257597065	2.75413793820191	SMR1	protein_coding	SMR1 [Source:UniProtKB/TrEMBL;Acc:A0A178V8H0]
	AT2G07771	0.00106078985723029	2.75020094067949		protein_coding	CcmC [Source:UniProtKB/TrEMBL;Acc:F4IL76]
	AT4G16700	0.00536700020587189	2.74876430437084	PSD1	protein_coding	Phosphatidylserine decarboxylase proenzyme 1, mitochondrial [Source:UniProtKB/Swiss-Prot;Acc:Q84V22]
	AT1G66620	0.0016826031246241	2.74739354400503		protein_coding	E3 ubiquitin-protein ligase SINA-like 2 [Source:UniProtKB/Swiss-Prot;Acc:Q9C6H3]
	AT3G58270	0.0007677862501509	2.74665266417183		protein_coding	MATH domain and coiled-coil domain-containing protein At3g58270 [Source:UniProtKB/Swiss-Prot;Acc:Q9M2I9]
	AT4G33565	1.95851154740829e-05	2.74548503889808		protein_coding	RING/U-box superfamily protein [Source:UniProtKB/TrEMBL;Acc:F4JJ02]
	AT1G31550	9.18406548518437e-05	2.74253713291003		protein_coding	GDSL esterase/lipase At1g31550 [Source:UniProtKB/Swiss-Prot;Acc:Q9C857]
	AT5G56860	7.5076387628644e-05	2.74152643715831	GATA21	protein_coding	GATA transcription factor 21 [Source:UniProtKB/Swiss-Prot;Acc:Q5HZ36]
	AT3G03870	0.00478126367866586	2.740666867277		protein_coding	F20H23.8 protein [Source:UniProtKB/TrEMBL;Acc:Q9SRW4]
	AT3G28930	0.000732305394231814	2.73890335405197	AIG2A	protein_coding	Protein AIG2 A [Source:UniProtKB/Swiss-Prot;Acc:P54121]
	AT1G33260	0.000163104872644629	2.73853933062735		protein_coding	Probable receptor-like protein kinase At1g33260 [Source:UniProtKB/Swiss-Prot;Acc:P0DKI6]
	AT2G31020	0.00723731615312972	2.7373717623761	ORP1A	protein_coding	ORP1A [Source:UniProtKB/TrEMBL;Acc:A0A178VQE1]
	AT2G28720	0.00773401886018371	2.73661154214527		protein_coding	Histone H2B.3 [Source:UniProtKB/Swiss-Prot;Acc:Q9SI96]
	AT1G72890	8.40819410146009e-05	2.73514722950997		protein_coding	Disease resistance protein (TIR-NBS class) [Source:UniProtKB/TrEMBL;Acc:F4IF04]
	AT2G25110	6.49330000421702e-05	2.73506007804799	SDF2	protein_coding	Stromal cell-derived factor 2-like protein [Source:UniProtKB/Swiss-Prot;Acc:Q93ZE8]
	AT5G06430	0.00110236222217161	2.7345585415561		protein_coding	At5g06430 [Source:UniProtKB/TrEMBL;Acc:Q9FNG5]
	AT4G10280	0.00183845795101026	2.73219918448325		protein_coding	AT4g10280/F24G24_80 [Source:UniProtKB/TrEMBL;Acc:Q9SV93]
	AT2G44660	0.000148958365834414	2.73020455604323		protein_coding	Probable dolichyl pyrophosphate Glc1Man9GlcNAc2 alpha-1,3-glucosyltransferase [Source:UniProtKB/Swiss-Prot;Acc:O80505]
	AT4G16670	0.0010562244737501	2.72680804033014		protein_coding	At4g16670 [Source:UniProtKB/TrEMBL;Acc:Q5HZ31]
	AT1G34770	0.000659776975157467	2.72151492719475		protein_coding	CONTAINS InterPro DOMAIN/s: MAGE protein (InterPro:IPR002190); Has 1274 Blast hits to 1260 proteins in 85 species: Archae - 0; Bacteria - 0; Metazoa - 1104; Fungi - 45; Plants - 49; Viruses - 0; Other Eukaryotes - 76 (source: NCBI BLink). [Source:TAIR;Acc:AT1G34770]
	AT3G57150	0.000223591712934527	2.71882493907893	CBF5	protein_coding	Putative uncharacterized protein At3g57150 (Fragment) [Source:UniProtKB/TrEMBL;Acc:C0SVF3]
	AT3G53690	0.00954725227949859	2.71855290568406		protein_coding	Putative uncharacterized protein [Source:UniProtKB/TrEMBL;Acc:Q9LFF2]
	AT4G27560	9.81989162367292e-05	2.71659753394715	UGT79B2	protein_coding	Glycosyltransferase [Source:UniProtKB/TrEMBL;Acc:A0A178UV98]
	AT3G50920	0.000125997168652837	2.71611637035314	LPPE1	protein_coding	Lipid phosphate phosphatase epsilon 1, chloroplastic [Source:UniProtKB/Swiss-Prot;Acc:F4J220]
	ATMG00110	0.000241423048655399	2.71305667061601	CCB206	protein_coding	CcmB [Source:UniProtKB/TrEMBL;Acc:G1C2W9]
	AT2G40950	2.76006248598881e-05	2.71212167578182	BZIP17	protein_coding	bZIP transcription factor 17 [Source:UniProtKB/Swiss-Prot;Acc:O22208]
	AT5G53770	2.36545829007524e-05	2.71086866084666		protein_coding	Nucleotidyltransferase family protein [Source:UniProtKB/TrEMBL;Acc:Q84WU1]
	AT3G46845	0.0057912466076183	2.7086466808805		protein_coding
	AT2G25520	4.18448721437801e-05	2.70855891763365		protein_coding	Probable sugar phosphate/phosphate translocator At2g25520 [Source:UniProtKB/Swiss-Prot;Acc:Q9SKJ7]
	AT1G13030	0.00610866206817852	2.70704867920961	COIL	protein_coding	Coilin [Source:UniProtKB/Swiss-Prot;Acc:Q8RWK8]
	AT1G76040	0.000200442982740384	2.70454056732942	CPK29	protein_coding	calcium-dependent protein kinase 29 [Source:TAIR;Acc:AT1G76040]
	AT2G13790	5.72460468017437e-05	2.70109159581612	SERK4	protein_coding	Somatic embryogenesis receptor kinase 4 [Source:UniProtKB/Swiss-Prot;Acc:Q9SKG5]
	AT3G21530	0.0034508479312741	2.69998536649725		protein_coding	DNAse I-like superfamily protein [Source:UniProtKB/TrEMBL;Acc:Q9LVF3]
	AT5G50810	0.000516931992166839	2.69973008637473	TIM8	protein_coding	Mitochondrial import inner membrane translocase subunit TIM8 [Source:UniProtKB/Swiss-Prot;Acc:Q9XGY4]
	AT5G67510	0.000603198493234282	2.69963581586897	RPL26B	protein_coding	60S ribosomal protein L26-2 [Source:UniProtKB/Swiss-Prot;Acc:Q9FJX2]
	AT3G01890	0.00198930765393694	2.69522392544999		protein_coding	At3g01890 [Source:UniProtKB/TrEMBL;Acc:Q147F4]
	AT3G61880	0.00204437660961999	2.69166892117764	CYP78A9	protein_coding	Cytochrome p450 78a9 [Source:UniProtKB/TrEMBL;Acc:F4IX02]
	AT3G32980	0.0012830331955691	2.68602924817662	PER32	protein_coding	Peroxidase 32 [Source:UniProtKB/Swiss-Prot;Acc:Q9LHB9]
	AT3G45260	0.00016669314100306	2.68481391970447	IDD9	protein_coding	Protein indeterminate-domain 9 [Source:UniProtKB/Swiss-Prot;Acc:Q944L3]
	AT1G66480	0.00761643403702692	2.68431434264418		protein_coding	Uncharacterized protein At1g66480 [Source:UniProtKB/Swiss-Prot;Acc:Q6NLC8]
	AT4G37630	0.001495178682283	2.68418907526574	CYCD5-1	protein_coding	Cyclin-D5-1 [Source:UniProtKB/Swiss-Prot;Acc:Q2V3B2]
	AT3G52190	8.72504986743842e-05	2.6833017197354	PHF1	protein_coding	SEC12-like protein 1 [Source:UniProtKB/Swiss-Prot;Acc:Q8GYE0]
	AT3G56320	0.000569255758386886	2.67801553841703		protein_coding	At3g56320 [Source:UniProtKB/TrEMBL;Acc:Q7Y227]
	AT1G51130	0.000496422867869998	2.67680669349487	NSE4A	protein_coding	Non-structural maintenance of chromosomes element 4 homolog A [Source:UniProtKB/Swiss-Prot;Acc:Q9C689]
	AT5G03905	0.00081376517555263	2.67614778577263		protein_coding	Iron-sulfur assembly protein IscA-like 2, mitochondrial [Source:UniProtKB/Swiss-Prot;Acc:Q8LCY2]
	AT5G65420	0.00781409665520212	2.67536807197479	CYCD4;1	protein_coding	CYCLIN D41 [Source:UniProtKB/TrEMBL;Acc:F4KHY3]
	AT2G45870	0.00973102389680888	2.67382393273487		protein_coding	UPF0187 protein At2g45870, chloroplastic [Source:UniProtKB/Swiss-Prot;Acc:O80832]
	AT2G31870	0.000208843767046737	2.67336401186591	PARG1	protein_coding	Poly(ADP-ribose) glycohydrolase 1 [Source:UniProtKB/Swiss-Prot;Acc:Q9SKB3]
	AT3G47348	0.00637616946845574	2.67312854656928		snoRNA	snoRNA [Source:TAIR;Acc:AT3G47348]
	AT3G02030	0.00682466061896839	2.67236629545122		protein_coding	Transferase [Source:UniProtKB/TrEMBL;Acc:A0A1I9LSS3]
	AT4G30500	0.00708154230451725	2.67231240260481		protein_coding	At4g30500 [Source:UniProtKB/TrEMBL;Acc:Q8LEC2]
	AT1G10140	0.00509090788176406	2.66973013040778		protein_coding	At1g10140 [Source:UniProtKB/TrEMBL;Acc:Q9SY56]
	AT4G17570	0.000618228541471479	2.6695822804857	GATA26	protein_coding	GATA transcription factor 26 [Source:UniProtKB/TrEMBL;Acc:F4JP80]
	AT3G07580	0.00482691208318071	2.66727112593724		protein_coding	At3g07580 [Source:UniProtKB/TrEMBL;Acc:Q6NME2]
	AT5G62230	0.00562677861864726	2.66699385261073	ERL1	protein_coding	LRR receptor-like serine/threonine-protein kinase ERL1 [Source:UniProtKB/Swiss-Prot;Acc:C0LGW6]
	AT3G52420	0.00996345490924091	2.66550559717627	OEP7	protein_coding	OEP7 [Source:UniProtKB/TrEMBL;Acc:A0A178VGL9]
	AT1G04070	0.00800822581322959	2.65732494451087	TOM9-1	protein_coding	Mitochondrial import receptor subunit TOM9-1 [Source:UniProtKB/Swiss-Prot;Acc:O64497]
	AT1G75900	0.000151619240638857	2.65532521265362	EXL3	protein_coding	GDSL esterase/lipase EXL3 [Source:UniProtKB/Swiss-Prot;Acc:Q94CH6]
	AT1G62010	0.00329286156981779	2.65455711695902		protein_coding	F8K4.20 protein [Source:UniProtKB/TrEMBL;Acc:O80705]
	AT3G27880	0.000967206588459303	2.65357333248652		protein_coding	At3g27880 [Source:UniProtKB/TrEMBL;Acc:Q9LK89]
	AT3G53780	2.87556308449532e-05	2.65354742859959	RBL4	protein_coding	RHOMBOID-like protein 4 [Source:UniProtKB/Swiss-Prot;Acc:F4JBM4]
	AT2G40205	0.00206706775529239	2.6523032099875	RPL41C	protein_coding	60S ribosomal protein L41 [Source:UniProtKB/Swiss-Prot;Acc:P62120]
	AT5G13520	0.000162676619124401	2.65151696667783	LKHA4	protein_coding	Leukotriene A-4 hydrolase homolog [Source:UniProtKB/Swiss-Prot;Acc:Q9FY49]
	AT5G04895	0.00546380789051703	2.65083816275941		protein_coding	ATP-dependent RNA helicase A-like protein [Source:UniProtKB/TrEMBL;Acc:Q9FF84]
	AT2G19570	0.00147181510241229	2.64711448201447	CDA1	protein_coding	Cytidine deaminase 1 [Source:UniProtKB/Swiss-Prot;Acc:O65896]
	AT1G14600	0.00163206433752634	2.6433853007086		protein_coding	Putative Myb family transcription factor At1g14600 [Source:UniProtKB/Swiss-Prot;Acc:Q700D9]
	AT5G64650	0.000761285924957867	2.64268595644318		protein_coding	At5g64650 [Source:UniProtKB/TrEMBL;Acc:Q1ECK2]
	AT5G08260	0.00108644412622984	2.64201777819615	SCPL35	protein_coding	Serine carboxypeptidase-like 35 [Source:UniProtKB/Swiss-Prot;Acc:Q9LEY1]
	AT1G71100	0.00722725094851511	2.63935881595559	RPI1	protein_coding	Probable ribose-5-phosphate isomerase 1 [Source:UniProtKB/Swiss-Prot;Acc:Q9C998]
	AT3G28940	0.000362362528284947	2.63832567351011	AIG2B	protein_coding	Protein AIG2 B [Source:UniProtKB/Swiss-Prot;Acc:Q9MBH2]
	AT4G17070	0.000346623529868304	2.63752433689943		protein_coding	AT4g17070/dl4565c [Source:UniProtKB/TrEMBL;Acc:Q93ZN3]
	AT1G29060	0.000627744821653569	2.63471184172995		protein_coding	Bet1-like protein At1g29060 [Source:UniProtKB/Swiss-Prot;Acc:Q8L9S0]
	AT5G04660	0.00358647110245736	2.63370149497097	CYP77A4	protein_coding	Cytochrome P450 77A4 [Source:UniProtKB/Swiss-Prot;Acc:Q9LZ31]
	AT1G64400	2.40506626423382e-05	2.63236948875856	LACS3	protein_coding	Long chain acyl-CoA synthetase 3 [Source:UniProtKB/Swiss-Prot;Acc:Q9C7W4]
	AT2G02960	0.000330087708281896	2.63018929145995		protein_coding	RING/FYVE/PHD zinc finger superfamily protein [Source:UniProtKB/TrEMBL;Acc:F4IS71]
	AT3G08690	0.000588588230162136	2.63014034002758	UBC11	protein_coding	Ubiquitin-conjugating enzyme E2 11 [Source:UniProtKB/Swiss-Prot;Acc:P35134]
	AT1G79610	0.000153215528764582	2.62917019052919	NHX6	protein_coding	Sodium/hydrogen exchanger 6 [Source:UniProtKB/Swiss-Prot;Acc:Q8RWU6]
	AT5G64680	0.0010086690475714	2.62774208255856		protein_coding	Mediator-associated protein 2 [Source:UniProtKB/Swiss-Prot;Acc:F4KF27]
	AT4G20110	0.00133633202080237	2.62601166625136	VSR7	protein_coding	VACUOLAR SORTING RECEPTOR 7 [Source:UniProtKB/TrEMBL;Acc:F4JUS0]
	AT3G55605	0.00282367198810832	2.62356624149041		protein_coding	At3g55605 [Source:UniProtKB/TrEMBL;Acc:Q8LCT2]
	AT2G19720	0.00495697614123659	2.62143113409614	RPS15AB	protein_coding	40S ribosomal protein S15a-2 [Source:UniProtKB/Swiss-Prot;Acc:O82205]
	AT5G57000	0.000638609065077863	2.62118943532489		protein_coding	At5g57000 [Source:UniProtKB/TrEMBL;Acc:Q9LTS1]
	AT3G27220	0.000720271477487468	2.62097268523042		protein_coding	Kelch repeat-containing protein At3g27220 [Source:UniProtKB/Swiss-Prot;Acc:Q9LK31]
	AT4G02930	2.81031133754249e-05	2.61728577437309	TUFA	protein_coding	Elongation factor Tu, mitochondrial [Source:UniProtKB/Swiss-Prot;Acc:Q9ZT91]
	AT4G19670	0.000104752707089993	2.61276584320242		protein_coding	Putative uncharacterized protein AT4g19670 [Source:UniProtKB/TrEMBL;Acc:O81849]
	AT2G40390	0.00565548134016354	2.61201640177853		protein_coding	Neuronal PAS domain protein [Source:UniProtKB/TrEMBL;Acc:Q6DR18]
	AT5G60590	0.000570103380091088	2.61020936198536		protein_coding	DHBP synthase RibB-like alpha/beta domain-containing protein [Source:UniProtKB/TrEMBL;Acc:F4K0E6]
	AT3G50650	0.00190887894361912	2.6089557456206	SCL7	protein_coding	Putative uncharacterized protein At3g50650 (Fragment) [Source:UniProtKB/TrEMBL;Acc:C0SVE0]
	ATMG00070	9.20766855906447e-05	2.60812526485304	NAD9	protein_coding	NADH dehydrogenase subunit 9 [Source:TAIR;Acc:ATMG00070]
	AT5G48360	0.00194868299048889	2.60738376426249	FH9	protein_coding	Formin-like protein 9 [Source:UniProtKB/Swiss-Prot;Acc:Q8GX37]
	AT4G35110	0.00082680378509036	2.60707589845344		protein_coding	Phospholipase-like protein (PEARLI 4) family protein [Source:UniProtKB/TrEMBL;Acc:A8MQE1]
	AT3G60180	2.70019159303234e-05	2.60556955595778	UMK1	protein_coding	Probable UMP-CMP kinase 1 [Source:UniProtKB/Swiss-Prot;Acc:Q8VY84]
	AT5G57230	0.00686512362146913	2.60424657374737		protein_coding	Thioredoxin superfamily protein [Source:TAIR;Acc:AT5G57230]
	AT4G30800	9.36376943010248e-05	2.60215128696122	RPS11B	protein_coding	40S ribosomal protein S11-2 [Source:UniProtKB/Swiss-Prot;Acc:O65569]
	AT3G07860	0.00191709451750682	2.60153492883855	SNRNP25	protein_coding	Ubiquitin-like superfamily protein [Source:UniProtKB/TrEMBL;Acc:A0A178V8D0]
	AT4G30220	0.00076556624007842	2.59952537480277	RUXF	protein_coding	Small nuclear ribonucleoprotein F [Source:UniProtKB/TrEMBL;Acc:F4JPK5]
	AT1G62840	0.00428086369572651	2.59802346111994		protein_coding	Ankyrin repeat/KH domain protein (DUF1442) [Source:UniProtKB/TrEMBL;Acc:Q9SI67]
	AT1G70710	0.000282919164576194	2.59712116005688	CEL1	protein_coding	Endoglucanase 8 [Source:UniProtKB/Swiss-Prot;Acc:Q9CAC1]
	AT3G10960	0.00268637975704158	2.59508525821658	AZG1	protein_coding	AZG1 [Source:UniProtKB/TrEMBL;Acc:A0A178VPT2]
	AT5G50450	0.00643515247756889	2.59427008285594		protein_coding	F-box protein At5g50450 [Source:UniProtKB/Swiss-Prot;Acc:Q9FK27]
	AT2G41670	0.000966502472488736	2.59246087074765	SIN2	protein_coding	Short integuments 2, mitochondrial [Source:UniProtKB/Swiss-Prot;Acc:Q8L607]
	AT3G09720	0.000132009971831384	2.591654966834	RH57	protein_coding	DEAD-box ATP-dependent RNA helicase 57 [Source:UniProtKB/Swiss-Prot;Acc:Q84TG1]
	AT3G52740	0.00147067225848185	2.59133906311087	BIC1	protein_coding	Protein BIC1 [Source:UniProtKB/Swiss-Prot;Acc:Q9LXJ1]
	AT5G12300	0.000451964918345492	2.58500981171271		protein_coding	At5g12300 [Source:UniProtKB/TrEMBL;Acc:Q94CL2]
	AT2G03090	0.00620169623746271	2.58387514065867	EXPA15	protein_coding	EXPA15 [Source:UniProtKB/TrEMBL;Acc:A0A178VZP8]
	AT3G16400	0.000243464205955963	2.58279591120868	NSP1	protein_coding	Nitrile-specifier protein 1 [Source:UniProtKB/Swiss-Prot;Acc:Q9SDM9]
	AT1G75640	0.00588998224285588	2.58106007235341		protein_coding	F10A5.16 [Source:UniProtKB/TrEMBL;Acc:Q9LR04]
	AT3G01410	0.00258879904274103	2.57676234568931		protein_coding	Polynucleotidyl transferase, ribonuclease H-like superfamily protein [Source:UniProtKB/TrEMBL;Acc:F4JEB4]
	AT5G40330	0.00860597140929664	2.57583959750525	MYB23	protein_coding	Transcription factor MYB23 [Source:UniProtKB/Swiss-Prot;Acc:Q96276]
	AT1G29250	0.000455003669127467	2.57524127824856		protein_coding	Alba DNA/RNA-binding protein [Source:UniProtKB/TrEMBL;Acc:Q9LP53]
	AT1G22070	0.000752982827070985	2.57482323458334	TGA3	protein_coding	At1g22070 [Source:UniProtKB/TrEMBL;Acc:Q147Q9]
	AT2G27340	0.00375968061617964	2.57232127631815		protein_coding	At2g27340 [Source:UniProtKB/TrEMBL;Acc:Q6NLZ3]
	AT1G01940	0.000852517350424641	2.57046958688884	CYP18-1	protein_coding	Peptidyl-prolyl cis-trans isomerase CYP18-1 [Source:UniProtKB/Swiss-Prot;Acc:Q9LPC7]
	AT1G29300	0.005575530899632	2.56904862171964	UNE1	protein_coding	F28N24.3 protein [Source:UniProtKB/TrEMBL;Acc:Q9LP57]
	AT1G07660	0.000725823381297126	2.56616319519866		protein_coding	Histone H4 [Source:UniProtKB/TrEMBL;Acc:A0A178VF54]
	AT5G61880	0.00263952400106664	2.56436302058686	PAM16L1	protein_coding	Mitochondrial import inner membrane translocase subunit PAM16 like 1 [Source:UniProtKB/Swiss-Prot;Acc:Q93W66]
	AT4G04180	0.000829051568700565	2.56078400741304		protein_coding	P-loop containing nucleoside triphosphate hydrolases superfamily protein [Source:TAIR;Acc:AT4G04180]
	AT1G18890	0.000983493860918291	2.55932263936927	CPK10	protein_coding	Calcium-dependent protein kinase 10 [Source:UniProtKB/Swiss-Prot;Acc:Q9M9V8]
	AT4G32830	0.00985227086437981	2.55482462846781	AUR1	protein_coding	AUR1 [Source:UniProtKB/TrEMBL;Acc:A0A178V5T5]
	AT2G25620	0.000711337900243491	2.55305902447794	AtDBP1	protein_coding	Probable protein phosphatase 2C 22 [Source:UniProtKB/Swiss-Prot;Acc:Q9SLA1]
	AT4G39390	0.00023831688539258	2.54859345833298	ATNST-KT1	protein_coding	UDP-rhamnose/UDP-galactose transporter 4 [Source:UniProtKB/Swiss-Prot;Acc:Q8RWW7]
	AT5G61790	0.000166825970521861	2.54512664302769	CNX1	protein_coding	Calnexin homolog 1 [Source:UniProtKB/Swiss-Prot;Acc:P29402]
	AT2G01640	0.000939080570767328	2.54167777711765		protein_coding	Expressed protein [Source:UniProtKB/TrEMBL;Acc:Q9ZU92]
	AT5G04820	0.00756571009559284	2.54106611989428	OFP13	protein_coding	Transcription repressor OFP13 [Source:UniProtKB/Swiss-Prot;Acc:Q9FMC8]
	AT5G60450	0.000358686214438693	2.53869815941922	ARF4	protein_coding	Auxin response factor 4 [Source:UniProtKB/Swiss-Prot;Acc:Q9ZTX9]
	AT4G11850	0.000400611919325709	2.5354869170475	PLDGAMMA1	protein_coding	Phospholipase D gamma 1 [Source:UniProtKB/Swiss-Prot;Acc:Q9T053]
	AT1G19670	0.000447018249648343	2.53463419540157	CLH1	protein_coding	Chlorophyllase-1 [Source:UniProtKB/Swiss-Prot;Acc:O22527]
	AT1G13810	0.0010513147807955	2.53270145645193		protein_coding	Putative uncharacterized protein [Source:UniProtKB/TrEMBL;Acc:Q5XVK9]
	AT2G16600	0.00034956403853849	2.53052712973414	CYP19-1	protein_coding	Peptidyl-prolyl cis-trans isomerase [Source:UniProtKB/TrEMBL;Acc:A0A178VVJ7]
	AT4G16880	0.000644395809842308	2.53019842758639		protein_coding	Leucine-rich repeat (LRR) family protein [Source:UniProtKB/TrEMBL;Acc:F4JNB0]
	AT3G24770	0.00365688447399505	2.52869316823499	CLE41	protein_coding	CLAVATA3/ESR (CLE)-related protein 41 [Source:UniProtKB/Swiss-Prot;Acc:Q84W98]
	AT1G72630	0.00197976400611867	2.52802384545326	EFL2	protein_coding	Protein ELF4-LIKE 2 [Source:UniProtKB/Swiss-Prot;Acc:Q94BS8]
	AT3G23730	0.00217699722150485	2.52387596425712	XTH16	protein_coding	Probable xyloglucan endotransglucosylase/hydrolase protein 16 [Source:UniProtKB/Swiss-Prot;Acc:Q8LG58]
	AT5G10740	0.000708862347085078	2.52023194942807		protein_coding	Probable protein phosphatase 2C 69 [Source:UniProtKB/Swiss-Prot;Acc:Q8LAY8]
	AT1G60610	0.00179209633568779	2.51978504864758		protein_coding	At1g60610 [Source:UniProtKB/TrEMBL;Acc:Q4TU35]
	AT3G48410	0.00230243308625414	2.51789050124078		protein_coding	Alpha/beta-Hydrolases superfamily protein [Source:UniProtKB/TrEMBL;Acc:A0A1I9LMU3]
	AT5G15860	0.00027996929406858	2.51172113081327	ICME	protein_coding	Isoprenylcysteine alpha-carbonyl methylesterase ICME [Source:UniProtKB/Swiss-Prot;Acc:Q94AS5]
	AT1G61990	0.000397635102372769	2.51101273888789		protein_coding	At1g61990/F8K4_18 [Source:UniProtKB/TrEMBL;Acc:O80704]
	AT1G06590	0.000222898970683335	2.5091627626799	APC5	protein_coding	Anaphase-promoting complex subunit 5 [Source:UniProtKB/Swiss-Prot;Acc:Q8H1U4]
	AT4G21610	0.00726129795893569	2.50916146664961	LOL2	protein_coding	Protein LOL2 [Source:UniProtKB/Swiss-Prot;Acc:O65426]
	AT4G27010	0.00224067368891799	2.50667975895233		protein_coding	CONTAINS InterPro DOMAIN/s: Ribosome 60S biogenesis N-terminal (InterPro:IPR021714); BEST Arabidopsis thaliana protein match is: unknown protein (TAIR:AT1G72270.1); Has 30201 Blast hits to 17322 proteins in 780 species: Archae - 12; Bacteria - 1396; /.../oa - 17338; Fungi - 3422; Plants - 5037; Viruses - 0; Other Eukaryotes - 2996 (source: NCBI BLink). [Source:TAIR;Acc:AT4G27010]
	AT3G28050	8.75392441056205e-05	2.50586690607972		protein_coding	WAT1-related protein [Source:UniProtKB/TrEMBL;Acc:A0A178VL75]
	AT3G20910	0.000342494365458368	2.50565523438596	NFYA9	protein_coding	Nuclear transcription factor Y subunit A-9 [Source:UniProtKB/Swiss-Prot;Acc:Q945M9]
	AT5G43020	0.000383632221067449	2.50505396929258		protein_coding	Leucine-rich repeat protein kinase family protein [Source:UniProtKB/TrEMBL;Acc:Q9FMI2]
	AT5G37480	0.00280713110272887	2.50441530599986		protein_coding	Maltase-glucoamylase, intestinal protein [Source:UniProtKB/TrEMBL;Acc:Q8RWG7]
	AT5G34871	0.00194369450843423	2.50347549037582		ncRNA	other RNA [Source:TAIR;Acc:AT5G34871]
	AT1G48920	0.000406894866609659	2.50347322754276	NUCL1	protein_coding	Nucleolin 1 [Source:UniProtKB/Swiss-Prot;Acc:Q9FVQ1]
	AT3G26180	0.000138310984763674	2.50040124850166	CYP71B20	protein_coding	Cytochrome P450 71B20 [Source:UniProtKB/Swiss-Prot;Acc:Q9LTM3]
	AT3G51670	0.000242970308145073	2.49995880034758	PATL6	protein_coding	Patellin-6 [Source:UniProtKB/Swiss-Prot;Acc:Q9SCU1]
	AT4G01390	0.00799928883519143	2.4955338817371		protein_coding	TRAF-like family protein [Source:UniProtKB/TrEMBL;Acc:F4JI18]
	AT3G07720	0.000927480164304433	2.49285129511707		protein_coding	AT3g07720/F17A17_6 [Source:UniProtKB/TrEMBL;Acc:Q9S7W4]
	AT1G69310	0.00345827417499684	2.49196288784534	WRKY57	protein_coding	At1g69310 [Source:UniProtKB/TrEMBL;Acc:Q147N6]
	AT1G47278	0.00109464629241653	2.4912884112024		protein_coding	Putative uncharacterized protein [Source:UniProtKB/TrEMBL;Acc:Q1G3Z3]
	AT2G22122	0.0039964040214903	2.49104910670693		protein_coding	At2g22122 [Source:UniProtKB/TrEMBL;Acc:Q8LF43]
	AT5G27700	0.00657245324743639	2.48906710534371	RPS21C	protein_coding	40S ribosomal protein S21 [Source:UniProtKB/TrEMBL;Acc:A0A178UBS9]
	AT4G04570	0.000877809682824212	2.48726541372504	CRK40	protein_coding	Cysteine-rich receptor-like protein kinase 40 [Source:UniProtKB/Swiss-Prot;Acc:Q9SYS3]
	ATMG00570	0.000134081927903985	2.4860630780178	ORFX	protein_coding	Sec-independent periplasmic protein translocase [Source:TAIR;Acc:ATMG00570]
	AT3G22120	0.00264850853573294	2.48374808391274	CWLP	protein_coding	Cell wall-plasma membrane linker protein [Source:UniProtKB/TrEMBL;Acc:A0A1I9LSA3]
	AT5G38980	0.000145913840384224	2.48352868828864		protein_coding	At5g38980 [Source:UniProtKB/TrEMBL;Acc:Q8GXY9]
	AT5G59180	0.00161631070217219	2.48310319269806	NRPB7	protein_coding	DNA-directed RNA polymerase II subunit 7 [Source:UniProtKB/Swiss-Prot;Acc:P38421]
	AT1G55040	0.00204388345986072	2.4824151196006		protein_coding	Putative uncharacterized protein F14C21.55 [Source:UniProtKB/TrEMBL;Acc:Q9C7M2]
	AT3G28480	4.78544264754116e-05	2.48151429773284		protein_coding	Oxoglutarate/iron-dependent oxygenase [Source:UniProtKB/TrEMBL;Acc:F4J0A6]
	AT3G08990	0.00415780670336553	2.4789934785605		protein_coding	Protein yippee-like At3g08990 [Source:UniProtKB/Swiss-Prot;Acc:Q9SR97]
	AT1G56210	0.00709735798654872	2.47846667366966	HIPP35	protein_coding	Heavy metal-associated isoprenylated plant protein 35 [Source:UniProtKB/Swiss-Prot;Acc:Q9C7J6]
	AT3G26160	0.00182658103725446	2.47842858208803	CYP71B17	protein_coding	Cytochrome P450 71B17 [Source:UniProtKB/Swiss-Prot;Acc:Q9LTM6]
	AT4G34340	0.00171894650084611	2.47824984152062	TAF8	protein_coding	Transcription initiation factor TFIID subunit 8 [Source:UniProtKB/Swiss-Prot;Acc:Q9SYZ9]
	AT5G20160	0.000330087708281896	2.477719153028		protein_coding	Ribosomal protein L7Ae/L30e/S12e/Gadd45 family protein [Source:UniProtKB/TrEMBL;Acc:F4K455]
	AT2G45590	8.31641132799876e-05	2.4764590936072		protein_coding	Receptor-like serine/threonine-protein kinase At2g45590 [Source:UniProtKB/Swiss-Prot;Acc:O64639]
	AT4G38495	0.000535874209317348	2.47329317888288		protein_coding	Chromatin-remodeling complex subunit [Source:UniProtKB/TrEMBL;Acc:Q8RWS0]
	AT1G74700	0.00195562180272076	2.47221576462599	TRZ1	protein_coding	At1g74700 [Source:UniProtKB/TrEMBL;Acc:Q1WW71]
	AT1G67070	0.00402961047374487	2.47186063444039	PMI2	protein_coding	Mannose-6-phosphate isomerase 2 [Source:UniProtKB/Swiss-Prot;Acc:Q9FZH5]
	AT2G26840	0.000325180433532493	2.46862970060457		protein_coding	unknown protein; FUNCTIONS IN: molecular_function unknown; INVOLVED IN: biological_process unknown; LOCATED IN: chloroplast; BEST Arabidopsis thaliana protein match is: unknown protein (TAIR:AT3G43910.1); Has 835 Blast hits to 835 proteins in 26 spe /.../Archae - 0; Bacteria - 25; Metazoa - 0; Fungi - 0; Plants - 40; Viruses - 2; Other Eukaryotes - 768 (source: NCBI BLink). [Source:TAIR;Acc:AT2G2…
	AT5G49510	8.31641132799876e-05	2.46812167742993	PFD3	protein_coding	Probable prefoldin subunit 3 [Source:UniProtKB/Swiss-Prot;Acc:P57741]
	AT1G61250	2.8771164446579e-05	2.46750393860611	SCAMP3	protein_coding	Secretory carrier-associated membrane protein 3 [Source:UniProtKB/Swiss-Prot;Acc:Q9M5P2]
	AT2G38730	0.000326368761902172	2.46706831689132	CYP22	protein_coding	Peptidyl-prolyl cis-trans isomerase CYP22 [Source:UniProtKB/Swiss-Prot;Acc:Q9ZVJ4]
	AT5G14930	0.000286045598472881	2.46687685921005	SAG101	protein_coding	Senescence-associated carboxylesterase 101 [Source:UniProtKB/Swiss-Prot;Acc:Q4F883]
	AT1G21000	0.00868549087942649	2.4668591846303		protein_coding	At1g21000/F9H16_1 [Source:UniProtKB/TrEMBL;Acc:Q93V70]
	AT3G27400	0.00463429213250119	2.46671992032028		protein_coding	Pectate lyase [Source:UniProtKB/TrEMBL;Acc:A0A1I9LNU6]
	AT1G23850	0.00535054172594716	2.46631318508252		protein_coding	Putative uncharacterized protein At1g23850 [Source:UniProtKB/TrEMBL;Acc:Q9LRA9]
	AT1G53030	0.00600234367918991	2.46318120892818	COX17-2	protein_coding	Cytochrome c oxidase copper chaperone 2 [Source:UniProtKB/Swiss-Prot;Acc:Q94FT1]
	AT3G26810	0.000739333260408124	2.46282796538996	AFB2	protein_coding	AFB2 [Source:UniProtKB/TrEMBL;Acc:A0A178VGF7]
	AT1G20140	0.00512858196332575	2.46266996805304	ASK4	protein_coding	SK4 [Source:UniProtKB/TrEMBL;Acc:A0A178W187]
	AT1G67400	0.00239425364668745	2.4621404235757		protein_coding	ELMO/CED-12 family protein [Source:UniProtKB/TrEMBL;Acc:F4HRW0]
	AT4G30330	0.00149106348350548	2.46011149495311		protein_coding	At4g30330 [Source:UniProtKB/TrEMBL;Acc:Q8LAK5]
	AT4G11000	0.0021319254721667	2.4588803280118		protein_coding	Ankyrin repeat family protein [Source:TAIR;Acc:AT4G11000]
	AT3G55880	0.00466586221560581	2.45711865957954	SUE4	protein_coding	SUE4 [Source:UniProtKB/TrEMBL;Acc:A0A178VE92]
	AT1G03620	0.00183972091521758	2.45674696834182		protein_coding	ELMO/CED-12 family protein [Source:TAIR;Acc:AT1G03620]
	AT1G48140	0.00136162502103338	2.45450962796856	DPMS3	protein_coding	DPMS3 [Source:UniProtKB/TrEMBL;Acc:A0A178WDH1]
	AT1G20696	0.00120834470449239	2.45358273161685	HMGB3	protein_coding	high mobility group B3 [Source:TAIR;Acc:AT1G20696]
	AT1G17610	6.3294079171415e-05	2.45303357061865	CHS1	protein_coding	Disease resistance protein CHS1 [Source:UniProtKB/Swiss-Prot;Acc:F4I902]
	AT5G52450	0.000498794445165558	2.45246305142811	DTX16	protein_coding	Protein DETOXIFICATION [Source:UniProtKB/TrEMBL;Acc:A0A178UMN3]
	AT1G17250	0.00933098675855709	2.45085867873626	AtRLP3	protein_coding	RLP3 [Source:UniProtKB/TrEMBL;Acc:A0A178WD64]
	AT1G74240	0.000811691117010846	2.45004824650134		protein_coding	Mitochondrial substrate carrier family protein [Source:UniProtKB/TrEMBL;Acc:Q8GYH1]
	AT1G69870	0.000134081927903985	2.44870308160608	NPF2.13	protein_coding	Protein NRT1/ PTR FAMILY 2.13 [Source:UniProtKB/Swiss-Prot;Acc:Q8RX77]
	AT5G62290	0.000967427448703936	2.44627728813027		protein_coding	Chloride conductance regulatory protein ICln [Source:UniProtKB/Swiss-Prot;Acc:Q9LVA7]
	AT5G14105	0.00481045589927904	2.44532321137037		protein_coding	At5g14105 [Source:UniProtKB/TrEMBL;Acc:Q8LEU9]
	AT5G38210	0.000523626406507435	2.44339367781478		protein_coding	Protein kinase family protein [Source:TAIR;Acc:AT5G38210]
	AT1G22640	0.000478780212679068	2.44297813522904	MYB3	protein_coding	MYB3 [Source:UniProtKB/TrEMBL;Acc:A0A178WFN1]
	AT1G68680	0.000972299491925685	2.4428630900569		protein_coding	At1g68680 [Source:UniProtKB/TrEMBL;Acc:Q8L9R6]
	AT5G42530	0.00244189483994131	2.44142921705488		protein_coding	Putative uncharacterized protein [Source:UniProtKB/TrEMBL;Acc:Q8W483]
[truncated: 929 more rows]
