# Supplementary material for: NuA4 and H2A.Z control environmental responses and autotrophic growth in Arabidopsis
Source: Nat Commun. 2022 Jan 12;13:277. doi: 10.1038/s41467-021-27882-5 (PMC8755797; doi:10.1038/s41467-021-27882-5)
Supplement: Supplementary file 8 — Supplementary Data 5 [file 41467_2021_27882_MOESM8_ESM.xlsx]

## Sheet: Atglk_up
	All nuclear genes showing at least 1.5- fold increase in transcript level in Atglk as determined by RNA-seq
	ID	FDR	Fold_change	Gene_name	Gene_type	Gene_description
	AT5G22430	0.000206440593216375	574.546421669873		protein_coding	Pollen Ole e 1 allergen and extensin family protein [Source:UniProtKB/TrEMBL;Acc:Q9FMQ8]
	AT5G33370	0.000289928693875868	249.22285234013		protein_coding	GDSL esterase/lipase At5g33370 [Source:UniProtKB/Swiss-Prot;Acc:Q8LB81]
	AT5G37940	0.000763336217466827	228.29784620615		protein_coding	AT5g37940/K18L3_100 [Source:UniProtKB/TrEMBL;Acc:Q9FKD2]
	AT1G62360	2.03319756237473e-05	195.935434715973	STM	protein_coding	Homeobox protein SHOOT MERISTEMLESS [Source:UniProtKB/Swiss-Prot;Acc:Q38874]
	AT2G20870	0.000949812052249878	160.826661370335		protein_coding	At2g20870 [Source:UniProtKB/TrEMBL;Acc:A6QRC7]
	AT1G11600	8.18507155278635e-05	152.634563704936	CYP77B1	protein_coding	Cytochrome P450 like protein [Source:UniProtKB/TrEMBL;Acc:Q9SAB7]
	AT4G16590	0.000614399907154733	152.587771235727	ATCSLA01	protein_coding	cellulose synthase-like A01 [Source:TAIR;Acc:AT4G16590]
	AT5G55720	3.483881479202e-05	135.509509281895		protein_coding	Putative pectate lyase 21 [Source:UniProtKB/Swiss-Prot;Acc:Q9FM66]
	AT1G62500	0.000174917248216913	129.608472680877		protein_coding	Bifunctional inhibitor/lipid-transfer protein/seed storage 2S albumin superfamily protein [Source:UniProtKB/TrEMBL;Acc:Q9SXE7]
	AT4G08150	0.000495587187463591	122.921229093618	KNAT1	protein_coding	Homeobox protein knotted-1-like 1 [Source:UniProtKB/Swiss-Prot;Acc:P46639]
	AT1G62940	0.0020585604775378	116.293843679773	4CLL1	protein_coding	4-coumarate--CoA ligase-like 1 [Source:UniProtKB/Swiss-Prot;Acc:Q9LQ12]
	AT1G44970	2.5804630477817e-05	116.089810752543	PER9	protein_coding	Peroxidase 9 [Source:UniProtKB/Swiss-Prot;Acc:Q96512]
	AT1G58430	6.97093237000047e-05	108.03457592888	RXF26	protein_coding	GDSL esterase/lipase At1g58430 [Source:UniProtKB/Swiss-Prot;Acc:Q9C648]
	AT3G11980	8.18148065453632e-05	107.883663160681	FAR2	protein_coding	Fatty acyl-CoA reductase [Source:UniProtKB/TrEMBL;Acc:A0A178VDD9]
	AT1G67990	0.000209529492168631	105.451898296964	TSM1	protein_coding	TSM1 [Source:UniProtKB/TrEMBL;Acc:A0A178W5L4]
	AT5G44620	0.000580107022431539	104.578328388597	CYP706A3	protein_coding	Cytochrome P450, family 706, subfamily A, polypeptide 3 [Source:UniProtKB/TrEMBL;Acc:Q9LU04]
	AT4G14080	0.000962811124870788	102.833508007185	A6	protein_coding	Probable glucan endo-1,3-beta-glucosidase A6 [Source:UniProtKB/Swiss-Prot;Acc:Q06915]
	AT4G29030	0.000206440593216375	99.6572025062625		protein_coding	Glycine-rich protein like [Source:UniProtKB/TrEMBL;Acc:Q9SZD3]
	AT2G42990	0.000127307370834084	97.8752521631217		protein_coding	GDSL esterase/lipase At2g42990 [Source:UniProtKB/Swiss-Prot;Acc:Q67ZI9]
	AT3G54340	0.00010940574927955	92.8127789744925	AP3	protein_coding	Floral homeotic protein APETALA 3 [Source:UniProtKB/Swiss-Prot;Acc:P35632]
	AT1G13710	3.483881479202e-05	92.439762856156	CYP78A5	protein_coding	Cytochrome P450 78A5 [Source:UniProtKB/Swiss-Prot;Acc:Q9LMX7]
	AT1G11080	0.000454775690099927	87.4865212197438	scpl31	protein_coding	Carboxypeptidase [Source:UniProtKB/TrEMBL;Acc:F4I7C9]
	AT4G28395	4.29737096269745e-05	85.88903979813	ATA7	protein_coding	Bifunctional inhibitor/lipid-transfer protein/seed storage 2S albumin superfamily protein [Source:TAIR;Acc:AT4G28395]
	AT1G33430	0.000934415660729648	81.7146820963786		protein_coding	Hexosyltransferase [Source:UniProtKB/TrEMBL;Acc:F4HR76]
	AT4G27570	0.000244299960383224	77.8913559422098	UGT79B3	protein_coding	UDP-glycosyltransferase 79B3 [Source:UniProtKB/Swiss-Prot;Acc:Q9T081]
	AT1G73330	0.00545607248903753	67.0032639735377	ATDR4	protein_coding	Dr4 protein [Source:UniProtKB/TrEMBL;Acc:Q39091]
	AT1G69120	0.0016304876080964	66.8610334946046	AP1	protein_coding	AP1 [Source:UniProtKB/TrEMBL;Acc:A0A178W846]
	AT5G62080	0.000932837688796711	66.0197095421319		protein_coding	Bifunctional inhibitor/lipid-transfer protein/seed storage 2S albumin superfamily protein [Source:UniProtKB/TrEMBL;Acc:Q8GT78]
	AT3G49110	0.00230220212423062	66.0113949013406	PER33	protein_coding	Peroxidase 33 [Source:UniProtKB/Swiss-Prot;Acc:P24101]
	AT2G35310	6.9750207254704e-05	64.6719794960191		protein_coding	B3 domain-containing protein At2g35310 [Source:UniProtKB/Swiss-Prot;Acc:Q5PNU4]
	AT5G20240	0.00364718094889584	60.0602915000767	PI	protein_coding	Floral homeotic protein PISTILLATA [Source:UniProtKB/Swiss-Prot;Acc:P48007]
	AT3G06220	4.82159011557618e-05	57.1537488465365		protein_coding	B3 domain-containing protein At3g06220 [Source:UniProtKB/Swiss-Prot;Acc:Q1PES7]
	AT5G13380	3.99282102823587e-05	56.4498440632982		protein_coding	Auxin-responsive GH3 family protein [Source:UniProtKB/TrEMBL;Acc:F4K2J6]
	AT2G33850	0.000614419108430472	55.3360475237452		protein_coding	E6-like protein [Source:UniProtKB/TrEMBL;Acc:P93019]
	AT5G52160	0.00632023411743163	52.4706028411994		protein_coding	At5g52160 [Source:UniProtKB/TrEMBL;Acc:Q9LTK4]
	AT3G08770	2.21494706837191e-05	51.116543662164	LTP6	protein_coding	Non-specific lipid-transfer protein [Source:UniProtKB/TrEMBL;Acc:F4IXC6]
	AT5G23940	1.54571044469734e-05	49.7489269114961	DCR	protein_coding	BAHD acyltransferase DCR [Source:UniProtKB/Swiss-Prot;Acc:Q9FF86]
	AT4G28680	0.000594055975292707	47.0230851763637	TYRDC	protein_coding	L-tyrosine decarboxylase [Source:TAIR;Acc:AT4G28680]
	AT5G59310	0.00551480053515205	46.9847637231734	LTP4	protein_coding	Non-specific lipid-transfer protein 4 [Source:UniProtKB/Swiss-Prot;Acc:Q9LLR6]
	AT5G21150	0.000141237615685074	46.8285203185971	AGO9	protein_coding	Protein argonaute 9 [Source:UniProtKB/Swiss-Prot;Acc:Q84VQ0]
	AT3G51590	0.00163004021053034	46.022860157706	LTP12	protein_coding	Non-specific lipid-transfer protein 12 [Source:UniProtKB/Swiss-Prot;Acc:Q9SCZ0]
	AT1G70260	0.000383698127711544	44.6756937583089		protein_coding	WAT1-related protein At1g70260 [Source:UniProtKB/Swiss-Prot;Acc:F4I5D5]
	AT2G42840	0.00286023722058126	42.3764867695088	PDF1	protein_coding	Protodermal factor 1 [Source:UniProtKB/Swiss-Prot;Acc:Q9S728]
	AT3G02310	0.000863647318976053	40.7813758781783	SEP2	protein_coding	SEP2 [Source:UniProtKB/TrEMBL;Acc:A0A178V680]
	AT5G63090	0.000110093693880029	38.8859129716745	LOB	protein_coding	LOB [Source:UniProtKB/TrEMBL;Acc:A0A178UKE6]
	AT2G39310	0.00186350469122265	37.8942628168242	JAL22	protein_coding	Jacalin-related lectin 22 [Source:UniProtKB/Swiss-Prot;Acc:O80950]
	AT4G12870	0.00321367301335114	35.868269399466		protein_coding	Gamma interferon responsive lysosomal thiol (GILT) reductase family protein [Source:UniProtKB/TrEMBL;Acc:Q8VY56]
	AT2G28780	0.00116277450900241	35.6763657125186		protein_coding	P-hydroxybenzoic acid efflux pump subunit [Source:UniProtKB/TrEMBL;Acc:Q84W96]
	AT5G62165	0.00151833883343837	33.933087984464	AGL42	protein_coding	MADS-box protein AGL42 [Source:UniProtKB/Swiss-Prot;Acc:Q9FIS1]
	AT3G11000	0.00154162541465472	33.3591004240302		protein_coding	DCD (Development and Cell Death) domain protein [Source:UniProtKB/TrEMBL;Acc:F4J517]
	AT2G24700	0.000963823061540657	32.9632399282381	REM10	protein_coding	B3 domain-containing protein REM10 [Source:UniProtKB/Swiss-Prot;Acc:P0DH85]
	AT1G47980	0.00720518856163916	31.4555075313025		protein_coding	unknown protein; FUNCTIONS IN: molecular_function unknown; INVOLVED IN: biological_process unknown; LOCATED IN: endomembrane system; EXPRESSED IN: 6 plant structures; EXPRESSED DURING: 4 anthesis, F mature embryo stage, petal differentiation and exp /.../ stage, E expanded cotyledon stage; BEST Arabidopsis thaliana protein match is: unknown protein (TAIR:AT3G62730.1); Has 169 Blast hits to 169 pr…
	AT4G16270	0.00114688905543709	29.1314868135505	PER40	protein_coding	Peroxidase 40 [Source:UniProtKB/Swiss-Prot;Acc:O23474]
	AT3G16450	0.00183260448573225	28.0931687019492	JAL33	protein_coding	Jacalin-related lectin 33 [Source:UniProtKB/Swiss-Prot;Acc:O04311]
	AT3G56220	0.00545607248903753	27.6876039756018		protein_coding	At3g56220 [Source:UniProtKB/TrEMBL;Acc:Q9LYM0]
	AT4G22513	0.000684851570495086	26.0346145630849		protein_coding	Bifunctional inhibitor/lipid-transfer protein/seed storage 2S albumin superfamily protein [Source:UniProtKB/TrEMBL;Acc:A8MQX6]
	AT5G62210	0.000379639589899246	25.6247303583736		protein_coding	Embryo-specific protein 3, (ATS3) [Source:UniProtKB/TrEMBL;Acc:Q9LVB5]
	AT2G15020	0.000983110384115717	25.3439827462018		protein_coding	At2g15020 [Source:UniProtKB/TrEMBL;Acc:Q9ZUK9]
	AT3G09260	0.000537841079284128	24.455133683988	BGLU23	protein_coding	PYK10 [Source:UniProtKB/TrEMBL;Acc:A0A178VCN3]
	AT5G52860	0.000312144749599251	24.1286314578424	ABCG8	protein_coding	ABC transporter G family member 8 [Source:UniProtKB/Swiss-Prot;Acc:Q9FLX5]
	AT1G69500	0.00981089851133636	23.5194334750245	CYP704B1	protein_coding	Cytochrome P450 704B1 [Source:UniProtKB/Swiss-Prot;Acc:Q9C788]
	AT3G28500	0.00043358420706837	22.6563608217296	RPP2C	protein_coding	60S acidic ribosomal protein P2-3 [Source:UniProtKB/Swiss-Prot;Acc:Q9LH85]
	AT3G61250	0.000865377980499578	22.6400470312833	AtMYB17	protein_coding	Transcription factor MYB41 [Source:UniProtKB/Swiss-Prot;Acc:Q9M2D9]
	AT3G13960	0.000594055975292707	22.3446191759916	GRF5	protein_coding	Growth-regulating factor 5 [Source:UniProtKB/Swiss-Prot;Acc:Q8L8A6]
	AT3G26330	0.0022126413933052	21.1132091883488	CYP71B37	protein_coding	Cytochrome P450 71B37 [Source:UniProtKB/Swiss-Prot;Acc:Q9LIP3]
	AT1G78865	0.00470308231491076	19.8859266213596		ncRNA
	AT4G37410	0.009625930334173	19.8039491975113	CYP81F4	protein_coding	Cytochrome P450 81F4 [Source:UniProtKB/Swiss-Prot;Acc:Q9SZU1]
	AT1G70510	0.00173546383243805	18.7607734378685	KNAT2	protein_coding	KNOTTED-like from Arabidopsis thaliana 2 [Source:TAIR;Acc:AT1G70510]
	AT5G57123	0.00777377446571856	18.524577078025		protein_coding	At5g57123 [Source:UniProtKB/TrEMBL;Acc:Q8LCB5]
	AT2G02850	0.000975974625071609	18.4883871288766	ARPN	protein_coding	Basic blue protein [Source:UniProtKB/Swiss-Prot;Acc:Q8LG89]
	AT5G50790	0.00370827938729515	17.6637673849487	SWEET10	protein_coding	Bidirectional sugar transporter SWEET10 [Source:UniProtKB/Swiss-Prot;Acc:Q9LUE3]
	AT3G05600	8.18148065453632e-05	16.8032728452251		protein_coding	Alpha/beta-Hydrolases superfamily protein [Source:UniProtKB/TrEMBL;Acc:Q9M9W5]
	AT4G00870	0.00274023550781588	16.5937646739369	BHLH14	protein_coding	Transcription factor bHLH14 [Source:UniProtKB/Swiss-Prot;Acc:O23090]
	AT1G63710	0.00036355120404943	15.6943521709318	CYP86A7	protein_coding	Cytochrome P450 86A7 [Source:UniProtKB/Swiss-Prot;Acc:Q9CAD6]
	AT1G03746	0.00393092301139496	15.3038895091904		snoRNA	snoRNA [Source:TAIR;Acc:AT1G03746]
	AT3G24463	0.00109927438394921	14.7137923417334		protein_coding	Nuclear transport factor 2 family protein [Source:UniProtKB/TrEMBL;Acc:A0A178V9P2]
	AT5G25880	0.00473790749587783	14.3845339066428	NADP-ME3	protein_coding	Malic enzyme [Source:UniProtKB/TrEMBL;Acc:A0A178UAR6]
	AT4G21590	0.00415793937273764	14.3000558199816	ENDO3	protein_coding	Endonuclease 3 [Source:UniProtKB/Swiss-Prot;Acc:Q8LDW6]
	AT5G60880	0.00514515898590106	14.2143334208678	BASL	protein_coding	Protein BREAKING OF ASYMMETRY IN THE STOMATAL LINEAGE [Source:UniProtKB/Swiss-Prot;Acc:Q5BPF3]
	AT1G24260	0.0013502003184606	14.1682680371563	SEP3	protein_coding	At1g24260 [Source:UniProtKB/TrEMBL;Acc:B4F7R9]
	AT5G57785	0.000614399907154733	13.6877313573636		protein_coding	At5g57785 [Source:UniProtKB/TrEMBL;Acc:Q8GY06]
	AT1G24020	8.85251453264236e-05	13.6621717139895	MLP423	protein_coding	MLP-like protein 423 [Source:UniProtKB/Swiss-Prot;Acc:Q93VR4]
	AT1G02800	0.00213512373757088	13.5579833437408	CEL2	protein_coding	Endoglucanase 1 [Source:UniProtKB/Swiss-Prot;Acc:Q9SRX3]
	AT2G19910	0.00368762538299833	13.4590424935125	RDR3	protein_coding	Probable RNA-dependent RNA polymerase 3 [Source:UniProtKB/Swiss-Prot;Acc:O82190]
	AT3G16410	0.00884154662707961	13.425338851935	NSP4	protein_coding	Nitrile-specifier protein 4 [Source:UniProtKB/Swiss-Prot;Acc:O04316]
	AT1G48660	0.005268368902855	12.8145855889017		protein_coding	Auxin-responsive GH3 family protein [Source:TAIR;Acc:AT1G48660]
	AT1G28290	8.03439249711868e-05	12.6186391873161	AGP31	protein_coding	Non-classical arabinogalactan protein 31 [Source:UniProtKB/Swiss-Prot;Acc:Q9FZA2]
	AT2G28790	0.000206440593216375	11.7902225015314		protein_coding	Pathogenesis-related thaumatin superfamily protein [Source:TAIR;Acc:AT2G28790]
	AT4G26255	0.00750992185637577	11.5747354301749		ncRNA	other RNA [Source:TAIR;Acc:AT4G26255]
	AT2G42800	0.0021591529721603	11.5148850332928	AtRLP29	protein_coding	RLP29 [Source:UniProtKB/TrEMBL;Acc:A0A178VT48]
	AT4G37810	0.00331092608126962	11.2990070369697	EPFL2	protein_coding	EPIDERMAL PATTERNING FACTOR-like protein 2 [Source:UniProtKB/Swiss-Prot;Acc:Q9T068]
	AT3G48240	0.000932430091854381	10.8809444344477		protein_coding	At3g48240 [Source:UniProtKB/TrEMBL;Acc:Q9STK4]
	AT4G02290	0.000922415252055294	10.3536950541377	AtGH9B13	protein_coding	Endoglucanase 17 [Source:UniProtKB/Swiss-Prot;Acc:O81416]
	AT4G11320	0.000218096011724443	10.2959708054121	RDL5	protein_coding	Probable cysteine protease RDL5 [Source:UniProtKB/Swiss-Prot;Acc:Q9SUS9]
	AT5G15800	0.0018451938717215	10.0676273854109	SEP1	protein_coding	K-box region and MADS-box transcription factor family protein [Source:UniProtKB/TrEMBL;Acc:F4KB90]
	AT3G04290	0.00163962157576778	9.96717594386205	LTL1	protein_coding	LTL1 [Source:UniProtKB/TrEMBL;Acc:A0A178VLC7]
	AT2G45480	0.00458670072575987	9.87124832745634	GRF9	protein_coding	Growth-regulating factor 9 [Source:UniProtKB/Swiss-Prot;Acc:Q8S9M3]
	AT1G34245	0.00906338530195609	9.74440629094502	EPF2	protein_coding	EPF2 [Source:UniProtKB/TrEMBL;Acc:A0A178W2V8]
	AT5G11930	0.00632023411743163	9.65961332060587	GRXC10	protein_coding	Glutaredoxin-C10 [Source:UniProtKB/Swiss-Prot;Acc:Q29PZ1]
	AT1G75580	0.00184169451385188	9.58822892491226		protein_coding	At1g75580 [Source:UniProtKB/TrEMBL;Acc:Q9LR00]
	AT5G45850	0.000918005213462961	9.21805857119204		protein_coding	Protein of unknown function (DUF688) [Source:TAIR;Acc:AT5G45850]
	AT5G47500	0.0026658848906871	9.14522494253964	PME68	protein_coding	Probable pectinesterase 68 [Source:UniProtKB/Swiss-Prot;Acc:Q8LPF3]
	AT3G60900	0.00368005281951867	9.12117037046973	FLA10	protein_coding	Fasciclin-like arabinogalactan protein 10 [Source:UniProtKB/Swiss-Prot;Acc:Q9LZX4]
	AT3G50170	0.00472499523822282	9.07206520953563		protein_coding	Putative uncharacterized protein F11C1_10 [Source:UniProtKB/TrEMBL;Acc:Q9S7S4]
	AT2G32530	0.000206440593216375	9.02667883596659	CSLB3	protein_coding	Cellulose synthase-like protein B3 [Source:UniProtKB/Swiss-Prot;Acc:Q8RX83]
	AT4G15248	0.00443448583652406	8.9059081633092	MIP1A	protein_coding	B-box domain protein 30 [Source:UniProtKB/Swiss-Prot;Acc:Q1G3I2]
	AT5G59780	1.72140454928488e-05	8.78763477577454	MYB59	protein_coding	Transcription factor MYB59 [Source:UniProtKB/Swiss-Prot;Acc:Q4JL84]
	AT1G76960	0.000903420139816486	8.46452132128374		protein_coding	F22K20.6 protein [Source:UniProtKB/TrEMBL;Acc:O49282]
	AT1G52030	0.000226107281915409	8.32190524436247	F-ATMBP	protein_coding	Myrosinase-binding protein 2 [Source:UniProtKB/Swiss-Prot;Acc:Q9SAV1]
	AT1G23380	0.000282923982228764	7.96148561438289	KNAT6	protein_coding	KNOTTED1-like homeobox gene 6 [Source:TAIR;Acc:AT1G23380]
	AT4G34400	0.00354129550571525	7.81173087462052		protein_coding	B3 domain-containing protein At4g34400 [Source:UniProtKB/Swiss-Prot;Acc:Q9SZ05]
	AT5G37300	0.000159655371861147	7.69559038144549	WSD1	protein_coding	O-acyltransferase (WSD1-like) family protein [Source:TAIR;Acc:AT5G37300]
	AT5G10930	0.000838803715912639	7.64132456398199	CIPK5	protein_coding	CBL-interacting serine/threonine-protein kinase 5 [Source:UniProtKB/Swiss-Prot;Acc:Q9LEU7]
	AT4G13210	0.00981089851133636	7.53079391233692		protein_coding	Putative pectate lyase 14 [Source:UniProtKB/Swiss-Prot;Acc:Q9SVQ6]
	AT4G15910	0.000362984689776228	7.43039449721277	ATDI21	protein_coding	DI21 [Source:UniProtKB/TrEMBL;Acc:A0A178UX68]
	AT1G12570	0.000732877106736955	7.36949758103586		protein_coding	At1g12570 [Source:UniProtKB/TrEMBL;Acc:Q66GI5]
	AT3G29639	0.0081223750299092	7.27726491933583		protein_coding	BEST Arabidopsis thaliana protein match is: SPOC domain / Transcription elongation factor S-II protein (TAIR:AT5G11430.1); Has 45 Blast hits to 45 proteins in 8 species: Archae - 0; Bacteria - 0; Metazoa - 0; Fungi - 0; Plants - 45; Viruses - 0; Oth /.../aryotes - 0 (source: NCBI BLink). [Source:TAIR;Acc:AT3G29639]
	AT3G01140	0.000289928693875868	7.05739405232052	MYB106	protein_coding	Myb domain protein 106 [Source:UniProtKB/TrEMBL;Acc:F4J2A8]
	AT5G25090	0.00333549904243858	7.0011375809868	ENODL13	protein_coding	ENODL13 [Source:UniProtKB/TrEMBL;Acc:A0A178U9R8]
	AT1G01600	0.000715307907117691	6.99401121367648	CYP86A4	protein_coding	Cytochrome P450 86A4 [Source:UniProtKB/Swiss-Prot;Acc:Q9LMM1]
	AT4G34550	0.0049359141717749	6.98180331221918		protein_coding	At4g34550 [Source:UniProtKB/TrEMBL;Acc:O65680]
	AT5G24780	0.00139466258659208	6.93545900185755	VSP1	protein_coding	Vegetative storage protein 1 [Source:UniProtKB/Swiss-Prot;Acc:O49195]
	AT3G28270	0.00374619436026776	6.80271605002886		protein_coding	UPF0496 protein At3g28270 [Source:UniProtKB/Swiss-Prot;Acc:Q9LHD9]
	AT3G16490	0.00573292488712625	6.68179592043376	IQD26	protein_coding	At3g16490 [Source:UniProtKB/TrEMBL;Acc:Q9LK76]
	AT1G78440	0.00594571299152178	6.29619700017098	GA2OX1	protein_coding	Gibberellin 2-beta-dioxygenase 1 [Source:UniProtKB/Swiss-Prot;Acc:Q8LEA2]
	AT3G51240	0.00304706736051683	6.15359044810955	F3H	protein_coding	Naringenin,2-oxoglutarate 3-dioxygenase [Source:UniProtKB/Swiss-Prot;Acc:Q9S818]
	AT1G63650	0.00873555350178788	6.11762583769975	BHLH2	protein_coding	EGL3 [Source:UniProtKB/TrEMBL;Acc:A0A178W1W8]
	AT5G50010	0.00453460820550116	6.09700130582881	BHLH145	protein_coding	Transcription factor bHLH145 [Source:UniProtKB/Swiss-Prot;Acc:Q9FGB0]
	AT3G55110	1.72140454928488e-05	6.06217575834167	ABCG18	protein_coding	ABC transporter G family member 18 [Source:UniProtKB/Swiss-Prot;Acc:Q9M2V5]
	AT3G52540	0.00817185632537582	6.014809922022	OFP18	protein_coding	Transcription repressor OFP18 [Source:UniProtKB/Swiss-Prot;Acc:Q9SVD5]
	AT5G08640	0.00314979257809617	5.99035641106873	FLS1	protein_coding	Flavonol synthase/flavanone 3-hydroxylase [Source:UniProtKB/Swiss-Prot;Acc:Q96330]
	AT4G10380	0.00481928486893499	5.8984733079998	NIP5-1	protein_coding	At4g10380 [Source:UniProtKB/TrEMBL;Acc:A3KPG0]
	AT4G38062	0.00937314559650265	5.87280893733479		protein_coding	Uncharacterized protein At4g38062 [Source:UniProtKB/Swiss-Prot;Acc:P0CB23]
	AT1G48100	0.000459553605401353	5.76978774869414		protein_coding	Polygalacturonase At1g48100 [Source:UniProtKB/Swiss-Prot;Acc:Q949Z1]
	AT4G31805	0.00255630880963229	5.70527468483644	POLAR	protein_coding	Protein POLAR LOCALIZATION DURING ASYMMETRIC DIVISION AND REDISTRIBUTION [Source:UniProtKB/Swiss-Prot;Acc:Q6NQ99]
	AT4G13800	5.45785438170495e-05	5.6619797180183		protein_coding	Probable magnesium transporter NIPA2 [Source:UniProtKB/Swiss-Prot;Acc:B3LFA3]
	AT3G21090	0.00535080032397362	5.65920878556261	ABCG15	protein_coding	ABC transporter G family member 15 [Source:UniProtKB/Swiss-Prot;Acc:Q8RWI9]
	AT3G61890	0.000147222772935062	5.63543735385879	ATHB-12	protein_coding	HB-12 [Source:UniProtKB/TrEMBL;Acc:A0A178VND2]
	AT3G10570	0.000428646831491377	5.63376861314109	CYP77A6	protein_coding	CYP77A6 [Source:UniProtKB/TrEMBL;Acc:A0A178VJY2]
	AT3G47420	0.00373808563599216	5.57596877894724	ATPS3	protein_coding	Putative glycerol-3-phosphate transporter 1 [Source:UniProtKB/Swiss-Prot;Acc:Q9C5L3]
	AT1G62540	0.00072431875018674	5.52951890051002	FMO GS-OX2	protein_coding	flavin-monooxygenase glucosinolate S-oxygenase 2 [Source:TAIR;Acc:AT1G62540]
	AT5G45960	0.00374619436026776	5.5064603122853		protein_coding	GDSL esterase/lipase At5g45960 [Source:UniProtKB/Swiss-Prot;Acc:Q9FJ40]
	AT5G27330	0.00245423935079306	5.49830115191654		protein_coding	Prefoldin chaperone subunit family protein [Source:UniProtKB/TrEMBL;Acc:F4K498]
	AT2G29090	0.00338532182210159	5.46051792137644	CYP707A2	protein_coding	Abscisic acid 8'-hydroxylase 2 [Source:UniProtKB/Swiss-Prot;Acc:O81077]
	AT1G24070	0.00393092301139496	5.42470112626887	CSLA10	protein_coding	Probable mannan synthase 10 [Source:UniProtKB/Swiss-Prot;Acc:Q9LR87]
	AT3G13061	0.00522690920301779	5.32172855743563		lncRNA	other RNA [Source:TAIR;Acc:AT3G13061]
	AT5G04950	0.001299220727685	5.31137331942231	NAS1	protein_coding	Nicotianamine synthase 1 [Source:UniProtKB/Swiss-Prot;Acc:Q9FF79]
	AT2G46790	0.00613594309218145	5.19307495109205	APRR9	protein_coding	Two-component response regulator-like APRR9 [Source:UniProtKB/Swiss-Prot;Acc:Q8L500]
	AT5G08000	0.00240677852845715	5.16085176125508	E13L3	protein_coding	glucan endo-1,3-beta-glucosidase-like protein 3 [Source:TAIR;Acc:AT5G08000]
	AT4G20320	8.53415617657439e-05	5.06619781109556		protein_coding	CTP synthase [Source:UniProtKB/TrEMBL;Acc:Q0WRY1]
	AT2G26180	0.000541025980719199	5.02115612816896	IQD6	protein_coding	At2g26180 [Source:UniProtKB/TrEMBL;Acc:O64852]
	AT2G45315	0.0098171103693031	4.92248213327158		lncRNA	other RNA [Source:TAIR;Acc:AT2G45315]
	AT5G60150	0.00528786632652029	4.92107624062429		protein_coding	unknown protein; Has 1807 Blast hits to 1807 proteins in 277 species: Archae - 0; Bacteria - 0; Metazoa - 736; Fungi - 347; Plants - 385; Viruses - 0; Other Eukaryotes - 339 (source: NCBI BLink). [Source:TAIR;Acc:AT5G60150]
	AT1G65710	0.00211176221596212	4.86054379776694		protein_coding	Uncharacterized protein At1g65710 [Source:UniProtKB/Swiss-Prot;Acc:Q5XVH5]
	AT5G67390	0.000863647318976053	4.85604417024541		protein_coding	At5g67390 [Source:UniProtKB/TrEMBL;Acc:Q9FN13]
	AT2G21210	0.000333658136635807	4.81822845855031		protein_coding	SAUR-like auxin-responsive protein family [Source:TAIR;Acc:AT2G21210]
	ENSRNA049757750	0.00199292384609693	4.81535468293422	ath-MIR163	pre_miRNA
	AT3G52910	0.005289003255078	4.73428554996376	GRF4	protein_coding	Growth-regulating factor 4 [Source:UniProtKB/Swiss-Prot;Acc:Q8L8A7]
	AT1G66540	0.00280426317544801	4.72300669781924		protein_coding	At1g66540 [Source:UniProtKB/TrEMBL;Acc:A2RVN3]
	AT3G45210	0.000653939007226144	4.70659592148598		protein_coding	AT3g45210/T14D3_150 [Source:UniProtKB/TrEMBL;Acc:Q9M1T8]
	AT1G53870	0.000745042917188143	4.59075971463941		protein_coding	Protein LURP-one-related 3 [Source:UniProtKB/Swiss-Prot;Acc:Q67XV7]
	AT1G62510	0.00041417160440267	4.56539684271915		protein_coding	At1g62510 [Source:UniProtKB/TrEMBL;Acc:Q9SXE6]
	AT1G18250	0.000260582479928143	4.53421118906132	ATLP-1	protein_coding	Pathogenesis-related thaumatin superfamily protein [Source:UniProtKB/TrEMBL;Acc:F4IAP1]
	AT5G59732	0.00880726071546242	4.52697008560024		lncRNA	other RNA [Source:TAIR;Acc:AT5G59732]
	AT1G44110	0.00114995498801736	4.50026426595215	CYCA1-1	protein_coding	CYCA1 [Source:UniProtKB/TrEMBL;Acc:A0A178W0H5]
	AT4G26150	0.00568684294966587	4.47335550154325	GATA22	protein_coding	Putative GATA transcription factor 22 [Source:UniProtKB/Swiss-Prot;Acc:Q9SZI6]
	AT5G56120	0.0054071250231795	4.46355195934925		protein_coding	At5g56120 [Source:UniProtKB/TrEMBL;Acc:Q6NPP2]
	AT5G23530	0.00168699681822024	4.45888503779493	CXE18	protein_coding	Probable carboxylesterase 18 [Source:UniProtKB/Swiss-Prot;Acc:Q9LT10]
	ENSRNA049757594	0.00840620984402073	4.45882756261505	ath-MIR167d	pre_miRNA
	AT3G03450	0.00649248244503929	4.42948304259679	RGL2	protein_coding	RGL2 [Source:UniProtKB/TrEMBL;Acc:A0A178VH73]
	AT4G30130	0.00745571839151105	4.42423658486191		protein_coding	DUF630 family protein (DUF630 and DUF632) [Source:UniProtKB/TrEMBL;Acc:Q9SZW6]
	AT5G20635	0.00802095773865721	4.41447075463222	GG3	protein_coding	Guanine nucleotide-binding protein subunit gamma 3 [Source:UniProtKB/Swiss-Prot;Acc:Q6AWT8]
	AT1G34060	0.00892192495570014	4.41325387953284	TAR4	protein_coding	Tryptophan aminotransferase-related protein 4 [Source:UniProtKB/Swiss-Prot;Acc:Q93Z38]
	AT4G37750	3.29252229367667e-05	4.38681034476382	ANT	protein_coding	AP2-like ethylene-responsive transcription factor ANT [Source:UniProtKB/Swiss-Prot;Acc:Q38914]
	AT4G38840	0.00403091613508852	4.37947691056739		protein_coding	At4g38840 [Source:UniProtKB/TrEMBL;Acc:Q9T0J2]
	AT3G15400	0.00560174092639291	4.33826931947166	ATA20	protein_coding	ATA20 protein [Source:UniProtKB/TrEMBL;Acc:Q9LD84]
	AT4G21760	0.00601069198204243	4.32949558301617	BGLU47	protein_coding	beta-glucosidase 47 [Source:TAIR;Acc:AT4G21760]
	AT5G07810	0.000761479140407914	4.32315538952594		protein_coding	SNF2 domain-containing protein / helicase domain-containing protein / HNH endonuclease domain-containing protein [Source:TAIR;Acc:AT5G07810]
	AT3G24460	0.00172920169403593	4.30611163495744		protein_coding	AT3g24470/MXP5_4 [Source:UniProtKB/TrEMBL;Acc:Q8VZI4]
	AT3G03130	0.00440101204082695	4.20736211770329		protein_coding	LisH domain-like protein [Source:UniProtKB/TrEMBL;Acc:Q9M9N2]
	AT5G48360	0.000390272357022095	4.19923179022403	FH9	protein_coding	Formin-like protein 9 [Source:UniProtKB/Swiss-Prot;Acc:Q8GX37]
	AT4G23800	0.000464783626046354	4.19648038421474	HMGB6	protein_coding	High mobility group B protein 6 [Source:UniProtKB/Swiss-Prot;Acc:Q9SUP7]
	AT5G56860	2.5804630477817e-05	4.18501571241209	GATA21	protein_coding	GATA transcription factor 21 [Source:UniProtKB/Swiss-Prot;Acc:Q5HZ36]
	AT1G54385	3.50798181678407e-05	4.1740021145657	SINE1	protein_coding	Protein SINE1 [Source:UniProtKB/Swiss-Prot;Acc:Q5XVI1]
	AT5G20670	0.0082228911108639	4.12597503645281		protein_coding	At5g20670 [Source:UniProtKB/TrEMBL;Acc:A6QR87]
	AT3G20260	0.000214433948224043	4.09968644242709		protein_coding	DUF1666 family protein (DUF1666) [Source:UniProtKB/TrEMBL;Acc:Q8L795]
	AT2G43800	0.000204379141771027	4.0942154101397	FH2	protein_coding	Formin-like protein [Source:UniProtKB/TrEMBL;Acc:A0A178VS83]
	AT1G70710	6.56411468830368e-05	4.09219603790193	CEL1	protein_coding	Endoglucanase 8 [Source:UniProtKB/Swiss-Prot;Acc:Q9CAC1]
	AT2G37300	0.00669138408568208	4.0443806015763		protein_coding	unknown protein; Has 93 Blast hits to 62 proteins in 29 species: Archae - 0; Bacteria - 6; Metazoa - 13; Fungi - 19; Plants - 25; Viruses - 0; Other Eukaryotes - 30 (source: NCBI BLink). [Source:TAIR;Acc:AT2G37300]
	AT5G54130	0.00365133357341757	4.03295899866623		protein_coding	At5g54130 [Source:UniProtKB/TrEMBL;Acc:Q8GUH8]
	AT5G66960	0.000823077316451897	4.00892572683418		protein_coding	Prolyl oligopeptidase family protein [Source:UniProtKB/TrEMBL;Acc:Q9FGD4]
	AT2G33793	0.00199292384609693	4.00432929204631		protein_coding	unknown protein; Has 35333 Blast hits to 34131 proteins in 2444 species: Archae - 798; Bacteria - 22429; Metazoa - 974; Fungi - 991; Plants - 531; Viruses - 0; Other Eukaryotes - 9610 (source: NCBI BLink). [Source:TAIR;Acc:AT2G33793]
	AT3G22880	0.000638204116714584	4.00261550630451	DMC1	protein_coding	Meiotic recombination protein DMC1 homolog [Source:UniProtKB/Swiss-Prot;Acc:Q39009]
	AT5G07280	0.00261709671889384	3.95757422302519	EMS1	protein_coding	Leucine-rich repeat receptor protein kinase EMS1 [Source:UniProtKB/Swiss-Prot;Acc:Q9LYN8]
	AT3G55660	0.00482830400996697	3.9467902629725	ROPGEF6	protein_coding	Rop guanine nucleotide exchange factor 6 [Source:UniProtKB/Swiss-Prot;Acc:Q9M056]
	AT4G25240	0.00282601193861793	3.9424926998065	SKS1	protein_coding	SKS1 [Source:UniProtKB/TrEMBL;Acc:A0A178UTC9]
	AT1G80080	0.000962811124870788	3.91310181262912	TMM	protein_coding	TMM [Source:UniProtKB/TrEMBL;Acc:A0A178WJY8]
	AT1G73620	0.00840414880440048	3.90619258676839		protein_coding	Pathogenesis-related thaumatin superfamily protein [Source:UniProtKB/TrEMBL;Acc:Q9C9U9]
	AT4G33270	0.00349197263848642	3.89162452965497	CDC20-1	protein_coding	Cell division cycle 20.1, cofactor of APC complex [Source:UniProtKB/Swiss-Prot;Acc:Q9SZA4]
	AT1G03410	0.00458670072575987	3.85774855042638	2A6	protein_coding	1-aminocyclopropane-1-carboxylate oxidase homolog 5 [Source:UniProtKB/Swiss-Prot;Acc:Q43383]
	AT5G43150	0.000540942472934823	3.85033916625324		protein_coding	At5g43150 [Source:UniProtKB/TrEMBL;Acc:Q9FMG8]
	AT3G61490	0.000597133098948486	3.82144021764083		protein_coding	Pectin lyase-like superfamily protein [Source:UniProtKB/TrEMBL;Acc:A0A1I9LS88]
	AT2G25060	0.0046454547352537	3.8203125839117	ENODL14	protein_coding	ENODL14 [Source:UniProtKB/TrEMBL;Acc:A0A178VWH0]
	AT2G01505	0.00442945247025945	3.81327874118586	CLE16	protein_coding	CLAVATA3/ESR (CLE)-related protein 16 [Source:UniProtKB/Swiss-Prot;Acc:Q8S8M2]
	AT5G62230	0.00220690388021817	3.78594097499789	ERL1	protein_coding	LRR receptor-like serine/threonine-protein kinase ERL1 [Source:UniProtKB/Swiss-Prot;Acc:C0LGW6]
	AT2G17620	0.00944847253837556	3.7225269131451	CYCB2-1	protein_coding	Cyclin-B2-1 [Source:UniProtKB/Swiss-Prot;Acc:Q39068]
	AT5G51600	0.00825806883829953	3.71787261392942	MAP65-3	protein_coding	65-kDa microtubule-associated protein 3 [Source:UniProtKB/Swiss-Prot;Acc:Q9FHM4]
	AT3G04775	0.00530089767205495	3.69721194775562		lncRNA
	AT1G60590	0.00286977023456303	3.63255362221304		protein_coding	Pectin lyase-like superfamily protein [Source:UniProtKB/TrEMBL;Acc:O22699]
	AT5G56490	0.00139466258659208	3.62827022959508	GULLO4	protein_coding	Probable L-gulonolactone oxidase 4 [Source:UniProtKB/Swiss-Prot;Acc:Q9FM82]
	AT5G51750	0.000676971678319447	3.61633350007417	SBT1.3	protein_coding	Subtilisin-like protease SBT1.3 [Source:UniProtKB/Swiss-Prot;Acc:Q9FLI4]
	AT5G57780	0.00160501243962181	3.61500186290222		protein_coding	At5g57780 [Source:UniProtKB/TrEMBL;Acc:Q9FJN6]
	AT2G01610	0.00909703133390035	3.60586952216231		protein_coding	At2g01610 [Source:UniProtKB/TrEMBL;Acc:Q9ZNU5]
	AT5G11590	0.0017756985317065	3.60384075286031	DREB3	protein_coding	Dehydration-responsive element-binding protein 3 [Source:UniProtKB/Swiss-Prot;Acc:Q9LYD3]
	AT3G26290	0.00218840972643405	3.59761871172086	CYP71B26	protein_coding	Cytochrome P450, family 71, subfamily B, polypeptide 26 [Source:UniProtKB/TrEMBL;Acc:A0A1I9LRI3]
	AT2G38110	0.00153594344923855	3.5943072979587	GPAT6	protein_coding	Glycerol-3-phosphate 2-O-acyltransferase 6 [Source:UniProtKB/Swiss-Prot;Acc:O80437]
	AT2G44940	0.00533624429538422	3.58379475992258	ERF034	protein_coding	Ethylene-responsive transcription factor ERF034 [Source:UniProtKB/Swiss-Prot;Acc:Q8LBQ7]
	AT3G48830	0.00605305889842065	3.57231578671271		protein_coding	tRNA nucleotidyltransferase/polyA polymerase family protein [Source:UniProtKB/TrEMBL;Acc:F4JF58]
	AT5G07690	0.0022686508056884	3.52822261658677	MYB29	protein_coding	Transcription factor MYB29 [Source:UniProtKB/Swiss-Prot;Acc:Q9FLR1]
	AT1G80370	0.00651064540288531	3.52662289552218	CYCA2-4	protein_coding	Cyclin-A2-4 [Source:UniProtKB/Swiss-Prot;Acc:Q9C968]
	AT3G23670	0.00472622277960701	3.52033716740479	KIN12B	protein_coding	Kinesin-like protein KIN-12B [Source:UniProtKB/Swiss-Prot;Acc:Q8L7Y8]
	AT4G24700	0.00163520258911868	3.51928251932597		protein_coding	Putative uncharacterized protein AT4g24700 [Source:UniProtKB/TrEMBL;Acc:Q9SB65]
	AT2G21320	0.00584479365080104	3.51012267479011	BBX18	protein_coding	B-box zinc finger protein 18 [Source:UniProtKB/Swiss-Prot;Acc:Q9SJU5]
	AT5G45920	0.00251338860341298	3.50958914275763		protein_coding	GDSL esterase/lipase At5g45920 [Source:UniProtKB/Swiss-Prot;Acc:Q6NMR9]
	AT3G22550	0.00156801997400697	3.50267415798955		protein_coding	NAD(P)H-quinone oxidoreductase subunit, putative (DUF581) [Source:UniProtKB/TrEMBL;Acc:Q8L471]
	AT4G01730	0.00415950313168134	3.47435854157921	PAT18	protein_coding	Protein S-acyltransferase 18 [Source:UniProtKB/Swiss-Prot;Acc:Q9M115]
	AT1G62710	0.000224279179523138	3.46138136577907	bVPE	protein_coding	Vacuolar-processing enzyme beta-isozyme [Source:UniProtKB/Swiss-Prot;Acc:Q39044]
	AT1G53070	0.00931195086083889	3.46059166464213		protein_coding	Lectin-like protein At1g53070 [Source:UniProtKB/Swiss-Prot;Acc:Q9LNN2]
	AT5G53486	0.00139466258659208	3.45507732235912		protein_coding	unknown protein; LOCATED IN: endomembrane system; Has 16 Blast hits to 16 proteins in 6 species: Archae - 0; Bacteria - 0; Metazoa - 0; Fungi - 0; Plants - 16; Viruses - 0; Other Eukaryotes - 0 (source: NCBI BLink). [Source:TAIR;Acc:AT5G53486]
	AT3G20440	0.00300999743670545	3.4516182513578	SBE3	protein_coding	1,4-alpha-glucan-branching enzyme 3, chloroplastic/amyloplastic [Source:UniProtKB/Swiss-Prot;Acc:D2WL32]
	AT2G41310	0.00221410913077335	3.44811968144329	ARR8	protein_coding	Two-component response regulator ARR8 [Source:UniProtKB/Swiss-Prot;Acc:O80365]
	AT2G03090	0.00332540479502761	3.44383291518338	EXPA15	protein_coding	EXPA15 [Source:UniProtKB/TrEMBL;Acc:A0A178VZP8]
	AT5G15530	0.00036355120404943	3.43430957464011	BCCP2	protein_coding	CAC1-B [Source:UniProtKB/TrEMBL;Acc:A0A178U9S1]
	AT3G12145	0.000170958457384527	3.41547011984913	FLR1	protein_coding	FTM4 [Source:UniProtKB/TrEMBL;Acc:A0A178V9V7]
	AT5G25475	0.000412557724731528	3.41237163986553		protein_coding	AP2/B3-like transcriptional factor family protein [Source:UniProtKB/TrEMBL;Acc:F4JWT6]
	AT5G50800	0.00444190954086657	3.41085002217292	SWEET13	protein_coding	Bidirectional sugar transporter SWEET [Source:UniProtKB/TrEMBL;Acc:A0A178UJY5]
	AT1G75640	0.00345147097643167	3.37799108163826		protein_coding	F10A5.16 [Source:UniProtKB/TrEMBL;Acc:Q9LR04]
	AT2G23000	0.000405642566721321	3.3678675450755	SCPL10	protein_coding	Scpl10 [Source:UniProtKB/TrEMBL;Acc:A0A178VYK6]
	AT1G54010	0.00819694703880288	3.34489514885428	GLL23	protein_coding	Inactive GDSL esterase/lipase-like protein 23 [Source:UniProtKB/Swiss-Prot;Acc:Q8W4H8]
	AT2G43445	0.00613594309218145	3.33924725264491		protein_coding	F-box/kelch-repeat protein At2g43445 [Source:UniProtKB/Swiss-Prot;Acc:Q0WRU9]
	AT1G05870	8.53415617657439e-05	3.33738434162609		protein_coding	At1g05870 [Source:UniProtKB/TrEMBL;Acc:Q9MA39]
	AT1G75240	0.0058164320727006	3.33039891647753	ZHD5	protein_coding	ZHD5 [Source:UniProtKB/TrEMBL;Acc:A0A178WFZ4]
	AT5G54510	0.00211702133210611	3.3282174325872	GH3.6	protein_coding	GH3.6 [Source:UniProtKB/TrEMBL;Acc:A0A178UBG0]
	AT2G34190	0.00999494091367745	3.32432116914613	NAT2	protein_coding	Nucleobase-ascorbate transporter 2 [Source:UniProtKB/Swiss-Prot;Acc:Q94C70]
	AT5G14580	0.00226395957534317	3.32312659540661	PNP2	protein_coding	Polyribonucleotide nucleotidyltransferase 2, mitochondrial [Source:UniProtKB/Swiss-Prot;Acc:Q9S7G6]
	AT4G03100	0.00510369642652635	3.31855412391533	ROPGAP2	protein_coding	Rho GTPase-activating protein 2 [Source:UniProtKB/Swiss-Prot;Acc:F4JI46]
	AT1G14900	0.00126794711768137	3.31142776259794	HMGA	protein_coding	HMG-Y-related protein A [Source:UniProtKB/Swiss-Prot;Acc:Q43386]
	AT1G10780	0.00879820030869242	3.30593534259805		protein_coding	F-box/RNI-like superfamily protein [Source:TAIR;Acc:AT1G10780]
	AT1G17190	0.00540931017926419	3.30544702383513	GSTU26	protein_coding	Glutathione S-transferase U26 [Source:UniProtKB/Swiss-Prot;Acc:Q9SHH8]
	AT3G17680	0.00690316343965307	3.2956553474683		protein_coding	Kinase interacting (KIP1-like) family protein [Source:UniProtKB/TrEMBL;Acc:F4J6D3]
	AT4G13370	0.00306788109144676	3.26832673510935		protein_coding	At4g13370 [Source:UniProtKB/TrEMBL;Acc:Q9T0K8]
	AT2G07170	0.00859951040463394	3.26523681431085	TOR1L2	protein_coding	TORTIFOLIA1-like protein 2 [Source:UniProtKB/Swiss-Prot;Acc:F4IK92]
	AT3G54710	0.0062647101673533	3.26016656877303	CDT1B	protein_coding	CDT1-like protein b [Source:UniProtKB/Swiss-Prot;Acc:Q9M1S9]
	AT5G57790	0.00252965366034995	3.25248678089681		protein_coding	unknown protein; Has 13 Blast hits to 11 proteins in 5 species: Archae - 0; Bacteria - 0; Metazoa - 0; Fungi - 0; Plants - 13; Viruses - 0; Other Eukaryotes - 0 (source: NCBI BLink). [Source:TAIR;Acc:AT5G57790]
	AT1G53140	0.00431064112727372	3.24020504318194	DRP5A	protein_coding	DRP5A [Source:UniProtKB/TrEMBL;Acc:A0A178WBH9]
	AT3G61880	0.00208695424561182	3.2338478582792	CYP78A9	protein_coding	Cytochrome p450 78a9 [Source:UniProtKB/TrEMBL;Acc:F4IX02]
	AT1G09450	0.00179145729691795	3.2153757285808	HASPIN	protein_coding	Serine/threonine-protein kinase haspin homolog [Source:UniProtKB/Swiss-Prot;Acc:O80528]
	AT3G14190	0.00843631399424203	3.20243247876595	PANS1	protein_coding	Protein PATRONUS 1 [Source:UniProtKB/Swiss-Prot;Acc:Q9LJG6]
	AT2G28620	0.0028331572588995	3.19890858188533		protein_coding	P-loop containing nucleoside triphosphate hydrolases superfamily protein [Source:TAIR;Acc:AT2G28620]
	AT1G21740	0.00152722103352305	3.17180940609439		protein_coding	DUF630 family protein, putative (DUF630 and DUF632) [Source:UniProtKB/TrEMBL;Acc:Q9XI02]
	AT4G19170	0.00426931365466622	3.16895857477762	CCD4	protein_coding	Probable carotenoid cleavage dioxygenase 4, chloroplastic [Source:UniProtKB/Swiss-Prot;Acc:O49675]
	AT2G38995	0.00197955441489477	3.16828204285863		protein_coding	O-acyltransferase (WSD1-like) family protein [Source:UniProtKB/TrEMBL;Acc:F4IU14]
	AT1G03780	0.00632023411743163	3.13752361822439	TPX2	protein_coding	Protein TPX2 [Source:UniProtKB/Swiss-Prot;Acc:F4I2H7]
	AT4G34860	0.00131700074855005	3.13677565066271	INVB	protein_coding	A/N-InvB [Source:UniProtKB/TrEMBL;Acc:A0A178V2X0]
	AT3G23890	0.00153779184090458	3.13281729231901	TOP2	protein_coding	DNA topoisomerase 2 [Source:UniProtKB/Swiss-Prot;Acc:P30182]
	AT1G50240	0.00154162541465472	3.12775555102545	TIO	protein_coding	Serine/threonine-protein kinase TIO [Source:UniProtKB/Swiss-Prot;Acc:Q2QAV0]
	AT1G49320	0.00906615235162015	3.12330075402136	USPL1	protein_coding	BURP domain protein USPL1 [Source:UniProtKB/Swiss-Prot;Acc:Q9XI99]
	AT5G49740	0.0018451938717215	3.1218768246348	FRO7	protein_coding	Ferric reduction oxidase 7, chloroplastic [Source:UniProtKB/Swiss-Prot;Acc:Q3KTM0]
	AT3G47500	0.00019850851770537	3.11151717827183	CDF3	protein_coding	Cyclic dof factor 3 [Source:UniProtKB/Swiss-Prot;Acc:Q8LFV3]
	AT4G23990	0.00458670072575987	3.10423573110419	CSLG3	protein_coding	Cellulose synthase-like protein G3 [Source:UniProtKB/Swiss-Prot;Acc:Q0WVN5]
	AT2G19650	0.00728668284059083	3.10041503606092		protein_coding	Cysteine/Histidine-rich C1 domain family protein [Source:UniProtKB/TrEMBL;Acc:Q9ZUM8]
	AT4G14550	0.00365089722076684	3.0951689244561	IAA14	protein_coding	indole-3-acetic acid inducible 14 [Source:TAIR;Acc:AT4G14550]
	AT3G52360	0.00249839974845786	3.05749067543059		protein_coding	Putative uncharacterized protein [Source:UniProtKB/TrEMBL;Acc:Q9FT46]
	AT3G53190	8.98957285484748e-05	3.0505866043247		protein_coding	Pectate lyase [Source:UniProtKB/TrEMBL;Acc:Q56XU8]
	AT2G25880	0.00370827938729515	3.04764597912858	AtAUR2	protein_coding	ataurora2 [Source:TAIR;Acc:AT2G25880]
	AT3G26932	0.00574324097691537	3.04328559061715	DRB3	protein_coding	Double-stranded RNA-binding protein 3 [Source:UniProtKB/Swiss-Prot;Acc:Q9LJF5]
	AT5G06150	0.00391014533783135	3.04021799225878	CYCB1-2	protein_coding	Cyclin-B1-2 [Source:UniProtKB/Swiss-Prot;Acc:Q39067]
	AT1G58520	0.000675933625998214	3.03742768078009	RXW8	protein_coding	CSC1-like protein RXW8 [Source:UniProtKB/Swiss-Prot;Acc:F4IBD7]
	AT1G17920	0.00745571839151105	3.03652212324069	HDG12	protein_coding	Putative uncharacterized protein At1g17920 (Fragment) [Source:UniProtKB/TrEMBL;Acc:C0SUW2]
	AT4G17880	0.00249862243959658	3.03139984339451	MYC4	protein_coding	Transcription factor MYC4 [Source:UniProtKB/Swiss-Prot;Acc:O49687]
	AT1G78170	0.0099732527554629	3.02023304894655		protein_coding	E3 ubiquitin-protein ligase [Source:UniProtKB/TrEMBL;Acc:Q84JP5]
	AT3G06030	0.000413898382414039	3.00588944753206	ANP3	protein_coding	Mitogen-activated protein kinase kinase kinase 3 [Source:UniProtKB/Swiss-Prot;Acc:O22042]
	AT1G55020	0.00508593908924574	3.00140953821735	LOX1	protein_coding	Linoleate 9S-lipoxygenase 1 [Source:UniProtKB/Swiss-Prot;Acc:Q06327]
	AT1G18330	0.00865468480745723	2.9932756981919	RVE7	protein_coding	Protein REVEILLE 7 [Source:UniProtKB/Swiss-Prot;Acc:B3H5A8]
	AT2G47180	0.00194765128020774	2.99055626281304	GOLS1	protein_coding	Galactinol synthase 1 [Source:UniProtKB/Swiss-Prot;Acc:O22893]
	AT5G10946	0.00622754534188512	2.98710579060101		protein_coding	unknown protein; FUNCTIONS IN: molecular_function unknown; INVOLVED IN: biological_process unknown; LOCATED IN: endomembrane system; Has 30201 Blast hits to 17322 proteins in 780 species: Archae - 12; Bacteria - 1396; Metazoa - 17338; Fungi - 3422; /.../ - 5037; Viruses - 0; Other Eukaryotes - 2996 (source: NCBI BLink). [Source:TAIR;Acc:AT5G10946]
	AT2G40475	0.00871895200804489	2.97298391835715		protein_coding	Expressed protein [Source:UniProtKB/TrEMBL;Acc:Q8RYE6]
	AT3G07860	0.00257381945719068	2.96947325709357	SNRNP25	protein_coding	Ubiquitin-like superfamily protein [Source:UniProtKB/TrEMBL;Acc:A0A178V8D0]
	AT1G45191	7.54591126997327e-05	2.96302722177347	BGLU1	protein_coding	Glycosyl hydrolase superfamily protein [Source:TAIR;Acc:AT1G45191]
	AT1G72670	0.0095538111179177	2.94446259805677	iqd8	protein_coding	At1g72670 [Source:UniProtKB/TrEMBL;Acc:Q9CAI2]
	AT2G29680	0.00128423152186757	2.93584297122796	CDC6	protein_coding	Cell division control protein 6 homolog [Source:UniProtKB/Swiss-Prot;Acc:O82387]
	AT2G30420	0.00181865294265255	2.93404538127044	ETC2	protein_coding	MYB-like transcription factor ETC2 [Source:UniProtKB/Swiss-Prot;Acc:Q84RD1]
	AT1G25510	0.00607325680770705	2.92758893540425		protein_coding	Eukaryotic aspartyl protease family protein [Source:UniProtKB/TrEMBL;Acc:Q9C6M0]
	AT5G13840	0.00913538217446602	2.92219959727432	FZR3	protein_coding	Protein FIZZY-RELATED 3 [Source:UniProtKB/Swiss-Prot;Acc:Q8LPL5]
	AT4G00480	0.00652003903354045	2.90816762120805	ATMYC1	protein_coding	Basic helix-loop-helix (BHLH) DNA-binding superfamily protein [Source:UniProtKB/TrEMBL;Acc:F4JHC4]
	AT3G05030	0.00328445306732817	2.90336232064885	NHX2	protein_coding	Sodium/hydrogen exchanger [Source:UniProtKB/TrEMBL;Acc:A0A178VK10]
	AT1G05835	0.00777218088503057	2.89133869605807		protein_coding	Uncharacterized protein At1g05835 [Source:UniProtKB/Swiss-Prot;Acc:A8MS78]
	AT1G51460	0.00372446844005097	2.8752739776136	ABCG13	protein_coding	ABC transporter G family member 13 [Source:UniProtKB/Swiss-Prot;Acc:Q9C8J8]
	AT5G44560	0.00178010744807329	2.86903016098213	VPS2.2	protein_coding	Vacuolar protein sorting-associated protein 2 homolog 2 [Source:UniProtKB/Swiss-Prot;Acc:Q0WTY4]
	AT4G23020	0.000250078502493958	2.85548748960034		protein_coding	unknown protein; BEST Arabidopsis thaliana protein match is: unknown protein (TAIR:AT4G11780.1); Has 146 Blast hits to 146 proteins in 40 species: Archae - 0; Bacteria - 16; Metazoa - 17; Fungi - 4; Plants - 67; Viruses - 20; Other Eukaryotes - 22 ( /.../: NCBI BLink). [Source:TAIR;Acc:AT4G23020]
	AT1G10640	0.00331092608126962	2.84566819433371		protein_coding	Pectin lyase-like superfamily protein [Source:UniProtKB/TrEMBL;Acc:F4I5U6]
	AT3G51280	0.00878349853481608	2.83602331695564		protein_coding	Protein POLLENLESS 3-LIKE 2 [Source:UniProtKB/Swiss-Prot;Acc:Q9SD20]
	AT1G13245	0.00543926811558214	2.8251724592246	RTFL17	protein_coding	At1g13245 [Source:UniProtKB/TrEMBL;Acc:Q9SAF8]
	AT5G28030	0.00603814585076767	2.82168312725892	DES1	protein_coding	Bifunctional cystathionine gamma-lyase/cysteine synthase [Source:UniProtKB/Swiss-Prot;Acc:F4K5T2]
	AT2G41000	0.00221410913077335	2.82124506789833		protein_coding	Chaperone DnaJ-domain superfamily protein [Source:UniProtKB/TrEMBL;Acc:B3H694]
	AT5G43403	0.00827873002797052	2.80769263538024		ncRNA	other RNA [Source:TAIR;Acc:AT5G43403]
	AT2G36630	0.000648903776437066	2.79726869371965		protein_coding	Sulfite exporter TauE/SafE family protein 4 [Source:UniProtKB/Swiss-Prot;Acc:Q8S9J0]
	AT3G49900	0.00355346400456048	2.79556332141649		protein_coding	Phototropic-responsive NPH3 family protein [Source:UniProtKB/TrEMBL;Acc:F4IZ87]
	AT2G41370	0.00642936725160388	2.78215891043431	NPR5	protein_coding	Regulatory protein NPR5 [Source:UniProtKB/Swiss-Prot;Acc:Q9ZVC2]
	AT5G37010	0.00106161286455232	2.7779793500053		protein_coding	At5g37010 [Source:UniProtKB/TrEMBL;Acc:Q9FGV2]
	AT5G25580	0.00558265450165804	2.76988464376364		protein_coding	Putative uncharacterized protein At5g25580 [Source:UniProtKB/TrEMBL;Acc:Q84JN0]
	AT1G59540	0.00764390345632723	2.76892114379649	KIN7N	protein_coding	Kinesin-like protein KIN-7N [Source:UniProtKB/Swiss-Prot;Acc:Q9S7P3]
	AT1G78960	0.00264894456489409	2.7593467375191	LUP2	protein_coding	Amyrin synthase LUP2 [Source:UniProtKB/Swiss-Prot;Acc:Q8RWT0]
	AT5G65480	0.0034680389596467	2.75033046354131		protein_coding	AT5g65480/K19O4_1 [Source:UniProtKB/TrEMBL;Acc:Q9LSM6]
	AT3G27350	0.00179237320868162	2.73974074135591		protein_coding	Transcriptional regulator ATRX-like protein [Source:UniProtKB/TrEMBL;Acc:F4IWH1]
	AT4G10955	0.00150689336097488	2.73745700905982		protein_coding	GDSL esterase/lipase At4g10955 [Source:UniProtKB/Swiss-Prot;Acc:Q680C0]
	AT5G19740	0.00282478166602617	2.72715391813252	LAMP1	protein_coding	Probable glutamate carboxypeptidase LAMP1 [Source:UniProtKB/Swiss-Prot;Acc:Q7Y228]
	AT4G31810	0.000139107521323711	2.7170689049649		protein_coding	3-hydroxyisobutyryl-CoA hydrolase-like protein 2, mitochondrial [Source:UniProtKB/Swiss-Prot;Acc:Q8RXN4]
	AT3G58650	0.00941764024439723	2.71663590562234		protein_coding	GPI-anchored adhesin-like protein [Source:UniProtKB/TrEMBL;Acc:Q9M2F2]
	AT4G27010	0.00395308922295089	2.71470067825517		protein_coding	CONTAINS InterPro DOMAIN/s: Ribosome 60S biogenesis N-terminal (InterPro:IPR021714); BEST Arabidopsis thaliana protein match is: unknown protein (TAIR:AT1G72270.1); Has 30201 Blast hits to 17322 proteins in 780 species: Archae - 12; Bacteria - 1396; /.../oa - 17338; Fungi - 3422; Plants - 5037; Viruses - 0; Other Eukaryotes - 2996 (source: NCBI BLink). [Source:TAIR;Acc:AT4G27010]
	AT3G50840	0.00904522356327865	2.71468540316434		protein_coding	BTB/POZ domain-containing protein At3g50840 [Source:UniProtKB/Swiss-Prot;Acc:Q8LPQ3]
	AT3G18960	0.00273551380901988	2.70712902523146		protein_coding	B3 domain-containing protein At3g18960 [Source:UniProtKB/Swiss-Prot;Acc:Q84R27]
	AT5G60210	0.00181865294265255	2.70531767134067	RIP5	protein_coding	ROP interactive partner 5 [Source:TAIR;Acc:AT5G60210]
	AT3G57040	0.000293030465700561	2.70022819107853	ARR9	protein_coding	Two-component response regulator ARR9 [Source:UniProtKB/Swiss-Prot;Acc:O80366]
	AT2G47240	0.000544224158502532	2.69711295854433	LACS1	protein_coding	Long chain acyl-CoA synthetase 1 [Source:UniProtKB/Swiss-Prot;Acc:O22898]
	AT5G67200	0.00302026057544433	2.69445914339423		protein_coding	Probable inactive receptor kinase At5g67200 [Source:UniProtKB/Swiss-Prot;Acc:Q93Y06]
	AT5G24990	0.00924611007685995	2.68963875117741		protein_coding	Enhanced disease resistance-like protein (DUF1336) [Source:UniProtKB/TrEMBL;Acc:Q94AK1]
	AT5G54670	0.00360382963133081	2.68572776406519	KIN14N	protein_coding	Kinesin-like protein [Source:UniProtKB/TrEMBL;Acc:A0A178UTF4]
	AT2G31270	0.00550997702595021	2.68325654904058	CDT1A	protein_coding	CDT1-like protein a, chloroplastic [Source:UniProtKB/Swiss-Prot;Acc:Q9SJW9]
	AT1G76240	0.00867082633084026	2.67925456265688		protein_coding	At1g76240 [Source:UniProtKB/TrEMBL;Acc:Q501A3]
	AT5G06550	0.00453460820550116	2.67884605678838		protein_coding	F-box protein At5g06550 [Source:UniProtKB/Swiss-Prot;Acc:Q67XX3]
	AT3G03060	0.00345147097643167	2.67263825170649		protein_coding	P-loop containing nucleoside triphosphate hydrolases superfamily protein [Source:UniProtKB/TrEMBL;Acc:Q0WVF7]
	AT4G36380	0.00202320266384723	2.67096693826168	ROT3	protein_coding	ROT3 [Source:UniProtKB/TrEMBL;Acc:A0A178V4B0]
	AT3G13510	0.000334216923054833	2.65423962617225		protein_coding	AT3g13510/MRP15_15 [Source:UniProtKB/TrEMBL;Acc:Q9LJE0]
	AT4G38960	0.00228463765588915	2.65028713751926		protein_coding	B-box type zinc finger family protein [Source:UniProtKB/TrEMBL;Acc:F4JUJ1]
	AT4G32980	0.0015711247108746	2.64488250620278	ATH1	protein_coding	Homeobox protein ATH1 [Source:UniProtKB/Swiss-Prot;Acc:P48731]
	AT4G21880	0.00405568036218269	2.6442186152528		protein_coding	Pentatricopeptide repeat-containing protein At4g21880, mitochondrial [Source:UniProtKB/Swiss-Prot;Acc:O49711]
	AT4G05520	0.000732877106736955	2.63360905584895	EHD2	protein_coding	EH domain-containing protein 2 [Source:UniProtKB/Swiss-Prot;Acc:B3LF48]
	AT4G05410	0.00745571839151105	2.62434918374498	YAO	protein_coding	U3 snoRNP-associated protein-like YAO [Source:UniProtKB/Swiss-Prot;Acc:Q9M0V4]
	AT1G44760	0.00520777177616423	2.61691502900557		protein_coding	Adenine nucleotide alpha hydrolases-like superfamily protein [Source:TAIR;Acc:AT1G44760]
	AT2G32590	0.00278507722836691	2.61548212434707	CAPH	protein_coding	Condensin complex subunit 2 [Source:UniProtKB/Swiss-Prot;Acc:Q564K3]
	AT1G16520	0.0020492644772876	2.61368140861528		protein_coding	At1g16520 [Source:UniProtKB/TrEMBL;Acc:Q9SA50]
	AT1G02205	0.00587323139186534	2.61286007518321	CER1	protein_coding	Fatty acid hydroxylase superfamily [Source:TAIR;Acc:AT1G02205]
	AT4G21270	0.00594234551249938	2.6080567153708	KIN14C	protein_coding	Kinesin-like protein KIN-14C [Source:UniProtKB/Swiss-Prot;Acc:Q07970]
	AT1G64970	0.00441041043795458	2.58703570774157	VTE4	protein_coding	Tocopherol O-methyltransferase, chloroplastic [Source:UniProtKB/Swiss-Prot;Acc:Q9ZSK1]
	AT3G04140	0.0062647101673533	2.58402146922432		protein_coding	Ankyrin repeat family protein [Source:UniProtKB/TrEMBL;Acc:Q9M8X0]
	AT1G67750	0.00097304060478315	2.58060678387363		protein_coding	Probable pectate lyase 5 [Source:UniProtKB/Swiss-Prot;Acc:Q9FXD8]
	AT1G02730	0.00545607248903753	2.57488160212828	CSLD5	protein_coding	Cellulose synthase-like protein D5 [Source:UniProtKB/Swiss-Prot;Acc:Q9SRW9]
	AT4G15830	0.00848397467828424	2.57143281171086		protein_coding	ARM repeat superfamily protein [Source:UniProtKB/TrEMBL;Acc:F4JKW9]
	AT5G25590	0.00136865971153575	2.54750544715911		protein_coding	DNA ligase (DUF630 and DUF632) [Source:UniProtKB/TrEMBL;Acc:Q8RWW9]
	AT3G16420	0.00636599457381584	2.53841407741963	PBP1	protein_coding	PYK10-binding protein 1 [Source:UniProtKB/Swiss-Prot;Acc:O04314]
	AT1G79160	0.00820962010851749	2.53248139539602		protein_coding	Filamentous hemagglutinin transporter [Source:UniProtKB/TrEMBL;Acc:Q84JL6]
	AT1G14600	0.00689793817868427	2.53138212439607		protein_coding	Putative Myb family transcription factor At1g14600 [Source:UniProtKB/Swiss-Prot;Acc:Q700D9]
	AT4G38060	0.00338399739741677	2.52921764549181		protein_coding	AT4G38060 protein [Source:UniProtKB/TrEMBL;Acc:Q93VQ7]
	AT1G14440	0.00628991183499955	2.52732318248712	ZHD4	protein_coding	Zinc-finger homeodomain protein 4 [Source:UniProtKB/Swiss-Prot;Acc:Q9M9S0]
	AT1G58280	0.00316618074661687	2.522666506926		protein_coding	Phosphoglycerate mutase-like protein 2 [Source:UniProtKB/Swiss-Prot;Acc:F4IBB2]
	AT2G37630	0.00147523156010765	2.51858319096267	AS1	protein_coding	Transcription factor AS1 [Source:UniProtKB/Swiss-Prot;Acc:O80931]
	AT4G34680	0.00206257912617739	2.51573269866744	GATA3	protein_coding	GATA transcription factor [Source:UniProtKB/TrEMBL;Acc:A0A178V3Y9]
	AT3G05830	0.00575867971821376	2.49768849198887		protein_coding	Spindle pole body component-like protein [Source:UniProtKB/TrEMBL;Acc:F4J8J0]
	AT2G26330	0.00253952522369981	2.49283994059015	ERECTA	protein_coding	LRR receptor-like serine/threonine-protein kinase ERECTA [Source:UniProtKB/Swiss-Prot;Acc:Q42371]
	AT3G27220	0.00376353893283945	2.48735337734864		protein_coding	Kelch repeat-containing protein At3g27220 [Source:UniProtKB/Swiss-Prot;Acc:Q9LK31]
	AT1G33110	0.00689793817868427	2.4781501176558	DTX21	protein_coding	Protein DETOXIFICATION [Source:UniProtKB/TrEMBL;Acc:A0A178WPH4]
	AT1G69252	0.0028331572588995	2.47050925006035		ncRNA	other RNA [Source:TAIR;Acc:AT1G69252]
	AT4G14770	0.00745571839151105	2.46885466566756	TCX2	protein_coding	Protein tesmin/TSO1-like CXC 2 [Source:UniProtKB/Swiss-Prot;Acc:F4JIF5]
	AT2G34720	0.000918005213462961	2.46761832298866	NFYA4	protein_coding	Nuclear transcription factor Y subunit A-4 [Source:UniProtKB/Swiss-Prot;Acc:Q8VY64]
	AT1G15570	0.0018451938717215	2.46046577512605	CYCA2-3	protein_coding	CYCA2 [Source:UniProtKB/TrEMBL;Acc:A0A178WNJ4]
	AT3G21260	0.00326619932267697	2.45961471693967	GLTP3	protein_coding	Glycolipid transfer protein 3 [Source:UniProtKB/Swiss-Prot;Acc:Q9LU33]
	AT4G00820	0.00233289733275285	2.45834874996254	iqd17	protein_coding	IQ-domain 17 [Source:UniProtKB/TrEMBL;Acc:F4JHN2]
	AT5G37020	0.00218435963101233	2.44674902559845	ARF8	protein_coding	Auxin response factor [Source:UniProtKB/TrEMBL;Acc:A0A178UFA9]
	AT1G70300	0.000611140223882409	2.44167122226916	POT6	protein_coding	Potassium transporter 6 [Source:UniProtKB/Swiss-Prot;Acc:Q8W4I4]
	AT1G69160	0.00536055730890045	2.43037829308011		protein_coding	Protein BIG GRAIN 1-like E [Source:UniProtKB/Swiss-Prot;Acc:Q93Z37]
	AT2G24120	0.00773682128856871	2.42995531455728	RPOT3	protein_coding	DNA-directed RNA polymerase 3, chloroplastic [Source:UniProtKB/Swiss-Prot;Acc:O24600]
	AT4G03210	0.00796111703104696	2.42145730148952	XTH9	protein_coding	Xyloglucan endotransglucosylase/hydrolase [Source:UniProtKB/TrEMBL;Acc:A0A178V222]
	AT5G60910	0.00274812482217866	2.41756098340845	AGL8	protein_coding	Agamous-like MADS-box protein AGL8 [Source:UniProtKB/Swiss-Prot;Acc:Q38876]
	AT3G48350	0.00941764024439723	2.4169592685527	CEP3	protein_coding	KDEL-tailed cysteine endopeptidase CEP3 [Source:UniProtKB/Swiss-Prot;Acc:Q9STL5]
	AT1G02690	0.0028331572588995	2.40866486775386	IMPA-6	protein_coding	Importin subunit alpha [Source:UniProtKB/TrEMBL;Acc:F4HXL3]
	AT1G30530	0.000206440593216375	2.40330425439003	UGT78D1	protein_coding	Glycosyltransferase (Fragment) [Source:UniProtKB/TrEMBL;Acc:W8PVA4]
	AT5G05240	0.00174887664270524	2.40021758582369		protein_coding	Uncharacterised conserved protein (UCP030365) [Source:TAIR;Acc:AT5G05240]
	AT3G12170	0.00716758571386452	2.39878288867474		protein_coding	Chaperone DnaJ-domain superfamily protein [Source:UniProtKB/TrEMBL;Acc:A0A1I9LLP0]
	AT1G68490	0.00298632723073561	2.3908380451409		protein_coding	At1g68490 [Source:UniProtKB/TrEMBL;Acc:Q9CA32]
	AT3G11964	0.00817185632537582	2.39069598527958	RRP5	protein_coding	rRNA biogenesis protein RRP5 [Source:UniProtKB/Swiss-Prot;Acc:F4J8K6]
	AT3G60520	0.000502188856908878	2.38856855777078		protein_coding	At3g60520 [Source:UniProtKB/TrEMBL;Acc:Q9M207]
	AT3G46370	0.00218290032352321	2.38161547701909		protein_coding	Leucine-rich repeat protein kinase family protein [Source:UniProtKB/TrEMBL;Acc:Q9SNA0]
	AT1G19540	0.00796111703104696	2.37593969798908		protein_coding	At1g19540 [Source:UniProtKB/TrEMBL;Acc:Q29PX7]
	AT4G15640	0.00536252620605795	2.36166519930713		protein_coding	Adenylyl cyclase [Source:UniProtKB/TrEMBL;Acc:Q1JPP0]
	AT2G18220	0.00984965712023185	2.35719671404659		protein_coding	Nucleolar complex protein 2 homolog [Source:UniProtKB/Swiss-Prot;Acc:Q9ZPV5]
	AT1G71340	0.00571058114839459	2.34943162076489	GDPD4	protein_coding	Glycerophosphodiester phosphodiesterase GDPD4 [Source:UniProtKB/Swiss-Prot;Acc:F4I8H8]
	AT4G02850	0.00418343557180926	2.33980552563395		protein_coding	At4g02850 [Source:UniProtKB/TrEMBL;Acc:Q66GM9]
	AT1G22160	0.00349197263848642	2.33944813395546		protein_coding	Putative uncharacterized protein [Source:UniProtKB/TrEMBL;Acc:Q8VY80]
	AT3G57940	0.00690625760386724	2.33216144533832		protein_coding	RNA cytidine acetyltransferase 2 [Source:UniProtKB/Swiss-Prot;Acc:Q9M2Q4]
	AT5G56850	0.000976904944580755	2.33096352488265		protein_coding	unknown protein; EXPRESSED IN: 21 plant structures; EXPRESSED DURING: 13 growth stages; Has 35333 Blast hits to 34131 proteins in 2444 species: Archae - 798; Bacteria - 22429; Metazoa - 974; Fungi - 991; Plants - 531; Viruses - 0; Other Eukaryotes - /.../(source: NCBI BLink). [Source:TAIR;Acc:AT5G56850]
	AT1G77280	0.00393092301139496	2.33063319315026		protein_coding	Protein kinase protein with adenine nucleotide alpha hydrolases-like domain [Source:TAIR;Acc:AT1G77280]
	AT5G02180	0.00151363397949325	2.32474732934351	AVT1D	protein_coding	Amino acid transporter AVT1D [Source:UniProtKB/Swiss-Prot;Acc:Q8GYS4]
	AT1G79530	0.00156607969855928	2.31926984295569	GAPCP1	protein_coding	Glyceraldehyde-3-phosphate dehydrogenase GAPCP1, chloroplastic [Source:UniProtKB/Swiss-Prot;Acc:Q9SAJ6]
	AT1G73360	0.00395308922295089	2.31224787726517	HDG11	protein_coding	Homeobox-leucine zipper protein HDG11 [Source:UniProtKB/Swiss-Prot;Acc:Q9FX31]
	AT4G29360	0.00340757106130435	2.30501455058041		protein_coding	O-Glycosyl hydrolases family 17 protein [Source:TAIR;Acc:AT4G29360]
	AT3G44750	0.00169085312914432	2.30143137426645	HDT1	protein_coding	Histone deacetylase HDT1 [Source:UniProtKB/Swiss-Prot;Acc:Q9FVE6]
	AT1G33260	0.00263201058008278	2.29990562245377		protein_coding	Probable receptor-like protein kinase At1g33260 [Source:UniProtKB/Swiss-Prot;Acc:P0DKI6]
	AT1G22640	0.00265250622709049	2.29412889814228	MYB3	protein_coding	MYB3 [Source:UniProtKB/TrEMBL;Acc:A0A178WFN1]
	AT5G02230	0.00950409672741187	2.2896268159952		protein_coding	Haloacid dehalogenase-like hydrolase (HAD) superfamily protein [Source:TAIR;Acc:AT5G02230]
	AT1G32930	0.00818963932704164	2.28633719775171	GALT31A	protein_coding	Beta-1,6-galactosyltransferase GALT31A [Source:UniProtKB/Swiss-Prot;Acc:Q9MAP8]
	AT5G67260	0.000433005690561594	2.27390116992922	CYCD3;2	protein_coding	CYCLIN D3;2 [Source:TAIR;Acc:AT5G67260]
	AT5G07180	0.00122941973501699	2.26524057545485	ERL2	protein_coding	LRR receptor-like serine/threonine-protein kinase ERL2 [Source:UniProtKB/Swiss-Prot;Acc:Q6XAT2]
	AT1G73590	0.00501332612365785	2.26331774379639	PIN1	protein_coding	Auxin efflux carrier component [Source:UniProtKB/TrEMBL;Acc:A0A178WFG7]
	AT1G36280	0.00953575887137493	2.25769633307536		protein_coding	Adenylosuccinate lyase [Source:UniProtKB/TrEMBL;Acc:Q8GUN7]
	AT5G43020	0.00335418874805618	2.25730140417588		protein_coding	Leucine-rich repeat protein kinase family protein [Source:UniProtKB/TrEMBL;Acc:Q9FMI2]
	AT2G34260	0.00370827938729515	2.25319606004049	WDR55	protein_coding	WD repeat-containing protein 55 [Source:UniProtKB/Swiss-Prot;Acc:O80775]
	AT2G43650	0.0049359141717749	2.23344014344228	EMB2777	protein_coding	Putative uncharacterized protein At2g43650 [Source:UniProtKB/TrEMBL;Acc:Q8L3P4]
	AT5G17700	0.00725492701296266	2.23242427084585	DTX25	protein_coding	Protein DETOXIFICATION [Source:UniProtKB/TrEMBL;Acc:A0A178UJQ3]
	AT5G51540	0.00632023411743163	2.2313974387624	OCT1	protein_coding	Probable mitochondrial intermediate peptidase, mitochondrial [Source:UniProtKB/Swiss-Prot;Acc:F4KDA5]
	AT2G36350	0.00530852938507081	2.22678888547414	KIPK2	protein_coding	Serine/threonine-protein kinase KIPK2 [Source:UniProtKB/Swiss-Prot;Acc:Q9SJM3]
	AT4G33400	0.00767156745147807	2.22636606097054		protein_coding	Dem-like protein [Source:UniProtKB/TrEMBL;Acc:Q9SZB7]
	AT1G56110	0.000531883647981378	2.22561501346646	NOP56	protein_coding	At1g56110/T6H22_9 [Source:UniProtKB/TrEMBL;Acc:Q9SGT7]
	AT1G25470	0.00665283303811554	2.22525073439282	ERF116	protein_coding	Ethylene-responsive transcription factor ERF116 [Source:UniProtKB/Swiss-Prot;Acc:Q8GW17]
	AT4G23620	0.0082228911108639	2.223322948937		protein_coding	Ribosomal protein L25/Gln-tRNA synthetase, anti-codon-binding domain-containing protein [Source:UniProtKB/TrEMBL;Acc:F4JPA3]
	AT2G36570	0.00488589786934339	2.21226352382173	PXC1	protein_coding	Leucine-rich repeat receptor-like protein kinase PXC1 [Source:UniProtKB/Swiss-Prot;Acc:Q9SJQ1]
	AT5G11510	0.00484348687096845	2.20378615855566	MYB3R4	protein_coding	Transcription factor MYB3R-4 [Source:UniProtKB/Swiss-Prot;Acc:Q94FL9]
	AT4G11060	0.00948979866243178	2.19958025942139	MTSSB	protein_coding	Single-stranded DNA-binding protein, mitochondrial [Source:UniProtKB/Swiss-Prot;Acc:Q84J78]
	AT1G48460	0.00708430317942707	2.19777727178414		protein_coding	At1g48460 [Source:UniProtKB/TrEMBL;Acc:Q5PNY9]
	AT5G63550	0.00507685068527824	2.1907529248528		protein_coding	DEK domain-containing chromatin associated protein [Source:UniProtKB/TrEMBL;Acc:Q9FFQ8]
	AT3G21300	0.00216025872067583	2.18251931199133		protein_coding	RNA methyltransferase family protein [Source:UniProtKB/TrEMBL;Acc:Q9LU28]
	AT3G09720	0.0022686508056884	2.1780009483463	RH57	protein_coding	DEAD-box ATP-dependent RNA helicase 57 [Source:UniProtKB/Swiss-Prot;Acc:Q84TG1]
	AT5G22740	0.000645752691999576	2.17751980402899	CSLA2	protein_coding	Glycosyltransferase (Fragment) [Source:UniProtKB/TrEMBL;Acc:W8PUD8]
	AT5G23750	0.00610094482913518	2.17662898416282		protein_coding	Remorin family protein [Source:TAIR;Acc:AT5G23750]
	AT5G27395	0.00640738547401882	2.17407705307984		protein_coding	Mitochondrial inner membrane translocase complex, subunit Tim44-related protein [Source:UniProtKB/TrEMBL;Acc:Q8GXP7]
	AT5G03190	0.00255630880963229	2.16987166232541	CPUORF47	protein_coding	Peptide upstream protein [Source:UniProtKB/TrEMBL;Acc:A8MQH8]
	AT5G66750	0.00857682143669318	2.1686019286496	DDM1	protein_coding	ATP-dependent DNA helicase DDM1 [Source:UniProtKB/Swiss-Prot;Acc:Q9XFH4]
	AT5G53120	0.00393092301139496	2.15262123782094	SPDS3	protein_coding	Spermidine synthase 3 [Source:UniProtKB/TrEMBL;Acc:F4KJ05]
	AT3G17840	0.00543127026037455	2.14963287695886	RLK902	protein_coding	Probable inactive receptor kinase RLK902 [Source:UniProtKB/Swiss-Prot;Acc:Q9LVI6]
	AT4G04940	0.00213512373757088	2.13988815582188		protein_coding	Putative WD-repeat membrane protein [Source:UniProtKB/TrEMBL;Acc:Q93YS7]
	AT5G48240	0.00360382963133081	2.13833691508962		protein_coding	unknown protein; FUNCTIONS IN: molecular_function unknown; INVOLVED IN: biological_process unknown; LOCATED IN: nucleolus; EXPRESSED IN: cultured cell; CONTAINS InterPro DOMAIN/s: Protein of unknown function DUF1665 (InterPro:IPR012459); Has 402 Bla /.../s to 382 proteins in 162 species: Archae - 0; Bacteria - 4; Metazoa - 139; Fungi - 111; Plants - 54; Viruses - 1; Other Eukaryotes - 93 (source:…
	AT5G11240	0.0095538111179177	2.13785399945933		protein_coding	At5g11240 [Source:UniProtKB/TrEMBL;Acc:B5X503]
	AT5G17270	0.00237222371560533	2.13670844648833		protein_coding	Protein prenylyltransferase superfamily protein [Source:UniProtKB/TrEMBL;Acc:Q9FFI4]
	AT5G24760	0.00150875891134396	2.13303598918269		protein_coding	Alcohol dehydrogenase-like 6 [Source:UniProtKB/Swiss-Prot;Acc:Q8LEB2]
	AT1G73390	0.00338532182210159	2.12811826296891		protein_coding	At1g73390 [Source:UniProtKB/TrEMBL;Acc:Q9FX34]
	AT5G37630	0.00755501558801058	2.12769766359182	EMB2656	protein_coding	ARM repeat superfamily protein [Source:UniProtKB/TrEMBL;Acc:F4K790]
	AT3G61750	0.00833836203041775	2.11602855159424		protein_coding	Cytochrome b561 and DOMON domain-containing protein At3g61750 [Source:UniProtKB/Swiss-Prot;Acc:Q9M363]
	AT2G34450	0.00365152596944005	2.11273859108181		protein_coding	HMG-box (high mobility group) DNA-binding family protein [Source:TAIR;Acc:AT2G34450]
	AT1G60810	0.00130485934757736	2.11023853611589	ACLA-2	protein_coding	ATP-citrate synthase alpha chain protein 2 [Source:UniProtKB/Swiss-Prot;Acc:O22718]
	AT2G47490	0.00314257726844446	2.10805857778209	NDT1	protein_coding	Nicotinamide adenine dinucleotide transporter 1, chloroplastic [Source:UniProtKB/Swiss-Prot;Acc:O22261]
	AT5G59970	0.00720518856163916	2.0994202013173		protein_coding	Histone H4 [Source:UniProtKB/TrEMBL;Acc:A0A178VF54]
	AT5G02050	0.00186177689674912	2.08848123460277		protein_coding	At5g02050 [Source:UniProtKB/TrEMBL;Acc:Q9LZM6]
	AT1G06720	0.00689793817868427	2.0870431774352		protein_coding	P-loop containing nucleoside triphosphate hydrolases superfamily protein [Source:TAIR;Acc:AT1G06720]
	AT2G26840	0.00504436879113462	2.08648408723813		protein_coding	unknown protein; FUNCTIONS IN: molecular_function unknown; INVOLVED IN: biological_process unknown; LOCATED IN: chloroplast; BEST Arabidopsis thaliana protein match is: unknown protein (TAIR:AT3G43910.1); Has 835 Blast hits to 835 proteins in 26 spe /.../Archae - 0; Bacteria - 25; Metazoa - 0; Fungi - 0; Plants - 40; Viruses - 2; Other Eukaryotes - 768 (source: NCBI BLink). [Source:TAIR;Acc:AT2G2…
	AT5G25130	0.00883189081445422	2.08034073945149	CYP71B12	protein_coding	Cytochrome P450 71B12 [Source:UniProtKB/Swiss-Prot;Acc:Q9ZU07]
	AT5G10400	0.000978085444251952	2.07897613821285	HTR1	protein_coding	Histone H3 [Source:UniProtKB/TrEMBL;Acc:A0A178WG20]
	AT2G29310	0.00632023411743163	2.07756435650961		protein_coding	Tropinone reductase homolog At2g29310 [Source:UniProtKB/Swiss-Prot;Acc:Q9ZW14]
	AT3G61610	0.00817185632537582	2.07251008204006		protein_coding	Galactose mutarotase-like superfamily protein [Source:UniProtKB/TrEMBL;Acc:Q9M308]
	AT5G13320	0.00685898590250346	2.07152263541615	PBS3	protein_coding	Auxin-responsive GH3 family protein [Source:TAIR;Acc:AT5G13320]
	AT1G66730	0.0064429051843158	2.06774772222741	LIG6	protein_coding	DNA ligase 6 [Source:UniProtKB/Swiss-Prot;Acc:F4HPZ9]
	AT3G14000	0.00150875891134396	2.06649771759637	BRXL2	protein_coding	BRX-LIKE2 [Source:UniProtKB/TrEMBL;Acc:A0A178VEV0]
	AT4G21650	0.00883189081445422	2.06631320744381	SBT3.13	protein_coding	Subtilisin-like protease SBT3.13 [Source:UniProtKB/Swiss-Prot;Acc:Q8GUK4]
	AT4G09510	0.001299220727685	2.06624630710212	CINV2	protein_coding	Alkaline/neutral invertase CINV2 [Source:UniProtKB/Swiss-Prot;Acc:Q67XD9]
	AT1G63810	0.00840414880440048	2.06568357249648		protein_coding	Nucleolar protein [Source:UniProtKB/TrEMBL;Acc:Q0WVM5]
	AT3G23580	0.00156924803635281	2.05949670393413	RNR2A	protein_coding	Ribonucleoside-diphosphate reductase small chain A [Source:UniProtKB/Swiss-Prot;Acc:P50651]
	AT1G19650	0.00365133357341757	2.05761424861727	SFH4	protein_coding	Phosphatidylinositol/phosphatidylcholine transfer protein SFH4 [Source:UniProtKB/Swiss-Prot;Acc:F4HP88]
	AT5G13520	0.00536252620605795	2.04755828355849	LKHA4	protein_coding	Leukotriene A-4 hydrolase homolog [Source:UniProtKB/Swiss-Prot;Acc:Q9FY49]
	AT2G33620	0.000893894366162127	2.04712233128739	AHL10	protein_coding	AT-hook motif nuclear-localized protein 10 [Source:UniProtKB/Swiss-Prot;Acc:O22812]
	AT2G29320	0.00101614401477877	2.04316513091208		protein_coding	Tropinone reductase homolog At2g29320 [Source:UniProtKB/Swiss-Prot;Acc:Q9ZW15]
	AT1G60270	0.0095538111179177	2.04262372393373	BGLU6	protein_coding	Putative beta-glucosidase 6 [Source:UniProtKB/Swiss-Prot;Acc:Q682B4]
	AT1G02870	0.00530561938496327	2.03731796650671		protein_coding	At1g02870 [Source:UniProtKB/TrEMBL;Acc:Q8RWK5]
	AT3G23000	0.00298632723073561	2.03298624988295	CIPK7	protein_coding	CBL-interacting serine/threonine-protein kinase 7 [Source:UniProtKB/Swiss-Prot;Acc:Q9XIW0]
	AT3G26410	0.00386155243918771	2.03129025642432	TRM11	protein_coding	Putative uncharacterized protein At3g26410 [Source:UniProtKB/TrEMBL;Acc:Q9LIN4]
	AT4G28740	0.00247564735873794	2.03074712177428		protein_coding	FUNCTIONS IN: molecular_function unknown; INVOLVED IN: biological_process unknown; LOCATED IN: chloroplast; EXPRESSED IN: 21 plant structures; EXPRESSED DURING: 13 growth stages; CONTAINS InterPro DOMAIN/s: Protein of unknown function DUF3493 (Inter /.../R021883); BEST Arabidopsis thaliana protein match is: tetratricopeptide repeat (TPR)-containing protein (TAIR:AT1G02910.1); Has 30201 Blast hits…
	AT3G05345	0.00161361419969839	2.02902507246536		protein_coding	Chaperone DnaJ-domain superfamily protein [Source:UniProtKB/TrEMBL;Acc:F4J794]
	AT4G03090	0.0057424286222512	2.01768811949553	NDX	protein_coding	Nodulin homeobox [Source:UniProtKB/Swiss-Prot;Acc:F4JI44]
	AT2G25355	0.00938725139206781	2.01637090069715		protein_coding	At2g25350/F13B15.1 [Source:UniProtKB/TrEMBL;Acc:Q94AW9]
	AT2G25080	0.0028331572588995	2.01191006464962	GPX1	protein_coding	Phospholipid hydroperoxide glutathione peroxidase 1, chloroplastic [Source:UniProtKB/Swiss-Prot;Acc:P52032]
	AT1G49580	0.00401771308522798	2.00531339090144	CRK8	protein_coding	CDPK-related kinase 8 [Source:UniProtKB/Swiss-Prot;Acc:Q9FX86]
	AT2G29200	0.005268368902855	2.00395232872316	APUM1	protein_coding	Pumilio homolog 1 [Source:UniProtKB/Swiss-Prot;Acc:Q9ZW07]
	AT5G57410	0.00375702305376389	2.00133560881753		protein_coding	Afadin/alpha-actinin-binding protein [Source:UniProtKB/TrEMBL;Acc:F4KAN9]
	AT3G18600	0.00981089851133636	1.99432675295489	RH51	protein_coding	DEAD-box ATP-dependent RNA helicase 51 [Source:UniProtKB/Swiss-Prot;Acc:Q9LIH9]
	AT2G27510	0.009982708106373	1.99019313444585	FD3	protein_coding	Ferredoxin [Source:UniProtKB/TrEMBL;Acc:A0A178VWS0]
	AT1G30600	0.00879646281104018	1.98235455171132	SBT2.1	protein_coding	Subtilisin-like protease SBT2.1 [Source:UniProtKB/Swiss-Prot;Acc:Q9SA75]
	AT5G54630	0.00360382963133081	1.98022007216485		protein_coding	AT5g54630/MRB17_13 [Source:UniProtKB/TrEMBL;Acc:Q9FIU1]
	AT5G55180	0.00555056128461793	1.9767643964087		protein_coding	O-Glycosyl hydrolases family 17 protein [Source:UniProtKB/TrEMBL;Acc:F4K3D8]
	AT4G34160	0.00328445306732817	1.97120585188307	CYCD3-1	protein_coding	Cyclin-D3-1 [Source:UniProtKB/Swiss-Prot;Acc:P42753]
	AT4G32710	0.00586741351738971	1.97023361052403	PERK14	protein_coding	PERK14 [Source:UniProtKB/TrEMBL;Acc:A0A178V367]
	AT4G21060	0.00665283303811554	1.96870897451454		protein_coding	Galactosyltransferase family protein [Source:UniProtKB/TrEMBL;Acc:F4JIK9]
	AT3G14890	0.00846530300452553	1.96717686068623	ZDP	protein_coding	Polynucleotide 3'-phosphatase ZDP [Source:UniProtKB/Swiss-Prot;Acc:Q84JE8]
	AT5G08180	0.00123066642897205	1.96497737492933		protein_coding	H/ACA ribonucleoprotein complex subunit 2-like protein [Source:UniProtKB/Swiss-Prot;Acc:Q9LEY9]
	AT1G17690	0.00430143728500372	1.96295068447168	NOF1	protein_coding	Putative uncharacterized protein At1g17690 [Source:UniProtKB/TrEMBL;Acc:Q8H1E7]
	AT1G73750	0.00433247268758627	1.96056713282667		protein_coding	Uncharacterised conserved protein UCP031088, alpha/beta hydrolase [Source:TAIR;Acc:AT1G73750]
	AT5G54280	0.00336404892056246	1.95530540955944	VIII-2	protein_coding	Myosin-2 [Source:UniProtKB/Swiss-Prot;Acc:F4K0A6]
	AT4G31120	0.00151363397949325	1.9551868029396	PMRT15	protein_coding	Protein arginine N-methyltransferase 1.5 [Source:UniProtKB/Swiss-Prot;Acc:Q8GWT4]
	AT1G72970	0.000404929691735187	1.95363749593304	HTH	protein_coding	HTH [Source:UniProtKB/TrEMBL;Acc:A0A178WG21]
	AT1G15440	0.00823940207689488	1.9527018590586	PWP2	protein_coding	Periodic tryptophan protein 2 [Source:UniProtKB/Swiss-Prot;Acc:Q8VYZ5]
	AT5G62710	0.00416582836874	1.95253874839363		protein_coding	Leucine-rich repeat protein kinase family protein [Source:UniProtKB/TrEMBL;Acc:Q8GX94]
	AT2G18900	0.00413298653564927	1.95063676528141		protein_coding	Transducin/WD40 repeat-like superfamily protein [Source:UniProtKB/TrEMBL;Acc:F4IRI1]
	AT5G48030	0.00726792259367776	1.9493113666224	GFA2	protein_coding	GFA2 [Source:UniProtKB/TrEMBL;Acc:A0A178UJR3]
	AT2G35120	0.00349197263848642	1.94075827053894	GDH2	protein_coding	Glycine cleavage system H protein 2, mitochondrial [Source:UniProtKB/Swiss-Prot;Acc:O82179]
	AT1G48570	0.0077493228651521	1.93935087927726		protein_coding	Putative uncharacterized protein At1g48570 [Source:UniProtKB/TrEMBL;Acc:Q9LP67]
	AT2G31410	0.00481928486893499	1.93706882946286		protein_coding	Coiled-coil protein [Source:UniProtKB/TrEMBL;Acc:Q9SIC8]
	AT1G72040	0.00804692997274839	1.93425149250623		protein_coding	At1g72040 [Source:UniProtKB/TrEMBL;Acc:Q501D4]
	AT2G47160	0.00677837815918786	1.92978556140584	BOR1	protein_coding	HCO3-transporter family [Source:UniProtKB/TrEMBL;Acc:A8MS82]
	AT5G53770	0.00233082767138597	1.92711117921417		protein_coding	Nucleotidyltransferase family protein [Source:UniProtKB/TrEMBL;Acc:Q84WU1]
	AT3G54720	0.0069167803481766	1.9221000276852	AMP1	protein_coding	Probable glutamate carboxypeptidase AMP1 [Source:UniProtKB/Swiss-Prot;Acc:Q9M1S8]
	AT5G56740	0.00622754534188512	1.92090022940702	HAG2	protein_coding	At5g56740 [Source:UniProtKB/TrEMBL;Acc:Q1JPN3]
	AT3G17465	0.00800715686412759	1.91390794898945	RPL3B	protein_coding	50S ribosomal protein L3-2, chloroplastic [Source:UniProtKB/Swiss-Prot;Acc:Q9LRN8]
	AT5G09300	0.00857059156135599	1.90938839580376		protein_coding	2-oxoisovalerate dehydrogenase subunit alpha 2, mitochondrial [Source:UniProtKB/Swiss-Prot;Acc:Q84JL2]
	AT3G52920	0.00660575254544438	1.90765234734546		protein_coding	Putative uncharacterized protein [Source:UniProtKB/TrEMBL;Acc:Q8L9S7]
	AT5G60690	0.00282615283154655	1.90483072247075	REV	protein_coding	Homeobox-leucine zipper protein REVOLUTA [Source:UniProtKB/Swiss-Prot;Acc:Q9SE43]
	AT2G24490	0.00652262299643017	1.90461397590035	RPA2A	protein_coding	RPA32A [Source:UniProtKB/TrEMBL;Acc:A0A178VTA7]
	AT1G10850	0.0046454547352537	1.9034281173014		protein_coding	Leucine-rich repeat protein kinase family protein [Source:UniProtKB/TrEMBL;Acc:Q940B9]
	AT3G61420	0.0082228911108639	1.89626291091996	TFB1-3	protein_coding	Probable RNA polymerase II transcription factor B subunit 1-3 [Source:UniProtKB/Swiss-Prot;Acc:Q9M322]
	AT3G27360	0.00748654402366954	1.89029501354772	HTR1	protein_coding	Histone H3 [Source:UniProtKB/TrEMBL;Acc:A0A178WG20]
	AT1G65470	0.00484348687096845	1.88233303836709	FAS1	protein_coding	Chromatin assembly factor 1 subunit FAS1 [Source:UniProtKB/Swiss-Prot;Acc:Q9SXY0]
	AT1G74560	0.00053861311147044	1.88037928473181	NRP1	protein_coding	NAP1-related protein 1 [Source:TAIR;Acc:AT1G74560]
	AT1G27470	0.00510369642652635	1.88013199912582		protein_coding	Putative uncharacterized protein At1g27470 [Source:UniProtKB/TrEMBL;Acc:Q8VYS4]
	AT3G46210	0.00879646281104018	1.87844378989014	RRP46	protein_coding	Exosome complex exonuclease RRP46 homolog [Source:UniProtKB/Swiss-Prot;Acc:Q9LX74]
	AT1G69770	0.000997361956146678	1.87792961255909	CMT3	protein_coding	DNA (cytosine-5)-methyltransferase CMT3 [Source:UniProtKB/Swiss-Prot;Acc:Q94F88]
	AT5G27350	0.00498597900683704	1.8712728737455	SFP1	protein_coding	Sugar transporter ERD6-like 17 [Source:UniProtKB/Swiss-Prot;Acc:Q94CI7]
	AT2G43110	0.00999162759294088	1.87070046153696		protein_coding	At2g43110 [Source:UniProtKB/TrEMBL;Acc:Q8GWB4]
	AT2G45590	0.00393329256607113	1.86933234822582		protein_coding	Receptor-like serine/threonine-protein kinase At2g45590 [Source:UniProtKB/Swiss-Prot;Acc:O64639]
	AT3G27280	0.00904522356327865	1.86109786619788	PHB4	protein_coding	Prohibitin-4, mitochondrial [Source:UniProtKB/Swiss-Prot;Acc:Q9LK25]
	AT1G18800	0.0017815509351789	1.85680536039359	NRP2	protein_coding	NRP2 [Source:UniProtKB/TrEMBL;Acc:A0A178W8U0]
	AT4G39860	0.00831488585445955	1.85084596914212		protein_coding	Hematological/neurological-like protein [Source:UniProtKB/TrEMBL;Acc:Q9SMR7]
	AT5G55920	0.00878349853481608	1.8482333608743	OLI2	protein_coding	Nucleolar protein-like [Source:UniProtKB/TrEMBL;Acc:Q9FG73]
	AT3G07410	0.00393849827187821	1.8417308876118	RABA5B	protein_coding	Ras-related protein RABA5b [Source:UniProtKB/Swiss-Prot;Acc:Q9SRS5]
	AT5G22100	0.00780951034970162	1.83740876986576		protein_coding	RNA 3'-terminal phosphate cyclase-like protein [Source:UniProtKB/TrEMBL;Acc:Q67XN9]
	AT1G69750	0.00854368871790409	1.83125087472985	COX19-2	protein_coding	At1g66590 [Source:UniProtKB/TrEMBL;Acc:Q9C9L6]
	AT1G07790	0.00433972043532641	1.8249503294511	HTB1	protein_coding	Histone H2B.1 [Source:UniProtKB/Swiss-Prot;Acc:Q9LQQ4]
	AT2G42710	0.00848397467828424	1.82489187104283		protein_coding	Putative uncharacterized protein At2g42710 [Source:UniProtKB/TrEMBL;Acc:Q8RWT4]
	AT3G05060	0.00126794711768137	1.82147567016859	NOP5-2	protein_coding	Probable nucleolar protein 5-2 [Source:UniProtKB/Swiss-Prot;Acc:Q9MAB3]
	AT1G05470	0.00929775392897488	1.82009663256634	IP5P6	protein_coding	CVP2 [Source:UniProtKB/TrEMBL;Acc:A0A178WIE4]
	AT4G30800	0.00944847253837556	1.81887702025929	RPS11B	protein_coding	40S ribosomal protein S11-2 [Source:UniProtKB/Swiss-Prot;Acc:O65569]
	AT5G12080	0.00168699681822024	1.81588300147141	MSL10	protein_coding	Mechanosensitive ion channel protein 10 [Source:UniProtKB/Swiss-Prot;Acc:Q9LYG9]
	AT3G02230	0.00213238561177952	1.81385771434937	RGP1	protein_coding	RGP1 [Source:UniProtKB/TrEMBL;Acc:A0A178VK37]
	AT3G57000	0.00907104452860945	1.81296453906585		protein_coding	At3g57000 [Source:UniProtKB/TrEMBL;Acc:Q9M1J8]
	AT1G04350	0.00861998047958116	1.80752599661588		protein_coding	1-aminocyclopropane-1-carboxylate oxidase homolog 6 [Source:UniProtKB/Swiss-Prot;Acc:P93824]
	AT1G14410	0.00108888941780069	1.80647432315397	WHY1	protein_coding	Single-stranded DNA-binding protein WHY1, chloroplastic [Source:UniProtKB/Swiss-Prot;Acc:Q9M9S3]
	AT3G51895	0.00911761224416613	1.79664452725093	SULTR3;1	protein_coding	Sulfate transporter 31 [Source:UniProtKB/TrEMBL;Acc:A0A1I9LNF9]
	AT5G22440	0.00510899066252111	1.7893934446084	RPL10AC	protein_coding	60S ribosomal protein L10a-3 [Source:UniProtKB/Swiss-Prot;Acc:P59231]
	AT5G51560	0.00689793817868427	1.78376726205613		protein_coding	Leucine-rich repeat protein kinase family protein [Source:UniProtKB/TrEMBL;Acc:Q9FHM8]
	AT2G40460	0.00281414780960926	1.77758044431666	NPF5.1	protein_coding	Protein NRT1/ PTR FAMILY 5.1 [Source:UniProtKB/Swiss-Prot;Acc:Q8VZR7]
	AT1G79630	0.00984641968648137	1.76413023038411		protein_coding	Probable protein phosphatase 2C 18 [Source:UniProtKB/Swiss-Prot;Acc:Q8RXZ4]
	AT3G56370	0.00652003903354045	1.76148706491446	IRK	protein_coding	Probable LRR receptor-like serine/threonine-protein kinase IRK [Source:UniProtKB/Swiss-Prot;Acc:Q9LY03]
	AT1G14620	0.00349384157708508	1.75305568539746	DECOY	protein_coding	At1g14620/T5E21_15 [Source:UniProtKB/TrEMBL;Acc:Q8L7U3]
	AT1G51310	0.00741829576986943	1.74965191170818		protein_coding	tRNA (5-methylaminomethyl-2-thiouridylate)-methyltransferase [Source:UniProtKB/TrEMBL;Acc:F4I824]
	AT2G28150	0.00423650352642664	1.74879339198762		protein_coding	Putative uncharacterized protein At2g28150 [Source:UniProtKB/TrEMBL;Acc:Q8GYT8]
	AT1G07830	0.00873555350178788	1.73559109772548		protein_coding	At1g07830/F24B9_7 [Source:UniProtKB/TrEMBL;Acc:Q94JQ7]
	AT1G17040	0.00928617255925465	1.72587582303529	SHA	protein_coding
	AT3G19590	0.00550927368911609	1.72371966616337	BUB3.1	protein_coding	BUB3.1 [Source:UniProtKB/TrEMBL;Acc:A0A178VA46]
	AT4G00620	0.00880367243408023	1.71898318693552	FOLD4	protein_coding	Bifunctional protein FolD 4, chloroplastic [Source:UniProtKB/Swiss-Prot;Acc:O65271]
	AT5G21100	0.00352896368119371	1.71662952525141		protein_coding	Ascorbate oxidase-like protein [Source:UniProtKB/TrEMBL;Acc:Q8LPL3]
	AT1G13730	0.00600271504766479	1.71523629223011		protein_coding	At1g13730 [Source:UniProtKB/TrEMBL;Acc:Q9LMX6]
	AT5G15750	0.00393092301139496	1.71207565122913		protein_coding	Alpha-L RNA-binding motif/Ribosomal protein S4 family protein [Source:UniProtKB/TrEMBL;Acc:Q683D4]
	AT4G37310	0.00818963932704164	1.7102332721757	CYP81H1	protein_coding	Cytochrome P450, family 81, subfamily H, polypeptide 1 [Source:UniProtKB/TrEMBL;Acc:Q9SW67]
	AT2G17560	0.00734410469168004	1.7094094753463	HMGB4	protein_coding	High mobility group B protein 4 [Source:UniProtKB/Swiss-Prot;Acc:Q42344]
	AT5G26670	0.00966664070217503	1.70784102826966	PAE10	protein_coding	Pectin acetylesterase 10 [Source:UniProtKB/Swiss-Prot;Acc:Q66GM8]
	AT3G27180	0.00617478261689015	1.6985688173958		protein_coding	At3g27180 [Source:UniProtKB/TrEMBL;Acc:B3DNP3]
	AT4G02930	0.00651560266805701	1.68950041656201	TUFA	protein_coding	Elongation factor Tu, mitochondrial [Source:UniProtKB/Swiss-Prot;Acc:Q9ZT91]
	AT5G59770	0.00874402532310078	1.67875596177627		protein_coding	Very-long-chain (3R)-3-hydroxyacyl-CoA dehydratase [Source:UniProtKB/TrEMBL;Acc:Q8GW27]
	AT1G76570	0.00904522356327865	1.6752638278305	LHCB7	protein_coding	Chlorophyll a-b binding protein 7, chloroplastic [Source:UniProtKB/Swiss-Prot;Acc:Q9C9K1]
	AT5G23580	0.00693863837509915	1.67180621102503	CPK12	protein_coding	Calcium-dependent protein kinase 12 [Source:UniProtKB/Swiss-Prot;Acc:Q42396]
	AT1G63980	0.00989928404374001	1.6708491520927		protein_coding	At1g63980/F22C12_9 [Source:UniProtKB/TrEMBL;Acc:Q940M0]
	AT2G40550	0.00735851635918585	1.66679354098784	ETG1	protein_coding	Mini-chromosome maintenance complex-binding protein [Source:UniProtKB/Swiss-Prot;Acc:Q501D5]
	AT1G69523	0.00776750907763064	1.65832074888907		protein_coding	At1g69520/F10D13_17 [Source:UniProtKB/TrEMBL;Acc:Q941B1]
	AT5G14520	0.00940013186470322	1.6489196249581	PES	protein_coding	Pescadillo homolog [Source:UniProtKB/Swiss-Prot;Acc:Q9LYK7]
	AT1G07210	0.00588140315499699	1.62920532665052		protein_coding	F10K1.8 protein [Source:UniProtKB/TrEMBL;Acc:Q9LML3]
	AT3G19290	0.00990593285549067	1.62109180821188	ABF4	protein_coding	ABRE binding factor 4 [Source:UniProtKB/TrEMBL;Acc:F4JB53]
	AT3G26310	0.0058164320727006	1.61825472021594	CYP71B35	protein_coding	Putative cytochrome P450 [Source:UniProtKB/TrEMBL;Acc:Q0WVN2]
	AT1G20650	0.00616728861544302	1.60394497130034	PBL21	protein_coding	ASG5 [Source:UniProtKB/TrEMBL;Acc:A0A178W8H8]
	AT5G05060	0.00521356314051168	1.59625224993683		protein_coding	Cystatin/monellin superfamily protein [Source:UniProtKB/TrEMBL;Acc:Q9FF68]
	AT4G11960	0.00953575887137493	1.59076465494248	PGRL1B	protein_coding	PGR5-like protein 1B, chloroplastic [Source:UniProtKB/Swiss-Prot;Acc:Q8GYC7]
