# Supplementary material for: NuA4 and H2A.Z control environmental responses and autotrophic growth in Arabidopsis
Source: Nat Commun. 2022 Jan 12;13:277. doi: 10.1038/s41467-021-27882-5 (PMC8755797; doi:10.1038/s41467-021-27882-5)
Supplement: Supplementary file 9 — Supplementary Data 6 [file 41467_2021_27882_MOESM9_ESM.xlsx]

## Sheet: Ateaf1-1_up
	All nuclear genes showing at least 1.5- fold increase in transcript level in Ateaf1-1 as determined by RNA-seq
	ID	FDR	Fold_change	Gene_name	Gene_type	Gene_description
	AT2G44240	1.11473171647929e-06	4091.14647503966		protein_coding	At2g44240/F4I1.5 [Source:UniProtKB/TrEMBL;Acc:O64859]
	AT2G14610	5.57492481190482e-06	1405.16112977644	PR1	protein_coding	Pathogenesis-related protein 1 [Source:UniProtKB/Swiss-Prot;Acc:P33154]
	AT2G26400	9.82664453164317e-06	974.967093622191	ARD	protein_coding	acireductone dioxygenase 3 [Source:TAIR;Acc:AT2G26400]
	AT4G10500	2.42680273946404e-07	702.026065482204	DLO1	protein_coding	Protein DMR6-LIKE OXYGENASE 1 [Source:UniProtKB/Swiss-Prot;Acc:Q9ZSA8]
	AT1G67980	2.03835614926273e-06	492.823688971015	CCOAMT	protein_coding	Putative caffeoyl-CoA O-methyltransferase At1g67980 [Source:UniProtKB/Swiss-Prot;Acc:Q9C9W3]
	AT4G13890	3.7395776526064e-06	469.498712812736	SHM5	protein_coding	Serine hydroxymethyltransferase 5 [Source:UniProtKB/Swiss-Prot;Acc:Q9SVM4]
	AT2G25440	9.37956870118119e-06	454.246678163428	AtRLP20	protein_coding	Putative disease resistance protein [Source:UniProtKB/TrEMBL;Acc:Q9SKK5]
	AT4G21840	1.21031707071695e-05	394.09878685037	MSRB8	protein_coding	MSRB8 [Source:UniProtKB/TrEMBL;Acc:A0A178V0W9]
	AT1G66960	5.74904138379065e-05	390.296084302605		protein_coding	Terpenoid cyclases family protein [Source:TAIR;Acc:AT1G66960]
	AT3G15536	2.08046598551621e-06	382.041057998258		ncRNA	Unknown gene [Source:TAIR;Acc:AT3G15536]
	AT4G37410	1.51534143007304e-05	335.851401250856	CYP81F4	protein_coding	Cytochrome P450 81F4 [Source:UniProtKB/Swiss-Prot;Acc:Q9SZU1]
	AT5G66690	8.84499074129088e-05	314.858825635865	UGT72E2	protein_coding	Glycosyltransferase (Fragment) [Source:UniProtKB/TrEMBL;Acc:W8PUV8]
	AT4G11650	0.000349355348223573	285.214849323868	OSM34	protein_coding	OSM34 [Source:UniProtKB/TrEMBL;Acc:A0A178V0T2]
	AT1G73260	0.00186642485627542	278.898650346311	KTI1	protein_coding	Kunitz trypsin inhibitor 1 [Source:UniProtKB/Swiss-Prot;Acc:Q8RXD5]
	AT5G51465	7.60646236663134e-05	257.067050581725		protein_coding
	AT2G43570	8.72484726920376e-08	251.428113189223	CHI	protein_coding	CHI [Source:UniProtKB/TrEMBL;Acc:A0A178W3M3]
	AT4G04510	7.76071185541125e-06	246.688072997043	CRK38	protein_coding	cysteine-rich RLK (RECEPTOR-like protein kinase) 38 [Source:TAIR;Acc:AT4G04510]
	AT1G47890	1.97568227024875e-05	224.999975302822	AtRLP7	protein_coding	Disease resistance protein, putative; 3954-7013 [Source:UniProtKB/TrEMBL;Acc:Q9C699]
	AT3G57950	2.45639691384935e-06	223.462538293428		protein_coding	At3g57950 [Source:UniProtKB/TrEMBL;Acc:Q9M2Q3]
	AT1G66700	5.13200483879947e-05	220.400947732578	PXMT1	protein_coding	Paraxanthine methyltransferase 1 [Source:UniProtKB/Swiss-Prot;Acc:Q9C9M3]
	AT3G13610	1.64611472016498e-05	217.783304434935	F6'H1	protein_coding	Feruloyl CoA ortho-hydroxylase 1 [Source:UniProtKB/Swiss-Prot;Acc:Q9LHN8]
	AT2G33080	3.79826962868553e-05	211.663033602904	AtRLP28	protein_coding	Putative leucine-rich repeat disease resistance protein [Source:UniProtKB/TrEMBL;Acc:O49325]
	AT5G42800	2.81059547933903e-05	210.905200758672	DFRA	protein_coding	Dihydroflavonol reductase [Source:UniProtKB/TrEMBL;Acc:B1GV15]
	AT5G22570	2.65791112215828e-05	206.439080479849	WRKY38	protein_coding	Probable WRKY transcription factor 38 [Source:UniProtKB/Swiss-Prot;Acc:Q8GWF1]
	AT1G33960	1.44562974264543e-06	203.571844185619	AIG1	protein_coding	P-loop containing nucleoside triphosphate hydrolases superfamily protein [Source:TAIR;Acc:AT1G33960]
	AT3G45330	1.78523405904754e-06	202.676156280939	LECRK11	protein_coding	Putative L-type lectin-domain containing receptor kinase I.1 [Source:UniProtKB/Swiss-Prot;Acc:Q9M3E5]
	AT3G57260	1.24252988843044e-07	201.492700758876	BGL2	protein_coding	Beta-1,3-glucanase 2 [Source:UniProtKB/TrEMBL;Acc:A0A1I9LMG6]
	AT1G26390	0.000739603946864038	193.338355694821	FOX2	protein_coding	Berberine bridge enzyme-like 4 [Source:UniProtKB/Swiss-Prot;Acc:Q9FZC5]
	AT1G32350	3.24839862434604e-05	193.148687272174	AOX3	protein_coding	Ubiquinol oxidase 3, mitochondrial [Source:UniProtKB/Swiss-Prot;Acc:Q8LEE7]
	AT1G33950	5.47005602498084e-05	192.788672847766	IAN7	protein_coding	Immune-associated nucleotide-binding protein 7 [Source:UniProtKB/Swiss-Prot;Acc:Q9C8V2]
	AT3G09940	1.20474821295366e-05	190.747942877238	MDAR3	protein_coding	Monodehydroascorbate reductase 3 [Source:UniProtKB/Swiss-Prot;Acc:Q9SR59]
	AT2G45220	9.26924064403329e-06	185.740310060013	PME17	protein_coding	Probable pectinesterase/pectinesterase inhibitor 17 [Source:UniProtKB/Swiss-Prot;Acc:O22149]
	AT5G24540	8.84499074129088e-05	175.484124854903	BGLU31	protein_coding	Beta-glucosidase 31 [Source:UniProtKB/Swiss-Prot;Acc:Q9FLU9]
	AT3G05727	0.000635403607455148	167.557654528231		protein_coding	Defensin-like protein 204 [Source:UniProtKB/Swiss-Prot;Acc:Q56XB0]
	AT5G18350	3.99613674049899e-06	163.838914984618		protein_coding	Disease resistance protein (TIR-NBS-LRR class) family [Source:UniProtKB/TrEMBL;Acc:F4JWL7]
	AT4G23700	6.85020482253443e-07	159.764751058401	CHX17	protein_coding	Cation/H(+) antiporter 17 [Source:UniProtKB/Swiss-Prot;Acc:Q9SUQ7]
	AT3G28510	3.36798352822404e-05	145.621292682065		protein_coding	AAA-ATPase At3g28510 [Source:UniProtKB/Swiss-Prot;Acc:Q9LH84]
	AT1G19250	8.1539017969435e-06	145.20238217039	FMO1	protein_coding	Probable flavin-containing monooxygenase 1 [Source:UniProtKB/Swiss-Prot;Acc:Q9LMA1]
	AT3G45130	3.74249052643121e-05	141.568930864837	LAS1	protein_coding	Terpene cyclase/mutase family member [Source:UniProtKB/TrEMBL;Acc:A0A1I9LTE4]
	AT5G38250	0.000129720417003847	135.680318058336	LRK10L-2.3	protein_coding	LEAF RUST 10 DISEASE-RESISTANCE LOCUS RECEPTOR-LIKE PROTEIN KINASE-like 2.3 [Source:UniProtKB/Swiss-Prot;Acc:F4KA51]
	AT1G21310	0.000262773944479705	133.29651226763	EXT3	protein_coding	Extensin-3 [Source:UniProtKB/Swiss-Prot;Acc:Q9FS16]
	AT1G26410	8.00726661645724e-06	132.898710991003	FOX4	protein_coding	Berberine bridge enzyme-like 6 [Source:UniProtKB/Swiss-Prot;Acc:Q9FZC7]
	AT1G65483	0.000518916339053006	131.422342915573		protein_coding	Putative uncharacterized protein [Source:UniProtKB/TrEMBL;Acc:Q1G3X9]
	AT4G00700	2.12636611786286e-07	130.365047955756		protein_coding	C2 calcium/lipid-binding plant phosphoribosyltransferase family protein [Source:UniProtKB/TrEMBL;Acc:Q8RXU9]
	AT1G65610	0.000166191146504547	128.355847419975	KOR2	protein_coding	Endoglucanase 7 [Source:UniProtKB/Swiss-Prot;Acc:O04478]
	AT1G44130	3.51164219981405e-05	127.147095934534		protein_coding	Eukaryotic aspartyl protease family protein [Source:UniProtKB/TrEMBL;Acc:Q9C6Y5]
	AT1G33730	1.79059256510523e-05	127.117230226346	CYP76C5	protein_coding	Cytochrome P450, family 76, subfamily C, polypeptide 5 [Source:UniProtKB/TrEMBL;Acc:F4HRA1]
	AT4G04500	3.09663407849553e-07	126.120693201718	CRK37	protein_coding	Cysteine-rich receptor-like protein kinase 37 [Source:UniProtKB/Swiss-Prot;Acc:Q9XEC7]
	AT5G13080	0.00012926308074095	124.097520075608	WRKY75	protein_coding	WRKY75 [Source:UniProtKB/TrEMBL;Acc:A0A178UJF4]
	ENSRNA049757982	0.000357297669576831	123.422529147189	ath-MIR2936	pre_miRNA
	AT3G24900	7.57150084153663e-05	121.738699208377	AtRLP39	protein_coding	Receptor like protein 39 [Source:UniProtKB/TrEMBL;Acc:A0A1I9LR86]
	AT5G52720	0.000763717398922215	119.119818977828		protein_coding	Copper transport protein family [Source:TAIR;Acc:AT5G52720]
	AT3G29250	0.000374448228240166	118.936863810146	SDR4	protein_coding	Short-chain dehydrogenase reductase 4 [Source:UniProtKB/Swiss-Prot;Acc:F4J2Z7]
	AT4G22513	6.34606455023256e-06	118.651242672065		protein_coding	Bifunctional inhibitor/lipid-transfer protein/seed storage 2S albumin superfamily protein [Source:UniProtKB/TrEMBL;Acc:A8MQX6]
	AT1G33840	6.93600942473046e-06	118.540655250971		protein_coding	Protein of unknown function (DUF567) [Source:TAIR;Acc:AT1G33840]
	AT4G37150	0.000124216355565003	118.224461332452	MES9	protein_coding	MES9 [Source:UniProtKB/TrEMBL;Acc:A0A178V387]
	AT3G16450	2.53334945578015e-05	117.489663253359	JAL33	protein_coding	Jacalin-related lectin 33 [Source:UniProtKB/Swiss-Prot;Acc:O04311]
	AT3G53150	1.57124767673334e-05	116.048689244719	UGT73D1	protein_coding	UDP-glucosyl transferase 73D1 [Source:TAIR;Acc:AT3G53150]
	AT1G11600	3.48658567258176e-05	114.30547159578	CYP77B1	protein_coding	Cytochrome P450 like protein [Source:UniProtKB/TrEMBL;Acc:Q9SAB7]
	AT2G39310	7.49604807577992e-05	113.267329649036	JAL22	protein_coding	Jacalin-related lectin 22 [Source:UniProtKB/Swiss-Prot;Acc:O80950]
	AT3G18250	0.000434566802259722	112.61904833254		protein_coding	Putative membrane lipoprotein [Source:UniProtKB/TrEMBL;Acc:Q6E248]
	AT4G19970	0.00110129298111905	106.069467544777		protein_coding	CONTAINS InterPro DOMAIN/s: Nucleotide-diphospho-sugar transferase, predicted (InterPro:IPR005069); BEST Arabidopsis thaliana protein match is: Nucleotide-diphospho-sugar transferase family protein (TAIR:AT5G44820.1); Has 801 Blast hits to 466 prote /.../ 35 species: Archae - 0; Bacteria - 0; Metazoa - 2; Fungi - 0; Plants - 750; Viruses - 0; Other Eukaryotes - 49 (source: NCBI BLink). [Source:TA…
	AT5G11920	1.31922305715803e-06	104.328285027679	CWINV6	protein_coding	Beta-fructofuranosidase, insoluble isoenzyme CWINV6 [Source:UniProtKB/Swiss-Prot;Acc:Q8W4S6]
	AT4G23150	6.21568186643893e-08	103.083586246176	CRK7	protein_coding	Cysteine-rich receptor-like protein kinase 7 [Source:UniProtKB/Swiss-Prot;Acc:Q8L7G3]
	AT4G11070	8.89923816896595e-06	100.545031437086	WRKY41	protein_coding	Probable WRKY transcription factor 41 [Source:UniProtKB/Swiss-Prot;Acc:Q8H0Y8]
	AT1G05880	2.03835614926273e-06	99.673599750913	ARI12	protein_coding	Probable E3 ubiquitin-protein ligase ARI12 [Source:UniProtKB/Swiss-Prot;Acc:Q84RQ9]
	AT1G55775	5.96409498569658e-05	96.2331956136015		protein_coding	Heavy metal-associated domain protein [Source:UniProtKB/TrEMBL;Acc:A0A1P8AT75]
	AT3G01420	0.0065562669781055	95.5410281558011	DOX1	protein_coding	Alpha-dioxygenase 1 [Source:UniProtKB/Swiss-Prot;Acc:Q9SGH6]
	AT4G14630	0.000510886588011212	94.4808876123724	GLP9	protein_coding	At4g14630 [Source:UniProtKB/TrEMBL;Acc:Q56XY5]
	AT1G52100	6.23898871112299e-05	93.3316897807786		protein_coding	Mannose-binding lectin superfamily protein [Source:TAIR;Acc:AT1G52100]
	AT2G12205	5.03935603231161e-06	89.8142588264981		protein_coding
	AT1G62500	9.74363506130642e-05	87.5237456610022		protein_coding	Bifunctional inhibitor/lipid-transfer protein/seed storage 2S albumin superfamily protein [Source:UniProtKB/TrEMBL;Acc:Q9SXE7]
	AT4G21830	0.000481385110281828	87.0530136561263	MSRB7	protein_coding	Peptide methionine sulfoxide reductase B7 [Source:UniProtKB/Swiss-Prot;Acc:Q8VY86]
	AT4G23310	4.64350431364052e-06	85.6792651753315	CRK23	protein_coding	Putative cysteine-rich receptor-like protein kinase 23 [Source:UniProtKB/Swiss-Prot;Acc:O65482]
	AT4G21120	6.25174733900166e-06	85.5310476810048	CAT1	protein_coding	CAT1 [Source:UniProtKB/TrEMBL;Acc:A0A178UYU0]
	AT5G38344	2.4740968730594e-05	84.6817104676742		protein_coding	Putative uncharacterized protein [Source:UniProtKB/TrEMBL;Acc:Q9FKM8]
	AT2G29350	9.39568423838328e-07	84.5999131932414	SAG13	protein_coding	SAG13 [Source:UniProtKB/TrEMBL;Acc:A0A178VTS8]
	AT2G43000	0.00107208290280001	82.9870692789255	JUB1	protein_coding	Transcription factor JUNGBRUNNEN 1 [Source:UniProtKB/Swiss-Prot;Acc:Q9SK55]
	AT1G21240	6.3629743993433e-07	82.5364283867031	WAK3	protein_coding	Wall-associated receptor kinase 3 [Source:UniProtKB/Swiss-Prot;Acc:Q9LMN8]
	AT1G73330	0.00153706453633126	81.678437883817	ATDR4	protein_coding	Dr4 protein [Source:UniProtKB/TrEMBL;Acc:Q39091]
	AT5G38350	2.30771593988641e-05	81.4155714874547		protein_coding	Disease resistance protein (NBS-LRR class) family [Source:UniProtKB/TrEMBL;Acc:Q9FF28]
	AT5G24200	6.21568186643893e-08	81.3918883085285		protein_coding	alpha/beta-Hydrolases superfamily protein [Source:TAIR;Acc:AT5G24200]
	AT5G17220	0.000101050671657221	81.0886390980062	GSTF12	protein_coding	Glutathione S-transferase F12 [Source:UniProtKB/Swiss-Prot;Acc:Q9FE46]
	AT2G29110	7.28759829216608e-06	79.8808518567752	ATGLR2.8	protein_coding	Glutamate receptor [Source:UniProtKB/TrEMBL;Acc:A0A1P8B074]
	AT4G24000	0.0008066437735712	79.3165829964794	CSLG2	protein_coding	Glycosyltransferase (Fragment) [Source:UniProtKB/TrEMBL;Acc:W8Q6J0]
	AT2G24850	2.41276416680539e-07	77.7591861696779	TAT3	protein_coding	Probable aminotransferase TAT3 [Source:UniProtKB/Swiss-Prot;Acc:Q9SK47]
	AT1G14080	5.06895676075526e-05	77.052572541273	FUT6	protein_coding	Fucosyltransferase 6 [Source:UniProtKB/Swiss-Prot;Acc:Q9XI80]
	AT1G51860	1.69252729082123e-05	76.8830580449636		protein_coding	Probable LRR receptor-like serine/threonine-protein kinase At1g51860 [Source:UniProtKB/Swiss-Prot;Acc:C0LGG4]
	AT1G66870	2.48411827768978e-05	76.6373157842008		protein_coding	Carbohydrate-binding X8 domain superfamily protein [Source:TAIR;Acc:AT1G66870]
	AT3G25010	1.11283843540131e-07	76.5491857934409	AtRLP41	protein_coding	Receptor like protein 41 [Source:UniProtKB/TrEMBL;Acc:A0A1I9LTP5]
	AT2G06185	0.000113740902398847	75.3194945044528		lncRNA
	AT4G05540	3.71376274994654e-05	75.0604894561885		protein_coding	P-loop containing nucleoside triphosphate hydrolases superfamily protein [Source:UniProtKB/TrEMBL;Acc:F4JGH5]
	AT1G01680	2.13210041045559e-07	74.8805979845168	PUB54	protein_coding	U-box domain-containing protein 54 [Source:UniProtKB/Swiss-Prot;Acc:Q9LQ92]
	AT1G62360	2.26110777086139e-05	74.8718262904414	STM	protein_coding	Homeobox protein SHOOT MERISTEMLESS [Source:UniProtKB/Swiss-Prot;Acc:Q38874]
	AT4G12490	0.00178950166866228	73.6812127636109		protein_coding	pEARLI1-like lipid transfer protein 2 [Source:UniProtKB/Swiss-Prot;Acc:Q9SU34]
	AT1G66860	0.000197940735462857	72.8907699203548		protein_coding	Class I glutamine amidotransferase-like superfamily protein [Source:UniProtKB/TrEMBL;Acc:Q9C9N8]
	AT3G49340	0.000165748403137576	72.5813327500114		protein_coding	Cysteine protease-like protein [Source:UniProtKB/TrEMBL;Acc:Q9SG15]
	AT1G58225	2.35919317782463e-06	71.564157109283		protein_coding	At1g58225 [Source:UniProtKB/TrEMBL;Acc:Q8GW35]
	AT3G26470	0.000155143927458592	69.5581804385933		protein_coding	Powdery mildew resistance protein, RPW8 domain-containing protein [Source:UniProtKB/TrEMBL;Acc:Q9LIM8]
	AT5G66890	6.03911068166668e-06	69.1611133775388		protein_coding	Probable disease resistance protein At5g66890 [Source:UniProtKB/Swiss-Prot;Acc:Q9FKZ2]
	AT2G18660	3.93664188444153e-07	68.3766311712936	EGC2	protein_coding	EG45-like domain containing protein 2 [Source:UniProtKB/Swiss-Prot;Acc:Q9ZV52]
	AT3G57270	0.000132804467358668	68.3351343410638	BG1	protein_coding	Probable glucan endo-1,3-beta-glucosidase BG1 [Source:UniProtKB/Swiss-Prot;Acc:Q9M2M0]
	AT1G13310	4.03793461062132e-05	67.6733038546098		protein_coding	Endosomal targeting BRO1-like domain-containing protein [Source:UniProtKB/TrEMBL;Acc:Q9FX66]
	AT5G64000	1.11283843540131e-07	66.9106109020692	SAL2	protein_coding	SAL2 phosphatase [Source:UniProtKB/Swiss-Prot;Acc:O49623]
	AT3G13950	4.23692759404595e-06	66.6866980841437		protein_coding	AT3G13950 protein [Source:UniProtKB/TrEMBL;Acc:B9DG91]
	AT3G44300	5.9169289406076e-05	66.4118284895279	NIT2	protein_coding	NIT2 [Source:UniProtKB/TrEMBL;Acc:A0A178V952]
	AT4G11170	6.1337275273203e-05	66.3657330660171		protein_coding	Putative disease resistance protein At4g11170 [Source:UniProtKB/Swiss-Prot;Acc:O82500]
	AT5G64110	0.000450080261133079	65.0917437951508	PER70	protein_coding	Peroxidase [Source:UniProtKB/TrEMBL;Acc:A0A178UNC2]
	AT2G19190	0.00134796073781356	64.9132504236482	SIRK	protein_coding	Senescence-induced receptor-like serine/threonine-protein kinase [Source:UniProtKB/Swiss-Prot;Acc:O64483]
	AT3G13433	0.00205738859684213	64.3637920281813		protein_coding	Transmembrane protein [Source:UniProtKB/TrEMBL;Acc:F4JDB5]
	AT4G37010	8.37498541442067e-05	63.8164204647968	CEN2	protein_coding	Centrin 2 [Source:UniProtKB/TrEMBL;Acc:B6EUB9]
	AT2G32680	2.77420034969983e-07	63.7008090571679	AtRLP23	protein_coding	Putative disease resistance protein [Source:UniProtKB/TrEMBL;Acc:O48849]
	AT5G46050	3.3526939597573e-08	63.6867536117676	NPF5.2	protein_coding	Protein NRT1/ PTR FAMILY 5.2 [Source:UniProtKB/Swiss-Prot;Acc:Q9FNL7]
	AT5G62150	0.000684363028326041	63.491498551625		protein_coding	At5g62150 [Source:UniProtKB/TrEMBL;Acc:Q9FIS3]
	AT1G52857	0.000321087848318983	63.1876141821344		protein_coding	unknown protein; FUNCTIONS IN: molecular_function unknown; INVOLVED IN: biological_process unknown; LOCATED IN: cellular_component unknown; Has 2 Blast hits to 2 proteins in 1 species: Archae - 0; Bacteria - 0; Metazoa - 0; Fungi - 0; Plants - 2; Vi /.../- 0; Other Eukaryotes - 0 (source: NCBI BLink). [Source:TAIR;Acc:AT1G52857]
	AT3G09260	2.4740968730594e-05	61.639163184927	BGLU23	protein_coding	PYK10 [Source:UniProtKB/TrEMBL;Acc:A0A178VCN3]
	AT5G54060	1.92886412543025e-05	61.4702908653752	A3G2XYLT	protein_coding	Glycosyltransferase (Fragment) [Source:UniProtKB/TrEMBL;Acc:W8Q6A1]
	AT1G22990	0.000978977254251109	61.4514277778089	HIPP22	protein_coding	HIPP22 [Source:UniProtKB/TrEMBL;Acc:A0A178WF89]
	AT1G75040	1.19565713316759e-07	60.732330583255	PR5	protein_coding	Pathogenesis-related protein 5 [Source:UniProtKB/Swiss-Prot;Acc:P28493]
	AT4G04490	2.71364875128747e-07	60.6853599384637	CRK36	protein_coding	Cysteine-rich receptor-like protein kinase 36 [Source:UniProtKB/Swiss-Prot;Acc:Q9XEC6]
	AT3G63380	7.21854458543415e-06	59.6019274841956	ACA12	protein_coding	Calcium-transporting ATPase [Source:UniProtKB/TrEMBL;Acc:A0A178VEV7]
	AT5G44990	0.000119784114430972	59.5220292423023		protein_coding	Glutathione S-transferase family protein [Source:UniProtKB/TrEMBL;Acc:Q9FL98]
	AT1G51890	2.90736996388868e-05	59.2609606378782		protein_coding	Leucine-rich repeat protein kinase family protein [Source:TAIR;Acc:AT1G51890]
	AT1G15520	0.000157483995446834	59.0843313443761	ABCG40	protein_coding	ABC transporter G family member 40 [Source:UniProtKB/Swiss-Prot;Acc:Q9M9E1]
	AT5G19880	0.000116540435592777	58.6576782375579	PER58	protein_coding	Peroxidase 58 [Source:UniProtKB/Swiss-Prot;Acc:P59120]
	AT5G62480	2.53334945578015e-05	57.9581725561747	GSTU9	protein_coding	Glutathione S-transferase U9 [Source:UniProtKB/Swiss-Prot;Acc:Q9FUT0]
	AT1G76960	2.31732731438115e-06	57.7413260173309		protein_coding	F22K20.6 protein [Source:UniProtKB/TrEMBL;Acc:O49282]
	AT4G29030	0.000170743135334617	57.5125024685717		protein_coding	Glycine-rich protein like [Source:UniProtKB/TrEMBL;Acc:Q9SZD3]
	AT4G11655	0.000987715257175002	57.4617443567885		protein_coding	CASP-like protein [Source:UniProtKB/TrEMBL;Acc:A0A178USV5]
	AT4G10860	0.00134671848347038	56.7933880192325		protein_coding	F8M12.2 protein [Source:UniProtKB/TrEMBL;Acc:O81627]
	AT5G45090	3.90811555542335e-05	56.6110456978543	PP2A7	protein_coding	Uncharacterized protein PHLOEM PROTEIN 2-LIKE A7 [Source:UniProtKB/Swiss-Prot;Acc:Q9FHE5]
	AT4G16260	0.000538428237309041	56.5995123160727		protein_coding	Probable glucan endo-1,3-beta-glucosidase At4g16260 [Source:UniProtKB/Swiss-Prot;Acc:Q8VZJ2]
	AT1G76930	0.0001586857991904	56.417797764214	ATEXT4	protein_coding	extensin 4 [Source:TAIR;Acc:AT1G76930]
	AT5G64810	0.00195638371791596	54.8011688806501	WRKY51	protein_coding	Probable WRKY transcription factor 51 [Source:UniProtKB/Swiss-Prot;Acc:Q93WU9]
	AT5G40010	0.000493160947128074	52.4153771299239	AATP1	protein_coding	AAA-ATPase ASD, mitochondrial [Source:UniProtKB/Swiss-Prot;Acc:Q9FLD5]
	AT3G10320	0.00010453387109398	52.1187282488259		protein_coding	F14P13.8 protein [Source:UniProtKB/TrEMBL;Acc:Q9SS43]
	AT5G39720	0.000359226505581917	52.1128216276351	AIG2LA	protein_coding	At5g39720 [Source:UniProtKB/TrEMBL;Acc:A2RVP6]
	AT4G05030	0.000826715781637916	51.9792542487096		protein_coding	AT4g05030 protein [Source:UniProtKB/TrEMBL;Acc:Q9S9T4]
	AT4G25000	2.00378026256974e-07	51.8256747017133	AMY1	protein_coding	Alpha-amylase 1 [Source:UniProtKB/Swiss-Prot;Acc:Q8VZ56]
	AT1G17615	6.1864578534637e-06	51.5894101849696		protein_coding	Disease resistance protein (TIR-NBS class) [Source:UniProtKB/TrEMBL;Acc:Q4PT31]
	AT1G26420	8.89923816896595e-06	51.3516700508222	FOX5	protein_coding	Berberine bridge enzyme-like 7 [Source:UniProtKB/Swiss-Prot;Acc:Q9FZC8]
	AT3G26830	3.63339770968001e-06	50.9687358941704	CYP71B15	protein_coding	Bifunctional dihydrocamalexate synthase/camalexin synthase [Source:UniProtKB/Swiss-Prot;Acc:Q9LW27]
	AT1G71390	0.000292305048785754	50.914940216254	AtRLP11	protein_coding	receptor like protein 11 [Source:TAIR;Acc:AT1G71390]
	AT5G11210	0.0036461152267209	49.4222351642552	GLR2.5	protein_coding	Glutamate receptor 2.5 [Source:UniProtKB/Swiss-Prot;Acc:Q9LFN5]
	AT4G21850	8.29189399724672e-06	48.5149978785026	MSRB9	protein_coding	MSRB9 [Source:UniProtKB/TrEMBL;Acc:A0A178V287]
	AT5G63225	0.00123099895664605	46.73617643888		protein_coding	At5g63230 [Source:UniProtKB/TrEMBL;Acc:Q8GX54]
	AT2G02340	1.11799798933036e-05	46.496613417693	PP2B8	protein_coding	Putative F-box protein PP2-B8 [Source:UniProtKB/Swiss-Prot;Acc:Q9ZVQ8]
	AT3G29590	0.000118572728373682	46.1010447795566	5MAT	protein_coding	Malonyl-CoA:anthocyanidin 5-O-glucoside-6''-O-malonyltransferase [Source:UniProtKB/Swiss-Prot;Acc:Q9LJB4]
	AT3G48850	0.000225479225772192	45.8646679509475	MPT2	protein_coding	Mitochondrial phosphate carrier protein 2, mitochondrial [Source:UniProtKB/Swiss-Prot;Acc:Q9M2Z8]
	AT4G23140	6.16116586728657e-08	45.1028455511896	CRK6	protein_coding	cysteine-rich RLK (RECEPTOR-like protein kinase) 6 [Source:TAIR;Acc:AT4G23140]
	AT2G35980	0.00020040228665242	44.8403360284678	NHL10	protein_coding	NDR1/HIN1-like protein 10 [Source:UniProtKB/Swiss-Prot;Acc:Q9SJ52]
	AT1G57650	0.00109794349016448	44.8169161128909		protein_coding	ATP binding protein [Source:UniProtKB/TrEMBL;Acc:F4I847]
	AT2G29470	0.000141467093532552	44.7821351901966	GSTU3	protein_coding	Glutathione S-transferase U3 [Source:UniProtKB/Swiss-Prot;Acc:Q9ZW28]
	AT2G34500	0.00336983190436664	44.7011386020465	CYP710A1	protein_coding	CYP710A1 [Source:UniProtKB/TrEMBL;Acc:A0A178VRK5]
	AT4G18430	0.000512228206571922	44.5437815309583	RABA1E	protein_coding	Ras-related protein RABA1e [Source:UniProtKB/Swiss-Prot;Acc:O49513]
	AT5G25260	1.51534143007304e-05	44.4416144709783	FLOT2	protein_coding	Flotillin-like protein 2 [Source:UniProtKB/Swiss-Prot;Acc:Q4V3D6]
	AT1G72540	0.000733764146055489	43.469014128857		protein_coding	Putative receptor-like protein kinase At1g72540 [Source:UniProtKB/Swiss-Prot;Acc:Q9CAH1]
	AT1G04313	0.000852974037386439	43.2828301748907		lncRNA
	AT2G37440	1.49189402934342e-05	43.269395023924	IP5P8	protein_coding	Type I inositol polyphosphate 5-phosphatase 8 [Source:UniProtKB/Swiss-Prot;Acc:Q0WT19]
	AT1G11080	0.00055522534423686	43.1448866524088	scpl31	protein_coding	Carboxypeptidase [Source:UniProtKB/TrEMBL;Acc:F4I7C9]
	AT5G02780	0.000413198841066678	42.9375246283931	GSTL1	protein_coding	Glutathione S-transferase L1 [Source:UniProtKB/Swiss-Prot;Acc:Q6NLB0]
	AT5G14490	7.45573946438573e-05	42.8300747717843	anac085	protein_coding	NAC domain containing protein 85 [Source:TAIR;Acc:AT5G14490]
	AT1G54000	0.000955267053407636	42.1290737593447	GLL22	protein_coding	GDSL esterase/lipase 22 [Source:UniProtKB/Swiss-Prot;Acc:Q1H583]
	AT5G10760	6.93600942473046e-06	42.0662852784184	AED1	protein_coding	Aspartyl protease AED1 [Source:UniProtKB/Swiss-Prot;Acc:Q9LEW3]
	AT1G74590	6.79203539977709e-05	41.5238941841989	GSTU10	protein_coding	Glutathione S-transferase U10 [Source:UniProtKB/Swiss-Prot;Acc:Q9CA57]
	AT1G26380	3.93008822628188e-05	40.4397297917866	FOX1	protein_coding	Berberine bridge enzyme-like 3 [Source:UniProtKB/Swiss-Prot;Acc:Q9FZC4]
	AT1G65484	0.000304220574056029	40.4338866839334		protein_coding	unknown protein; FUNCTIONS IN: molecular_function unknown; INVOLVED IN: biological_process unknown; LOCATED IN: endomembrane system; Has 30201 Blast hits to 17322 proteins in 780 species: Archae - 12; Bacteria - 1396; Metazoa - 17338; Fungi - 3422; /.../ - 5037; Viruses - 0; Other Eukaryotes - 2996 (source: NCBI BLink). [Source:TAIR;Acc:AT1G65484]
	AT5G38900	4.24149914083071e-06	40.2636689627924		protein_coding	Thioredoxin superfamily protein [Source:TAIR;Acc:AT5G38900]
	AT1G68620	2.20754948248338e-05	40.2296841359042	CXE6	protein_coding	Probable carboxylesterase 6 [Source:UniProtKB/Swiss-Prot;Acc:Q9SX25]
	AT2G41850	0.00489771125994912	40.1082326425884	ADPG2	protein_coding	Polygalacturonase ADPG2 [Source:UniProtKB/Swiss-Prot;Acc:Q8RY29]
	AT1G65690	4.65086601718157e-07	39.5661708214663	NHL6	protein_coding	NDR1/HIN1-like protein 6 [Source:UniProtKB/Swiss-Prot;Acc:Q8LD98]
	AT1G09935	6.00383150174511e-06	39.3612315300215		protein_coding	Phosphoglycerate mutase family protein [Source:UniProtKB/TrEMBL;Acc:F4I2N3]
	AT1G13520	0.000506557130120631	39.0259997342946		protein_coding	At1g13520 [Source:UniProtKB/TrEMBL;Acc:Q6NNH1]
	AT3G20370	6.8841296953101e-05	38.5724398628101		protein_coding	AT3g20370/MQC12_13 [Source:UniProtKB/TrEMBL;Acc:Q9LTQ5]
	AT1G43910	2.53822448090036e-05	38.4683907220967		protein_coding	AAA-ATPase At1g43910 [Source:UniProtKB/Swiss-Prot;Acc:Q9LP11]
	AT2G30840	0.00128045100339306	38.4060543626224		protein_coding	2-oxoglutarate (2OG) and Fe(II)-dependent oxygenase superfamily protein [Source:UniProtKB/TrEMBL;Acc:O80851]
	AT3G28580	0.000117773227831642	38.4038494313034		protein_coding	AAA-ATPase At3g28580 [Source:UniProtKB/Swiss-Prot;Acc:Q9LJJ7]
	AT1G14880	1.86097793713689e-05	38.0727012209851	PCR1	protein_coding	Protein PLANT CADMIUM RESISTANCE 1 [Source:UniProtKB/Swiss-Prot;Acc:Q9LQU2]
	AT1G66600	7.60613311541726e-05	38.0280014097528	WRKY63	protein_coding	Probable WRKY transcription factor 63 [Source:UniProtKB/Swiss-Prot;Acc:Q9C6H5]
	AT1G54010	4.27935712843665e-07	38.0238086910103	GLL23	protein_coding	Inactive GDSL esterase/lipase-like protein 23 [Source:UniProtKB/Swiss-Prot;Acc:Q8W4H8]
	AT1G36622	0.000480590782978384	37.6585367702336		protein_coding	Putative uncharacterized protein [Source:UniProtKB/TrEMBL;Acc:Q1G3E7]
	AT1G12940	0.00176836368340312	37.6130185751243	NRT2.5	protein_coding	High affinity nitrate transporter 2.5 [Source:UniProtKB/Swiss-Prot;Acc:Q9LPV5]
	AT2G44400	0.00147262301652518	37.3339981914303		protein_coding	Cysteine/Histidine-rich C1 domain family protein [Source:UniProtKB/TrEMBL;Acc:O64874]
	AT2G23830	1.39677319780446e-05	37.0546283540048	PVA31	protein_coding	Vesicle-associated protein 3-1 [Source:UniProtKB/Swiss-Prot;Acc:O82213]
	AT2G29460	8.89923816896595e-06	36.705446114205	GSTU4	protein_coding	Glutathione S-transferase U4 [Source:UniProtKB/Swiss-Prot;Acc:Q9ZW27]
	AT5G33370	0.00206212766885507	36.6572274754651		protein_coding	GDSL esterase/lipase At5g33370 [Source:UniProtKB/Swiss-Prot;Acc:Q8LB81]
	AT3G22600	1.89602475489589e-05	36.5029821515148		protein_coding	AT3g22600/F16J14_17 [Source:UniProtKB/TrEMBL;Acc:Q9LJ86]
	AT2G13810	3.48658567258176e-05	36.3625339286622	ALD1	protein_coding	EDTS5 [Source:UniProtKB/TrEMBL;Acc:A0A178VQ02]
	AT5G01550	1.21113031701342e-05	36.3214432898239	LECRKA4.2	protein_coding	lectin receptor kinase a4.1 [Source:TAIR;Acc:AT5G01550]
	AT4G12480	0.00110830276475892	35.9670083342028	EARLI1	protein_coding	PEARLI 1 [Source:UniProtKB/TrEMBL;Acc:A0A178V1J0]
	AT3G50170	1.86783618932493e-05	35.8891834407682		protein_coding	Putative uncharacterized protein F11C1_10 [Source:UniProtKB/TrEMBL;Acc:Q9S7S4]
	AT5G52860	2.96643150878312e-05	35.8294086816114	ABCG8	protein_coding	ABC transporter G family member 8 [Source:UniProtKB/Swiss-Prot;Acc:Q9FLX5]
	AT4G08150	0.00177922301892788	35.2493561468221	KNAT1	protein_coding	Homeobox protein knotted-1-like 1 [Source:UniProtKB/Swiss-Prot;Acc:P46639]
	AT3G28540	1.37382525713044e-05	35.2017608827208		protein_coding	AAA-ATPase At3g28540 [Source:UniProtKB/Swiss-Prot;Acc:Q9LH82]
	AT2G14580	0.000778079361837091	35.1298403965232	PRB1	protein_coding	Pathogenesis-related protein 1 [Source:UniProtKB/Swiss-Prot;Acc:Q9ZNS4]
	AT2G33850	0.000498037845185918	35.0410353474137		protein_coding	E6-like protein [Source:UniProtKB/TrEMBL;Acc:P93019]
	AT4G22880	3.71324499240226e-05	34.8425142695652	LDOX	protein_coding	AT4G22880 protein [Source:UniProtKB/TrEMBL;Acc:Q0WWD6]
	AT1G13710	7.13545513650428e-05	34.7802008329385	CYP78A5	protein_coding	Cytochrome P450 78A5 [Source:UniProtKB/Swiss-Prot;Acc:Q9LMX7]
	AT5G06585	1.85334218714582e-05	34.5462271256614		lncRNA
	AT3G13435	0.000707608061768358	34.2804015768511		protein_coding	At3g13435 [Source:UniProtKB/TrEMBL;Acc:Q8GZ07]
	AT5G42830	4.61585397214013e-06	34.2381389245888		protein_coding	HXXXD-type acyl-transferase family protein [Source:UniProtKB/TrEMBL;Acc:Q9FMN6]
	AT1G43800	0.000215231908369746	34.2341462895573	S-ACP-DES6	protein_coding	Stearoyl-[acyl-carrier-protein] 9-desaturase 6, chloroplastic [Source:UniProtKB/Swiss-Prot;Acc:Q84VY3]
	AT3G11340	0.000381204876666571	34.1925678232626	UGT76B1	protein_coding	UDP-glycosyltransferase 76B1 [Source:UniProtKB/Swiss-Prot;Acc:Q9C768]
	AT2G30770	0.00282378382664794	34.0780664892273	CYP71A13	protein_coding	Indoleacetaldoxime dehydratase [Source:UniProtKB/Swiss-Prot;Acc:O49342]
	AT5G46960	0.00596022336872445	34.0019885842894	PMEI12	protein_coding	Pectinesterase inhibitor 12 [Source:UniProtKB/Swiss-Prot;Acc:Q9FJR5]
	AT4G08770	0.00167834869006833	33.7454426816764	PER37	protein_coding	Peroxidase 37 [Source:UniProtKB/Swiss-Prot;Acc:Q9LDN9]
	AT3G15534	0.000585877802224283	33.6077049241836		protein_coding	unknown protein; FUNCTIONS IN: molecular_function unknown; INVOLVED IN: biological_process unknown; LOCATED IN: cellular_component unknown; BEST Arabidopsis thaliana protein match is: unknown protein (TAIR:AT1G52855.1); Has 30201 Blast hits to 17322 /.../ins in 780 species: Archae - 12; Bacteria - 1396; Metazoa - 17338; Fungi - 3422; Plants - 5037; Viruses - 0; Other Eukaryotes - 2996 (source: NC…
	AT2G30750	1.55974354984177e-05	33.3972397472629	CYP71A12	protein_coding	Cytochrome P450 71A12 [Source:UniProtKB/Swiss-Prot;Acc:O49340]
	AT4G17660	0.000180760255977376	33.0996518844893	PBL20	protein_coding	Probable serine/threonine-protein kinase PBL20 [Source:UniProtKB/Swiss-Prot;Acc:F4JPX3]
	AT3G21080	2.23323261652136e-05	32.8845200067617		protein_coding	ABC transporter-like protein [Source:UniProtKB/TrEMBL;Acc:Q9LJC4]
	AT3G11010	2.35919317782463e-06	32.6304076085681	AtRLP34	protein_coding	Putative disease resistance protein [Source:UniProtKB/TrEMBL;Acc:Q9SRL2]
	AT2G28755	5.20345059760114e-05	32.6072626415452		protein_coding	UDP-D-glucuronate carboxy-lyase-related [Source:TAIR;Acc:AT2G28755]
	AT3G60470	8.54994989142636e-05	32.4256438890249		protein_coding	Putative uncharacterized protein [Source:UniProtKB/TrEMBL;Acc:Q9M212]
	AT1G63245	0.00246121249392653	32.0615258827064	CLE14	protein_coding	CLE14 [Source:UniProtKB/TrEMBL;Acc:A0A178WFK0]
	AT1G53625	0.00288589321388309	31.2414169352127		protein_coding	At1g53625 [Source:UniProtKB/TrEMBL;Acc:Q9LPH9]
	AT4G21903	5.21935023910582e-05	31.0824050392341		protein_coding	Protein DETOXIFICATION [Source:UniProtKB/TrEMBL;Acc:F4JKB8]
	AT4G30140	0.001128676569687	30.9758222263019	CDEF1	protein_coding	CDEF1 [Source:UniProtKB/TrEMBL;Acc:A0A178V2L8]
	AT4G15417	2.71955212537489e-05	30.7075211130707	ATRTL1	protein_coding	RNAse II-like 1 [Source:TAIR;Acc:AT4G15417]
	AT2G38390	0.000128432325921348	30.6817579726694	PER23	protein_coding	Peroxidase 23 [Source:UniProtKB/Swiss-Prot;Acc:O80912]
	AT5G11930	6.24880526731082e-05	29.6665929764641	GRXC10	protein_coding	Glutaredoxin-C10 [Source:UniProtKB/Swiss-Prot;Acc:Q29PZ1]
	AT1G68765	0.00106589322421069	29.6033063873797	IDA	protein_coding	IDA [Source:UniProtKB/TrEMBL;Acc:A0A178WMB5]
	AT5G48410	0.0022400879897878	29.5678620908589	GLR1.3	protein_coding	Glutamate receptor 1.3 [Source:UniProtKB/Swiss-Prot;Acc:Q9FH75]
	AT1G48660	0.000149907350844693	29.5619895351386		protein_coding	Auxin-responsive GH3 family protein [Source:TAIR;Acc:AT1G48660]
	AT1G13470	2.48593198271664e-06	29.1335031481546		protein_coding	Protein of unknown function (DUF1262) [Source:TAIR;Acc:AT1G13470]
	AT4G18980	0.00731289765205628	29.0873845231095	AtS40-3	protein_coding	AtS40-3 [Source:UniProtKB/TrEMBL;Acc:A0A178UY13]
	AT3G16430	0.000135759557203903	28.8321498881342	PBP2	protein_coding	PYK10-binding protein 2 [Source:UniProtKB/Swiss-Prot;Acc:O04313]
	AT2G06065	0.00166644245248277	28.4420353700279		lncRNA
	AT1G33030	0.000190246756653729	28.1324309692387		protein_coding	At1g33030 [Source:UniProtKB/TrEMBL;Acc:Q9MAP0]
	AT2G42360	0.000572494842700426	28.1202147014391	ATL41	protein_coding	E3 ubiquitin-protein ligase ATL41 [Source:UniProtKB/Swiss-Prot;Acc:Q9SLC3]
	AT1G66465	1.66626002797753e-05	28.0927974078033		protein_coding	Transmembrane protein [Source:UniProtKB/TrEMBL;Acc:A0A1P8ASK0]
	AT5G11940	0.000196201619983778	27.7336592128466	SBT3.11	protein_coding	Subtilisin-like protease SBT3.11 [Source:UniProtKB/Swiss-Prot;Acc:Q1PDX5]
	AT1G30900	6.21568186643893e-08	27.661492491716	VSR6	protein_coding	Vacuolar-sorting receptor 6 [Source:UniProtKB/Swiss-Prot;Acc:Q9FYH7]
	AT2G30660	0.00195621968377647	27.4528731410454		protein_coding	Probable 3-hydroxyisobutyryl-CoA hydrolase 3 [Source:UniProtKB/Swiss-Prot;Acc:Q6NMB0]
	AT5G55720	0.000269012541258674	27.4404106771299		protein_coding	Putative pectate lyase 21 [Source:UniProtKB/Swiss-Prot;Acc:Q9FM66]
	AT1G02580	0.000318510014458009	27.4112872390987	MEA	protein_coding	Histone-lysine N-methyltransferase MEDEA [Source:UniProtKB/Swiss-Prot;Acc:O65312]
	AT1G35710	6.48025612001851e-06	27.3605899640319		protein_coding	Probable leucine-rich repeat receptor-like protein kinase At1g35710 [Source:UniProtKB/Swiss-Prot;Acc:Q9LP24]
	AT4G15610	1.77790277234449e-05	27.3053356257306		protein_coding	CASP-like protein 1D1 [Source:UniProtKB/Swiss-Prot;Acc:Q9FE29]
	AT3G11402	1.40264046054828e-05	27.0154738210254		protein_coding	Cysteine/Histidine-rich C1 domain family protein [Source:UniProtKB/TrEMBL;Acc:Q3EB86]
	AT3G21520	0.000734160867240324	26.9511057712384	DMP1	protein_coding	Protein DMP1 [Source:UniProtKB/Swiss-Prot;Acc:Q9LVF4]
	AT2G44380	0.000202523727382546	26.8786308549943		protein_coding	At2g44380 [Source:UniProtKB/TrEMBL;Acc:O64872]
	AT2G04450	1.64039877924702e-06	26.780766273615	NUDT6	protein_coding	Nudix hydrolase 6 [Source:UniProtKB/Swiss-Prot;Acc:Q9SJC4]
	AT3G57240	5.89438254640575e-07	26.7748327177322	BG3	protein_coding	Probable glucan endo-1,3-beta-glucosidase BG3 [Source:UniProtKB/Swiss-Prot;Acc:F4J270]
	AT3G52748	0.00466611438783216	26.5496825266072		ncRNA	other RNA [Source:TAIR;Acc:AT3G52748]
	AT5G53110	6.66981480646323e-05	26.4046128434283		protein_coding	RING/U-box superfamily protein [Source:UniProtKB/TrEMBL;Acc:F4KJ04]
	AT3G48630	0.00128799214891281	26.3375872439672		protein_coding	unknown protein; BEST Arabidopsis thaliana protein match is: unknown protein (TAIR:AT3G44150.1); Has 64 Blast hits to 64 proteins in 15 species: Archae - 0; Bacteria - 0; Metazoa - 0; Fungi - 0; Plants - 64; Viruses - 0; Other Eukaryotes - 0 (source /.../ BLink). [Source:TAIR;Acc:AT3G48630]
	AT5G57010	0.00158090892593646	26.3029972470968	IQM5	protein_coding	IQ domain-containing protein IQM5 [Source:UniProtKB/Swiss-Prot;Acc:Q058N0]
	AT4G11890	1.11283843540131e-07	26.1657998113475		protein_coding	Protein kinase superfamily protein [Source:UniProtKB/TrEMBL;Acc:F4JPT7]
	AT1G66390	0.000375198458294723	26.1122260159709	MYB90	protein_coding	Transcription factor MYB90 [Source:UniProtKB/Swiss-Prot;Acc:Q9ZTC3]
	AT1G13340	7.36915531036963e-07	25.8125482131816		protein_coding	Putative uncharacterized protein At1g13340 [Source:UniProtKB/TrEMBL;Acc:Q9FX63]
	AT3G09220	8.35171359929825e-05	25.784118562239	LAC7	protein_coding	Laccase-7 [Source:UniProtKB/Swiss-Prot;Acc:Q9SR40]
	AT5G25910	2.94639725160395e-05	25.6819696213907	AtRLP52	protein_coding	Receptor like protein 52 [Source:UniProtKB/TrEMBL;Acc:Q7FZR1]
	AT4G17710	0.000299355571422876	25.261260612309	HDG4	protein_coding	Homeobox-leucine zipper protein HDG4 [Source:UniProtKB/Swiss-Prot;Acc:Q8L7H4]
	AT1G29270	0.00809521845267185	25.1893439841246		protein_coding	unknown protein; BEST Arabidopsis thaliana protein match is: unknown protein (TAIR:AT2G40435.1); Has 98 Blast hits to 98 proteins in 15 species: Archae - 0; Bacteria - 0; Metazoa - 0; Fungi - 0; Plants - 98; Viruses - 0; Other Eukaryotes - 0 (source /.../ BLink). [Source:TAIR;Acc:AT1G29270]
	AT5G52730	0.000361950149207898	25.1461023685594	HIPP11	protein_coding	Heavy metal-associated isoprenylated plant protein 11 [Source:UniProtKB/Swiss-Prot;Acc:Q9LTE4]
	AT4G26200	0.00312055642643295	25.133540298143	ACS7	protein_coding	1-aminocyclopropane-1-carboxylate synthase 7 [Source:UniProtKB/Swiss-Prot;Acc:Q9STR4]
	AT2G32530	2.67819142994435e-06	24.8790206041333	CSLB3	protein_coding	Cellulose synthase-like protein B3 [Source:UniProtKB/Swiss-Prot;Acc:Q8RX83]
	AT4G12870	0.00274400495013661	24.5877560217778		protein_coding	Gamma interferon responsive lysosomal thiol (GILT) reductase family protein [Source:UniProtKB/TrEMBL;Acc:Q8VY56]
	AT3G28890	1.84180624903756e-06	24.4302644870435	AtRLP43	protein_coding	Disease resistance protein-like [Source:UniProtKB/TrEMBL;Acc:Q9LJW7]
	AT1G57630	2.09979645684276e-05	24.2184111637904		protein_coding	Disease resistance protein RPP1-WsB, putative [Source:UniProtKB/TrEMBL;Acc:Q9FVT9]
	AT2G40740	0.000283005075490728	24.0956050554435	WRKY55	protein_coding	WRKY DNA-binding protein 55 [Source:TAIR;Acc:AT2G40740]
	AT4G23160	1.11283843540131e-07	24.0741793301798	CRK8	protein_coding	cysteine-rich RLK (RECEPTOR-like protein kinase) 8 [Source:TAIR;Acc:AT4G23160]
	AT2G42840	0.00316718805264263	23.9444575736842	PDF1	protein_coding	Protodermal factor 1 [Source:UniProtKB/Swiss-Prot;Acc:Q9S728]
	AT5G44610	0.00167364395879774	23.9323553631308	PCAP2	protein_coding	Plasma membrane-associated cation-binding protein 2 [Source:UniProtKB/Swiss-Prot;Acc:Q9LU05]
	AT3G24982	0.000208148872381357	23.912183051341	ATRLP40	protein_coding	Receptor like protein 40 [Source:UniProtKB/TrEMBL;Acc:F4J7T9]
	AT2G37750	0.00474882465282264	23.8572243213219		protein_coding	Expressed protein [Source:UniProtKB/TrEMBL;Acc:O80943]
	AT2G35310	0.000210656106365742	23.7815348567269		protein_coding	B3 domain-containing protein At2g35310 [Source:UniProtKB/Swiss-Prot;Acc:Q5PNU4]
	AT4G21680	0.00107208290280001	23.7219874108347	NPF7.2	protein_coding	Protein NRT1/ PTR FAMILY 7.2 [Source:UniProtKB/Swiss-Prot;Acc:Q8GXN2]
	AT5G23940	1.1920169906909e-05	23.7195382722959	DCR	protein_coding	BAHD acyltransferase DCR [Source:UniProtKB/Swiss-Prot;Acc:Q9FF86]
	AT3G08770	2.49271872415605e-05	23.4774078281908	LTP6	protein_coding	Non-specific lipid-transfer protein [Source:UniProtKB/TrEMBL;Acc:F4IXC6]
	AT3G55970	5.53525070318613e-05	23.4322964695007	JRG21	protein_coding	JRG21 [Source:UniProtKB/TrEMBL;Acc:A0A178V764]
	AT3G33528	0.00163386966877545	23.4271830690854		protein_coding	Putative uncharacterized protein [Source:UniProtKB/TrEMBL;Acc:Q1G3P2]
	AT3G60966	0.000452777165039419	23.3945673338022		protein_coding	Putative uncharacterized protein [Source:UniProtKB/TrEMBL;Acc:Q1G3N1]
	AT2G24700	0.000714300732322219	23.3550529565054	REM10	protein_coding	B3 domain-containing protein REM10 [Source:UniProtKB/Swiss-Prot;Acc:P0DH85]
	AT1G64540	0.000448098438402741	23.2276050949859		protein_coding	Putative F-box protein At1g64540 [Source:UniProtKB/Swiss-Prot;Acc:P0C2F8]
	AT1G35230	0.0004589109198627	23.1807846088769	AGP5	protein_coding	Classical arabinogalactan protein 5 [Source:UniProtKB/Swiss-Prot;Acc:Q8LCE4]
	AT5G52740	2.22611392457305e-05	22.9995631607731	HIPP12	protein_coding	Heavy metal-associated isoprenylated plant protein 12 [Source:UniProtKB/Swiss-Prot;Acc:Q9LTE3]
	AT1G61800	1.53386685437528e-05	22.9397672989245	GPT2	protein_coding	glucose-6-phosphate/phosphate translocator 2 [Source:TAIR;Acc:AT1G61800]
	AT2G05330	0.00408928585157349	22.9182914058826		protein_coding	Putative BTB/POZ domain-containing protein At2g05330 [Source:UniProtKB/Swiss-Prot;Acc:Q9SJ29]
	AT3G26210	4.6099940956189e-07	22.8500397853548	CYP71B23	protein_coding	Cytochrome P450 71B23 [Source:UniProtKB/Swiss-Prot;Acc:Q9LTM0]
	AT1G69930	0.000388758683817358	22.7178291264631	GSTU11	protein_coding	Glutathione S-transferase U11 [Source:UniProtKB/Swiss-Prot;Acc:Q9CAS6]
	AT2G04515	0.00150672013278828	22.6318278800302		protein_coding	Putative uncharacterized protein [Source:UniProtKB/TrEMBL;Acc:Q5S4Y8]
	AT4G18250	6.9296689923975e-06	22.562098346907		protein_coding	receptor serine/threonine kinase, putative [Source:TAIR;Acc:AT4G18250]
	AT3G04070	1.72384776456051e-06	22.1840711664846	NAC047	protein_coding	NAC transcription factor 47 [Source:UniProtKB/Swiss-Prot;Acc:Q84TD6]
	AT1G48000	0.00344978963534895	21.9509648014783	MYB112	protein_coding	MYB transcription factor [Source:UniProtKB/TrEMBL;Acc:Q94CJ3]
	AT2G23620	0.00251020935688953	21.9497088300167	MES1	protein_coding	Methylesterase 1 [Source:UniProtKB/Swiss-Prot;Acc:Q8S8S9]
	AT4G19370	1.38930484708139e-05	21.9144757020225		protein_coding	Chitin synthase, putative (DUF1218) [Source:UniProtKB/TrEMBL;Acc:O65708]
	AT5G39520	0.000240829429119357	21.8356971504243		protein_coding	Putative uncharacterized protein At5g39520 [Source:UniProtKB/TrEMBL;Acc:Q0WW43]
	AT2G29100	0.00280589592121825	21.5833835371401	ATGLR2.9	protein_coding	Glutamate receptor [Source:UniProtKB/TrEMBL;Acc:A0A178VR79]
	AT1G76470	0.00246783150407232	21.4925114123917		protein_coding	NAD(P)-binding Rossmann-fold superfamily protein [Source:UniProtKB/TrEMBL;Acc:F4I2E5]
	AT5G21150	0.000282093887278212	21.4541007247155	AGO9	protein_coding	Protein argonaute 9 [Source:UniProtKB/Swiss-Prot;Acc:Q84VQ0]
	AT4G14465	0.00142176479371572	21.4304977745396	AHL20	protein_coding	AT-hook motif nuclear-localized protein 20 [Source:UniProtKB/Swiss-Prot;Acc:Q8GWQ2]
	AT1G37150	0.000415452263023495	21.1243590793203	HCS2	protein_coding	holocarboxylase synthetase 2 [Source:TAIR;Acc:AT1G37150]
	AT2G02850	0.000215922491639904	21.0528918776958	ARPN	protein_coding	Basic blue protein [Source:UniProtKB/Swiss-Prot;Acc:Q8LG89]
	AT3G56220	0.00387144135103333	21.0103569891586		protein_coding	At3g56220 [Source:UniProtKB/TrEMBL;Acc:Q9LYM0]
	AT1G53990	6.32472827193391e-05	20.9941592643104	GLIP3	protein_coding	GDSL esterase/lipase 3 [Source:UniProtKB/Swiss-Prot;Acc:Q9SYF5]
	AT2G25090	0.00506799942233073	20.9402646570924	CIPK16	protein_coding	Non-specific serine/threonine protein kinase [Source:UniProtKB/TrEMBL;Acc:A0A178W078]
	AT5G23160	0.00163634619300951	20.8592694817213		protein_coding	Uncharacterized protein At5g23160 [Source:UniProtKB/Swiss-Prot;Acc:Q9FMY4]
	AT1G61810	0.000375166999823768	20.7456649728148	BGLU45	protein_coding	Beta-glucosidase 45 [Source:UniProtKB/TrEMBL;Acc:F4HVG0]
	AT3G57460	4.60626980771808e-06	20.7238962593385		protein_coding	Catalytic/ metal ion binding / metalloendopeptidase/ zinc ion binding protein [Source:UniProtKB/TrEMBL;Acc:F4J3D6]
	AT1G29860	0.00219427511717798	20.5110215258268	WRKY71	protein_coding	Probable WRKY transcription factor 71 [Source:UniProtKB/Swiss-Prot;Acc:Q93WV4]
	AT3G23120	7.46436645980851e-06	20.4582175100319	AtRLP38	protein_coding	Disease resistance protein [Source:UniProtKB/TrEMBL;Acc:Q9LS79]
	AT1G14120	0.00121469889904097	20.3674307872405		protein_coding	2-oxoglutarate (2OG) and Fe(II)-dependent oxygenase superfamily protein [Source:UniProtKB/TrEMBL;Acc:Q9XI76]
	AT4G28680	0.00132170479490665	20.1364405134646	TYRDC	protein_coding	L-tyrosine decarboxylase [Source:TAIR;Acc:AT4G28680]
	AT2G21188	0.000781891833938916	20.1127487853456		ncRNA	other RNA [Source:TAIR;Acc:AT2G21188]
	AT1G21120	8.1539017969435e-06	19.9340077644931		protein_coding	O-methyltransferase family protein [Source:TAIR;Acc:AT1G21120]
	AT4G19030	0.0039006935838693	19.7876987726619	NIP1-1	protein_coding	NIP11 [Source:UniProtKB/TrEMBL;Acc:A0A221J3M9]
	AT2G38940	8.07476366507118e-05	19.7705893101657	PHT1-4	protein_coding	PHT1 [Source:UniProtKB/TrEMBL;Acc:A0A178VRB1]
	AT5G24655	0.00556715253476117	19.7481339312957	LSU4	protein_coding	Protein RESPONSE TO LOW SULFUR 4 [Source:UniProtKB/Swiss-Prot;Acc:Q8L8S2]
	AT1G09932	1.24252988843044e-07	19.683996046922		protein_coding	Phosphoglycerate mutase family protein [Source:UniProtKB/TrEMBL;Acc:Q8GWG7]
	AT5G24206	0.000958822644621431	19.5314079594307		ncRNA	other RNA [Source:TAIR;Acc:AT5G24206]
	AT5G46350	2.22157605404391e-06	19.2174714944487	WRKY8	protein_coding	Probable WRKY transcription factor 8 [Source:UniProtKB/Swiss-Prot;Acc:Q9FL26]
	AT2G43510	0.000127699866394098	19.2078112934647	ATTI1	protein_coding	TI1 [Source:UniProtKB/TrEMBL;Acc:A0A178VRC4]
	AT1G18860	0.000201033545603917	18.996078548627	WRKY61	protein_coding	WRKY DNA-binding protein 61 [Source:TAIR;Acc:AT1G18860]
	AT1G64170	3.79432133871079e-05	18.9765785275803	CHX16	protein_coding	Cation/H(+) antiporter 16 [Source:UniProtKB/Swiss-Prot;Acc:Q1HDT3]
	AT4G39030	1.11283843540131e-07	18.9054637240655	DTX47	protein_coding	Protein DETOXIFICATION 47, chloroplastic [Source:UniProtKB/Swiss-Prot;Acc:Q945F0]
	AT3G09270	0.000448668491162836	18.7043207588595	GSTU8	protein_coding	Glutathione S-transferase U8 [Source:UniProtKB/Swiss-Prot;Acc:Q9SR36]
	AT3G09960	0.000129720417003847	18.6611655936854		protein_coding	Calcineurin-like metallo-phosphoesterase superfamily protein [Source:UniProtKB/TrEMBL;Acc:Q8LEC0]
	AT5G24240	0.00158662695625933	18.553478868414	PI4KG3	protein_coding	Phosphatidylinositol 4-kinase gamma 3 [Source:UniProtKB/Swiss-Prot;Acc:Q9FNF8]
	AT4G26255	0.000811014146135753	18.492697986374		ncRNA	other RNA [Source:TAIR;Acc:AT4G26255]
	AT1G52810	0.00122504083850108	18.4540074040814		protein_coding	2-oxoglutarate (2OG) and Fe(II)-dependent oxygenase superfamily protein [Source:UniProtKB/TrEMBL;Acc:Q9C937]
	AT2G47190	7.79836479541758e-05	18.2267691274409	ATMYB2	protein_coding	ATMYB2 [Source:UniProtKB/TrEMBL;Acc:Q39028]
	AT5G44380	0.00401921190680372	18.0175157286987		protein_coding	FAD-binding Berberine family protein [Source:TAIR;Acc:AT5G44380]
	AT3G13100	6.34529046894612e-07	17.9827148342519	ABCC7	protein_coding	ABC transporter C family member 7 [Source:UniProtKB/Swiss-Prot;Acc:Q9LK62]
	AT4G04540	3.94394549951164e-05	17.9290030808258	CRK39	protein_coding	Putative cysteine-rich receptor-like protein kinase 39 [Source:UniProtKB/Swiss-Prot;Acc:Q9SYS7]
	AT3G61900	0.00594351222582159	17.8262939512368		protein_coding	Putative uncharacterized protein F21F14.70 [Source:UniProtKB/TrEMBL;Acc:Q9M275]
	AT5G26170	2.45639691384935e-06	17.5517792481422	WRKY50	protein_coding	Probable WRKY transcription factor 50 [Source:UniProtKB/Swiss-Prot;Acc:Q8VWQ5]
	AT1G54575	0.00367832112671742	17.4812357887		protein_coding	unknown protein; Has 35333 Blast hits to 34131 proteins in 2444 species: Archae - 798; Bacteria - 22429; Metazoa - 974; Fungi - 991; Plants - 531; Viruses - 0; Other Eukaryotes - 9610 (source: NCBI BLink). [Source:TAIR;Acc:AT1G54575]
	AT3G26500	1.01913483304262e-06	17.4742413410666	PIRL2	protein_coding	Plant intracellular Ras-group-related LRR protein 2 [Source:UniProtKB/Swiss-Prot;Acc:Q9LRV8]
	AT1G70260	0.00108793315509508	17.4538352461151		protein_coding	WAT1-related protein At1g70260 [Source:UniProtKB/Swiss-Prot;Acc:F4I5D5]
	AT1G16420	0.0080028299467983	17.3247611433867	AMC8	protein_coding	Metacaspase-8 [Source:UniProtKB/Swiss-Prot;Acc:Q9SA41]
	AT2G25297	0.00404401680705532	17.2243206992425		protein_coding	Transmembrane protein [Source:UniProtKB/TrEMBL;Acc:A0A1P8AXP8]
	AT3G46770	0.000643897296344207	17.0646229149852	REM22	protein_coding	B3 domain-containing protein REM22 [Source:UniProtKB/Swiss-Prot;Acc:Q9STF1]
	AT1G14870	8.1122239074644e-05	17.014437394099	PCR2	protein_coding	PCR2 [Source:UniProtKB/TrEMBL;Acc:A0A178WDU8]
	AT5G13320	1.11283843540131e-07	16.9525440505635	PBS3	protein_coding	Auxin-responsive GH3 family protein [Source:TAIR;Acc:AT5G13320]
	AT3G60961	0.000630022421449085	16.9495855695718		protein_coding	P-loop containing nucleoside triphosphate hydrolases superfamily protein [Source:UniProtKB/TrEMBL;Acc:B3H4S0]
	AT5G39670	6.93600942473046e-06	16.8697294740984	CML45	protein_coding	Probable calcium-binding protein CML45 [Source:UniProtKB/Swiss-Prot;Acc:Q93Z27]
	AT5G57123	0.00389392073143058	16.8168498662105		protein_coding	At5g57123 [Source:UniProtKB/TrEMBL;Acc:Q8LCB5]
	AT1G02920	3.7395776526064e-06	16.7592370763235	GSTF7	protein_coding	Glutathione S-transferase F7 [Source:UniProtKB/Swiss-Prot;Acc:Q9SRY5]
	AT5G55450	7.16248326198081e-07	16.6688687850905		protein_coding	Bifunctional inhibitor/lipid-transfer protein/seed storage 2S albumin superfamily protein [Source:UniProtKB/TrEMBL;Acc:Q9FJ65]
	AT1G09080	0.00065940758348987	16.6120553333707	MED37B	protein_coding	Probable mediator of RNA polymerase II transcription subunit 37b [Source:UniProtKB/Swiss-Prot;Acc:Q8H1B3]
	AT5G44567	0.000393633326710886	16.5901766305398		protein_coding
	AT5G06720	1.72384776456051e-06	16.5672956383895	PER53	protein_coding	Peroxidase 53 [Source:UniProtKB/Swiss-Prot;Acc:Q42578]
	AT5G18270	0.000272315193105232	16.4699814288211	ANAC087	protein_coding	NAC domain containing protein 87 [Source:UniProtKB/TrEMBL;Acc:Q9FK44]
	AT5G26690	5.69954055184248e-05	16.3273819234045	HIPP02	protein_coding	Heavy metal-associated isoprenylated plant protein 2 [Source:UniProtKB/Swiss-Prot;Acc:Q8GWS3]
	AT5G48400	0.000434566802259722	16.2147962144702	GLR1.2	protein_coding	Glutamate receptor 1.2 [Source:UniProtKB/Swiss-Prot;Acc:Q9LV72]
	AT1G52770	0.000584491307108815	16.1500744746173		protein_coding	At1g52770 [Source:UniProtKB/TrEMBL;Acc:Q9C941]
	AT3G60120	0.00152795986103705	16.0875369608034	BGLU27	protein_coding	Beta-glucosidase 27 [Source:UniProtKB/Swiss-Prot;Acc:Q9M1D1]
	AT4G09300	0.00248436578990195	15.9438362569414		protein_coding	LisH and RanBPM domains containing protein [Source:TAIR;Acc:AT4G09300]
	AT5G57785	0.000122187201019344	15.9238221945799		protein_coding	At5g57785 [Source:UniProtKB/TrEMBL;Acc:Q8GY06]
	AT4G35170	0.00212356841063889	15.8896252825242		protein_coding	Late embryogenesis abundant (LEA) hydroxyproline-rich glycoprotein family [Source:UniProtKB/TrEMBL;Acc:Q5BPJ9]
	AT4G04900	0.00675958074881133	15.8804612941089	RIC10	protein_coding	CRIB domain-containing protein RIC10 [Source:UniProtKB/Swiss-Prot;Acc:Q9M0Y9]
	AT2G47130	6.00383150174511e-06	15.8578600823102	SDR3A	protein_coding	Short-chain dehydrogenase reductase 3a [Source:UniProtKB/Swiss-Prot;Acc:O80713]
	AT5G24090	0.00295645485818964	15.841523742202	CHIB1	protein_coding	Acidic endochitinase [Source:UniProtKB/Swiss-Prot;Acc:P19172]
	AT5G39390	0.00147104289603964	15.7663845653991		protein_coding	Leucine-rich repeat protein kinase family protein [Source:UniProtKB/TrEMBL;Acc:F4KEF0]
	AT3G22860	0.00425200690788818	15.7064169771631	TIF3C2	protein_coding	Eukaryotic translation initiation factor 3 subunit C [Source:UniProtKB/TrEMBL;Acc:F4J1N5]
	AT1G57560	0.000612415419164531	15.6494036323433	AtMYB50	protein_coding	At1g57560 [Source:UniProtKB/TrEMBL;Acc:Q9C695]
	AT1G79680	0.00106044855467272	15.6427647951543	WAKL10	protein_coding	Wall-associated receptor kinase-like 10 [Source:UniProtKB/Swiss-Prot;Acc:Q8VYA3]
	AT3G07520	6.00383150174511e-06	15.6383161661087	GLR1.4	protein_coding	Glutamate receptor 1.4 [Source:UniProtKB/Swiss-Prot;Acc:Q8LGN1]
	AT3G01513	0.0031621813251192	15.5530233529302		protein_coding	Putative uncharacterized protein [Source:UniProtKB/TrEMBL;Acc:Q6DR30]
	AT4G20000	0.00766869546621048	15.5427066044761		protein_coding	At4g20000 [Source:UniProtKB/TrEMBL;Acc:O49427]
	AT4G39830	1.65156250185341e-06	15.3725207288671		protein_coding	At4g39830 [Source:UniProtKB/TrEMBL;Acc:O65670]
	AT2G28780	0.00331753612257152	15.3260326517586		protein_coding	P-hydroxybenzoic acid efflux pump subunit [Source:UniProtKB/TrEMBL;Acc:Q84W96]
	AT1G52030	9.02594335626761e-06	15.2124382569586	F-ATMBP	protein_coding	Myrosinase-binding protein 2 [Source:UniProtKB/Swiss-Prot;Acc:Q9SAV1]
	AT1G79360	0.000121915737810564	15.1541952075446	OCT2	protein_coding	Organic cation/carnitine transporter 2 [Source:UniProtKB/Swiss-Prot;Acc:O64515]
	AT5G43580	0.00810584924187612	15.0278902210275		protein_coding	Serine protease inhibitor, potato inhibitor I-type family protein [Source:UniProtKB/TrEMBL;Acc:F4K627]
	AT4G18990	0.00280246635078961	14.9464465870951	XTH29	protein_coding	Probable xyloglucan endotransglucosylase/hydrolase protein 29 [Source:UniProtKB/Swiss-Prot;Acc:Q8L7H3]
	AT5G25880	0.00157744534029537	14.8932070965657	NADP-ME3	protein_coding	Malic enzyme [Source:UniProtKB/TrEMBL;Acc:A0A178UAR6]
	AT4G38560	4.20274334846275e-06	14.8807323372984		protein_coding	Phospholipase like protein [Source:UniProtKB/TrEMBL;Acc:Q0WV01]
	AT5G24530	2.71364875128747e-07	14.7239612318134	DMR6	protein_coding	Protein DOWNY MILDEW RESISTANCE 6 [Source:UniProtKB/Swiss-Prot;Acc:Q9FLV0]
	AT3G23110	2.56014011339506e-06	14.6774771483255	AtRLP37	protein_coding	Disease resistance protein [Source:UniProtKB/TrEMBL;Acc:Q9LS80]
	AT3G46690	0.000303159753581491	14.5363385432462	UGT76E4	protein_coding	Glycosyltransferase (Fragment) [Source:UniProtKB/TrEMBL;Acc:W8Q337]
	AT2G26010	0.00671741100219328	14.5329283946625	PDF1.3	protein_coding	PDF1.3 [Source:UniProtKB/TrEMBL;Acc:A0A178VSS6]
	AT3G07600	0.000454397630821862	14.386561099193	HIPP16	protein_coding	Heavy metal-associated isoprenylated plant protein 16 [Source:UniProtKB/Swiss-Prot;Acc:Q9SSF0]
	AT2G39330	1.48541602070105e-06	14.3678109196097	JAL23	protein_coding	jacalin-related lectin 23 [Source:TAIR;Acc:AT2G39330]
	AT5G47850	0.000493909553224058	14.2571677275904	CCR4	protein_coding	Serine/threonine-protein kinase-like protein CCR4 [Source:UniProtKB/Swiss-Prot;Acc:Q9FIJ6]
	AT3G61250	0.00100075075721876	14.216093018066	AtMYB17	protein_coding	Transcription factor MYB41 [Source:UniProtKB/Swiss-Prot;Acc:Q9M2D9]
	AT5G63090	0.000575231325999264	14.170897364041	LOB	protein_coding	LOB [Source:UniProtKB/TrEMBL;Acc:A0A178UKE6]
	AT1G07620	3.16002679894985e-05	14.1124206952148	ATOBGM	protein_coding	GTP-binding protein Obg/CgtA [Source:TAIR;Acc:AT1G07620]
	AT1G09500	0.000163649386349424	14.0910229224669		protein_coding	At1g09500/F14J9_16 [Source:UniProtKB/TrEMBL;Acc:O80533]
	AT1G11300	5.01487675519414e-05	14.0766231714716		protein_coding	G-type lectin S-receptor-like serine/threonine-protein kinase At1g11300 [Source:UniProtKB/Swiss-Prot;Acc:Q9SXB4]
	AT4G35180	0.000246719823824831	14.0452477485461	LHT7	protein_coding	Lysine histidine transporter-like 7 [Source:UniProtKB/Swiss-Prot;Acc:Q84WE9]
	AT5G02490	1.11283843540131e-07	13.9854382060655	MED37D	protein_coding	Probable mediator of RNA polymerase II transcription subunit 37c [Source:UniProtKB/Swiss-Prot;Acc:P22954]
	AT3G01175	0.00240654253278348	13.9328399052575		protein_coding	Transmembrane protein [Source:UniProtKB/TrEMBL;Acc:F4J4Q8]
	AT5G43910	6.21568186643893e-08	13.9299460167295		protein_coding	PfkB-like carbohydrate kinase family protein [Source:UniProtKB/TrEMBL;Acc:F4K7C7]
	AT1G02930	7.88681153690556e-05	13.8950802276705	GSTF6	protein_coding	Glutathione S-transferase F6 [Source:UniProtKB/Swiss-Prot;Acc:P42760]
	AT3G47480	1.21962818326239e-05	13.8499225670634	CML47	protein_coding	Probable calcium-binding protein CML47 [Source:UniProtKB/Swiss-Prot;Acc:Q9SN89]
	AT5G44563	0.00930271355922526	13.8458809613692		protein_coding	Transmembrane protein [Source:UniProtKB/TrEMBL;Acc:A0A1P8BDK1]
	AT3G28120	0.00224179841094238	13.7506314294208		protein_coding	Transmembrane protein [Source:UniProtKB/TrEMBL;Acc:Q3EAY7]
	AT4G33040	0.00374660314571206	13.7432572531989	GRXC6	protein_coding	Glutaredoxin-C6 [Source:UniProtKB/Swiss-Prot;Acc:Q8L9S3]
	AT4G36430	9.25957637510453e-05	13.4999540069606	PER49	protein_coding	Peroxidase 49 [Source:UniProtKB/Swiss-Prot;Acc:O23237]
	AT1G06443	0.00444171431651736	13.476722620898		lncRNA
	AT2G45210	4.97790250590345e-05	13.4541106539581	SAUR36	protein_coding	Auxin-responsive protein SAUR36 [Source:UniProtKB/Swiss-Prot;Acc:O22150]
	AT1G56120	4.64350431364052e-06	13.4347339112026		protein_coding	Leucine-rich repeat transmembrane protein kinase [Source:UniProtKB/TrEMBL;Acc:F4I3K0]
	AT1G72140	0.00109212446862183	13.3536051938652	NPF5.12	protein_coding	Protein NRT1/ PTR FAMILY 5.12 [Source:UniProtKB/Swiss-Prot;Acc:Q9C7U1]
	AT2G25470	0.000748173266978637	13.3358648892694	AtRLP21	protein_coding	receptor like protein 21 [Source:TAIR;Acc:AT2G25470]
	AT1G27020	8.55608047891803e-06	13.3023175605335		protein_coding	Plant/protein [Source:UniProtKB/TrEMBL;Acc:O04551]
	AT1G03850	0.000170840343429462	13.2475492477827		protein_coding	Glutaredoxin family protein [Source:TAIR;Acc:AT1G03850]
	AT1G61120	0.00933644015918808	13.2419831309101	GES	protein_coding	(E,E)-geranyllinalool synthase [Source:UniProtKB/Swiss-Prot;Acc:Q93YV0]
	AT5G40000	0.0027381018313807	13.2120535948305		protein_coding	AAA-ATPase At5g40000 [Source:UniProtKB/Swiss-Prot;Acc:F4KFX5]
	AT5G07322	0.00192969343892557	13.179484708207		ncRNA	other RNA [Source:TAIR;Acc:AT5G07322]
	AT4G17670	1.49945536175086e-05	13.1668384505467		protein_coding	Putative uncharacterized protein At4g17670 [Source:UniProtKB/TrEMBL;Acc:Q8VZM9]
	AT3G61198	8.64335214733655e-05	13.1560725463109		ncRNA	other RNA [Source:TAIR;Acc:AT3G61198]
	AT1G65510	0.00329721141178103	13.1559266620584		protein_coding	unknown protein; FUNCTIONS IN: molecular_function unknown; INVOLVED IN: N-terminal protein myristoylation; LOCATED IN: endomembrane system; EXPRESSED IN: 9 plant structures; EXPRESSED DURING: LP.06 six leaves visible, LP.04 four leaves visible, 4 an /.../, petal differentiation and expansion stage, LP.08 eight leaves visible; BEST Arabidopsis thaliana protein match is: unknown protein (TAIR:AT1G6…
	AT5G62165	0.0052726730446327	13.1190784391545	AGL42	protein_coding	MADS-box protein AGL42 [Source:UniProtKB/Swiss-Prot;Acc:Q9FIS1]
	AT1G21110	0.00026933952228429	13.1052972060525	IGMT3	protein_coding	Indole glucosinolate O-methyltransferase 3 [Source:UniProtKB/Swiss-Prot;Acc:Q9LPU6]
	AT3G57380	0.00250527656306144	13.1027321614395		protein_coding	Glycosyltransferase [Source:UniProtKB/TrEMBL;Acc:F4J287]
	AT2G27660	0.00100112749245634	13.0704521618349		protein_coding	Cysteine/Histidine-rich C1 domain family protein [Source:UniProtKB/TrEMBL;Acc:Q9ZUW8]
	AT2G45760	0.000219282078836267	13.0552563241019	BAP2	protein_coding	BON1-associated protein 2 [Source:UniProtKB/Swiss-Prot;Acc:Q58FX0]
	AT3G29639	0.000427288498839219	13.0124357605227		protein_coding	BEST Arabidopsis thaliana protein match is: SPOC domain / Transcription elongation factor S-II protein (TAIR:AT5G11430.1); Has 45 Blast hits to 45 proteins in 8 species: Archae - 0; Bacteria - 0; Metazoa - 0; Fungi - 0; Plants - 45; Viruses - 0; Oth /.../aryotes - 0 (source: NCBI BLink). [Source:TAIR;Acc:AT3G29639]
	AT4G15280	0.00286605277765888	12.9441864531847	UGT71B5	protein_coding	UDP-glucosyl transferase 71B5 [Source:TAIR;Acc:AT4G15280]
	AT2G04070	6.15787059934918e-05	12.8982641669694	DTX4	protein_coding	Protein DETOXIFICATION 4 [Source:UniProtKB/Swiss-Prot;Acc:Q9SIA3]
	AT4G01720	2.48769500458316e-05	12.8292471427776	WRKY47	protein_coding	Probable WRKY transcription factor 47 [Source:UniProtKB/Swiss-Prot;Acc:Q9ZSI7]
	AT1G78780	1.18339241249968e-05	12.8102343562955		protein_coding	pathogenesis-related family protein [Source:TAIR;Acc:AT1G78780]
	AT1G13830	0.00859909992600589	12.7808914478161		protein_coding	Carbohydrate-binding X8 domain superfamily protein [Source:TAIR;Acc:AT1G13830]
	AT4G03320	1.72384776456051e-06	12.7317247693994	TIC20-IV	protein_coding	Protein TIC 20-IV, chloroplastic [Source:UniProtKB/Swiss-Prot;Acc:Q9ZQZ9]
	AT1G65481	0.00576949440487545	12.7006320438882		protein_coding	unknown protein; FUNCTIONS IN: molecular_function unknown; INVOLVED IN: biological_process unknown; LOCATED IN: endomembrane system. [Source:TAIR;Acc:AT1G65481]
	AT5G64510	8.89923816896595e-06	12.6468139950205	TIN1	protein_coding	Putative uncharacterized protein At5g64510 [Source:UniProtKB/TrEMBL;Acc:Q84JN2]
	AT5G50660	0.00344978963534895	12.6174817807785		protein_coding	At5g50660 [Source:UniProtKB/TrEMBL;Acc:Q9LUF5]
	AT2G31865	4.02769696543576e-07	12.6026925677046	PARG2	protein_coding	poly(ADP-ribose) glycohydrolase 2 [Source:TAIR;Acc:AT2G31865]
	AT1G03746	0.00251999377913842	12.5915328276938		snoRNA	snoRNA [Source:TAIR;Acc:AT1G03746]
	AT1G30700	0.00184219847942044	12.532427670152		protein_coding	Berberine bridge enzyme-like 8 [Source:UniProtKB/Swiss-Prot;Acc:Q9SA85]
	AT5G40780	6.77865753896351e-06	12.474936613104	LHT1	protein_coding	Lysine histidine transporter 1 [Source:UniProtKB/Swiss-Prot;Acc:Q9FKS8]
	AT3G26330	0.00321778466605205	12.468217833355	CYP71B37	protein_coding	Cytochrome P450 71B37 [Source:UniProtKB/Swiss-Prot;Acc:Q9LIP3]
	AT1G12211	0.00273175585074318	12.3335235413906		protein_coding	unknown protein; Has 30201 Blast hits to 17322 proteins in 780 species: Archae - 12; Bacteria - 1396; Metazoa - 17338; Fungi - 3422; Plants - 5037; Viruses - 0; Other Eukaryotes - 2996 (source: NCBI BLink). [Source:TAIR;Acc:AT1G12211]
	AT5G22530	0.00102947929274351	12.3184728306376		protein_coding	Putative uncharacterized protein [Source:UniProtKB/TrEMBL;Acc:Q9FK86]
	AT2G04495	0.000147655025760451	12.3153754911377		protein_coding	At2g04495 [Source:UniProtKB/TrEMBL;Acc:Q6NLT2]
	AT2G04100	4.729680735259e-05	12.2856649071386	DTX6	protein_coding	Protein DETOXIFICATION 6 [Source:UniProtKB/Swiss-Prot;Acc:Q8RWF5]
	AT5G18470	2.42680273946404e-07	12.222966635076		protein_coding	Curculin-like (Mannose-binding) lectin family protein [Source:UniProtKB/TrEMBL;Acc:Q94K76]
	AT3G50770	0.000166191146504547	12.1471859735955	CML41	protein_coding	Probable calcium-binding protein CML41 [Source:UniProtKB/Swiss-Prot;Acc:Q8L3R2]
	AT3G26440	2.40898945549063e-06	12.1344888014344		protein_coding	Transmembrane protein, putative (DUF707) [Source:UniProtKB/TrEMBL;Acc:A0A1I9LLN8]
	AT2G28790	5.41361908933473e-05	12.0427236476694		protein_coding	Pathogenesis-related thaumatin superfamily protein [Source:TAIR;Acc:AT2G28790]
	AT1G02470	0.000554461767440821	12.038745128806		protein_coding	Polyketide cyclase/dehydrase and lipid transport superfamily protein [Source:UniProtKB/TrEMBL;Acc:F4HXI8]
	AT4G18253	1.43559882283831e-06	11.8941754385177		protein_coding	Receptor Serine/Threonine kinase-like protein [Source:UniProtKB/TrEMBL;Acc:A0A1P8B6P8]
	AT4G23210	6.32200708908817e-05	11.8724086653411	CRK13	protein_coding	Cysteine-rich receptor-like protein kinase 13 [Source:UniProtKB/Swiss-Prot;Acc:Q0PW40]
	AT5G67340	3.24511795703053e-06	11.8492220199287	PUB2	protein_coding	U-box domain-containing protein 2 [Source:UniProtKB/Swiss-Prot;Acc:Q5XEZ8]
	AT3G50940	0.000826269196426341	11.8348051642876		protein_coding	AAA-ATPase At3g50940 [Source:UniProtKB/Swiss-Prot;Acc:Q147F9]
	AT3G13790	0.000547584218504181	11.8184490300052	CWINV1	protein_coding	Beta-fructofuranosidase, insoluble isoenzyme CWINV1 [Source:UniProtKB/Swiss-Prot;Acc:Q43866]
	AT3G13960	0.00120705794750148	11.7671778563131	GRF5	protein_coding	Growth-regulating factor 5 [Source:UniProtKB/Swiss-Prot;Acc:Q8L8A6]
	AT1G17710	0.00513378737644648	11.7039543008414		protein_coding	Inorganic pyrophosphatase 2 [Source:UniProtKB/Swiss-Prot;Acc:Q9FZ62]
	AT2G18150	0.00872413750541278	11.6693721439523	PER15	protein_coding	Peroxidase 15 [Source:UniProtKB/Swiss-Prot;Acc:Q9SI16]
	AT2G30140	1.84947264049708e-05	11.661429528086	UGT87A2	protein_coding	UDP-glycosyltransferase 87A2 [Source:UniProtKB/Swiss-Prot;Acc:O64733]
	AT1G08450	1.00687624190646e-07	11.5762018116217	CRT3	protein_coding	Calreticulin-3 [Source:UniProtKB/Swiss-Prot;Acc:O04153]
	AT5G65600	0.00699978411534503	11.5735203273389	LECRK92	protein_coding	L-type lectin-domain containing receptor kinase IX.2 [Source:UniProtKB/Swiss-Prot;Acc:Q9LSL5]
	AT3G28270	0.000256399601512949	11.5727693231315		protein_coding	UPF0496 protein At3g28270 [Source:UniProtKB/Swiss-Prot;Acc:Q9LHD9]
	AT1G14260	0.000232088535842982	11.4051028261801		protein_coding	At1g14260 [Source:UniProtKB/TrEMBL;Acc:Q4PS45]
	AT2G14560	0.000161617277690223	11.3998419939985	LURP1	protein_coding	Protein of unknown function (DUF567) [Source:TAIR;Acc:AT2G14560]
	AT3G48640	0.000141467093532552	11.3023949172544		protein_coding	Putative uncharacterized protein T8P19.150 [Source:UniProtKB/TrEMBL;Acc:Q9SMN5]
	AT5G59780	1.23156802708273e-06	11.2511834294764	MYB59	protein_coding	Transcription factor MYB59 [Source:UniProtKB/Swiss-Prot;Acc:Q4JL84]
	AT1G10540	0.00280840514578988	11.2467752195208	NAT8	protein_coding	Nucleobase-ascorbate transporter 8 [Source:UniProtKB/Swiss-Prot;Acc:Q8VZQ5]
	AT4G19720	0.00307695479807222	11.2275943395711		protein_coding	Glycosyl hydrolase family protein with chitinase insertion domain [Source:TAIR;Acc:AT4G19720]
	AT1G52040	0.00154315052370405	11.2136915200719	MBP1	protein_coding	Myrosinase-binding protein 1 [Source:UniProtKB/Swiss-Prot;Acc:Q9SAV0]
	AT2G45570	0.00388502250895362	11.079444712083	CYP76C2	protein_coding	Cytochrome P450 76C2 [Source:UniProtKB/Swiss-Prot;Acc:O64637]
	AT1G78290	6.74550728847802e-06	11.0559556122549	SRK2C	protein_coding	SRK2C [Source:UniProtKB/TrEMBL;Acc:A0A178W6S8]
	AT5G67310	0.00113989768222502	11.0379167938806	CYP81G1	protein_coding	At5g67310 [Source:UniProtKB/TrEMBL;Acc:Q8GZ20]
	AT1G03660	0.00867725338232125	11.0258375259998		protein_coding	Ankyrin-repeat containing protein [Source:UniProtKB/TrEMBL;Acc:F4I2G0]
	AT1G23110	0.00606157450274295	11.0138191712274		protein_coding	Fold protein [Source:UniProtKB/TrEMBL;Acc:Q6DSU0]
	AT3G50280	0.000439269885691695	11.0117914421752		protein_coding	Uncharacterized acetyltransferase At3g50280 [Source:UniProtKB/Swiss-Prot;Acc:Q9SND9]
	AT5G59490	0.00653481347155839	11.0079713172358		protein_coding	At5g59490 [Source:UniProtKB/TrEMBL;Acc:Q7XJ55]
	AT4G14640	0.000447514573582018	10.9889672835834	CML8	protein_coding	Calmodulin-like protein 8 [Source:UniProtKB/Swiss-Prot;Acc:O23320]
	AT5G17330	1.49189402934342e-05	10.9826881996551	GAD1	protein_coding	Glutamate decarboxylase 1 [Source:UniProtKB/Swiss-Prot;Acc:Q42521]
	AT1G54020	0.00151114744687996	10.9676669638823		protein_coding	GDSL esterase/lipase At1g54020 [Source:UniProtKB/Swiss-Prot;Acc:Q9C5N8]
	AT2G26560	7.37201744431916e-05	10.9620019258663	PLP2	protein_coding	Patatin-like protein 2 [Source:UniProtKB/Swiss-Prot;Acc:O48723]
	AT3G25020	4.11013864527843e-06	10.935889610308	AtRLP42	protein_coding	Receptor like protein 42 [Source:UniProtKB/Swiss-Prot;Acc:Q9LJS0]
	AT4G23200	1.81497132497963e-05	10.9153789351516	CRK12	protein_coding	cysteine-rich RLK (RECEPTOR-like protein kinase) 12 [Source:TAIR;Acc:AT4G23200]
	AT3G16410	0.00624652968260617	10.8869799822483	NSP4	protein_coding	Nitrile-specifier protein 4 [Source:UniProtKB/Swiss-Prot;Acc:O04316]
	AT2G18690	0.000112155985075165	10.8140505639986		protein_coding	Expressed protein [Source:UniProtKB/TrEMBL;Acc:Q9ZV49]
	AT1G52200	8.08519195314759e-06	10.7126445895824	PCR8	protein_coding	Protein PLANT CADMIUM RESISTANCE 8 [Source:UniProtKB/Swiss-Prot;Acc:Q9M815]
	AT1G71910	0.00219787943633935	10.702795740405		protein_coding	At1g71910 [Source:UniProtKB/TrEMBL;Acc:Q9C8X0]
	AT4G06410	0.00538544982608615	10.6433122468956		lncRNA
	AT1G70581	0.00558218979594745	10.6360609808919		ncRNA	other RNA [Source:TAIR;Acc:AT1G70581]
	AT4G29110	2.23323261652136e-05	10.5701500900595		protein_coding	At4g29110 [Source:UniProtKB/TrEMBL;Acc:Q9SZE0]
	AT5G53870	0.00405123542683593	10.5232451038105	ENODL1	protein_coding	At5g53870 [Source:UniProtKB/TrEMBL;Acc:Q9FN39]
	AT3G26480	0.00501092663053032	10.5161298203699		protein_coding	Transducin family protein / WD-40 repeat family protein [Source:UniProtKB/TrEMBL;Acc:Q9LIM7]
	AT1G66920	9.82664453164317e-06	10.5120801765439	LRK10L-2.4	protein_coding	LEAF RUST 10 DISEASE-RESISTANCE LOCUS RECEPTOR-LIKE PROTEIN KINASE-like 2.4 [Source:UniProtKB/Swiss-Prot;Acc:F4HQ22]
	AT1G04600	0.000527495808956334	10.4998342424367	XI-A	protein_coding	Myosin-7 [Source:UniProtKB/Swiss-Prot;Acc:F4I5Q6]
	AT5G01250	0.00178279365601438	10.4792712774722		protein_coding	Alpha 1,4-glycosyltransferase family protein [Source:UniProtKB/TrEMBL;Acc:Q9LFB1]
	ENSRNA049757918	0.00318578057785418	10.4714297896327	ath-MIR157c	pre_miRNA
	AT3G29034	0.00286145879675665	10.455194723387		protein_coding	At3g29034 [Source:UniProtKB/TrEMBL;Acc:Q8GX70]
	AT2G43140	0.000382428497848519	10.3728549353524		protein_coding	Basic helix-loop-helix (BHLH) DNA-binding superfamily protein [Source:UniProtKB/TrEMBL;Acc:F4IQ66]
	AT3G61280	0.000126621216782545	10.3533088490632		protein_coding	Glycosyltransferase [Source:UniProtKB/TrEMBL;Acc:Q5Q0C1]
	AT1G67000	0.000858382980294378	10.3412307669585	LRK10L-2.8	protein_coding	LEAF RUST 10 DISEASE-RESISTANCE LOCUS RECEPTOR-LIKE PROTEIN KINASE-like 2.8 [Source:UniProtKB/Swiss-Prot;Acc:Q3ECH2]
	AT4G12290	0.000389205326504043	10.3098943697529		protein_coding	Amine oxidase [Source:UniProtKB/TrEMBL;Acc:Q8L742]
	AT4G26120	1.20941021795462e-05	10.3060359768977		protein_coding	Ankyrin repeat family protein / BTB/POZ domain-containing protein [Source:TAIR;Acc:AT4G26120]
	AT3G61930	0.00358159421056334	10.3058121339021		protein_coding	Putative uncharacterized protein At3g61930 [Source:UniProtKB/TrEMBL;Acc:Q9M272]
	AT4G23260	5.83496854660477e-07	10.2554002294099	CRK18	protein_coding	Cysteine-rich receptor-like protein kinase 18 [Source:UniProtKB/Swiss-Prot;Acc:Q8RX80]
	AT5G60900	1.26467655386018e-05	10.2368841488288	RLK1	nontranslating_CDS	receptor-like protein kinase 1 [Source:TAIR;Acc:AT5G60900]
	AT3G45290	1.53514286880952e-06	10.1566434625721	MLO3	protein_coding	MLO-like protein 3 [Source:UniProtKB/Swiss-Prot;Acc:Q94KB9]
	AT2G46430	2.33475154994133e-05	10.0462476096136	CNGC3	protein_coding	Probable cyclic nucleotide-gated ion channel 3 [Source:UniProtKB/Swiss-Prot;Acc:Q9SKD7]
	AT3G49580	0.00624557933957593	10.031493160942	LSU1	protein_coding	LSU1 [Source:UniProtKB/TrEMBL;Acc:A0A178VF66]
	AT2G47800	1.30071821216016e-05	10.0155092459758	ABCC4	protein_coding	ABC transporter C family member 4 [Source:UniProtKB/Swiss-Prot;Acc:Q7DM58]
	AT5G12960	0.00226022053085918	10.0128504138328		protein_coding	Proline-tRNA ligase (DUF1680) [Source:UniProtKB/TrEMBL;Acc:Q84W43]
	AT5G20960	6.9296689923975e-06	10.0048727321401	AAO1	protein_coding	Indole-3-acetaldehyde oxidase [Source:UniProtKB/Swiss-Prot;Acc:Q7G193]
	AT2G46150	0.00171462264010955	9.98764868731026		protein_coding	Late embryogenesis abundant (LEA) hydroxyproline-rich glycoprotein family [Source:UniProtKB/TrEMBL;Acc:O82354]
	AT3G54990	0.00109561159724083	9.9816645930075	SMZ	protein_coding	AP2-like ethylene-responsive transcription factor SMZ [Source:UniProtKB/Swiss-Prot;Acc:Q6PV68]
	AT3G14280	0.00019426765635093	9.93224157088435		protein_coding	At3g14280 [Source:UniProtKB/TrEMBL;Acc:Q9LUL9]
	AT5G17760	3.46724243243608e-06	9.90799294313533		protein_coding	AAA-ATPase At5g17760 [Source:UniProtKB/Swiss-Prot;Acc:Q9FN75]
	AT4G00870	0.00428993309452531	9.88109794251907	BHLH14	protein_coding	Transcription factor bHLH14 [Source:UniProtKB/Swiss-Prot;Acc:O23090]
	AT4G23280	0.00515757517820686	9.82816136932805	CRK20	protein_coding	Putative cysteine-rich receptor-like protein kinase 20 [Source:UniProtKB/Swiss-Prot;Acc:O65479]
	AT3G22840	0.0013612674538918	9.82390248738412	ELIP1	protein_coding	ELIP1 [Source:UniProtKB/TrEMBL;Acc:A0A178VCA8]
	AT5G27060	0.000232288369743385	9.81134631410627	AtRLP53	protein_coding	receptor like protein 53 [Source:TAIR;Acc:AT5G27060]
	AT1G49000	0.00282552108308116	9.79160218285535		protein_coding	At1g49000 [Source:UniProtKB/TrEMBL;Acc:Q9M9A2]
	AT2G28110	0.000141467093532552	9.75304803406886	IRX7	protein_coding	Glycosyltransferase (Fragment) [Source:UniProtKB/TrEMBL;Acc:W8Q712]
	AT5G43420	0.000646364054790221	9.72408895491345	ATL16	protein_coding	RING-H2 finger protein ATL16 [Source:UniProtKB/Swiss-Prot;Acc:Q9LSW9]
	AT5G25250	1.41846975435551e-05	9.68157947613938	FLOT1	protein_coding	Flotillin-like protein 1 [Source:UniProtKB/Swiss-Prot;Acc:Q501E6]
	AT3G17790	6.35081790292082e-05	9.67647710967802	PAP17	protein_coding	Purple acid phosphatase 17 [Source:UniProtKB/Swiss-Prot;Acc:Q9SCX8]
	AT2G20142	1.88952636945857e-06	9.66827244090737		protein_coding	Toll-Interleukin-Resistance (TIR) domain family protein [Source:UniProtKB/TrEMBL;Acc:F4IUF0]
	AT1G70690	2.38665031148346e-05	9.62366771589241	CRRSP2	protein_coding	PDLP5 [Source:UniProtKB/TrEMBL;Acc:A0A178WPB2]
	AT4G03450	1.05815437799295e-05	9.61886945888613		protein_coding	Ankyrin repeat family protein [Source:UniProtKB/TrEMBL;Acc:Q9ZT73]
	AT1G77660	0.00042947808834147	9.59217686951255		protein_coding	Histone H3 K4-specific methyltransferase SET7/9 family protein [Source:UniProtKB/TrEMBL;Acc:Q9CAP2]
	AT2G29090	0.000135867409371028	9.52332475841377	CYP707A2	protein_coding	Abscisic acid 8'-hydroxylase 2 [Source:UniProtKB/Swiss-Prot;Acc:O81077]
	AT3G45860	2.40898945549063e-06	9.48508112815972	CRK4	protein_coding	Cysteine-rich receptor-like protein kinase 4 [Source:UniProtKB/Swiss-Prot;Acc:Q9LZU4]
	AT4G32810	0.00966103949050956	9.44766062584151	CCD8	protein_coding	carotenoid cleavage dioxygenase 8 [Source:TAIR;Acc:AT4G32810]
	AT1G62370	0.00620331197312937	9.35420476856418		protein_coding	F2401.10 [Source:UniProtKB/TrEMBL;Acc:O48801]
	AT3G51330	4.60236576614777e-06	9.34814761977614		protein_coding	Eukaryotic aspartyl protease family protein [Source:UniProtKB/TrEMBL;Acc:Q84WU7]
	AT3G47420	0.00024004203300656	9.34017961783202	ATPS3	protein_coding	Putative glycerol-3-phosphate transporter 1 [Source:UniProtKB/Swiss-Prot;Acc:Q9C5L3]
	AT1G74710	4.6099940956189e-07	9.32899473939664	EDS16	protein_coding	ADC synthase superfamily protein [Source:TAIR;Acc:AT1G74710]
	AT2G40330	0.00276008206154456	9.27630085661025	PYL6	protein_coding	Abscisic acid receptor PYL6 [Source:UniProtKB/Swiss-Prot;Acc:Q8S8E3]
	AT3G54150	1.99526852930417e-05	9.20935419573598		protein_coding	Embryonic abundant protein-like [Source:UniProtKB/TrEMBL;Acc:Q9M389]
	AT5G09290	0.00286072207245091	9.14928866362944	SAL4	protein_coding	3'(2'),5'-bisphosphate nucleotidase-like protein [Source:UniProtKB/TrEMBL;Acc:Q0WTK9]
	AT5G41730	0.00431220042126274	9.1465873155117		protein_coding	Protein kinase family protein [Source:UniProtKB/TrEMBL;Acc:Q9FGG5]
	AT1G79900	0.00993996719453216	9.13188115067067	BAC2	protein_coding	Mitochondrial arginine transporter BAC2 [Source:UniProtKB/Swiss-Prot;Acc:Q9CA93]
	AT1G67520	3.71607377644833e-07	9.12711526438776		protein_coding	lectin protein kinase family protein [Source:TAIR;Acc:AT1G67520]
	AT3G51440	8.13591078063323e-05	9.08193200940695	SSL6	protein_coding	Protein STRICTOSIDINE SYNTHASE-LIKE 6 [Source:UniProtKB/Swiss-Prot;Acc:Q9SD05]
	AT5G45380	2.13210041045559e-07	9.07490333953879	DUR3	protein_coding	DUR3 [Source:UniProtKB/TrEMBL;Acc:A0A178UG75]
	AT1G66880	5.73862750784402e-07	9.07245794364295		protein_coding	Protein kinase superfamily protein [Source:TAIR;Acc:AT1G66880]
	AT4G28560	0.00516023291570931	9.05973721386164	RIC7	protein_coding	ROP-interactive CRIB motif-containing protein 7 [Source:UniProtKB/TrEMBL;Acc:F4JLB7]
	AT3G27650	0.00998938372841417	9.0345652491302	LBD25	protein_coding	LOB domain-containing protein 25 [Source:UniProtKB/Swiss-Prot;Acc:Q8L8Q3]
	AT1G56650	0.00572908600943024	9.02340984664967	MYB75	protein_coding	Transcription factor MYB75 [Source:UniProtKB/Swiss-Prot;Acc:Q9FE25]
	AT2G25000	6.10744693353854e-06	9.00219391773378	WRKY60	protein_coding	Probable WRKY transcription factor 60 [Source:UniProtKB/Swiss-Prot;Acc:Q9SK33]
	AT5G25140	4.72985813244555e-05	9.0016383002104	CYP71B13	protein_coding	Cytochrome P450 71B13 [Source:UniProtKB/Swiss-Prot;Acc:P58050]
	AT1G07393	0.00404177517410152	8.97901326477876		snoRNA
	AT4G25110	1.41171654609342e-05	8.91588885508128	AMC2	protein_coding	Metacaspase-2 [Source:UniProtKB/Swiss-Prot;Acc:Q7XJE5]
	AT3G16460	3.02784695244416e-07	8.87553886990395	JAL34	protein_coding	Jacalin-related lectin 34 [Source:UniProtKB/Swiss-Prot;Acc:O04310]
	AT5G44575	0.00133136445293975	8.87416279443492		protein_coding	At5g44575 [Source:UniProtKB/TrEMBL;Acc:Q8GWN6]
	AT5G60250	6.34412324779533e-05	8.87096104658755		protein_coding	Emb [Source:UniProtKB/TrEMBL;Acc:Q9LSS2]
	AT1G02450	0.00873342107961898	8.86435639578474	NIMIN-1	protein_coding	NIMIN1 [Source:UniProtKB/TrEMBL;Acc:A0A178WC43]
	AT5G38310	0.00419495789985967	8.86299941049652		protein_coding	Putative uncharacterized protein [Source:UniProtKB/TrEMBL;Acc:Q9FKN2]
	AT4G00140	0.00238439873243724	8.85392599923122	EDA34	protein_coding	Calcium-binding EF-hand family protein [Source:UniProtKB/TrEMBL;Acc:O81315]
	AT1G07900	0.000441179226608107	8.84862714412269	LBD1	protein_coding	LBD1 [Source:UniProtKB/TrEMBL;Acc:A0A178WM56]
	AT5G55460	0.000109760460217451	8.84563705065571		protein_coding	At5g55460 [Source:UniProtKB/TrEMBL;Acc:Q8GWA4]
	AT1G15670	0.000345720540323181	8.83524637630454		protein_coding	F-box/kelch-repeat protein At1g15670 [Source:UniProtKB/Swiss-Prot;Acc:Q9LMR5]
	AT1G72060	0.00679671271977583	8.80927977462563		protein_coding	Putative uncharacterized protein At1g72060 [Source:UniProtKB/TrEMBL;Acc:Q9C7G9]
	AT1G32960	0.00116231723067044	8.79810010644514	SBT3.3	protein_coding	Subtilisin-like protease SBT3.3 [Source:UniProtKB/Swiss-Prot;Acc:Q9MAP5]
	AT3G19550	0.00147614297911698	8.78429554401374		protein_coding	Glutamate racemase [Source:UniProtKB/TrEMBL;Acc:Q8LEN7]
	AT1G13970	0.00306187615241323	8.72315050767649		protein_coding	Beta-hexosaminidase (DUF1336) [Source:UniProtKB/TrEMBL;Acc:Q9XI89]
	AT2G34960	0.00137149239770834	8.70918320733848	CAT5	protein_coding	CAT5 [Source:UniProtKB/TrEMBL;Acc:A0A178VPZ9]
	AT1G19610	0.00784299881549869	8.70265493767054	PDF1.4	protein_coding	Defensin-like protein 19 [Source:UniProtKB/Swiss-Prot;Acc:P82787]
	AT3G13061	0.000284274801198832	8.67477790187163		lncRNA	other RNA [Source:TAIR;Acc:AT3G13061]
	AT5G44574	0.0087736622118212	8.6706193325187		protein_coding	unknown protein; FUNCTIONS IN: molecular_function unknown; INVOLVED IN: biological_process unknown; LOCATED IN: endomembrane system; Has 6 Blast hits to 6 proteins in 2 species: Archae - 0; Bacteria - 0; Metazoa - 0; Fungi - 0; Plants - 6; Viruses - /.../her Eukaryotes - 0 (source: NCBI BLink). [Source:TAIR;Acc:AT5G44574]
	AT3G05600	0.000196631639955868	8.63738901616864		protein_coding	Alpha/beta-Hydrolases superfamily protein [Source:UniProtKB/TrEMBL;Acc:Q9M9W5]
	AT3G26840	3.71607377644833e-07	8.63288481602726		protein_coding	Acyltransferase-like protein At3g26840, chloroplastic [Source:UniProtKB/Swiss-Prot;Acc:Q9LW26]
	AT3G04220	0.000101050671657221	8.63002446656958		protein_coding	Disease resistance protein (TIR-NBS-LRR class) family [Source:UniProtKB/TrEMBL;Acc:Q9M8X8]
	AT5G50200	1.41846975435551e-05	8.61388814934467	NRT3.1	protein_coding	High-affinity nitrate transporter 3.1 [Source:UniProtKB/Swiss-Prot;Acc:Q9FGS5]
	AT2G14620	0.0022711770142204	8.60976843190472	XTH10	protein_coding	Probable xyloglucan endotransglucosylase/hydrolase protein 10 [Source:UniProtKB/Swiss-Prot;Acc:Q9ZVK1]
	AT5G24205	3.19234686051021e-05	8.60926639946265		ncRNA	other RNA [Source:TAIR;Acc:AT5G24205]
	AT5G54400	0.0052338736514448	8.53982073620036		protein_coding	At5g54400 [Source:UniProtKB/TrEMBL;Acc:Q9LSR5]
	AT5G19490	0.000151293145126349	8.53643921992746		protein_coding	Histone superfamily protein [Source:UniProtKB/TrEMBL;Acc:F4K162]
	AT1G65500	0.00247657825457912	8.50953775888335		protein_coding	F5I14.4 protein [Source:UniProtKB/TrEMBL;Acc:O04468]
	AT3G10815	0.000962753995882608	8.49369596907156		protein_coding	Putative RING zinc finger protein [Source:UniProtKB/TrEMBL;Acc:Q8L729]
	AT5G60610	0.00705310073280063	8.46219433066287		protein_coding	FBD-associated F-box protein At5g60610 [Source:UniProtKB/Swiss-Prot;Acc:Q9FF58]
	AT4G22390	0.000736328066317269	8.39584525752597		protein_coding	F-box protein At4g22390 [Source:UniProtKB/Swiss-Prot;Acc:Q9SUY0]
	AT4G13820	4.31086746440489e-05	8.34188771419704		protein_coding	Disease resistance like protein [Source:UniProtKB/TrEMBL;Acc:Q8RXQ6]
	AT3G51860	9.74363506130642e-05	8.32198374979015	CAX3	protein_coding	Cation exchanger 3 [Source:UniProtKB/TrEMBL;Acc:A0A1I9LSS9]
	AT5G10140	0.000312196029699333	8.31614932371645	FLC	protein_coding	At5g10140 [Source:UniProtKB/TrEMBL;Acc:Q5Q9J1]
	AT4G22950	0.00791188782462779	8.26271947235766	AGL19	protein_coding	Agamous-like MADS-box protein AGL19 [Source:UniProtKB/Swiss-Prot;Acc:O82743]
	AT2G43150	0.00312055642643295	8.23687813040701		protein_coding	Proline-rich extensin-like family protein [Source:UniProtKB/TrEMBL;Acc:Q9ZW80]
	AT2G41380	0.000282093887278212	8.21715874726218		protein_coding	At2g41380 [Source:UniProtKB/TrEMBL;Acc:Q9ZVC3]
	AT2G28570	0.00130221455402734	8.1978407313756		protein_coding	At2g28570 [Source:UniProtKB/TrEMBL;Acc:Q9SK01]
	AT5G62210	0.00336648300285811	8.16213639927107		protein_coding	Embryo-specific protein 3, (ATS3) [Source:UniProtKB/TrEMBL;Acc:Q9LVB5]
	ENSRNA049757750	8.03791397483292e-05	8.15156811485619	ath-MIR163	pre_miRNA
	AT1G10690	8.39054228651192e-05	8.12773379121376	SMR8	protein_coding	Cyclin-dependent protein kinase inhibitor SMR8 [Source:UniProtKB/Swiss-Prot;Acc:Q9SAD3]
	AT1G05490	0.0065957093958574	8.09547255058468	CLSY3	protein_coding	SNF2 domain-containing protein CLASSY 3 [Source:UniProtKB/Swiss-Prot;Acc:F4I8S3]
	AT1G24145	2.03835614926273e-06	8.07568576474848		protein_coding	At1g24145 [Source:UniProtKB/TrEMBL;Acc:Q8GYP2]
	AT2G26440	3.08470709127379e-05	8.07325947057314	PME12	protein_coding	Probable pectinesterase/pectinesterase inhibitor 12 [Source:UniProtKB/Swiss-Prot;Acc:O48711]
	AT1G61420	1.06427114585533e-05	8.07013166245847		protein_coding	S-locus lectin protein kinase family protein [Source:TAIR;Acc:AT1G61420]
	AT5G08240	3.19234686051021e-05	8.06285181772305		protein_coding	At5g08240 [Source:UniProtKB/TrEMBL;Acc:Q9LEY3]
	AT5G47130	0.00147614297911698	8.06226057489196		protein_coding	Bax inhibitor-1 family protein [Source:TAIR;Acc:AT5G47130]
	AT1G56550	0.000148569187391723	8.04793811481887	RGXT3	protein_coding	Glycosyltransferase [Source:UniProtKB/TrEMBL;Acc:A0A178W8K3]
	AT2G15042	0.00327816782910313	8.04772912677336		protein_coding	Leucine-rich repeat (LRR) family protein [Source:TAIR;Acc:AT2G15042]
	AT4G13810	5.05500632493265e-06	8.04521823175687	RLP47	protein_coding	Receptor like protein 47 [Source:UniProtKB/TrEMBL;Acc:F4JTT4]
	AT2G17710	5.8923133707124e-06	8.04048717438958		protein_coding	At2g17710/T17A5.17 [Source:UniProtKB/TrEMBL;Acc:Q8W1E8]
	AT5G59530	0.00791294752959036	7.97136271196925		protein_coding	1-aminocyclopropane-1-carboxylate oxidase homolog 11 [Source:UniProtKB/Swiss-Prot;Acc:Q9LTH8]
	AT1G47480	0.00853777966332218	7.93740272995727	CXE2	protein_coding	Probable carboxylesterase 2 [Source:UniProtKB/Swiss-Prot;Acc:Q9SX78]
	AT3G11080	0.000113740902398847	7.93512481206199	AtRLP35	protein_coding	Disease resistance protein, putative; 7647-10478 [Source:UniProtKB/TrEMBL;Acc:Q9SRL7]
	AT1G51640	0.00428153268899395	7.93272748142586	ATEXO70G2	protein_coding	Exocyst subunit exo70 family protein G2 [Source:UniProtKB/TrEMBL;Acc:Q9C8H6]
	AT1G65730	0.000213666009522278	7.91158501583573	YSL7	protein_coding	Probable metal-nicotianamine transporter YSL7 [Source:UniProtKB/Swiss-Prot;Acc:Q9SHY2]
	AT2G36970	9.37508324640136e-06	7.91148668026446	UGT86A1	protein_coding	Glycosyltransferase (Fragment) [Source:UniProtKB/TrEMBL;Acc:W8Q6X6]
	AT3G59930	0.00700479202466031	7.87789480776821		protein_coding	Defensin-like protein 206 [Source:UniProtKB/Swiss-Prot;Acc:Q94JR6]
	AT3G60970	0.000465571296000289	7.87722314167882	ABCC15	protein_coding	Putative ABC transporter C family member 15 [Source:UniProtKB/Swiss-Prot;Acc:Q7FB56]
	AT1G33790	0.00378577291082159	7.85241001738537	JAL4	protein_coding	Jacalin-related lectin 4 [Source:UniProtKB/Swiss-Prot;Acc:Q9LQ31]
	AT1G74360	3.94394549951164e-05	7.81684122540471		protein_coding	Probable LRR receptor-like serine/threonine-protein kinase At1g74360 [Source:UniProtKB/Swiss-Prot;Acc:C0LGJ1]
	AT1G51800	0.00163594825651411	7.8033548447152	IOS1	protein_coding	LRR receptor-like serine/threonine-protein kinase IOS1 [Source:UniProtKB/Swiss-Prot;Acc:Q9C8I6]
	AT2G39210	0.000107793458674172	7.78911822340067		protein_coding	At2g39210/T16B24.15 [Source:UniProtKB/TrEMBL;Acc:O80960]
	AT5G19875	0.00157545926822655	7.78827780015672		protein_coding	At5g19875 [Source:UniProtKB/TrEMBL;Acc:Q8L9M7]
	AT1G62540	5.21935023910582e-05	7.78415058638225	FMO GS-OX2	protein_coding	flavin-monooxygenase glucosinolate S-oxygenase 2 [Source:TAIR;Acc:AT1G62540]
	AT4G23030	0.000591531895275676	7.78238978351594	DTX49	protein_coding	Protein DETOXIFICATION 49 [Source:UniProtKB/Swiss-Prot;Acc:O82752]
	AT1G02800	0.00419497657223764	7.78109838261744	CEL2	protein_coding	Endoglucanase 1 [Source:UniProtKB/Swiss-Prot;Acc:Q9SRX3]
	AT4G23610	3.7395776526064e-06	7.77310513760425		protein_coding	AT4g23610/F9D16_80 [Source:UniProtKB/TrEMBL;Acc:Q9SUR5]
	AT5G22520	0.000287535606006658	7.76026316890298		protein_coding	At5g22520 [Source:UniProtKB/TrEMBL;Acc:Q9FK87]
	AT5G45800	4.3384878672068e-06	7.74102572417334	MEE62	protein_coding	MEE62 [Source:UniProtKB/TrEMBL;Acc:A0A178UKF2]
	AT5G60280	8.1539017969435e-06	7.71680994463615	LECRK18	protein_coding	L-type lectin-domain containing receptor kinase I.8 [Source:UniProtKB/Swiss-Prot;Acc:Q9LSR9]
	AT1G26762	0.00692953078884005	7.70451896930581		protein_coding	unknown protein; FUNCTIONS IN: molecular_function unknown; INVOLVED IN: biological_process unknown; LOCATED IN: endomembrane system; Has 15 Blast hits to 15 proteins in 2 species: Archae - 0; Bacteria - 0; Metazoa - 0; Fungi - 0; Plants - 15; Viruse /.../ Other Eukaryotes - 0 (source: NCBI BLink). [Source:TAIR;Acc:AT1G26762]
	AT4G23240	3.17048230669236e-05	7.69871669669821	CRK16	protein_coding	Putative cysteine-rich receptor-like protein kinase 16 [Source:UniProtKB/Swiss-Prot;Acc:O65476]
	AT4G14090	0.00537305263721023	7.67710907161589	UGT75C1	protein_coding	UDP-glycosyltransferase 75C1 [Source:UniProtKB/Swiss-Prot;Acc:Q0WW21]
	AT4G21326	0.000318510014458009	7.64333160473577	ATSBT3.12	protein_coding	subtilase 3.12 [Source:TAIR;Acc:AT4G21326]
	AT4G39670	0.00140909536286975	7.63262658809303		protein_coding	ACD11 homolog protein [Source:UniProtKB/Swiss-Prot;Acc:Q8L7U7]
	AT3G22910	6.8798941269949e-05	7.56523786839291	ACA13	protein_coding	Putative calcium-transporting ATPase 13, plasma membrane-type [Source:UniProtKB/Swiss-Prot;Acc:Q9LIK7]
	AT5G37600	2.46699096256669e-07	7.55045229882589	GLN1-1	protein_coding	Glutamine synthetase cytosolic isozyme 1-1 [Source:UniProtKB/Swiss-Prot;Acc:Q56WN1]
	AT3G44350	0.00322507026532246	7.50815065601121	anac061	protein_coding	NAC domain containing protein 61 [Source:UniProtKB/TrEMBL;Acc:B3H506]
	AT2G38380	0.00817779982946761	7.47922413611391	PER22	protein_coding	Peroxidase [Source:UniProtKB/TrEMBL;Acc:A0A178VXE4]
	AT2G39705	0.0039106725263323	7.43600847163933	RTFL8	protein_coding	RTFL8 [Source:UniProtKB/TrEMBL;Acc:A0A178VQG8]
	AT1G30220	0.00413706860143699	7.42978007606382	INT2	protein_coding	Probable inositol transporter 2 [Source:UniProtKB/Swiss-Prot;Acc:Q9C757]
	AT1G04980	4.27935712843665e-07	7.42602359981223	PDIL2-2	protein_coding	Protein disulfide-isomerase like 2-2 [Source:UniProtKB/Swiss-Prot;Acc:Q9MAU6]
	AT4G17470	1.14980889499452e-05	7.42535894571326		protein_coding	Alpha/beta-Hydrolases superfamily protein [Source:UniProtKB/TrEMBL;Acc:Q501G7]
	AT5G53030	0.000639548269458276	7.40442047258598		protein_coding	Putative uncharacterized protein [Source:UniProtKB/TrEMBL;Acc:Q9LVU9]
	AT5G54610	5.13200483879947e-05	7.33583438193905	BAD1	protein_coding	Ankyrin repeat-containing protein BDA1 [Source:UniProtKB/Swiss-Prot;Acc:Q8GYH5]
	AT3G26220	1.53514286880952e-06	7.33114851838181	CYP71B3	protein_coding	Cytochrome P450 71B3 [Source:UniProtKB/Swiss-Prot;Acc:O65785]
	AT3G15518	0.00185150187930995	7.32330743143768		protein_coding	Putative uncharacterized protein [Source:UniProtKB/TrEMBL;Acc:Q8GYA5]
	AT1G73810	0.000458779790412671	7.3216609200106		protein_coding	Core-2/I-branching beta-1,6-N-acetylglucosaminyltransferase family protein [Source:UniProtKB/TrEMBL;Acc:Q9C9T1]
	AT2G29120	5.04081309822641e-05	7.30255645702849	GLR2.7	protein_coding	Glutamate receptor 2.7 [Source:UniProtKB/Swiss-Prot;Acc:Q8LGN0]
	AT5G33290	0.000115495270886257	7.29765440692664	XGD1	protein_coding	Glycosyltransferase (Fragment) [Source:UniProtKB/TrEMBL;Acc:W8PUC9]
	AT3G12500	4.08081436608186e-05	7.2780006562	CHI-B	protein_coding	Basic endochitinase B [Source:UniProtKB/Swiss-Prot;Acc:P19171]
	AT1G33720	7.23809307966027e-06	7.27321836409358	CYP76C6	protein_coding	Cytochrome P450, family 76, subfamily C, polypeptide 6 [Source:UniProtKB/TrEMBL;Acc:Q9LQ25]
	AT5G66960	1.13511960061725e-05	7.27291638466267		protein_coding	Prolyl oligopeptidase family protein [Source:UniProtKB/TrEMBL;Acc:Q9FGD4]
	AT1G14780	0.00502632183052463	7.26708522328359		protein_coding	MACPF domain-containing protein At1g14780 [Source:UniProtKB/Swiss-Prot;Acc:Q8L612]
	AT1G73620	0.000182151324473438	7.19993874278362		protein_coding	Pathogenesis-related thaumatin superfamily protein [Source:UniProtKB/TrEMBL;Acc:Q9C9U9]
	AT5G41315	0.00308865587061668	7.18490608322058	GL3	protein_coding	Basic helix-loop-helix (BHLH) DNA-binding superfamily protein [Source:UniProtKB/TrEMBL;Acc:A0A1R7T3F7]
	AT2G23010	2.74462749286183e-05	7.18112022588214	SCPL9	protein_coding	SCPL9 [Source:UniProtKB/TrEMBL;Acc:A0A178W1Q9]
	AT2G34655	4.71791745950315e-05	7.16253806976519		protein_coding	At2g34655 [Source:UniProtKB/TrEMBL;Acc:Q94BZ4]
	AT4G11910	0.00321887130565526	7.13545777476487	SGR2	protein_coding	Protein STAY-GREEN 2, chloroplastic [Source:UniProtKB/Swiss-Prot;Acc:Q66WT5]
	AT1G76980	3.05526482599387e-05	7.12555064855804		protein_coding	At1g76980 [Source:UniProtKB/TrEMBL;Acc:O49284]
	AT1G77920	0.00110399406309683	7.11857967351281	TGA7	protein_coding	Transcription factor TGA7 [Source:UniProtKB/Swiss-Prot;Acc:Q93ZE2]
	AT4G32940	5.84193855680123e-05	7.10694407901217	GAMMA-VPE	protein_coding	GAMMAVPE [Source:UniProtKB/TrEMBL;Acc:A0A178UU68]
	AT5G22540	0.000154396140809047	7.08314364790467		protein_coding	At5g22540 [Source:UniProtKB/TrEMBL;Acc:Q9FK85]
	AT1G28290	0.000157483995446834	7.08294099800816	AGP31	protein_coding	Non-classical arabinogalactan protein 31 [Source:UniProtKB/Swiss-Prot;Acc:Q9FZA2]
	AT3G46080	0.00642897669493929	7.08293777835694	ZAT8	protein_coding	Zinc finger protein ZAT8 [Source:UniProtKB/Swiss-Prot;Acc:Q9LX85]
	AT3G12830	0.00405866615999573	7.0687925194126	SAUR72	protein_coding	Auxin-responsive protein SAUR72 [Source:UniProtKB/Swiss-Prot;Acc:Q9LTV3]
	AT2G04050	0.000852974037386439	7.052929136568	DTX3	protein_coding	Protein DETOXIFICATION 3 [Source:UniProtKB/Swiss-Prot;Acc:Q9SIA4]
	AT4G37520	0.000108284937322036	7.03110181179351	PER50	protein_coding	Peroxidase 50 [Source:UniProtKB/Swiss-Prot;Acc:Q43731]
	AT1G02230	0.00103948515009451	7.02773508835297	NAC004	protein_coding	NAC domain-containing protein 4 [Source:UniProtKB/Swiss-Prot;Acc:O81913]
	AT1G24020	0.000215479604479123	7.02596847758184	MLP423	protein_coding	MLP-like protein 423 [Source:UniProtKB/Swiss-Prot;Acc:Q93VR4]
	AT4G00960	0.000819189328560357	7.01697067881281		protein_coding	Putative receptor-like protein kinase At4g00960 [Source:UniProtKB/Swiss-Prot;Acc:O23082]
	AT2G07850	0.00646359842690682	7.01103469518231		lncRNA
	AT1G68570	1.72384776456051e-06	6.99349302057905	NPF3.1	protein_coding	Protein NRT1/ PTR FAMILY 3.1 [Source:UniProtKB/Swiss-Prot;Acc:Q9SX20]
	AT5G46500	8.09559641645138e-05	6.97819875265471		protein_coding	Putative uncharacterized protein [Source:UniProtKB/TrEMBL;Acc:Q9FHF5]
	AT5G61430	0.000196539557199631	6.97733590872744	NAC100	protein_coding	NAC domain-containing protein 100 [Source:UniProtKB/Swiss-Prot;Acc:Q9FLJ2]
	AT4G09770	0.00860489829029106	6.92573992850071		protein_coding	TRAF-like family protein [Source:TAIR;Acc:AT4G09770]
	AT3G52430	1.53514286880952e-06	6.92112383309034	PAD4	protein_coding	Lipase-like PAD4 [Source:UniProtKB/Swiss-Prot;Acc:Q9S745]
	AT4G23320	7.07663111099322e-05	6.91257250294119	CRK24	protein_coding	cysteine-rich RLK (RECEPTOR-like protein kinase) 24 [Source:TAIR;Acc:AT4G23320]
	AT1G21250	8.84499074129088e-05	6.90583497992621	WAK1	protein_coding	Wall-associated receptor kinase 1 [Source:UniProtKB/Swiss-Prot;Acc:Q39191]
	AT2G36080	0.00172030553216372	6.89982332501522	ARF31	protein_coding	B3 domain-containing protein At2g36080 [Source:UniProtKB/Swiss-Prot;Acc:Q8GYJ2]
	AT1G16500	0.000794942067165797	6.87250321837406		protein_coding	>F3O9.30 [Source:UniProtKB/TrEMBL;Acc:Q9SA48]
	AT1G23840	7.86285931608176e-05	6.85218156985911		protein_coding	At1g23840/F5O8_37 [Source:UniProtKB/TrEMBL;Acc:Q9ZUB1]
	AT3G49780	0.000119784114430972	6.84973011322812	PSK3	protein_coding	Phytosulfokines 3 [Source:UniProtKB/Swiss-Prot;Acc:Q9M2Y0]
	AT2G30550	4.07438139669171e-06	6.81246330246123		protein_coding	Phospholipase A1-Igamma2, chloroplastic [Source:UniProtKB/Swiss-Prot;Acc:Q3EBR6]
	AT1G45145	7.3592143467926e-06	6.81007941357671	TRX5	protein_coding	Thioredoxin H5 [Source:UniProtKB/Swiss-Prot;Acc:Q39241]
	AT3G63010	2.11846120329258e-05	6.79904965890971	GID1B	protein_coding	Gibberellin receptor GID1B [Source:UniProtKB/Swiss-Prot;Acc:Q9LYC1]
	AT2G06255	0.00118538161916781	6.78546577475943	EFL3	protein_coding	Protein ELF4-LIKE 3 [Source:UniProtKB/Swiss-Prot;Acc:Q8S8F5]
	AT2G38860	3.3860880019091e-05	6.78174310694084	DJ1E	protein_coding	DJ-1 protein homolog E [Source:UniProtKB/Swiss-Prot;Acc:Q9ZV19]
	AT4G14390	0.000477947073772985	6.77769426737082		protein_coding	Ankyrin repeat family protein [Source:UniProtKB/TrEMBL;Acc:F4JVF4]
	AT3G15950	0.00012949330197854	6.75453893949633	NAI2	protein_coding	TSA1-like protein [Source:UniProtKB/Swiss-Prot;Acc:Q9LSB4]
	AT1G65845	0.000373381573705136	6.73570851109932		protein_coding	At1g65844 [Source:UniProtKB/TrEMBL;Acc:Q9SHX3]
	AT5G10625	0.00761162999292812	6.73024549011187	FLP2	protein_coding	Flowering-promoting factor 1-like protein 2 [Source:UniProtKB/Swiss-Prot;Acc:Q9LXB5]
	AT2G28710	0.00469668398927451	6.72958523471752		protein_coding	At2g28710 [Source:UniProtKB/TrEMBL;Acc:Q9SI97]
	AT5G40720	1.26521634189164e-05	6.71363828540275		protein_coding	C3H4 type zinc finger protein (DUF23) [Source:UniProtKB/TrEMBL;Acc:Q9FM26]
	AT2G15020	0.00888160845507027	6.70825467310244		protein_coding	At2g15020 [Source:UniProtKB/TrEMBL;Acc:Q9ZUK9]
	AT4G14400	0.000727323109038082	6.70023851833272	ACD6	protein_coding	Protein ACCELERATED CELL DEATH 6 [Source:UniProtKB/Swiss-Prot;Acc:Q8LPS2]
	AT1G02770	0.00378027007426417	6.68880747546334		protein_coding	UPF0725 protein At1g02770 [Source:UniProtKB/Swiss-Prot;Acc:Q9SRX1]
	AT5G22380	0.000634778336762192	6.65060429041889	NAC090	protein_coding	NAC-domain protein-like [Source:UniProtKB/TrEMBL;Acc:Q680R1]
	AT4G13920	2.2669267259211e-06	6.6422359469744	AtRLP50	protein_coding	Putative disease resistance Cf-2 [Source:UniProtKB/TrEMBL;Acc:Q93YT3]
	AT1G73010	0.00321906882750454	6.61737349832544	PS2	protein_coding	Inorganic pyrophosphatase 1 [Source:UniProtKB/Swiss-Prot;Acc:Q67YC0]
	AT2G44910	0.00104794750123523	6.59649313856531	ATHB-4	protein_coding	Putative uncharacterized protein At2g44910 (Fragment) [Source:UniProtKB/TrEMBL;Acc:C0SV86]
	AT3G49210	1.58531637078601e-06	6.5913625532241		protein_coding	O-acyltransferase (WSD1-like) family protein [Source:UniProtKB/TrEMBL;Acc:Q9M3B1]
	AT5G10380	2.03835614926273e-06	6.58791295643361	ATL55	protein_coding	E3 ubiquitin-protein ligase RING1 [Source:UniProtKB/Swiss-Prot;Acc:Q9LX93]
	AT1G74453	0.00560137865948879	6.57852442961278		snoRNA	snoRNA [Source:TAIR;Acc:AT1G74453]
	AT3G02040	0.00753040993984671	6.54163959364466	GDPD1	protein_coding	Glycerophosphodiester phosphodiesterase GDPD1, chloroplastic [Source:UniProtKB/Swiss-Prot;Acc:Q9SGA2]
	AT1G10340	0.000418495574057448	6.54031806907453		protein_coding	Ankyrin repeat-containing protein [Source:UniProtKB/TrEMBL;Acc:Q9SY76]
	AT5G47050	3.19234686051021e-05	6.51584401016195		protein_coding	Putative uncharacterized protein At5g47050 [Source:UniProtKB/TrEMBL;Acc:Q9FJQ8]
	AT5G06330	0.00325193644413943	6.50950930584203		protein_coding	At5g06330 [Source:UniProtKB/TrEMBL;Acc:Q9FNH5]
	AT2G02810	5.73862750784402e-07	6.48036465093041	UTR1	protein_coding	UDP-galactose/UDP-glucose transporter 1 [Source:UniProtKB/Swiss-Prot;Acc:O64503]
	AT5G60800	0.00241359554832163	6.47132821425027		protein_coding	Heavy metal transport/detoxification superfamily protein [Source:UniProtKB/TrEMBL;Acc:F4K0H3]
	AT3G08165	0.00989699790647213	6.42524005647162		snoRNA
	AT1G21100	0.00041841046026857	6.41426435171755	IGMT1	protein_coding	Indole glucosinolate O-methyltransferase 1 [Source:UniProtKB/Swiss-Prot;Acc:Q9LPU5]
	AT2G39710	3.48658567258176e-05	6.39942594977751		protein_coding	Eukaryotic aspartyl protease family protein [Source:UniProtKB/TrEMBL;Acc:O22282]
	AT1G09480	0.000583552580994919	6.3884423069957		protein_coding	NAD(P)-binding Rossmann-fold superfamily protein [Source:UniProtKB/TrEMBL;Acc:F4I0Z5]
	AT3G60900	0.00473173951029624	6.36229304984594	FLA10	protein_coding	Fasciclin-like arabinogalactan protein 10 [Source:UniProtKB/Swiss-Prot;Acc:Q9LZX4]
	AT1G16510	0.00871991377927503	6.35506295845838	SAUR41	protein_coding	Auxin-responsive protein SAUR41 [Source:UniProtKB/Swiss-Prot;Acc:Q9SA49]
	AT5G52640	8.28086203880997e-05	6.33700048142716	HSP90-1	protein_coding	Heat shock protein 90-1 [Source:UniProtKB/Swiss-Prot;Acc:P27323]
	AT2G04040	0.00461717923169401	6.3256488773421	DTX1	protein_coding	Protein DETOXIFICATION [Source:UniProtKB/TrEMBL;Acc:A0A178VPK7]
	AT4G01430	0.000408187685412481	6.30094846087693		protein_coding	WAT1-related protein At4g01430 [Source:UniProtKB/Swiss-Prot;Acc:Q9M131]
	AT3G17690	0.00363761787473542	6.29695164805589	CNGC19	protein_coding	Putative cyclic nucleotide-gated ion channel 19 [Source:UniProtKB/Swiss-Prot;Acc:Q9LDR2]
	AT4G11320	0.000412303160663027	6.29334512493485	RDL5	protein_coding	Probable cysteine protease RDL5 [Source:UniProtKB/Swiss-Prot;Acc:Q9SUS9]
	AT3G45410	0.00116556147558648	6.2881586858667	LECRK13	protein_coding	L-type lectin-domain containing receptor kinase I.3 [Source:UniProtKB/Swiss-Prot;Acc:Q9M3D8]
	AT1G65790	0.000364980416035923	6.27687724449574	SD17	protein_coding	Receptor-like serine/threonine-protein kinase SD1-7 [Source:UniProtKB/Swiss-Prot;Acc:Q39086]
	AT5G52760	0.000199677974873056	6.27110177050591	HIPP14	protein_coding	Heavy metal-associated isoprenylated plant protein 14 [Source:UniProtKB/Swiss-Prot;Acc:Q9LTE1]
	AT2G41250	0.00289925945520541	6.2220994750324		protein_coding	Haloacid dehalogenase-like hydrolase (HAD) superfamily protein [Source:UniProtKB/TrEMBL;Acc:Q9ZVB6]
	AT1G29640	0.00268647079318791	6.21527271843974		protein_coding	At1g29640 [Source:UniProtKB/TrEMBL;Acc:Q9C7N7]
	AT3G16420	1.96369152264435e-05	6.18332158840744	PBP1	protein_coding	PYK10-binding protein 1 [Source:UniProtKB/Swiss-Prot;Acc:O04314]
	AT2G42350	0.000916817798317765	6.17949684457797	ATL40	protein_coding	RING-H2 finger protein ATL40 [Source:UniProtKB/Swiss-Prot;Acc:Q9SLC4]
	AT3G60415	1.99312672684211e-06	6.17886908981101		protein_coding	At3g60420 [Source:UniProtKB/TrEMBL;Acc:Q9M217]
	AT4G11350	0.000677861018272724	6.16976270054482		protein_coding	At4g11350 [Source:UniProtKB/TrEMBL;Acc:B6IDH2]
	AT5G57480	0.000698634558454921	6.16840038797806		protein_coding	AAA-ATPase At5g57480 [Source:UniProtKB/Swiss-Prot;Acc:Q9FKM3]
	AT4G15440	0.000109368671272899	6.1537757474211	CYP74B2	protein_coding	Probable inactive linolenate hydroperoxide lyase [Source:UniProtKB/Swiss-Prot;Acc:B3LF83]
	AT5G24110	0.0018241723001278	6.14712129830881	WRKY30	protein_coding	Probable WRKY transcription factor 30 [Source:UniProtKB/Swiss-Prot;Acc:Q9FL62]
	AT2G22930	0.00469459334186833	6.09512153465542	UGT79B8	protein_coding	UDP-glycosyltransferase 79B8 [Source:UniProtKB/Swiss-Prot;Acc:O81010]
	AT1G67810	0.00347727888470261	6.08414636318215	SUFE2	protein_coding	SufE-like protein 2, chloroplastic [Source:UniProtKB/Swiss-Prot;Acc:Q9FXE3]
	AT1G17745	1.91421172622631e-06	6.06533259598803	PGDH	protein_coding	D-3-phosphoglycerate dehydrogenase [Source:TAIR;Acc:AT1G17745]
	AT3G60580	8.96532795481531e-05	6.0478441021803	ZAT9	protein_coding	Zinc finger protein ZAT9 [Source:UniProtKB/Swiss-Prot;Acc:Q9M202]
	AT1G67920	0.00480097203480927	6.0161672547121		protein_coding	At1g67920 [Source:UniProtKB/TrEMBL;Acc:Q9C9V8]
	AT5G54620	0.00791689360034103	6.01246248845093		protein_coding	Ankyrin repeat family protein [Source:TAIR;Acc:AT5G54620]
	AT5G59670	0.000285715672253238	6.00572559429288		protein_coding	Receptor-like protein kinase At5g59670 [Source:UniProtKB/Swiss-Prot;Acc:Q9FN94]
	AT3G13437	0.00220731407107886	5.95598901507568		protein_coding	Transmembrane protein [Source:UniProtKB/TrEMBL;Acc:A0A1I9LNG9]
	AT3G13380	5.78913718808161e-06	5.92504652142705	BRL3	protein_coding	Receptor-like protein kinase BRI1-like 3 [Source:UniProtKB/Swiss-Prot;Acc:Q9LJF3]
	AT1G06000	0.00103566150820701	5.90503763682443	UGT89C1	protein_coding	Glycosyltransferase (Fragment) [Source:UniProtKB/TrEMBL;Acc:W8PVE7]
	AT5G44390	0.00131428945760964	5.90384976662718		protein_coding	Berberine bridge enzyme-like 25 [Source:UniProtKB/Swiss-Prot;Acc:Q9FKU9]
	AT4G23230	1.27992394142671e-05	5.89300665935384	CRK15	protein_coding	Cysteine-rich receptor-like protein kinase 15 [Source:UniProtKB/Swiss-Prot;Acc:Q8W4G6]
	AT1G34060	0.00103566450686412	5.8855299555298	TAR4	protein_coding	Tryptophan aminotransferase-related protein 4 [Source:UniProtKB/Swiss-Prot;Acc:Q93Z38]
	AT5G38710	2.31452197648127e-05	5.86059050900624	POX2	protein_coding	Proline dehydrogenase 2, mitochondrial [Source:UniProtKB/Swiss-Prot;Acc:Q6NKX1]
	AT1G31690	0.00189533250909521	5.85548300760721		protein_coding	Amine oxidase [Source:UniProtKB/TrEMBL;Acc:F4IAX0]
	AT3G25970	0.00588155384164545	5.84557832730734	PCMP-E46	protein_coding	Putative pentatricopeptide repeat-containing protein At3g25970 [Source:UniProtKB/Swiss-Prot;Acc:Q9LU94]
	AT3G04060	0.000254416365199797	5.84254734026015	anac046	protein_coding	AT3g04060/T11I18_17 [Source:UniProtKB/TrEMBL;Acc:Q9SQQ6]
	AT5G58940	1.84123286004323e-06	5.83855507208586	CRCK1	protein_coding	Calmodulin-binding receptor-like cytoplasmic kinase 1 [Source:UniProtKB/Swiss-Prot;Acc:Q9FIL7]
	AT4G13000	0.001026121791928	5.82419862442192		protein_coding	AGC (cAMP-dependent, cGMP-dependent and protein kinase C) kinase family protein [Source:UniProtKB/TrEMBL;Acc:Q9SV69]
	AT4G23130	8.86141016301287e-05	5.81538451165503	CRK5	protein_coding	cysteine-rich RLK (RECEPTOR-like protein kinase) 5 [Source:TAIR;Acc:AT4G23130]
	AT5G44568	2.16519544674581e-05	5.80476252836192		protein_coding	Putative uncharacterized protein [Source:UniProtKB/TrEMBL;Acc:Q570K8]
	AT3G26170	0.000216950136682496	5.80179432304331	CYP71B19	protein_coding	Putative cytochrome P450 [Source:UniProtKB/TrEMBL;Acc:Q541W8]
	AT1G34420	2.47750294933842e-05	5.79718598801813		protein_coding	F12K21.25 [Source:UniProtKB/TrEMBL;Acc:Q9LNK3]
	AT3G21770	0.00262095055006676	5.78630739505774	PER30	protein_coding	Peroxidase 30 [Source:UniProtKB/Swiss-Prot;Acc:Q9LSY7]
	AT3G24463	0.00816465045628071	5.78591780062342		protein_coding	Nuclear transport factor 2 family protein [Source:UniProtKB/TrEMBL;Acc:A0A178V9P2]
	AT1G28190	1.88952636945857e-06	5.78306664787092		protein_coding	F3H9.15 protein [Source:UniProtKB/TrEMBL;Acc:Q9FZ93]
	AT1G20350	0.000311774336472313	5.78077041471893	TIM17-1	protein_coding	Mitochondrial import inner membrane translocase subunit TIM17-1 [Source:UniProtKB/Swiss-Prot;Acc:Q9LN27]
	AT1G73805	0.00010907688264214	5.77426604800462	SARD1	protein_coding	Protein SAR DEFICIENT 1 [Source:UniProtKB/Swiss-Prot;Acc:Q9C9T2]
	AT5G48657	0.000117719645884415	5.7682720667317		protein_coding	defense protein-related [Source:TAIR;Acc:AT5G48657]
	AT1G02220	0.000393088249806968	5.73989404749381	NAC003	protein_coding	NAC domain-containing protein 3 [Source:UniProtKB/Swiss-Prot;Acc:Q5PP28]
	AT1G21520	7.22339479231096e-05	5.7329366382398		protein_coding	Putative uncharacterized protein At1g21520 [Source:UniProtKB/TrEMBL;Acc:Q8GYE6]
	AT5G14820	0.00300879021958831	5.73251824965428		protein_coding	Pentatricopeptide repeat-containing protein At5g14820, mitochondrial [Source:UniProtKB/Swiss-Prot;Acc:Q9LEQ7]
	AT1G01340	2.42117297964737e-05	5.73051721573581	CNGC10	protein_coding	Probable cyclic nucleotide-gated ion channel 10 [Source:UniProtKB/Swiss-Prot;Acc:Q9LNJ0]
	AT1G64060	1.66694339253736e-06	5.70134865465541	RBOHF	protein_coding	Respiratory burst oxidase homolog protein F [Source:UniProtKB/Swiss-Prot;Acc:O48538]
	AT5G19025	0.00701799387072853	5.69639624194735		protein_coding	Ribosomal protein L34e superfamily protein [Source:TAIR;Acc:AT5G19025]
	AT3G47090	3.81768759778054e-05	5.68801269263775		protein_coding	Leucine-rich repeat protein kinase family protein [Source:UniProtKB/TrEMBL;Acc:Q9SD64]
	AT4G12080	0.0038882570590538	5.65841473317885	AHL1	protein_coding	ATAHL1 [Source:UniProtKB/TrEMBL;Acc:A0A178V7H8]
	AT3G46900	8.86176758822563e-05	5.6536950336022	COPT2	protein_coding	COPT2 [Source:UniProtKB/TrEMBL;Acc:A0A178VCX7]
	AT3G29035	0.00914418101420803	5.63754770463161	NAC59	protein_coding	NAC domain-containing protein 59 [Source:UniProtKB/Swiss-Prot;Acc:Q9LJW3]
	AT3G08970	0.00059316050063067	5.60800928974962	ERDJ3A	protein_coding	TMS1 [Source:UniProtKB/TrEMBL;Acc:A0A178VJB6]
	AT4G37430	0.000328649339539119	5.60652676060468	CYP81F1	protein_coding	CYP91A2 [Source:UniProtKB/TrEMBL;Acc:A0A178UXA9]
	AT4G02520	8.5077190268905e-05	5.59612577129261	GSTF2	protein_coding	Glutathione S-transferase F2 [Source:UniProtKB/Swiss-Prot;Acc:P46422]
	AT3G59880	0.000512228206571922	5.59426455301459		protein_coding	Expressed protein [Source:UniProtKB/TrEMBL;Acc:Q5BPM7]
	AT4G29520	4.6099940956189e-07	5.59234531932512		protein_coding	Nucleophosmin [Source:UniProtKB/TrEMBL;Acc:Q9SU93]
	AT5G01940	0.000171510822084126	5.5595938008219		protein_coding	eukaryotic translation initiation factor 2B family protein / eIF-2B family protein [Source:TAIR;Acc:AT5G01940]
	AT4G40000	0.000322585133315888	5.53940651349288		protein_coding	S-adenosyl-L-methionine-dependent methyltransferases superfamily protein [Source:UniProtKB/TrEMBL;Acc:F4JJ52]
	AT1G72240	0.00898019030687512	5.51582624326845		protein_coding	Putative uncharacterized protein T9N14.5 [Source:UniProtKB/TrEMBL;Acc:Q9C7T1]
	AT3G09520	0.000387546703034204	5.51550977854096	ATEXO70H4	protein_coding	Exocyst subunit exo70 family protein H4 [Source:UniProtKB/TrEMBL;Acc:Q9SF51]
	AT1G63710	0.00434653411136356	5.50684974618188	CYP86A7	protein_coding	Cytochrome P450 86A7 [Source:UniProtKB/Swiss-Prot;Acc:Q9CAD6]
	ENSRNA049757945	0.00641223699486968	5.50478194368741	ath-MIR5642a	pre_miRNA
	AT1G76720	9.54834599003023e-05	5.49661074164542		protein_coding	Eukaryotic translation initiation factor 2 (eIF-2) family protein [Source:UniProtKB/TrEMBL;Acc:Q9SRE1]
	AT3G01970	0.00598761754619203	5.49518915782583	WRKY45	protein_coding	Probable WRKY transcription factor 45 [Source:UniProtKB/Swiss-Prot;Acc:Q9S763]
	AT1G12320	6.8798941269949e-05	5.48587018398917		protein_coding	Ankyrin repeat/KH domain protein (DUF1442) [Source:UniProtKB/TrEMBL;Acc:Q9LNB3]
	AT5G01540	0.00189109892550934	5.48419741711178	LECRK62	protein_coding	L-type lectin-domain containing receptor kinase VI.2 [Source:UniProtKB/Swiss-Prot;Acc:Q9M021]
	AT3G14550	0.00609992984282952	5.47983376324602	GGPS3	protein_coding	Geranylgeranyl pyrophosphate synthase 3 [Source:UniProtKB/TrEMBL;Acc:A0A1I9LQ60]
	AT4G28490	3.75177557479605e-05	5.46571681362731	RLK5	protein_coding	Receptor-like protein kinase 5 [Source:UniProtKB/Swiss-Prot;Acc:P47735]
	AT3G12860	0.00118538161916781	5.45624945479529		protein_coding	NOP56-like pre RNA processing ribonucleoprotein [Source:UniProtKB/TrEMBL;Acc:Q9LTV0]
	AT4G16690	0.00829746066401399	5.45352783478906	PPD	protein_coding	Probable pheophorbidase [Source:UniProtKB/Swiss-Prot;Acc:O23512]
	AT4G02390	0.0024386610502986	5.44822997855372	PARP2	protein_coding	Poly [ADP-ribose] polymerase 2 [Source:UniProtKB/Swiss-Prot;Acc:Q11207]
	AT2G18680	0.00121906856184101	5.44351573399083		protein_coding	unknown protein; FUNCTIONS IN: molecular_function unknown; INVOLVED IN: biological_process unknown; LOCATED IN: endomembrane system; EXPRESSED IN: male gametophyte, pollen tube; EXPRESSED DURING: L mature pollen stage, M germinated pollen stage; BES /.../idopsis thaliana protein match is: unknown protein (TAIR:AT2G18690.1); Has 30201 Blast hits to 17322 proteins in 780 species: Archae - 12; Bacte…
	AT5G17300	0.00817779982946761	5.43325087944326	RVE1	protein_coding	Protein REVEILLE 1 [Source:UniProtKB/Swiss-Prot;Acc:F4KGY6]
	AT5G52390	0.00529219030496095	5.41882161102542		protein_coding	PAR1 protein [Source:UniProtKB/TrEMBL;Acc:Q9FHC1]
	AT4G36470	0.00422546432874075	5.41834204610713		protein_coding	At4g36470 [Source:UniProtKB/TrEMBL;Acc:O23234]
	AT5G13330	0.0026018092527892	5.37143097400333	ERF113	protein_coding	Rap2.6L [Source:UniProtKB/TrEMBL;Acc:A0A178UKL8]
	AT4G10380	0.00263220560484301	5.36978966033421	NIP5-1	protein_coding	At4g10380 [Source:UniProtKB/TrEMBL;Acc:A3KPG0]
	AT1G78190	0.000120160107052232	5.36915390910784		protein_coding	Multifunctional methyltransferase subunit TRM112-like protein At1g78190 [Source:UniProtKB/Swiss-Prot;Acc:Q9C9R3]
	AT5G56370	0.000114183227370612	5.35972328313754		protein_coding	FBD-associated F-box protein At5g56370 [Source:UniProtKB/Swiss-Prot;Acc:Q9FM94]
	AT3G13080	0.000200999716205347	5.35582504497321	ABCC3	protein_coding	MRP3 [Source:UniProtKB/TrEMBL;Acc:A0A178VHA7]
	AT1G32940	1.19435071443663e-06	5.34190808512485	SBT3.5	protein_coding	Subtilisin-like protease SBT3.5 [Source:UniProtKB/Swiss-Prot;Acc:Q9MAP7]
	AT3G25882	0.000100076470536201	5.32328246395789	NIMIN-2	protein_coding	NIMIN-2 [Source:UniProtKB/TrEMBL;Acc:A0A178VAB1]
	AT5G09980	0.00817704253560851	5.29689839807986	PEP4	protein_coding	Elicitor peptide 4 [Source:UniProtKB/Swiss-Prot;Acc:Q9FIA9]
	AT4G34135	0.00261291705427338	5.28489043853524	UGT73B2	protein_coding	UDP-glucosyl transferase 73B2 [Source:UniProtKB/Swiss-Prot;Acc:Q94C57]
	AT3G26230	7.1139198142753e-06	5.28114633164067	CYP71B24	protein_coding	Cytochrome P450 71B24 [Source:UniProtKB/Swiss-Prot;Acc:Q9LTL8]
	AT3G23510	0.00273078585443721	5.28043137458877		protein_coding	Cyclopropane-fatty-acyl-phospholipid synthase [Source:UniProtKB/TrEMBL;Acc:Q8GZ28]
	AT2G45315	0.00307764711128357	5.27441586862813		lncRNA	other RNA [Source:TAIR;Acc:AT2G45315]
	AT1G53100	0.00806892779004676	5.2715927646502		protein_coding	At1g53100 [Source:UniProtKB/TrEMBL;Acc:Q6DBE8]
	AT3G04720	0.000356584139047903	5.26488278962177	HEL	protein_coding	Hevein-like preproprotein [Source:UniProtKB/Swiss-Prot;Acc:P43082]
	AT2G39030	0.000842126863358247	5.25728749058018	NATA1	protein_coding	L-ornithine N5-acetyltransferase NATA1 [Source:UniProtKB/Swiss-Prot;Acc:Q9ZV05]
	AT5G41400	0.00115561221475544	5.25628241643239		protein_coding	Putative RING zinc finger protein [Source:UniProtKB/TrEMBL;Acc:Q9FN60]
	AT2G47180	2.91732669242799e-05	5.25607733836803	GOLS1	protein_coding	Galactinol synthase 1 [Source:UniProtKB/Swiss-Prot;Acc:O22893]
	AT3G23010	7.54639112346466e-05	5.24698910821548	AtRLP36	protein_coding	Disease resistance family protein/LRR family protein [Source:UniProtKB/TrEMBL;Acc:Q1PEN0]
	AT3G16650	3.51115921033724e-05	5.24624449472836	PRL2	protein_coding	Protein pleiotropic regulator PRL2 [Source:UniProtKB/Swiss-Prot;Acc:Q39190]
	AT3G21780	0.000645738550581713	5.23989415152575	UGT71B6	protein_coding	UDP-glycosyltransferase 71B6 [Source:UniProtKB/Swiss-Prot;Acc:Q9LSY6]
	AT3G51430	0.000109341263603685	5.20209218457957	SSL5	protein_coding	Protein STRICTOSIDINE SYNTHASE-LIKE 5 [Source:UniProtKB/Swiss-Prot;Acc:Q9CAZ7]
	ATMG00990	0.0028049900780093	5.20056745526135	NAD3	protein_coding	NADH-ubiquinone oxidoreductase chain 3 [Source:UniProtKB/TrEMBL;Acc:G1C2Y6]
	AT1G05570	0.000128652930570289	5.19991115112486	CALS1	protein_coding	Callose synthase 1 [Source:UniProtKB/Swiss-Prot;Acc:Q9AUE0]
	AT1G22400	6.8720580843231e-05	5.19660361253189	UGT85A1	protein_coding	UDP-glycosyltransferase 85A1 [Source:UniProtKB/Swiss-Prot;Acc:Q9SK82]
	AT4G14746	0.000240396444155189	5.19608095310488		protein_coding	CONTAINS InterPro DOMAIN/s: EGF-like (InterPro:IPR006210); Has 259 Blast hits to 234 proteins in 55 species: Archae - 0; Bacteria - 0; Metazoa - 184; Fungi - 0; Plants - 69; Viruses - 0; Other Eukaryotes - 6 (source: NCBI BLink). [Source:TAIR;Acc:AT4G14746]
	AT1G76970	7.33152421168792e-06	5.14782473745315	TOL4	protein_coding	TOM1-like protein 4 [Source:UniProtKB/Swiss-Prot;Acc:Q6NQK0]
	AT5G12420	0.000748173266978637	5.14252052122364		protein_coding	O-acyltransferase (WSD1-like) family protein [Source:UniProtKB/TrEMBL;Acc:Q94CK0]
	AT1G71528	0.000676540409370053	5.12514000896391		lncRNA	other RNA [Source:TAIR;Acc:AT1G71528]
	AT3G21560	3.86236560023924e-05	5.11887451791427	UGT84A2	protein_coding	UDP-glycosyltransferase 84A2 [Source:UniProtKB/Swiss-Prot;Acc:Q9LVF0]
	AT5G39050	0.000784255204354905	5.09212635890492	PMAT1	protein_coding	Phenolic glucoside malonyltransferase 1 [Source:UniProtKB/Swiss-Prot;Acc:Q940Z5]
	AT1G66460	0.000714300732322219	5.09107841658166		protein_coding	Protein kinase superfamily protein [Source:TAIR;Acc:AT1G66460]
	AT3G14060	0.00862139762375759	5.08942655203994		protein_coding	At3g14060 [Source:UniProtKB/TrEMBL;Acc:Q9LVJ2]
	AT4G28390	7.6030609824395e-06	5.0742289143454	AAC3	protein_coding	ADP,ATP carrier protein 3, mitochondrial [Source:UniProtKB/Swiss-Prot;Acc:O49447]
	AT1G75580	0.00652867697486496	5.05720394542005		protein_coding	At1g75580 [Source:UniProtKB/TrEMBL;Acc:Q9LR00]
	AT4G37530	6.83323721370055e-06	5.05137382417504	PER51	protein_coding	Peroxidase 51 [Source:UniProtKB/Swiss-Prot;Acc:Q9SZE7]
	AT5G44820	8.77325924546592e-05	5.04620532098207		protein_coding	At5g44820 [Source:UniProtKB/TrEMBL;Acc:Q147R7]
	AT5G02055	0.00898378131461405	5.0405850295428		lncRNA
	AT5G47500	0.00772594289926939	5.03378100744595	PME68	protein_coding	Probable pectinesterase 68 [Source:UniProtKB/Swiss-Prot;Acc:Q8LPF3]
	AT3G47950	0.000135867409371028	5.02943563817475	AHA4	protein_coding	Plasma membrane ATPase [Source:UniProtKB/TrEMBL;Acc:A0A178VFQ4]
	AT5G24160	7.88439306556123e-05	5.02000374154768	SQE6	protein_coding	Squalene epoxidase 6 [Source:UniProtKB/Swiss-Prot;Acc:O65402]
	AT1G30190	0.00201046225418731	5.01598680553561		protein_coding	Cotton fiber protein [Source:UniProtKB/TrEMBL;Acc:Q9C6Z9]
	AT2G40200	0.00816465045628071	5.0023267849367	BHLH51	protein_coding	Transcription factor bHLH51 [Source:UniProtKB/Swiss-Prot;Acc:Q9XEF0]
	AT3G50480	0.000150295967147514	4.99436376066513	HR4	protein_coding	RPW8-like protein 4 [Source:UniProtKB/Swiss-Prot;Acc:Q9SCS6]
	AT1G62975	0.00327078777194424	4.97960067241372	BHLH125	protein_coding	Transcription factor bHLH125 [Source:UniProtKB/Swiss-Prot;Acc:Q9LQ08]
	AT2G38490	0.00390752269835527	4.96703986094092	CIPK22	protein_coding	CBL-interacting serine/threonine-protein kinase 22 [Source:UniProtKB/Swiss-Prot;Acc:O80902]
	AT1G24150	3.17048230669236e-05	4.95899535306577	ATFH4	protein_coding	formin homologue 4 [Source:TAIR;Acc:AT1G24150]
	AT4G08850	1.15963006405571e-05	4.95838079389125	MIK2	protein_coding	MDIS1-interacting receptor like kinase 2 [Source:UniProtKB/Swiss-Prot;Acc:Q8VZG8]
	AT3G50010	0.000916776924432495	4.95410611818593		protein_coding	Cysteine/Histidine-rich C1 domain family protein [Source:UniProtKB/TrEMBL;Acc:Q9SN17]
	AT1G52855	0.000612415419164531	4.93534317590281		protein_coding	At1g52855 [Source:UniProtKB/TrEMBL;Acc:Q8LC41]
	AT3G10500	2.03835614926273e-06	4.9329811211182	NAC053	protein_coding	NAC domain-containing protein 53 [Source:UniProtKB/Swiss-Prot;Acc:Q949N0]
	AT1G78410	0.00385477287395589	4.93279805140717	VQ10	protein_coding	VQ motif-containing protein 10 [Source:UniProtKB/Swiss-Prot;Acc:Q8VYI5]
	AT1G65040	4.6099940956189e-07	4.93081928145081	HRD1B	protein_coding	ERAD-associated E3 ubiquitin-protein ligase HRD1B [Source:UniProtKB/Swiss-Prot;Acc:Q6NPT7]
	AT3G19270	0.000698634558454921	4.92963219997404	CYP707A4	protein_coding	CYP707A4 [Source:UniProtKB/TrEMBL;Acc:A0A178VA28]
	AT2G32660	0.00314764429408074	4.91781757325705	AtRLP22	protein_coding	Putative disease resistance protein [Source:UniProtKB/TrEMBL;Acc:O48851]
	AT1G52920	0.00162252287790873	4.90667462305927	GCR2	protein_coding	LanC-like protein GCR2 [Source:UniProtKB/Swiss-Prot;Acc:F4IEM5]
	AT4G04710	0.000888905022183215	4.90424464884818	CPK22	protein_coding	calcium-dependent protein kinase 22 [Source:TAIR;Acc:AT4G04710]
	AT5G26340	0.000109760460217451	4.9015028999235	STP13	protein_coding	STP13 [Source:UniProtKB/TrEMBL;Acc:A0A178UHA7]
	AT3G59010	2.19161578349241e-05	4.90055104380934	PME35	protein_coding	Pectinesterase [Source:UniProtKB/TrEMBL;Acc:A0A178V613]
	AT4G21930	0.00148079945964157	4.85908795494005		protein_coding	Putative uncharacterized protein At4g21930 [Source:UniProtKB/TrEMBL;Acc:Q8L864]
	AT2G15400	0.000434566802259722	4.84446584750743	NRPD3B	protein_coding	DNA-directed RNA polymerase II, third largest subunit [Source:UniProtKB/TrEMBL;Acc:Q0WRA4]
	AT2G43440	0.00596022336872445	4.84130241714028		protein_coding	F-box protein At2g43440 [Source:UniProtKB/Swiss-Prot;Acc:A8MS20]
	AT4G30270	0.000311774336472313	4.83870243840667	XTH24	protein_coding	Xyloglucan endotransglucosylase/hydrolase protein 24 [Source:UniProtKB/Swiss-Prot;Acc:P24806]
	AT4G00760	0.000650512578568695	4.81645268971442	APRR8	protein_coding	pseudo-response regulator 8 [Source:TAIR;Acc:AT4G00760]
	AT5G04930	1.80705991608577e-05	4.81086341074672	ALA1	protein_coding	Phospholipid-transporting ATPase [Source:UniProtKB/TrEMBL;Acc:A0A178UBN1]
	AT1G77510	3.49159552169961e-07	4.81052887835498	PDIL1-2	protein_coding	Protein disulfide isomerase-like 1-2 [Source:UniProtKB/Swiss-Prot;Acc:Q9SRG3]
	AT4G10270	0.00718707419768427	4.80835155584099		protein_coding	At4g10270 [Source:UniProtKB/TrEMBL;Acc:O82615]
	AT1G61820	0.00479522903810174	4.80791992603061	BGLU46	protein_coding	Beta-glucosidase 46 [Source:UniProtKB/Swiss-Prot;Acc:O80690]
	AT5G23020	0.000489198218037174	4.79892212684579	MAM3	protein_coding	Methylthioalkylmalate synthase 3, chloroplastic [Source:UniProtKB/Swiss-Prot;Acc:Q9FN52]
	AT3G54960	1.62614249600838e-06	4.79289622123858	PDIL1-3	protein_coding	PDIL1-3 [Source:UniProtKB/TrEMBL;Acc:A0A178VF09]
	AT3G14470	0.000301832182936244	4.78978495051112	RPPL1	protein_coding	Putative disease resistance RPP13-like protein 1 [Source:UniProtKB/Swiss-Prot;Acc:Q9LRR4]
	AT5G27330	0.00158662695625933	4.78401821632159		protein_coding	Prefoldin chaperone subunit family protein [Source:UniProtKB/TrEMBL;Acc:F4K498]
	AT1G65240	0.00523450919310123	4.77971425649937		protein_coding	Aspartic proteinase-like protein 2 [Source:UniProtKB/Swiss-Prot;Acc:Q9S9K4]
	AT5G03160	7.3207543951042e-06	4.77838839957779	P58IPK	protein_coding	DnaJ protein P58IPK homolog [Source:UniProtKB/Swiss-Prot;Acc:Q9LYW9]
	AT5G45850	0.00408928585157349	4.77727631928102		protein_coding	Protein of unknown function (DUF688) [Source:TAIR;Acc:AT5G45850]
	AT3G23290	0.00202539448102197	4.73668642422809	LSH4	protein_coding	LSH4 [Source:UniProtKB/TrEMBL;Acc:A0A178VHD2]
	AT3G17609	0.00086121100026139	4.73340044935947	HYH	protein_coding	HYH [Source:UniProtKB/TrEMBL;Acc:A0A178VIU6]
	AT5G01850	0.000121553218120444	4.73160653412208		protein_coding	Protein kinase superfamily protein [Source:TAIR;Acc:AT5G01850]
	AT4G13410	0.000151563989893077	4.72763053244468	CSLA15	protein_coding	Probable mannan synthase 15 [Source:UniProtKB/Swiss-Prot;Acc:Q9T0L2]
	AT5G60730	0.00360739245516142	4.72660930039204		protein_coding	Anion-transporting ATPase [Source:UniProtKB/TrEMBL;Acc:Q5XF80]
	AT4G02005	0.00133629487734689	4.725774198182		ncRNA	other RNA [Source:TAIR;Acc:AT4G02005]
	AT4G15530	0.00166218823812756	4.7201811664422	PPDK	protein_coding	Pyruvate, phosphate dikinase 1, chloroplastic [Source:UniProtKB/Swiss-Prot;Acc:O23404]
	AT4G17480	0.00979839050841274	4.71040108330673		protein_coding	Alpha/beta-Hydrolases superfamily protein [Source:UniProtKB/TrEMBL;Acc:Q84JI7]
	AT3G08870	0.000119999637012714	4.70558259790495		protein_coding	Concanavalin A-like lectin protein kinase family protein [Source:UniProtKB/TrEMBL;Acc:A0A1I9LTB8]
	AT2G43800	2.68578461771146e-05	4.70223945132293	FH2	protein_coding	Formin-like protein [Source:UniProtKB/TrEMBL;Acc:A0A178VS83]
	AT3G03470	1.85909089753499e-05	4.70113326793134	CYP89A9	protein_coding	Cytochrome P450 89A9 [Source:UniProtKB/Swiss-Prot;Acc:Q9SRQ1]
	AT3G57700	0.00548495352026884	4.69898726368776		protein_coding	Protein kinase superfamily protein [Source:UniProtKB/TrEMBL;Acc:Q9SVY4]
	AT4G34060	0.00088228756884392	4.68561599252945	DML3	protein_coding	demeter-like protein 3 [Source:TAIR;Acc:AT4G34060]
	AT5G52070	3.41479214609952e-05	4.66658930315492		protein_coding	Agenet domain-containing protein [Source:UniProtKB/TrEMBL;Acc:Q8RXR3]
	AT4G23810	0.000241964001582803	4.65269570492574	WRKY53	protein_coding	Probable WRKY transcription factor 53 [Source:UniProtKB/Swiss-Prot;Acc:Q9SUP6]
	AT4G16680	0.00192011885283079	4.64942586513319		protein_coding	P-loop containing nucleoside triphosphate hydrolases superfamily protein [Source:TAIR;Acc:AT4G16680]
	AT4G11840	0.000165748403137576	4.63610793674721	PLDGAMMA3	protein_coding	Phospholipase D gamma 3 [Source:UniProtKB/Swiss-Prot;Acc:Q9T052]
	AT4G30250	0.00195725293083342	4.63603295647665		protein_coding	P-loop containing nucleoside triphosphate hydrolases superfamily protein [Source:TAIR;Acc:AT4G30250]
	AT5G37540	6.0821234602237e-05	4.6300095251785		protein_coding	AT5g37540/mpa22_p_70 [Source:UniProtKB/TrEMBL;Acc:Q9FGI3]
	AT5G64190	0.00168718727191927	4.62362796728631		protein_coding	unknown protein; BEST Arabidopsis thaliana protein match is: unknown protein (TAIR:AT2G40390.1); Has 1807 Blast hits to 1807 proteins in 277 species: Archae - 0; Bacteria - 0; Metazoa - 736; Fungi - 347; Plants - 385; Viruses - 0; Other Eukaryotes - /.../source: NCBI BLink). [Source:TAIR;Acc:AT5G64190]
	AT4G16857	0.00585348680293254	4.61266270404353		protein_coding	Disease resistance protein (TIR-NBS-LRR class) family protein [Source:UniProtKB/TrEMBL;Acc:A0A1P8B877]
	AT4G10960	0.000116782467218465	4.60935045726999	UGE5	protein_coding	UDP-glucose 4-epimerase 5 [Source:UniProtKB/Swiss-Prot;Acc:Q9SN58]
	AT1G05340	0.00347727888470261	4.58971792582179		protein_coding	Cysteine-rich TM module stress tolerance protein [Source:UniProtKB/TrEMBL;Acc:O23035]
	AT5G14580	0.000114017324971608	4.58725257756208	PNP2	protein_coding	Polyribonucleotide nucleotidyltransferase 2, mitochondrial [Source:UniProtKB/Swiss-Prot;Acc:Q9S7G6]
	AT2G04430	0.000148537185307683	4.58426000914868	NUDT5	protein_coding	Nudix hydrolase 5 [Source:UniProtKB/Swiss-Prot;Acc:Q9SJC6]
	AT5G54840	0.000148662555558116	4.56752378656049	SGP1	protein_coding	Ras-related small GTP-binding family protein [Source:UniProtKB/TrEMBL;Acc:Q9SUJ6]
	AT5G20150	7.07663111099322e-05	4.5666919462442	SPX1	protein_coding	SPX domain-containing protein 1 [Source:UniProtKB/Swiss-Prot;Acc:Q8LBH4]
	AT1G26930	0.00013253824663023	4.56227710405295		protein_coding	F-box/kelch-repeat protein At1g26930 [Source:UniProtKB/Swiss-Prot;Acc:Q84M94]
	AT3G03440	0.00248809712960694	4.55365820245223		protein_coding	ARM repeat superfamily protein [Source:UniProtKB/TrEMBL;Acc:F4J139]
	AT3G60540	0.00374246030219224	4.55282726703496		protein_coding	Protein transport protein Sec61 subunit beta [Source:UniProtKB/TrEMBL;Acc:Q9M206]
	AT5G38650	0.000352906473821325	4.55155331585163		protein_coding	Gb [Source:UniProtKB/TrEMBL;Acc:Q9FFV7]
	AT2G46440	0.00018742516223589	4.53464328568104	CNGC11	protein_coding	Cyclic nucleotide-gated ion channel 11 [Source:UniProtKB/Swiss-Prot;Acc:Q9SKD6]
	AT5G55930	0.00120302968148478	4.51714256674184	OPT1	protein_coding	Oligopeptide transporter 1 [Source:UniProtKB/Swiss-Prot;Acc:Q9FG72]
	AT5G47140	5.83496854660477e-07	4.51029563287238	GATA27	protein_coding	GATA transcription factor 27 [Source:UniProtKB/Swiss-Prot;Acc:Q5PP38]
	AT4G26150	0.00210977393776083	4.49134144286855	GATA22	protein_coding	Putative GATA transcription factor 22 [Source:UniProtKB/Swiss-Prot;Acc:Q9SZI6]
	AT1G23140	0.00249354799344099	4.49057992167082	CAR8	protein_coding	Protein C2-DOMAIN ABA-RELATED 8 [Source:UniProtKB/Swiss-Prot;Acc:O49303]
	AT4G36990	0.000170187190060533	4.4893234887008	HSFB1	protein_coding	Heat stress transcription factor B-1 [Source:UniProtKB/Swiss-Prot;Acc:Q96320]
	AT3G21230	2.47750294933842e-05	4.47703445246399	4CL4	protein_coding	4-coumarate--CoA ligase 4 [Source:UniProtKB/Swiss-Prot;Acc:Q9LU36]
	AT1G75170	1.46380167028619e-05	4.47632681791118		protein_coding	Putative uncharacterized protein At1g75170 [Source:UniProtKB/TrEMBL;Acc:Q9FRK8]
	AT1G70000	0.00165814665339696	4.47627312835653		protein_coding	At1g70000 [Source:UniProtKB/TrEMBL;Acc:O04544]
	AT4G19420	0.000867455499207466	4.47145095897807		protein_coding	Pectinacetylesterase family protein [Source:TAIR;Acc:AT4G19420]
	AT1G68872	0.00015165219790784	4.46989652120721		ncRNA	Unknown gene [Source:TAIR;Acc:AT1G68872]
	AT4G00380	0.00190097185300113	4.46833427591918	FDM2	protein_coding	Factor of DNA methylation 2 [Source:UniProtKB/Swiss-Prot;Acc:F4JH53]
	AT4G36380	1.95271725716882e-05	4.4667199668993	ROT3	protein_coding	ROT3 [Source:UniProtKB/TrEMBL;Acc:A0A178V4B0]
	AT4G31870	0.00248652770645627	4.44890927029527	GPX7	protein_coding	Putative glutathione peroxidase 7, chloroplastic [Source:UniProtKB/Swiss-Prot;Acc:Q9SZ54]
	AT3G09010	2.69720008907789e-06	4.43498676120041		protein_coding	Protein kinase superfamily protein [Source:UniProtKB/TrEMBL;Acc:Q8LF75]
	AT1G32740	0.0044088089679863	4.43291791850505		protein_coding	Putative uncharacterized protein [Source:UniProtKB/TrEMBL;Acc:Q8LCK5]
	AT1G67600	0.000729919778385974	4.40729877400206		protein_coding	Acid phosphatase/vanadium-dependent haloperoxidase-related protein [Source:UniProtKB/TrEMBL;Acc:Q9FXC5]
	AT3G62590	0.000119999637012714	4.40126243334065		protein_coding	AT3g62590/F26K9_20 [Source:UniProtKB/TrEMBL;Acc:Q940L4]
	AT5G26220	0.00622440574165136	4.39011074112789	GGCT2;1	protein_coding	Gamma-glutamylcyclotransferase 2-1 [Source:UniProtKB/Swiss-Prot;Acc:Q8GY54]
	AT5G63530	0.0065770484684523	4.38734252056894	HIPP07	protein_coding	Heavy metal-associated isoprenylated plant protein 7 [Source:UniProtKB/Swiss-Prot;Acc:Q9C5D3]
	AT3G16610	0.00118668016376165	4.38658133735209	PCMP-E91	protein_coding	Pentatricopeptide repeat-containing protein At3g16610 [Source:UniProtKB/Swiss-Prot;Acc:Q9LUS3]
	AT4G16750	0.0064248247501772	4.3818301387732	ERF039	protein_coding	Ethylene-responsive transcription factor ERF039 [Source:UniProtKB/Swiss-Prot;Acc:Q9SUK8]
	AT2G34490	0.000739863847820246	4.38111198834548	CYP710A2	protein_coding	Cytochrome P450 710A2 [Source:UniProtKB/Swiss-Prot;Acc:O64698]
	AT4G04220	0.000308535785181726	4.37071514364185	AtRLP46	protein_coding	Receptor like protein 46 [Source:UniProtKB/TrEMBL;Acc:F4JGB6]
	AT2G07771	9.56025766213485e-05	4.3427202674805		protein_coding	CcmC [Source:UniProtKB/TrEMBL;Acc:F4IL76]
	AT5G04895	0.000364076701404275	4.33122422397722		protein_coding	ATP-dependent RNA helicase A-like protein [Source:UniProtKB/TrEMBL;Acc:Q9FF84]
	AT3G12580	0.00200197331687504	4.33068691069569	MED37C	protein_coding	Probable mediator of RNA polymerase II transcription subunit 37c [Source:UniProtKB/Swiss-Prot;Acc:Q9LHA8]
	AT2G43610	0.00694603202801593	4.32914566658106		protein_coding	Endochitinase At2g43610 [Source:UniProtKB/Swiss-Prot;Acc:O22842]
	AT4G01750	7.27885136785933e-05	4.31868735863532	RGXT2	protein_coding	UDP-D-xylose:L-fucose alpha-1,3-D-xylosyltransferase [Source:UniProtKB/Swiss-Prot;Acc:Q9ZSJ0]
	AT1G59590	0.000102589235908144	4.31780171884807	ZCF37	protein_coding	At1g59590 [Source:UniProtKB/TrEMBL;Acc:Q9SLT9]
	AT3G05165	0.000101251656339235	4.31390422814808		protein_coding	Major facilitator superfamily protein [Source:UniProtKB/TrEMBL;Acc:A0A1I9LTG5]
	AT5G01820	0.0017027323584897	4.30876622240417	CIPK14	protein_coding	CBL-interacting serine/threonine-protein kinase 14 [Source:UniProtKB/Swiss-Prot;Acc:Q9LZW4]
	AT1G78930	0.00235308067354622	4.30224151256531		protein_coding	Mitochondrial transcription termination factor family protein [Source:UniProtKB/TrEMBL;Acc:Q0WRV2]
	AT1G68470	0.0013310178916412	4.30176303914156	GT17	protein_coding	Probable xyloglucan galactosyltransferase GT17 [Source:UniProtKB/Swiss-Prot;Acc:Q9CA34]
	AT2G25820	0.00828915116371396	4.29201413640421	ERF042	protein_coding	Ethylene-responsive transcription factor ERF042 [Source:UniProtKB/Swiss-Prot;Acc:Q52QU1]
	AT2G16660	0.00679498213560687	4.27767271600204		protein_coding	At2g16660/T24I21.7 [Source:UniProtKB/TrEMBL;Acc:Q9SLF1]
	AT1G23380	0.00141962314874663	4.27293640804645	KNAT6	protein_coding	KNOTTED1-like homeobox gene 6 [Source:TAIR;Acc:AT1G23380]
	AT3G09020	0.000870106160136695	4.27195783075811		protein_coding	Alpha 1,4-glycosyltransferase family protein [Source:UniProtKB/TrEMBL;Acc:Q9S790]
	AT1G01600	0.00212606450385836	4.26773049300558	CYP86A4	protein_coding	Cytochrome P450 86A4 [Source:UniProtKB/Swiss-Prot;Acc:Q9LMM1]
	AT4G22960	0.00664952276922085	4.26350471182606		protein_coding	Protein of unknown function (DUF544) [Source:TAIR;Acc:AT4G22960]
	AT5G45840	1.05815437799295e-05	4.25779414217289		protein_coding
	AT1G76820	0.00435555056530273	4.253274525306		nontranslating_CDS	eukaryotic translation initiation factor 2 (eIF-2) family protein [Source:TAIR;Acc:AT1G76820]
	AT2G38290	2.31452197648127e-05	4.25313718842546	AMT2	protein_coding	Ammonium transporter 2 [Source:UniProtKB/Swiss-Prot;Acc:Q9M6N7]
	AT4G19645	0.000157462116297692	4.24846045917525		protein_coding	At4g19645 [Source:UniProtKB/TrEMBL;Acc:Q8GSI6]
	AT1G65080	0.00647969500610769	4.24746054036523	ALB3L2	protein_coding	ALBINO3-like protein 2, chloroplastic [Source:UniProtKB/Swiss-Prot;Acc:Q8L718]
	AT5G03350	8.07200374902487e-05	4.24380020234305	LLP	protein_coding	Lectin-like protein [Source:UniProtKB/Swiss-Prot;Acc:Q9LZF5]
	AT3G05650	0.00277278472804935	4.23966032925111	AtRLP32	protein_coding	Putative disease resistance protein [Source:UniProtKB/TrEMBL;Acc:Q9M9X0]
	AT3G22740	7.40903143134633e-05	4.23649557637485	HMT3	protein_coding	Homocysteine S-methyltransferase 3 [Source:UniProtKB/Swiss-Prot;Acc:Q8LAX0]
	AT1G60270	1.85814501995087e-05	4.23123241830655	BGLU6	protein_coding	Putative beta-glucosidase 6 [Source:UniProtKB/Swiss-Prot;Acc:Q682B4]
	AT3G03530	0.00665220606354257	4.22639190434262	NPC4	protein_coding	Non-specific phospholipase C4 [Source:UniProtKB/Swiss-Prot;Acc:Q9SRQ7]
	AT3G58270	5.22995391183367e-05	4.21580451928365		protein_coding	MATH domain and coiled-coil domain-containing protein At3g58270 [Source:UniProtKB/Swiss-Prot;Acc:Q9M2I9]
	AT1G56165	0.00716308336906541	4.21510956141103		lncRNA	other RNA [Source:TAIR;Acc:AT1G56165]
	AT4G37310	1.84180624903756e-06	4.21171744222056	CYP81H1	protein_coding	Cytochrome P450, family 81, subfamily H, polypeptide 1 [Source:UniProtKB/TrEMBL;Acc:Q9SW67]
	AT1G56010	0.00663190224514496	4.20748053686675	NAC021	protein_coding	NAC domain-containing protein 21/22 [Source:UniProtKB/Swiss-Prot;Acc:Q84TE6]
	AT1G23040	0.00622026173451715	4.20170878289314		protein_coding	At1g23040 [Source:UniProtKB/TrEMBL;Acc:O23120]
	AT3G19440	0.000151910411414471	4.20093716603581		protein_coding	RNA pseudouridine synthase 4, mitochondrial [Source:UniProtKB/Swiss-Prot;Acc:Q9LT72]
	AT4G21220	0.00767659478704775	4.19251384270475	LPXD2	protein_coding	Probable UDP-3-O-acylglucosamine N-acyltransferase 2, mitochondrial [Source:UniProtKB/Swiss-Prot;Acc:F4JIP6]
	AT3G15510	0.000612215807749854	4.1905541640653	NAC056	protein_coding	NAC transcription factor 56 [Source:UniProtKB/Swiss-Prot;Acc:Q9LD44]
	AT4G16700	0.000490937205907407	4.18446123232092	PSD1	protein_coding	Phosphatidylserine decarboxylase proenzyme 1, mitochondrial [Source:UniProtKB/Swiss-Prot;Acc:Q84V22]
	AT5G57180	0.000759202431847849	4.17568994396929	CIA2	protein_coding	CIA2 [Source:UniProtKB/TrEMBL;Acc:A0A178UDY1]
	AT3G04775	0.00104701344405155	4.15501920012046		lncRNA
	AT3G60110	0.000107726629028637	4.153947617038		protein_coding	AT3g60110/T2O9_90 [Source:UniProtKB/TrEMBL;Acc:Q93ZQ2]
	AT1G19750	0.00077678461851882	4.15246009516054		protein_coding	Transducin/WD40 repeat-like superfamily protein [Source:UniProtKB/TrEMBL;Acc:F4HQX6]
	AT2G15390	3.20137700955364e-05	4.14704060842787	FUT4	protein_coding	Probable fucosyltransferase 4 [Source:UniProtKB/Swiss-Prot;Acc:Q9SJP2]
	AT3G44450	0.00500177480918247	4.14012889845168	BIC2	protein_coding	Protein BIC2 [Source:UniProtKB/Swiss-Prot;Acc:Q9M280]
	AT5G23530	0.000814120730129228	4.12897175540299	CXE18	protein_coding	Probable carboxylesterase 18 [Source:UniProtKB/Swiss-Prot;Acc:Q9LT10]
	AT3G13560	4.15098002339598e-06	4.12736138146093		protein_coding	Glucan endo-1,3-beta-glucosidase 4 [Source:UniProtKB/Swiss-Prot;Acc:Q94CD8]
	AT4G08300	0.00190342349373405	4.1246067738981		protein_coding	WAT1-related protein At4g08300 [Source:UniProtKB/Swiss-Prot;Acc:Q501F8]
	AT3G52390	9.08535377142529e-05	4.11695134243381		protein_coding	TatD related DNase [Source:UniProtKB/TrEMBL;Acc:F4J6X3]
	AT4G19700	0.000524597776901842	4.11275779494343	BOI	protein_coding	E3 ubiquitin-protein ligase BOI [Source:UniProtKB/Swiss-Prot;Acc:O81851]
	AT3G01140	0.00112318324620295	4.11051317181695	MYB106	protein_coding	Myb domain protein 106 [Source:UniProtKB/TrEMBL;Acc:F4J2A8]
	AT5G64060	0.00163386966877545	4.10778664453022	anac103	protein_coding	NAC domain containing protein 103 [Source:UniProtKB/TrEMBL;Acc:Q9FMJ1]
	AT5G47060	0.00521075375211186	4.10205867513088		protein_coding	Putative uncharacterized protein [Source:UniProtKB/TrEMBL;Acc:Q9FGQ9]
	AT1G66590	0.000635140040463363	4.0976130732852	ATCOX19-1	protein_coding	Cytochrome c oxidase 19-1 [Source:UniProtKB/TrEMBL;Acc:F4IEX1]
	AT4G34590	0.00317064558632782	4.09338656286707	BZIP11	protein_coding	bZIP transcription factor 11 [Source:UniProtKB/Swiss-Prot;Acc:O65683]
	ENSRNA049494364	0.00296541513804542	4.09310076654909	SNOR75	snoRNA	Plant small nucleolar RNA SNOR75
	AT3G62600	8.89923816896595e-06	4.09170808316044	ERDJ3B	protein_coding	DnaJ protein ERDJ3B [Source:UniProtKB/Swiss-Prot;Acc:Q9LZK5]
	AT5G55560	0.000527913758156681	4.08311694431637	WNK11	protein_coding	Probable serine/threonine-protein kinase WNK11 [Source:UniProtKB/Swiss-Prot;Acc:Q6ICW6]
	AT1G31820	0.000440724245186291	4.06654218859055		protein_coding	Probable polyamine transporter At1g31820 [Source:UniProtKB/Swiss-Prot;Acc:Q9C6S4]
	AT1G22500	0.00120922406872785	4.05812555888486	ATL15	protein_coding	E3 ubiquitin-protein ligase ATL15 [Source:UniProtKB/Swiss-Prot;Acc:Q9SK92]
	AT3G54640	1.57124767673334e-05	4.01253832818566	TSA1	protein_coding	Tryptophan synthase alpha chain, chloroplastic [Source:UniProtKB/Swiss-Prot;Acc:Q42529]
	AT4G34360	0.00748957189005883	3.99921711052162		protein_coding	At4g34360 [Source:UniProtKB/TrEMBL;Acc:Q6ID86]
	AT1G32950	0.00374246030219224	3.99729830344921	SBT3.4	protein_coding	Subtilisin-like protease SBT3.4 [Source:UniProtKB/Swiss-Prot;Acc:F4HPF1]
	AT2G20560	0.00067925333187608	3.98742662417932		protein_coding	At2g20560/T13C7.15 [Source:UniProtKB/TrEMBL;Acc:Q9SIL3]
	AT1G55910	0.000203358056782182	3.98111993455788	ZIP11	protein_coding	Zinc transporter 11 [Source:UniProtKB/Swiss-Prot;Acc:Q94EG9]
	AT1G72280	6.01663118004216e-05	3.97939708740316	AERO1	protein_coding	Like disulfide bond formation protein [Source:UniProtKB/TrEMBL;Acc:Q0WSW0]
	AT4G31805	0.00473899855327437	3.97540621105659	POLAR	protein_coding	Protein POLAR LOCALIZATION DURING ASYMMETRIC DIVISION AND REDISTRIBUTION [Source:UniProtKB/Swiss-Prot;Acc:Q6NQ99]
	AT3G22410	0.00109591661680723	3.97152594553432		protein_coding	Sec14p-like phosphatidylinositol transfer family protein [Source:UniProtKB/TrEMBL;Acc:Q9LUV9]
	AT3G50470	0.000161617277690223	3.96908007669404	HR3	protein_coding	MLA10 [Source:UniProtKB/TrEMBL;Acc:A0A178VJG9]
	AT4G00690	0.00103948515009451	3.96280633988449	ULP1B	protein_coding	Putative ubiquitin-like-specific protease 1B [Source:UniProtKB/Swiss-Prot;Acc:O65278]
	AT1G02060	0.00710609682544351	3.96110942782759		protein_coding	Pentatricopeptide repeat-containing protein At1g02060, chloroplastic [Source:UniProtKB/Swiss-Prot;Acc:O81908]
	AT3G25870	0.00372292096514845	3.95833609692288		protein_coding	unknown protein; BEST Arabidopsis thaliana protein match is: unknown protein (TAIR:AT1G13360.1); Has 50 Blast hits to 50 proteins in 12 species: Archae - 0; Bacteria - 0; Metazoa - 0; Fungi - 0; Plants - 50; Viruses - 0; Other Eukaryotes - 0 (source /.../ BLink). [Source:TAIR;Acc:AT3G25870]
	AT1G58590	0.00458673029661074	3.9570270950665		ncRNA	other RNA [Source:TAIR;Acc:AT1G58590]
	AT5G56050	0.00559475552062404	3.95491559531022		protein_coding	Late embryogenesis abundant (LEA) hydroxyproline-rich glycoprotein family protein [Source:UniProtKB/TrEMBL;Acc:Q9FKU2]
	AT4G21380	0.00138196396599704	3.95449066832812	SD18	protein_coding	Receptor-like serine/threonine-protein kinase SD1-8 [Source:UniProtKB/Swiss-Prot;Acc:O81905]
	AT3G22240	0.00578059107471559	3.94395707782064		protein_coding	Cysteine-rich/transmembrane domain PCC1-like protein [Source:UniProtKB/TrEMBL;Acc:Q9LHJ3]
	AT3G22970	0.00824992077851732	3.94021239284782		protein_coding	At3g22970 [Source:UniProtKB/TrEMBL;Acc:Q9LIJ8]
	AT2G40095	0.00116990517698172	3.93954649835773		protein_coding	Alpha/beta hydrolase related protein [Source:UniProtKB/TrEMBL;Acc:Q8GZ10]
	AT5G24750	5.37260998500817e-05	3.93790510375263		protein_coding	Glycosyltransferase [Source:UniProtKB/TrEMBL;Acc:F4KII1]
	AT2G04400	8.76377028495122e-07	3.93214485155546	IGPS	protein_coding	Indole-3-glycerol phosphate synthase, chloroplastic [Source:UniProtKB/Swiss-Prot;Acc:P49572]
	AT3G24090	0.000113740902398847	3.9307453542313		protein_coding	GFAT [Source:UniProtKB/TrEMBL;Acc:A0A178V979]
	AT5G14530	0.000937128071281255	3.92849217612572	APRF1	protein_coding	Protein ANTHESIS POMOTING FACTOR 1 [Source:UniProtKB/Swiss-Prot;Acc:Q9LYK6]
	AT4G37390	0.00107839977679544	3.92785908053784	YDK1	protein_coding	Auxin-responsive GH3 family protein [Source:TAIR;Acc:AT4G37390]
	AT3G49120	1.8031760056335e-05	3.92177071389598	PER34	protein_coding	Peroxidase 34 [Source:UniProtKB/Swiss-Prot;Acc:Q9SMU8]
	AT1G05000	9.61842043824631e-05	3.91262191736902		protein_coding	Phosphotyrosine protein phosphatases superfamily protein [Source:UniProtKB/TrEMBL;Acc:F4I780]
	AT4G04790	0.000113740902398847	3.9114078365757		protein_coding	Pentatricopeptide repeat-containing protein At4g04790, mitochondrial [Source:UniProtKB/Swiss-Prot;Acc:Q6NQ81]
	AT5G23850	1.38522982896113e-05	3.90647192842826		protein_coding	At5g23850 [Source:UniProtKB/TrEMBL;Acc:Q9FF95]
	AT1G65985	4.01696492483016e-05	3.9035072183695		protein_coding	At1g65985 [Source:UniProtKB/TrEMBL;Acc:Q9SRZ3]
	AT4G05590	0.00186867893857685	3.90126924721363		protein_coding	CONTAINS InterPro DOMAIN/s: Uncharacterised protein family UPF0041 (InterPro:IPR005336); BEST Arabidopsis thaliana protein match is: Uncharacterised protein family (UPF0041) (TAIR:AT4G22310.1); Has 30201 Blast hits to 17322 proteins in 780 species: /.../ - 12; Bacteria - 1396; Metazoa - 17338; Fungi - 3422; Plants - 5037; Viruses - 0; Other Eukaryotes - 2996 (source: NCBI BLink). [Source:TAIR;Acc…
	AT4G15910	0.00196764455816078	3.89353524932629	ATDI21	protein_coding	DI21 [Source:UniProtKB/TrEMBL;Acc:A0A178UX68]
	AT2G39120	0.00594962424825115	3.88903790445739		protein_coding	Putative uncharacterized protein At2g39120 [Source:UniProtKB/TrEMBL;Acc:Q9ZUZ6]
	AT1G64563	0.00317292332557051	3.8868582391368		ncRNA	other RNA [Source:TAIR;Acc:AT1G64563]
	AT2G37260	0.00189446135235677	3.88684114455632	WRKY44	protein_coding	WRKY transcription factor 44 [Source:UniProtKB/Swiss-Prot;Acc:Q9ZUU0]
	AT2G46420	0.000103123384603019	3.88251478324089		protein_coding	At2g46420/F11C10.11 [Source:UniProtKB/TrEMBL;Acc:Q9SKD8]
	AT1G58602	0.00101617317640046	3.86085702516151		protein_coding	Putative uncharacterized protein [Source:UniProtKB/TrEMBL;Acc:Q0WV58]
	AT4G02330	0.00746266905580411	3.85957170183991	PME41	protein_coding	Probable pectinesterase/pectinesterase inhibitor 41 [Source:UniProtKB/Swiss-Prot;Acc:Q8RXK7]
	AT3G55700	0.00915217341329749	3.85646672680783	UGT76F1	protein_coding	Glycosyltransferase (Fragment) [Source:UniProtKB/TrEMBL;Acc:W8Q6P0]
	AT1G69730	0.000510214864342072	3.85635344696712	WAKL9	protein_coding	Wall-associated receptor kinase-like 9 [Source:UniProtKB/Swiss-Prot;Acc:Q9C9L5]
	AT4G29540	2.54085619616627e-05	3.84810807778836	LPXA	protein_coding	Probable acyl-[acyl-carrier-protein]--UDP-N-acetylglucosamine O-acyltransferase, mitochondrial [Source:UniProtKB/Swiss-Prot;Acc:Q9SU91]
	AT1G30410	6.32927957051532e-05	3.84259538384934	ATMRP13	protein_coding	multidrug resistance-associated protein 13 [Source:TAIR;Acc:AT1G30410]
	AT1G06002	0.00363493039085335	3.83876466164967		lncRNA	Potential natural antisense gene, locus overlaps with AT1G06000 [Source:TAIR;Acc:AT1G06002]
	AT3G57360	0.00547132986989459	3.83822508834903		protein_coding	At3g57360 [Source:UniProtKB/TrEMBL;Acc:Q6DBN3]
	AT1G69610	8.37498541442067e-05	3.82003693671705		protein_coding	Protein of unknown function (DUF1666) [Source:TAIR;Acc:AT1G69610]
	AT3G25510	0.000202227814521766	3.81837091819896		protein_coding	Disease resistance protein (TIR-NBS-LRR class) family protein [Source:UniProtKB/TrEMBL;Acc:F4J910]
	AT2G15080	0.00413706860143699	3.81294943072149	AtRLP19	protein_coding	Putative disease resistance protein [Source:UniProtKB/TrEMBL;Acc:Q9ZUK3]
	AT5G56870	0.00321285205092465	3.80327915645306	BGAL4	protein_coding	Beta-galactosidase 4 [Source:UniProtKB/Swiss-Prot;Acc:Q9SCV8]
	AT3G47380	0.00101228213841608	3.79932010946136	PMEI11	protein_coding	Pectinesterase inhibitor 11 [Source:UniProtKB/Swiss-Prot;Acc:Q9STY5]
	AT5G53550	1.3482083045621e-05	3.79522828894069	YSL3	protein_coding	YSL3 [Source:UniProtKB/TrEMBL;Acc:A0A178U7D6]
	AT5G44980	0.00025487102120716	3.78941419679181		protein_coding	F-box/FBD/LRR-repeat protein At5g44980 [Source:UniProtKB/Swiss-Prot;Acc:Q9FL99]
	AT4G23010	1.21507687507918e-05	3.78810735742035	UTR2	protein_coding	UDP-galactose transporter 2 [Source:TAIR;Acc:AT4G23010]
	AT1G69520	0.00296997676981888	3.78731074338461		protein_coding	S-adenosyl-L-methionine-dependent methyltransferases superfamily protein [Source:TAIR;Acc:AT1G69520]
	AT1G61560	0.000270500423621757	3.7861029155208	MLO6	protein_coding	MLO-like protein 6 [Source:UniProtKB/Swiss-Prot;Acc:Q94KB7]
	AT4G23550	0.00469739516198823	3.7835711775622	WRKY29	protein_coding	WRKY29 [Source:UniProtKB/TrEMBL;Acc:A0A178V2E9]
	AT4G17098	0.00280589592121825	3.78092957533343		lncRNA	other RNA [Source:TAIR;Acc:AT4G17098]
	AT1G21390	3.09942875637294e-05	3.7746057224967	emb2170	protein_coding	Emb2170 [Source:UniProtKB/TrEMBL;Acc:A0A178W1S8]
	AT1G12420	0.000220624458428197	3.77306658617817	ACR8	protein_coding	ACT domain-containing protein ACR8 [Source:UniProtKB/Swiss-Prot;Acc:Q9LNA5]
	AT5G48360	0.000213123318784521	3.76630456143506	FH9	protein_coding	Formin-like protein 9 [Source:UniProtKB/Swiss-Prot;Acc:Q8GX37]
	AT3G13090	0.000662448555518706	3.76508557883384	ABCC6	protein_coding	ABC transporter C family member 6 [Source:UniProtKB/Swiss-Prot;Acc:Q8VZZ4]
	AT1G62300	0.000575231325999264	3.75226632214743	WRKY6	protein_coding	Putative uncharacterized protein At1g62300 (Fragment) [Source:UniProtKB/TrEMBL;Acc:C0SV11]
	AT1G79530	1.47916839764229e-05	3.74969840840547	GAPCP1	protein_coding	Glyceraldehyde-3-phosphate dehydrogenase GAPCP1, chloroplastic [Source:UniProtKB/Swiss-Prot;Acc:Q9SAJ6]
	AT4G27480	0.00125107904689438	3.74926463062843		protein_coding	Core-2/I-branching beta-1,6-N-acetylglucosaminyltransferase family protein [Source:UniProtKB/TrEMBL;Acc:F4JIW2]
	AT3G16030	7.83149486838553e-05	3.74649947858643	CES101	protein_coding	Lectin protein kinase family protein [Source:UniProtKB/TrEMBL;Acc:A0A1I9LPL5]
	AT5G62770	0.00242122102204773	3.74560341513351		protein_coding	At5g62770 [Source:UniProtKB/TrEMBL;Acc:Q9FM16]
	AT4G08470	7.1139198142753e-06	3.74236537579835	MAPKKK10	protein_coding	Mitogen-activated protein kinase kinase kinase 3 [Source:UniProtKB/Swiss-Prot;Acc:Q9M0T3]
	AT1G55210	3.86643137308805e-05	3.73821335968174	DIR20	protein_coding	Dirigent protein 20 [Source:UniProtKB/Swiss-Prot;Acc:Q9C891]
	AT5G07680	0.00799339535858592	3.73520570063666	NAC079	protein_coding	NAC4 [Source:UniProtKB/TrEMBL;Acc:A0A178UL34]
	AT5G24780	0.00579224025695323	3.7277915381615	VSP1	protein_coding	Vegetative storage protein 1 [Source:UniProtKB/Swiss-Prot;Acc:O49195]
	AT3G19930	0.000180429328962861	3.72667738417985	STP4	protein_coding	STP4 [Source:UniProtKB/TrEMBL;Acc:A0A178V5Z0]
	AT4G13510	7.83149486838553e-05	3.72412973027167	AMT1-1	protein_coding	Ammonium transporter [Source:UniProtKB/TrEMBL;Acc:A0A178V540]
	AT2G28210	0.000169380689969207	3.72201149112751	ATACA2	protein_coding	ATACA2 [Source:UniProtKB/TrEMBL;Acc:A0A178VW72]
	AT1G72330	0.000120347400191297	3.71715093217333	ALAAT2	protein_coding	alanine aminotransferase 2 [Source:TAIR;Acc:AT1G72330]
	AT4G01700	0.00018593379205961	3.71590292691981		protein_coding	At4g01700 [Source:UniProtKB/TrEMBL;Acc:Q9ZSI6]
	AT3G16470	3.23587805085043e-05	3.71550859608505	JAL35	protein_coding	Jacalin-related lectin 35 [Source:UniProtKB/Swiss-Prot;Acc:O04309]
	AT1G14360	3.04073486117739e-06	3.70563322672248	UTR3	protein_coding	UDP-galactose/UDP-glucose transporter 3 [Source:UniProtKB/Swiss-Prot;Acc:Q9M9S6]
	AT5G25770	0.000803836978757739	3.69606829087959		protein_coding	Alpha/beta-Hydrolases superfamily protein [Source:UniProtKB/TrEMBL;Acc:A8MQE3]
	AT1G65030	0.00117646397271416	3.69098570901089		protein_coding	At1g65030 [Source:UniProtKB/TrEMBL;Acc:Q5XEV4]
	AT3G09720	1.21253167051924e-05	3.67849484779724	RH57	protein_coding	DEAD-box ATP-dependent RNA helicase 57 [Source:UniProtKB/Swiss-Prot;Acc:Q84TG1]
	AT5G36220	3.53077160697811e-05	3.66955126187712	CYP81D1	protein_coding	Cytochrome P450 81D1 [Source:UniProtKB/Swiss-Prot;Acc:Q9FG65]
	AT5G51770	0.00669616040434745	3.66156317201289		protein_coding	Protein kinase superfamily protein [Source:UniProtKB/TrEMBL;Acc:Q9FLI2]
	AT3G48830	0.00200197331687504	3.66142326852948		protein_coding	tRNA nucleotidyltransferase/polyA polymerase family protein [Source:UniProtKB/TrEMBL;Acc:F4JF58]
	AT1G13030	0.00115345168638484	3.65295997358461	COIL	protein_coding	Coilin [Source:UniProtKB/Swiss-Prot;Acc:Q8RWK8]
	AT3G50040	0.00617898207104968	3.65252412716167		protein_coding	At3g50040 [Source:UniProtKB/TrEMBL;Acc:Q147P4]
	AT5G09420	0.000603850392591576	3.65050494491111	OM64	protein_coding	Outer envelope protein 64, mitochondrial [Source:UniProtKB/Swiss-Prot;Acc:F4KCL7]
	AT5G34940	0.000166191146504547	3.64621474036062	AtGUS3	protein_coding	Heparanase-like protein 3 [Source:UniProtKB/Swiss-Prot;Acc:Q9FZP1]
	AT1G79110	0.0005494199606551	3.64470297841093	BRG2	protein_coding	Probable BOI-related E3 ubiquitin-protein ligase 2 [Source:UniProtKB/Swiss-Prot;Acc:F4IDI6]
	AT4G27070	0.000195685939737564	3.63303874433058	TSB2	protein_coding	Tryptophan synthase [Source:UniProtKB/TrEMBL;Acc:Q0WS13]
	AT5G45150	0.006416236453999	3.62369403415358	RTL3	protein_coding	Ribonuclease 3-like protein 3 [Source:UniProtKB/Swiss-Prot;Acc:Q9FKF0]
	AT3G03060	0.000137577961835014	3.62314854321286		protein_coding	P-loop containing nucleoside triphosphate hydrolases superfamily protein [Source:UniProtKB/TrEMBL;Acc:Q0WVF7]
	AT5G67200	0.000127038700887445	3.62236367549098		protein_coding	Probable inactive receptor kinase At5g67200 [Source:UniProtKB/Swiss-Prot;Acc:Q93Y06]
	AT2G34810	1.53386685437528e-05	3.61711762811536		protein_coding	Berberine bridge enzyme-like 16 [Source:UniProtKB/Swiss-Prot;Acc:O64745]
	AT1G58190	0.00334125898741163	3.60862690141532	AtRLP9	protein_coding	Receptor like protein 9 [Source:UniProtKB/TrEMBL;Acc:F4I9S2]
	AT1G34750	9.02594335626761e-06	3.60570662236191		protein_coding	Probable protein phosphatase 2C 10 [Source:UniProtKB/Swiss-Prot;Acc:Q9S9Z7]
	AT4G25630	0.00401116247724625	3.60016427971737	MED36A	protein_coding	Mediator of RNA polymerase II transcription subunit 36a [Source:UniProtKB/Swiss-Prot;Acc:Q94AH9]
	AT1G68710	0.00354419402113301	3.60003567385453		protein_coding	ATPase E1-E2 type family protein / haloacid dehalogenase-like hydrolase family protein [Source:TAIR;Acc:AT1G68710]
	AT5G40240	0.00425434231230788	3.5975952145288		protein_coding	WAT1-related protein [Source:UniProtKB/TrEMBL;Acc:F4KHA9]
	AT3G56990	0.00011521053666423	3.59467130134672	EDA7	protein_coding	AT3g56990/F24I3_70 [Source:UniProtKB/TrEMBL;Acc:Q9M1J9]
	AT4G36220	1.98685867955908e-05	3.59043117182084	CYP84A1	protein_coding	Cytochrome P450 84A1 [Source:UniProtKB/Swiss-Prot;Acc:Q42600]
	AT2G40520	0.000229943681657394	3.59030941300644		protein_coding	Nucleotidyltransferase family protein [Source:UniProtKB/TrEMBL;Acc:Q5BPR8]
	AT2G19130	4.44846294054365e-05	3.58783850303354		protein_coding	G-type lectin S-receptor-like serine/threonine-protein kinase At2g19130 [Source:UniProtKB/Swiss-Prot;Acc:O64477]
	ATMG00380	0.00604063810939115	3.58613401724719	TRNN	tRNA	tRNA-Asn [Source:TAIR;Acc:ATMG00380]
	AT2G16050	2.5240096598365e-05	3.58514306636951		protein_coding	Cysteine/Histidine-rich C1 domain family protein [Source:UniProtKB/TrEMBL;Acc:F4IJF7]
	AT1G23935	0.00290060654551816	3.58062924945382		protein_coding	CONTAINS InterPro DOMAIN/s: Apoptosis inhibitory 5 (InterPro:IPR008383); BEST Arabidopsis thaliana protein match is: unknown protein (TAIR:AT3G19515.2); Has 219 Blast hits to 219 proteins in 67 species: Archae - 0; Bacteria - 0; Metazoa - 128; Fungi /.../Plants - 77; Viruses - 0; Other Eukaryotes - 14 (source: NCBI BLink). [Source:TAIR;Acc:AT1G23935]
	AT1G52315	0.000666139870335663	3.57776890724301		protein_coding	Regulator of Vps4 activity in the MVB pathway protein [Source:UniProtKB/TrEMBL;Acc:F4ICV8]
	AT1G23100	0.00799339535858592	3.57415309515068		protein_coding	GroES-like family protein [Source:UniProtKB/TrEMBL;Acc:Q8LDC9]
	AT5G59660	0.00129712938753279	3.57016115159109		protein_coding	Leucine-rich repeat protein kinase family protein [Source:TAIR;Acc:AT5G59660]
	AT3G17420	0.000178812416048993	3.56004988062217	GPK1	protein_coding	Probable receptor-like protein kinase At3g17420 [Source:UniProtKB/Swiss-Prot;Acc:Q9LRP3]
	AT2G46450	8.99155492322806e-05	3.55370325790817	CNGC12	protein_coding	Probable cyclic nucleotide-gated ion channel 12 [Source:UniProtKB/Swiss-Prot;Acc:Q8GWD2]
	AT3G21310	0.00206291827669678	3.54532546844278		protein_coding	Core-2/I-branching beta-1,6-N-acetylglucosaminyltransferase family protein [Source:TAIR;Acc:AT3G21310]
	AT3G27330	0.00423448071775957	3.54500141679686		protein_coding	Zinc finger (C3HC4-type RING finger) family protein [Source:UniProtKB/TrEMBL;Acc:F4IWG7]
	AT5G38040	0.00169425180557236	3.54469192858896	UGT76E7	protein_coding	Glycosyltransferase (Fragment) [Source:UniProtKB/TrEMBL;Acc:W8PUC5]
	AT3G22550	0.000489198218037174	3.54277739951773		protein_coding	NAD(P)H-quinone oxidoreductase subunit, putative (DUF581) [Source:UniProtKB/TrEMBL;Acc:Q8L471]
	AT3G03920	0.00671741100219328	3.53905158431067		protein_coding	Putative H/ACA ribonucleoprotein complex subunit 1-like protein 1 [Source:UniProtKB/Swiss-Prot;Acc:Q8VZT0]
	AT5G25120	7.43524753226301e-06	3.52936942687776	CYP71B11	protein_coding	Cytochrome P450 71B11 [Source:UniProtKB/Swiss-Prot;Acc:P58049]
	AT1G03410	0.00276205206258473	3.52889927172191	2A6	protein_coding	1-aminocyclopropane-1-carboxylate oxidase homolog 5 [Source:UniProtKB/Swiss-Prot;Acc:Q43383]
	AT4G27010	0.000297940753287215	3.5264686286665		protein_coding	CONTAINS InterPro DOMAIN/s: Ribosome 60S biogenesis N-terminal (InterPro:IPR021714); BEST Arabidopsis thaliana protein match is: unknown protein (TAIR:AT1G72270.1); Has 30201 Blast hits to 17322 proteins in 780 species: Archae - 12; Bacteria - 1396; /.../oa - 17338; Fungi - 3422; Plants - 5037; Viruses - 0; Other Eukaryotes - 2996 (source: NCBI BLink). [Source:TAIR;Acc:AT4G27010]
	AT5G53370	3.19234686051021e-05	3.52485878319746	ATPMEPCRF	protein_coding	pectin methylesterase PCR fragment F [Source:TAIR;Acc:AT5G53370]
	AT5G42020	0.000149857692022689	3.52430143035614	BIP	protein_coding	Heat shock protein 70 (Hsp 70) family protein [Source:TAIR;Acc:AT5G42020]
	AT1G16090	0.000851643868491927	3.52318794434021	WAKL7	protein_coding	Wall associated kinase-like 7 [Source:UniProtKB/TrEMBL;Acc:F4I2T5]
	AT2G25625	0.00207433451664526	3.52172891017927		protein_coding	Expressed protein [Source:UniProtKB/TrEMBL;Acc:Q8S8K8]
	AT5G58350	0.000285715672253238	3.51371240303349	WNK4	protein_coding	Probable serine/threonine-protein kinase WNK4 [Source:UniProtKB/Swiss-Prot;Acc:Q9LVL5]
	AT4G36640	0.000182929932285224	3.50702721298174		protein_coding	At4g36640 [Source:UniProtKB/TrEMBL;Acc:O23217]
	AT1G69490	0.00610107485199369	3.50553257054949	NAC029	protein_coding	NAP [Source:UniProtKB/TrEMBL;Acc:A0A178W8K0]
	AT3G22120	0.000388150510615262	3.5037429644051	CWLP	protein_coding	Cell wall-plasma membrane linker protein [Source:UniProtKB/TrEMBL;Acc:A0A1I9LSA3]
	AT5G10520	0.00139504128039248	3.50170631448795	RBK1	protein_coding	RBK1 [Source:UniProtKB/TrEMBL;Acc:A0A178UTT7]
	AT5G64710	0.00190340993163165	3.49765528881511		protein_coding	Emb [Source:UniProtKB/TrEMBL;Acc:Q9FGG2]
	AT1G71880	5.52608772169809e-05	3.49429109147629	SUC1	protein_coding	Sucrose transport protein SUC1 [Source:UniProtKB/Swiss-Prot;Acc:Q39232]
	AT4G17680	0.000288261705019167	3.48162335004743		protein_coding	Putative uncharacterized protein At4g17680 [Source:UniProtKB/TrEMBL;Acc:Q8L7G9]
	AT4G32650	0.000458929928416613	3.47737973275123	KAT3	protein_coding	KC1 [Source:UniProtKB/TrEMBL;Acc:A0A178UVX9]
	AT1G29720	0.000109760460217451	3.47029821205893	RFK1	protein_coding	Probable LRR receptor-like serine/threonine-protein kinase At1g29720 [Source:UniProtKB/Swiss-Prot;Acc:Q9ASQ6]
	AT1G64400	4.3384878672068e-06	3.46233194559479	LACS3	protein_coding	Long chain acyl-CoA synthetase 3 [Source:UniProtKB/Swiss-Prot;Acc:Q9C7W4]
	AT1G17190	0.00150689391243249	3.45657781304006	GSTU26	protein_coding	Glutathione S-transferase U26 [Source:UniProtKB/Swiss-Prot;Acc:Q9SHH8]
	AT1G05300	0.00193380468263116	3.45143943272057	ZIP5	protein_coding	Zinc transporter 5 [Source:UniProtKB/Swiss-Prot;Acc:O23039]
	AT1G64600	0.000659959768585662	3.44399645513773		protein_coding	At1g64600 [Source:UniProtKB/TrEMBL;Acc:Q8GW63]
	AT5G66640	0.000916817798317765	3.43500961729862	DAR3	protein_coding	DA1-related protein 3 [Source:TAIR;Acc:AT5G66640]
	AT3G05690	0.00102512715876577	3.43301061386183	UNE8	protein_coding	Nuclear factor Y, subunit A2 [Source:UniProtKB/TrEMBL;Acc:A0A1I9LSX7]
	AT5G42010	0.00113989768222502	3.42803767595021		protein_coding	Similarity to unknown protein [Source:UniProtKB/TrEMBL;Acc:Q9FHY2]
	AT4G39190	0.00216724292185751	3.42286137052884		protein_coding	Nucleolar-like protein [Source:UniProtKB/TrEMBL;Acc:Q9T028]
	AT4G34680	7.21324574437808e-05	3.42102079957098	GATA3	protein_coding	GATA transcription factor [Source:UniProtKB/TrEMBL;Acc:A0A178V3Y9]
	AT1G08650	0.00210361780733999	3.41889844629885	PPCK1	protein_coding	Phosphoenolpyruvate carboxylase kinase 1 [Source:UniProtKB/Swiss-Prot;Acc:Q9SPK4]
	AT1G75120	0.00540271170158481	3.4054526969618	RRA1	protein_coding	Arabinosyltransferase RRA1 [Source:UniProtKB/Swiss-Prot;Acc:Q9C9Q6]
	AT2G31020	0.00224265343154831	3.40394608817045	ORP1A	protein_coding	ORP1A [Source:UniProtKB/TrEMBL;Acc:A0A178VQE1]
	AT1G52410	0.00523957551404275	3.40122796671855	TSA1	protein_coding	TSK-associating protein 1 [Source:UniProtKB/Swiss-Prot;Acc:F4ICX9]
	AT1G12210	0.00408594238437872	3.38417240455032	RFL1	protein_coding	Disease resistance protein RFL1 [Source:UniProtKB/Swiss-Prot;Acc:Q8L3R3]
	AT1G67850	4.40583974177567e-06	3.38184944372423		protein_coding	AT1G67850 protein [Source:UniProtKB/TrEMBL;Acc:Q94F37]
	AT5G21900	1.75656036726817e-05	3.374486330001		protein_coding	At5g21900 [Source:UniProtKB/TrEMBL;Acc:Q9C597]
	AT1G65890	0.00718707419768427	3.36591421871905	AAE12	protein_coding	Probable acyl-activating enzyme 12, peroxisomal [Source:UniProtKB/Swiss-Prot;Acc:Q9SS00]
	AT4G01500	0.00357472104025644	3.36447775264152	NGA4	protein_coding	NGA4 [Source:UniProtKB/TrEMBL;Acc:A0A178V2Z9]
	AT3G05660	0.00449308112799217	3.36389501300828	AtRLP33	protein_coding	Receptor like protein 33 [Source:UniProtKB/TrEMBL;Acc:F4J8G2]
	AT1G28210	0.00170992574750579	3.36283993045747	ATJ1	protein_coding	DNAJ heat shock family protein [Source:UniProtKB/TrEMBL;Acc:F4HWI4]
	AT3G54420	0.00815400888776861	3.3625614929012	EP3	protein_coding	EP3 [Source:UniProtKB/TrEMBL;Acc:A0A178VE44]
	AT5G48570	0.00233431396131985	3.36215257571727	FKBP65	protein_coding	Peptidyl-prolyl cis-trans isomerase FKBP65 [Source:UniProtKB/Swiss-Prot;Acc:Q9FJL3]
	AT1G65800	0.0021735894972616	3.36083975868164	SD16	protein_coding	Receptor-like serine/threonine-protein kinase SD1-6 [Source:UniProtKB/Swiss-Prot;Acc:Q9S972]
	AT3G13782	0.00671741100219328	3.34660567513059	NAP1;4	protein_coding	NFA4 [Source:UniProtKB/TrEMBL;Acc:A0A178VHH5]
	AT1G23730	0.00351552946072331	3.34183049309962	BCA3	protein_coding	Beta carbonic anhydrase 3 [Source:UniProtKB/Swiss-Prot;Acc:Q9ZUC2]
	AT4G37690	0.00364654592506236	3.34009250488395	GT6	protein_coding	Glycosyltransferase 6 [Source:UniProtKB/Swiss-Prot;Acc:Q9SZG1]
	AT5G53420	0.000166211213888997	3.33420840078105		protein_coding	CCT motif family protein [Source:UniProtKB/TrEMBL;Acc:Q8L602]
	AT2G37710	6.60655946303255e-06	3.33273049329561	LECRK41	protein_coding	L-type lectin-domain containing receptor kinase IV.1 [Source:UniProtKB/Swiss-Prot;Acc:O80939]
	AT4G38440	6.0169094814232e-05	3.32621823878627	IYO	protein_coding	Transcriptional elongation regulator MINIYO [Source:UniProtKB/Swiss-Prot;Acc:Q8GYU3]
	AT2G02010	0.00876046390256052	3.32599474661624	GAD4	protein_coding	glutamate decarboxylase 4 [Source:TAIR;Acc:AT2G02010]
	AT3G03130	0.00543616776766832	3.32507083042826		protein_coding	LisH domain-like protein [Source:UniProtKB/TrEMBL;Acc:Q9M9N2]
	AT2G33060	0.00405664851614475	3.32497271512969	AtRLP27	protein_coding	Receptor like protein 27 [Source:UniProtKB/TrEMBL;Acc:F4IUU1]
	AT1G50420	0.000167041498862009	3.32425999951166	SCL3	protein_coding	Scarecrow-like protein 3 [Source:UniProtKB/Swiss-Prot;Acc:Q9LPR8]
	AT4G34180	0.000691124446712242	3.32248153298056		protein_coding	AT4g34180/F28A23_60 [Source:UniProtKB/TrEMBL;Acc:Q93V74]
	AT5G60290	0.00836131741104751	3.31945874625666		protein_coding	unknown protein; Has 1807 Blast hits to 1807 proteins in 277 species: Archae - 0; Bacteria - 0; Metazoa - 736; Fungi - 347; Plants - 385; Viruses - 0; Other Eukaryotes - 339 (source: NCBI BLink). [Source:TAIR;Acc:AT5G60290]
	AT4G39950	0.00868154680589178	3.31361590875852	CYP79B2	protein_coding	cytochrome P450, family 79, subfamily B, polypeptide 2 [Source:TAIR;Acc:AT4G39950]
	AT4G36648	0.00365180382198131	3.31301706966215		ncRNA	other RNA [Source:TAIR;Acc:AT4G36648]
	AT3G53940	0.00225409819227528	3.28742954671345		protein_coding	Mitochondrial substrate carrier family protein [Source:UniProtKB/TrEMBL;Acc:Q8W4M2]
	AT4G01010	6.25854102211363e-06	3.2859162937991	CNGC13	protein_coding	Putative cyclic nucleotide-gated ion channel 13 [Source:UniProtKB/Swiss-Prot;Acc:Q9LD40]
	AT5G15870	0.00448856277651265	3.28022049248761		protein_coding	Glycosyl hydrolase family 81 protein [Source:UniProtKB/TrEMBL;Acc:Q9LFT3]
	AT3G21690	5.21935023910582e-05	3.27876793330268	DTX40	protein_coding	Protein DETOXIFICATION 40 [Source:UniProtKB/Swiss-Prot;Acc:Q9LVD9]
	AT4G38060	0.00018593379205961	3.27863979388242		protein_coding	AT4G38060 protein [Source:UniProtKB/TrEMBL;Acc:Q93VQ7]
	AT2G45000	0.000198511093418802	3.27491160823206	NUP62	protein_coding	Nuclear pore complex protein NUP62 [Source:UniProtKB/Swiss-Prot;Acc:Q8L7F7]
	AT1G43245	0.00330894031902689	3.27424376381086		protein_coding	SET domain-containing protein [Source:TAIR;Acc:AT1G43245]
	AT2G18440	0.00965968031281761	3.27332409557491	GUT15	ncRNA	GUT15 (GENE WITH UNSTABLE TRANSCRIPT 15); other RNA [Source:TAIR;Acc:AT2G18440]
	AT1G36280	0.000278489013943507	3.27284755179106		protein_coding	Adenylosuccinate lyase [Source:UniProtKB/TrEMBL;Acc:Q8GUN7]
	AT2G23680	0.000590104297946999	3.2724584922254		protein_coding	Cold-regulated 413 plasma membrane protein 3 [Source:UniProtKB/Swiss-Prot;Acc:O64834]
	AT2G44290	0.00281299748449915	3.2720385045917	YLS3	protein_coding	Protein YLS3 [Source:UniProtKB/Swiss-Prot;Acc:O64864]
	AT1G63840	0.00763266915539765	3.26826596316377		protein_coding	At1g63840/T12P18_14 [Source:UniProtKB/TrEMBL;Acc:Q9CAJ8]
	AT1G51790	0.000874256976687505	3.26492669372594		protein_coding	Leucine-rich repeat protein kinase family protein [Source:TAIR;Acc:AT1G51790]
	AT4G26060	0.000120347400191297	3.26411161527244		protein_coding	At4g26060 [Source:UniProtKB/TrEMBL;Acc:Q9SZI0]
	AT1G13990	0.000389520612153402	3.25492987671508		protein_coding	unknown protein; FUNCTIONS IN: molecular_function unknown; INVOLVED IN: biological_process unknown; LOCATED IN: chloroplast; EXPRESSED IN: 23 plant structures; EXPRESSED DURING: 13 growth stages; CONTAINS InterPro DOMAIN/s: Protein of unknown functi /.../3110 (InterPro:IPR021503); Has 25 Blast hits to 25 proteins in 8 species: Archae - 0; Bacteria - 0; Metazoa - 0; Fungi - 0; Plants - 25; Viruses…
	AT5G61010	0.000664876998376024	3.24982892289314	ATEXO70E2	protein_coding	Exocyst complex component EXO70E2 [Source:UniProtKB/Swiss-Prot;Acc:Q9FNR3]
	AT5G10440	0.00114768805786992	3.24967310446127	CYCD4-2	protein_coding	Cyclin-D4-2 [Source:UniProtKB/Swiss-Prot;Acc:Q0WQN9]
	AT5G37400	0.000842126863358247	3.24943659815184		protein_coding	Family of unknown function (DUF577) [Source:TAIR;Acc:AT5G37400]
	AT5G35580	0.0039390877329212	3.24889471995076		protein_coding	Protein kinase superfamily protein [Source:TAIR;Acc:AT5G35580]
	AT2G18950	0.00155001588187706	3.24474354003282	HPT1	protein_coding	Homogentisate phytyltransferase 1, chloroplastic [Source:UniProtKB/Swiss-Prot;Acc:Q8VWJ1]
	AT4G09140	0.00148449845144629	3.24364100189587	MLH1	protein_coding	DNA mismatch repair protein MLH1 [Source:UniProtKB/Swiss-Prot;Acc:Q9ZRV4]
	AT3G45260	5.50500151020905e-05	3.24304716424798	IDD9	protein_coding	Protein indeterminate-domain 9 [Source:UniProtKB/Swiss-Prot;Acc:Q944L3]
	AT2G24240	0.00576866222420832	3.24189510009978		protein_coding	BTB/POZ domain-containing protein At2g24240 [Source:UniProtKB/Swiss-Prot;Acc:Q9ZUH1]
	AT5G07280	0.00280721276301766	3.24068966736039	EMS1	protein_coding	Leucine-rich repeat receptor protein kinase EMS1 [Source:UniProtKB/Swiss-Prot;Acc:Q9LYN8]
	AT4G09750	0.00378927908524057	3.24017966977201		protein_coding	NAD(P)-binding Rossmann-fold superfamily protein [Source:UniProtKB/TrEMBL;Acc:Q9SZ91]
	AT5G38210	8.67617141486479e-05	3.2383997347463		protein_coding	Protein kinase family protein [Source:TAIR;Acc:AT5G38210]
	AT1G17250	0.00173007793505755	3.2369515572319	AtRLP3	protein_coding	RLP3 [Source:UniProtKB/TrEMBL;Acc:A0A178WD64]
	AT3G22400	3.5978331258721e-05	3.23030509913593	LOX5	protein_coding	Linoleate 9S-lipoxygenase 5, chloroplastic [Source:UniProtKB/Swiss-Prot;Acc:Q9LUW0]
	AT2G31751	0.000901960455482049	3.22578413069755		lncRNA	unknown gene [Source:TAIR;Acc:AT2G31751]
	AT3G20898	0.00618079901228531	3.22321927355999	SMR13	protein_coding	Cyclin-dependent protein kinase inhibitor SMR13 [Source:UniProtKB/Swiss-Prot;Acc:F4IWB3]
	AT5G46080	0.00857752636068085	3.222121489619		protein_coding	Protein kinase superfamily protein [Source:UniProtKB/TrEMBL;Acc:Q9FNL4]
	AT1G21740	0.000426947325559773	3.21666507802173		protein_coding	DUF630 family protein, putative (DUF630 and DUF632) [Source:UniProtKB/TrEMBL;Acc:Q9XI02]
	AT1G10270	0.000510214864342072	3.20952879967488	GRP23	protein_coding	Pentatricopeptide repeat-containing protein At1g10270 [Source:UniProtKB/Swiss-Prot;Acc:Q9SY69]
	AT3G05470	0.00862467926737163	3.20944410234026	FH11	protein_coding	Formin-like protein [Source:UniProtKB/TrEMBL;Acc:A0A178VCE3]
	AT1G18890	0.000266054356173551	3.20808570120862	CPK10	protein_coding	Calcium-dependent protein kinase 10 [Source:UniProtKB/Swiss-Prot;Acc:Q9M9V8]
	AT3G55110	0.000116782467218465	3.20554124414524	ABCG18	protein_coding	ABC transporter G family member 18 [Source:UniProtKB/Swiss-Prot;Acc:Q9M2V5]
	AT3G07290	0.00196164373387608	3.19426165783956		protein_coding	Pentatricopeptide repeat-containing protein At3g07290, mitochondrial [Source:UniProtKB/Swiss-Prot;Acc:Q9SFV9]
	AT3G60520	1.51534143007304e-05	3.19346193294784		protein_coding	At3g60520 [Source:UniProtKB/TrEMBL;Acc:Q9M207]
	AT1G63250	0.00309110731124846	3.19000749342683	RH48	protein_coding	Probable DEAD-box ATP-dependent RNA helicase 48 [Source:UniProtKB/Swiss-Prot;Acc:Q9C8S9]
	AT2G31880	0.00209759875549405	3.18856028407046	SOBIR1	protein_coding	Leucine-rich repeat receptor-like serine/threonine/tyrosine-protein kinase SOBIR1 [Source:UniProtKB/Swiss-Prot;Acc:Q9SKB2]
	AT4G22280	0.00189258615355191	3.18683984024241		protein_coding	F-box/RNI-like superfamily protein [Source:UniProtKB/TrEMBL;Acc:A8MS33]
	AT1G68030	0.00282349079850031	3.17897305089573		protein_coding	RING/FYVE/PHD zinc finger superfamily protein [Source:TAIR;Acc:AT1G68030]
	AT3G25610	3.15725986157261e-05	3.17466115293095	ALA10	protein_coding	Phospholipid-transporting ATPase 10 [Source:UniProtKB/Swiss-Prot;Acc:Q9LI83]
	AT4G19660	0.00118844604901823	3.16915578262075	NPR4	protein_coding	NPR1-like protein 4 [Source:TAIR;Acc:AT4G19660]
	AT1G74020	0.0022320455694036	3.16627444713334	SSL12	protein_coding	Protein STRICTOSIDINE SYNTHASE-LIKE 12 [Source:UniProtKB/Swiss-Prot;Acc:P94111]
	AT3G28100	0.000346016135005133	3.16463012058807		protein_coding	WAT1-related protein At3g28100 [Source:UniProtKB/Swiss-Prot;Acc:Q9LRS5]
	AT1G64710	3.99456494156171e-05	3.16324051702262		protein_coding	Alcohol dehydrogenase-like 4 [Source:UniProtKB/Swiss-Prot;Acc:Q8VZ49]
	AT3G47780	0.000365251857686128	3.16114938880919	ABCA7	protein_coding	ABC transporter A family member 7 [Source:UniProtKB/Swiss-Prot;Acc:Q9STT5]
	AT4G04940	2.93886585326751e-05	3.15767282762177		protein_coding	Putative WD-repeat membrane protein [Source:UniProtKB/TrEMBL;Acc:Q93YS7]
	AT4G31810	1.14450492824777e-05	3.15524572427763		protein_coding	3-hydroxyisobutyryl-CoA hydrolase-like protein 2, mitochondrial [Source:UniProtKB/Swiss-Prot;Acc:Q8RXN4]
	AT5G13820	0.000173301711212347	3.1547914914212	TRP4	protein_coding	Telomere repeat-binding protein 4 [Source:UniProtKB/Swiss-Prot;Acc:Q9FFY9]
	AT1G54570	0.00141252060797747	3.15456150024587		protein_coding	Acyltransferase-like protein At1g54570, chloroplastic [Source:UniProtKB/Swiss-Prot;Acc:Q9ZVN2]
	AT1G03760	0.00138382934816538	3.15297602489593		protein_coding	Prefoldin chaperone subunit family protein [Source:UniProtKB/TrEMBL;Acc:Q8GWP1]
	AT4G14365	0.00190016987810372	3.15016369721049	XBAT34	protein_coding	Putative E3 ubiquitin-protein ligase XBAT34 [Source:UniProtKB/Swiss-Prot;Acc:Q9FPH0]
	AT3G21700	0.00347015814525615	3.14846774591892	SGP2	protein_coding	SGP2 [Source:UniProtKB/TrEMBL;Acc:A0A178VCN5]
	AT2G33480	0.000292226915351701	3.14600694822455	NAC041	protein_coding	NAC domain-containing protein 41 [Source:UniProtKB/Swiss-Prot;Acc:O22798]
	AT5G15860	6.20157856359435e-05	3.14182597220898	ICME	protein_coding	Isoprenylcysteine alpha-carbonyl methylesterase ICME [Source:UniProtKB/Swiss-Prot;Acc:Q94AS5]
	AT3G58520	0.00419497657223764	3.13932598133926		protein_coding	AT3g58520/F14P22_110 [Source:UniProtKB/TrEMBL;Acc:Q940L8]
	AT4G16660	0.000212029071608018	3.12964572019278		protein_coding	heat shock protein 70 (Hsp 70) family protein [Source:TAIR;Acc:AT4G16660]
	AT4G15730	0.00701018530426825	3.12472832845539		protein_coding	At4g15730 [Source:UniProtKB/TrEMBL;Acc:Q8GY51]
	AT1G74650	0.00941909443659811	3.12472592112709	ATY13	protein_coding	At1g74650 [Source:UniProtKB/TrEMBL;Acc:Q9CA52]
	AT1G71050	0.00277278472804935	3.11877410958939	HIPP20	protein_coding	HIPP20 [Source:UniProtKB/TrEMBL;Acc:A0A178W5Y0]
	AT2G39420	0.00057240219104905	3.11612314105709		protein_coding	Alpha/beta-Hydrolases superfamily protein [Source:UniProtKB/TrEMBL;Acc:Q8RXN7]
	AT2G01505	0.0049681233218878	3.11306264857964	CLE16	protein_coding	CLAVATA3/ESR (CLE)-related protein 16 [Source:UniProtKB/Swiss-Prot;Acc:Q8S8M2]
	AT1G07615	0.000908404399112191	3.11110469549733	ATOBGM	protein_coding	Probable GTP-binding protein OBGM, mitochondrial [Source:UniProtKB/Swiss-Prot;Acc:F4HSD4]
	AT1G05730	0.00638507596395204	3.10224527609655		protein_coding	FAM136A-like protein (DUF842) [Source:UniProtKB/TrEMBL;Acc:Q5BQ23]
	AT1G02390	0.000293056157253394	3.10054459721302	GPAT2	protein_coding	Probable glycerol-3-phosphate acyltransferase 2 [Source:UniProtKB/Swiss-Prot;Acc:Q9FZ22]
	AT1G74700	0.000434943565011922	3.09906292932096	TRZ1	protein_coding	At1g74700 [Source:UniProtKB/TrEMBL;Acc:Q1WW71]
	AT4G38540	0.00182837516542181	3.09737678473939	MO2	protein_coding	Monooxygenase 2 [Source:UniProtKB/Swiss-Prot;Acc:O81816]
	AT3G15150	0.000136170150016442	3.09720079992637	MMS21	protein_coding	E3 SUMO-protein ligase MMS21 [Source:UniProtKB/Swiss-Prot;Acc:Q8GYH7]
	AT2G41370	0.00124294644853495	3.0898415491676	NPR5	protein_coding	Regulatory protein NPR5 [Source:UniProtKB/Swiss-Prot;Acc:Q9ZVC2]
	AT2G41180	0.000506053153235042	3.0783743538734	SIB2	protein_coding	Sigma factor binding protein 2, chloroplastic [Source:UniProtKB/Swiss-Prot;Acc:O80669]
	AT5G19300	0.00719505651176659	3.07428349522514		protein_coding	At5g19300 [Source:UniProtKB/TrEMBL;Acc:Q6NLH7]
	AT3G62270	0.00160769191875694	3.07417003598941	BOR2	protein_coding	Probable boron transporter 2 [Source:UniProtKB/Swiss-Prot;Acc:Q9M1P7]
	AT4G11850	0.000126529395476626	3.07260165475178	PLDGAMMA1	protein_coding	Phospholipase D gamma 1 [Source:UniProtKB/Swiss-Prot;Acc:Q9T053]
	AT5G63135	0.000450080261133079	3.06797028422535		protein_coding	At5g63135 [Source:UniProtKB/TrEMBL;Acc:Q8LC33]
	AT1G61460	0.000584491307108815	3.06565226406305		protein_coding	G-type lectin S-receptor-like serine/threonine-protein kinase At1g61460 [Source:UniProtKB/Swiss-Prot;Acc:O64774]
	AT5G14930	7.18545927355975e-05	3.06435918747699	SAG101	protein_coding	Senescence-associated carboxylesterase 101 [Source:UniProtKB/Swiss-Prot;Acc:Q4F883]
	AT3G45590	0.00192622195092649	3.06374708233646	SEN1	protein_coding	tRNA-splicing endonuclease subunit Sen2-1 [Source:UniProtKB/Swiss-Prot;Acc:Q9M1E8]
	AT1G52780	0.000557509155081414	3.06102005152157		protein_coding	Protein of unknown function (DUF2921) [Source:TAIR;Acc:AT1G52780]
	AT4G19220	0.00220506477622277	3.05794223065977	PCMP-E2	protein_coding	Pentatricopeptide repeat-containing protein At4g19220, mitochondrial [Source:UniProtKB/Swiss-Prot;Acc:O49680]
	AT2G42650	0.00372039940533942	3.05031458620998		protein_coding	Putative uncharacterized protein [Source:UniProtKB/TrEMBL;Acc:Q8S8D2]
	AT3G56320	0.000263315723441266	3.04964964090371		protein_coding	At3g56320 [Source:UniProtKB/TrEMBL;Acc:Q7Y227]
	AT3G60690	0.000392747872692553	3.04412598985739		protein_coding	AT3g60690/T4C21_100 [Source:UniProtKB/TrEMBL;Acc:Q9LZZ4]
	AT2G37980	0.00183878182713671	3.04184115421005	OFUT19	protein_coding	O-fucosyltransferase 19 [Source:UniProtKB/Swiss-Prot;Acc:Q9SH89]
	AT2G23430	0.0044048865977829	3.03571897460239	KRP1	protein_coding	Cyclin-dependent kinase inhibitor 1 [Source:UniProtKB/Swiss-Prot;Acc:Q67Y93]
	AT1G53790	0.00114561339124265	3.0297890239516		protein_coding	F-box and associated interaction domains-containing protein [Source:UniProtKB/TrEMBL;Acc:B3H7F2]
	AT1G25150	0.00108793315509508	3.02744091076776		protein_coding	F-box/kelch-repeat protein At1g25211 [Source:UniProtKB/Swiss-Prot;Acc:P0DI06]
	AT5G61790	5.9195136512042e-05	3.02600219742547	CNX1	protein_coding	Calnexin homolog 1 [Source:UniProtKB/Swiss-Prot;Acc:P29402]
	AT1G06440	0.00120922406872785	3.02275809889028		protein_coding	At1g06440 [Source:UniProtKB/TrEMBL;Acc:Q9SHI9]
	AT1G79840	0.00473599367333422	3.02266342964665	GL2	protein_coding	HD-ZIP IV family of homeobox-leucine zipper protein with lipid-binding START domain-containing protein [Source:UniProtKB/TrEMBL;Acc:F4HQC0]
	AT4G15540	0.00250916429494174	3.01951317625439		protein_coding	WAT1-related protein At4g15540 [Source:UniProtKB/Swiss-Prot;Acc:F4JK59]
	AT5G48530	0.000260898441518221	3.01762610377427		protein_coding	unknown protein; FUNCTIONS IN: molecular_function unknown; INVOLVED IN: biological_process unknown; LOCATED IN: mitochondrion; BEST Arabidopsis thaliana protein match is: unknown protein (TAIR:AT3G07440.1); Has 32 Blast hits to 32 proteins in 11 spe /.../Archae - 0; Bacteria - 0; Metazoa - 0; Fungi - 0; Plants - 32; Viruses - 0; Other Eukaryotes - 0 (source: NCBI BLink). [Source:TAIR;Acc:AT5G4853…
	AT3G12070	0.00144869284987848	3.01652625686999	RGTB2	protein_coding	Geranylgeranyl transferase type-2 subunit beta 2 [Source:UniProtKB/Swiss-Prot;Acc:Q9LHL5]
	ATMG00290	0.00159086699160365	3.01325210630158	RPS4	protein_coding	mitochondrial ribosomal protein S4 [Source:TAIR;Acc:ATMG00290]
	AT5G06550	0.000708417922517032	3.01245812472852		protein_coding	F-box protein At5g06550 [Source:UniProtKB/Swiss-Prot;Acc:Q67XX3]
	AT5G56380	0.000674958046823608	3.01236333575951		protein_coding	FBD-associated F-box protein At5g56380 [Source:UniProtKB/Swiss-Prot;Acc:Q9FM93]
	AT4G04180	0.000289829400234684	3.0108156169703		protein_coding	P-loop containing nucleoside triphosphate hydrolases superfamily protein [Source:TAIR;Acc:AT4G04180]
	AT5G16930	0.00141723911635215	3.01075118423245		protein_coding	AAA-type ATPase family protein [Source:UniProtKB/TrEMBL;Acc:Q8RXI0]
	AT5G56250	0.00235494936472229	3.00977322466822	HAP8	protein_coding	Hapless 8 [Source:UniProtKB/TrEMBL;Acc:Q9FH14]
	AT4G18890	5.56237201125085e-05	3.00838789007165	BEH3	protein_coding	BES1/BZR1 homolog protein 3 [Source:UniProtKB/Swiss-Prot;Acc:O49404]
	AT4G13750	0.00334178551926098	3.00306337989808	NOV	protein_coding	Histidine kinase-, DNA gyrase B-, and HSP90-like ATPase family protein [Source:UniProtKB/TrEMBL;Acc:F4JTS8]
	AT1G71110	0.000842126863358247	3.00271693249838		protein_coding	unknown protein; FUNCTIONS IN: molecular_function unknown; INVOLVED IN: biological_process unknown; LOCATED IN: endomembrane system; BEST Arabidopsis thaliana protein match is: unknown protein (TAIR:AT2G12400.1); Has 173 Blast hits to 169 proteins i /.../pecies: Archae - 0; Bacteria - 0; Metazoa - 3; Fungi - 0; Plants - 165; Viruses - 0; Other Eukaryotes - 5 (source: NCBI BLink). [Source:TAIR;Acc…
	AT2G32120	0.000821302496797306	3.00184626171057	HSP70-8	protein_coding	Heat shock 70 kDa protein 8 [Source:UniProtKB/Swiss-Prot;Acc:Q9SKY8]
	AT5G64570	0.000955381012879714	2.99954329133381	BXL4	protein_coding	Beta-D-xylosidase 4 [Source:UniProtKB/Swiss-Prot;Acc:Q9FLG1]
	AT1G18745	0.00726336824193401	2.99868184192035		ncRNA
	AT3G02680	0.00410583669982576	2.99639511700157	NBS1	protein_coding	Nijmegen breakage syndrome 1 protein [Source:UniProtKB/Swiss-Prot;Acc:Q0H8D7]
	AT1G21270	8.09559641645138e-05	2.99284857985299	WAK2	protein_coding	Wall-associated receptor kinase 2 [Source:UniProtKB/Swiss-Prot;Acc:Q9LMP1]
	AT5G06811	0.00374246030219224	2.99248948898233		protein_coding	Transcription termination factor family protein [Source:UniProtKB/TrEMBL;Acc:A0A1P8BG52]
	AT1G05030	0.000565269827882702	2.99239331701882		protein_coding	Probable plastidic glucose transporter 1 [Source:UniProtKB/Swiss-Prot;Acc:Q0WVE9]
	AT2G26170	1.64611472016498e-05	2.98986134168547	CYP711A1	protein_coding	Cytochrome P450 711A1 [Source:UniProtKB/Swiss-Prot;Acc:B9DFU2]
	AT3G18490	0.00902456764815967	2.98966815357613	ASPG1	protein_coding	Protein ASPARTIC PROTEASE IN GUARD CELL 1 [Source:UniProtKB/Swiss-Prot;Acc:Q9LS40]
	AT3G25290	0.00215123134064702	2.98785016075428		protein_coding	Cytochrome b561 and DOMON domain-containing protein At3g25290 [Source:UniProtKB/Swiss-Prot;Acc:Q9LSE7]
	AT1G29240	0.00353638003390466	2.9870226884649		protein_coding	F28N24.8 protein [Source:UniProtKB/TrEMBL;Acc:Q9LP52]
	AT1G21750	5.82168898154597e-06	2.97878281880658	PDIL1-1	protein_coding	Protein disulfide isomerase-like 1-1 [Source:UniProtKB/Swiss-Prot;Acc:Q9XI01]
	AT5G18310	0.00018742516223589	2.97662520722382		protein_coding	AT5G18310 protein [Source:UniProtKB/TrEMBL;Acc:B9DGJ0]
	AT2G13790	3.48658567258176e-05	2.97534881655951	SERK4	protein_coding	Somatic embryogenesis receptor kinase 4 [Source:UniProtKB/Swiss-Prot;Acc:Q9SKG5]
	AT3G26590	8.84499074129088e-05	2.97013707996257	DTX29	protein_coding	Protein DETOXIFICATION 29 [Source:UniProtKB/Swiss-Prot;Acc:Q38956]
	AT5G17700	0.000339086505510898	2.96730787017476	DTX25	protein_coding	Protein DETOXIFICATION [Source:UniProtKB/TrEMBL;Acc:A0A178UJQ3]
	AT3G45210	0.00265599003650394	2.96727200956758		protein_coding	AT3g45210/T14D3_150 [Source:UniProtKB/TrEMBL;Acc:Q9M1T8]
	AT1G76240	0.00189563164084701	2.96120653166357		protein_coding	At1g76240 [Source:UniProtKB/TrEMBL;Acc:Q501A3]
	AT2G27920	0.000770559669759913	2.95822509847913	SCPL51	protein_coding	Serine carboxypeptidase-like 51 [Source:UniProtKB/Swiss-Prot;Acc:Q67Y83]
	AT4G33990	0.00237680553404797	2.95789825749596	EMB2758	protein_coding	Pentatricopeptide repeat-containing protein At4g33990 [Source:UniProtKB/Swiss-Prot;Acc:O81767]
	AT1G26520	0.00313880212184836	2.95060102722739		protein_coding	At1g26520 [Source:UniProtKB/TrEMBL;Acc:Q500W8]
	AT1G09210	0.000178462824791809	2.95007823949619	CRT2	protein_coding	Calreticulin-2 [Source:UniProtKB/Swiss-Prot;Acc:Q38858]
	AT3G07530	5.559471737619e-05	2.94870511132169		protein_coding	Integrator complex subunit [Source:UniProtKB/TrEMBL;Acc:A0A1I9LM22]
	AT5G37740	0.000166191146504547	2.94856606011553		protein_coding	Calcium-dependent lipid-binding (CaLB domain) family protein [Source:UniProtKB/TrEMBL;Acc:F4K8L6]
	AT2G41670	0.000437747744145141	2.94105745180379	SIN2	protein_coding	Short integuments 2, mitochondrial [Source:UniProtKB/Swiss-Prot;Acc:Q8L607]
	AT5G05560	0.000887209982571328	2.93480201734355	EMB2771	protein_coding	E3 ubiquitin ligase, putative [Source:TAIR;Acc:AT5G05560]
	AT3G06690	0.00912622760823982	2.92976993144689		protein_coding	Putative acyl-coenzyme A oxidase At3g06690 [Source:UniProtKB/Swiss-Prot;Acc:P0CZ24]
	AT5G26180	0.000162039461141396	2.92934636933514		protein_coding	Putative uncharacterized protein At5g26180 [Source:UniProtKB/TrEMBL;Acc:Q8GYE8]
	AT3G12220	0.000572494842700426	2.92830187810843	SCPL16	protein_coding	Serine carboxypeptidase-like 16 [Source:UniProtKB/Swiss-Prot;Acc:Q9C7D4]
	AT2G37630	0.000131910034820511	2.92722381670135	AS1	protein_coding	Transcription factor AS1 [Source:UniProtKB/Swiss-Prot;Acc:O80931]
	AT1G55040	0.000709352159382265	2.92304734180879		protein_coding	Putative uncharacterized protein F14C21.55 [Source:UniProtKB/TrEMBL;Acc:Q9C7M2]
	AT2G28350	0.00259366797216864	2.9206175721433	ARF10	protein_coding	Auxin response factor (Fragment) [Source:UniProtKB/TrEMBL;Acc:C0SV66]
	AT2G18220	0.000852974037386439	2.91421371656355		protein_coding	Nucleolar complex protein 2 homolog [Source:UniProtKB/Swiss-Prot;Acc:Q9ZPV5]
	AT1G80370	0.00733722624773515	2.91358956419095	CYCA2-4	protein_coding	Cyclin-A2-4 [Source:UniProtKB/Swiss-Prot;Acc:Q9C968]
	AT2G40435	0.00552738158028892	2.90636488304714		protein_coding	Putative uncharacterized protein [Source:UniProtKB/TrEMBL;Acc:Q8RUZ5]
	AT5G60590	0.000314568136162115	2.89735728930937		protein_coding	DHBP synthase RibB-like alpha/beta domain-containing protein [Source:UniProtKB/TrEMBL;Acc:F4K0E6]
	AT2G44510	0.00186817444349176	2.8948245047116		protein_coding	Protein BCCIP homolog [Source:UniProtKB/TrEMBL;Acc:A0A178VXZ2]
	AT2G26180	0.00401116247724625	2.8925888314068	IQD6	protein_coding	At2g26180 [Source:UniProtKB/TrEMBL;Acc:O64852]
	AT4G03960	0.00287626258916931	2.89079622201969		protein_coding	AT4g03960/T24M8_4 [Source:UniProtKB/TrEMBL;Acc:Q940L5]
	AT3G51660	0.000437589408476985	2.88662999032759		protein_coding	LS1-like protein [Source:UniProtKB/TrEMBL;Acc:Q8LG92]
	AT3G48090	0.000778134573343072	2.88659078119077	EDS1	protein_coding	Protein EDS1 [Source:UniProtKB/Swiss-Prot;Acc:Q9SU72]
	AT4G17570	0.000450793262079537	2.88411794419939	GATA26	protein_coding	GATA transcription factor 26 [Source:UniProtKB/TrEMBL;Acc:F4JP80]
	AT5G27350	5.08656839671736e-05	2.87900846324638	SFP1	protein_coding	Sugar transporter ERD6-like 17 [Source:UniProtKB/Swiss-Prot;Acc:Q94CI7]
	AT2G15000	0.00434964688047608	2.87262271250222		protein_coding	unknown protein; FUNCTIONS IN: molecular_function unknown; INVOLVED IN: biological_process unknown; LOCATED IN: chloroplast; EXPRESSED IN: 22 plant structures; EXPRESSED DURING: 13 growth stages; BEST Arabidopsis thaliana protein match is: unknown p /.../ (TAIR:AT4G34265.2); Has 70 Blast hits to 70 proteins in 9 species: Archae - 0; Bacteria - 0; Metazoa - 0; Fungi - 0; Plants - 70; Viruses - 0; …
	AT3G23580	3.15384481411041e-05	2.87106951887546	RNR2A	protein_coding	Ribonucleoside-diphosphate reductase small chain A [Source:UniProtKB/Swiss-Prot;Acc:P50651]
	AT4G37370	0.00394378296517138	2.87089819329366	CYP81D8	protein_coding	Cytochrome P450, family 81, subfamily D, polypeptide 8 [Source:UniProtKB/TrEMBL;Acc:Q9SZT7]
	AT5G24280	0.000634946255857586	2.87068771453975	GMI1	protein_coding	Gamma-irradiation and mitomycin c induced 1 [Source:UniProtKB/TrEMBL;Acc:F4KFS5]
	AT4G35070	0.000147054368462065	2.86275957694351		protein_coding	At4g35070 [Source:UniProtKB/TrEMBL;Acc:Q66GR4]
	AT5G05540	0.00193380468263116	2.86118829866222	SDN2	protein_coding	Small RNA degrading nuclease 2 [Source:UniProtKB/Swiss-Prot;Acc:Q9FFG1]
	AT3G23730	0.00110027390674992	2.85889145891579	XTH16	protein_coding	Probable xyloglucan endotransglucosylase/hydrolase protein 16 [Source:UniProtKB/Swiss-Prot;Acc:Q8LG58]
	AT4G24190	0.0018757501580253	2.85744111550771	HSP90-7	protein_coding	Endoplasmin homolog [Source:UniProtKB/Swiss-Prot;Acc:Q9STX5]
	AT5G36930	0.00123578886693077	2.85637976573065		protein_coding	Disease resistance protein (TIR-NBS-LRR class) family [Source:UniProtKB/TrEMBL;Acc:B3H776]
	AT5G28540	0.000543714553146694	2.85525979374598	MED37A	protein_coding	Mediator of RNA polymerase II transcription subunit 37a [Source:UniProtKB/Swiss-Prot;Acc:Q9LKR3]
	AT1G48920	0.00019233334077129	2.85202021831909	NUCL1	protein_coding	Nucleolin 1 [Source:UniProtKB/Swiss-Prot;Acc:Q9FVQ1]
	AT5G54130	0.00830547498956425	2.85066376758937		protein_coding	At5g54130 [Source:UniProtKB/TrEMBL;Acc:Q8GUH8]
	AT1G29030	0.000814534638595181	2.8461117402193		protein_coding	Apoptosis inhibitory protein 5 (API5) [Source:UniProtKB/TrEMBL;Acc:Q8GXH2]
	AT5G16230	0.00190340993163165	2.8455587921502	S-ACP-DES3	protein_coding	Stearoyl-[acyl-carrier-protein] 9-desaturase 3, chloroplastic [Source:UniProtKB/Swiss-Prot;Acc:Q9LF05]
	AT1G09300	0.000406746573496396	2.84487696880551	ICP55	protein_coding	Intermediate cleaving peptidase 55, mitochondrial [Source:UniProtKB/Swiss-Prot;Acc:F4HZG9]
	AT5G13180	0.00189436483277387	2.8366324339266	NAC083	protein_coding	NAC domain-containing protein 83 [Source:UniProtKB/Swiss-Prot;Acc:Q9FY93]
	AT3G17630	0.00479876692619714	2.83333912779712	CHX19	protein_coding	Cation/H(+) antiporter 19 [Source:UniProtKB/Swiss-Prot;Acc:Q9LUN4]
	AT4G11000	0.000916230726410755	2.83020293311382		protein_coding	Ankyrin repeat family protein [Source:TAIR;Acc:AT4G11000]
	AT4G33100	0.00604232816185121	2.82948101001207		protein_coding	Uncharacterized protein At4g33100 [Source:UniProtKB/Swiss-Prot;Acc:Q9SMZ9]
	AT2G31970	0.00953804575696854	2.82821744532367	RAD50	protein_coding	DNA repair protein RAD50 [Source:UniProtKB/Swiss-Prot;Acc:Q9SL02]
	AT5G17990	5.06565776759419e-05	2.8273604817876	PAT1	protein_coding	Anthranilate phosphoribosyltransferase, chloroplastic [Source:UniProtKB/Swiss-Prot;Acc:Q02166]
	AT2G18330	0.00206977582074073	2.82675079928474		protein_coding	AAA-type ATPase family protein [Source:UniProtKB/TrEMBL;Acc:Q9ZPW5]
	AT5G10740	0.000351605070911945	2.82218032525852		protein_coding	Probable protein phosphatase 2C 69 [Source:UniProtKB/Swiss-Prot;Acc:Q8LAY8]
	AT1G55020	0.00295829250522563	2.82127620379152	LOX1	protein_coding	Linoleate 9S-lipoxygenase 1 [Source:UniProtKB/Swiss-Prot;Acc:Q06327]
	AT3G26180	6.8841296953101e-05	2.82097209567724	CYP71B20	protein_coding	Cytochrome P450 71B20 [Source:UniProtKB/Swiss-Prot;Acc:Q9LTM3]
	AT3G02370	0.00811470741239304	2.81951455692323		protein_coding	tRNA-splicing endonuclease subunit [Source:UniProtKB/TrEMBL;Acc:F4J8D6]
	AT4G21530	0.000987921021532688	2.81697848585459	APC4	protein_coding	Anaphase-promoting complex subunit 4 [Source:UniProtKB/Swiss-Prot;Acc:O65418]
	AT1G03360	0.00583928172529263	2.81595033706037	RRP4	protein_coding	RRP4 [Source:UniProtKB/TrEMBL;Acc:A0A178W3N1]
	AT4G30150	0.00205738859684213	2.81496961557258		protein_coding	CONTAINS InterPro DOMAIN/s: Nucleolar 27S pre-rRNA processing, Urb2/Npa2 (InterPro:IPR018849); Has 58 Blast hits to 49 proteins in 21 species: Archae - 0; Bacteria - 2; Metazoa - 2; Fungi - 0; Plants - 44; Viruses - 3; Other Eukaryotes - 7 (source: /.../Link). [Source:TAIR;Acc:AT4G30150]
	AT3G26510	0.00381288886051375	2.81299620824946		protein_coding	Octicosapeptide/Phox/Bem1p family protein [Source:UniProtKB/TrEMBL;Acc:Q27GK5]
	AT3G01350	0.000918284165532193	2.80357543346893	NPF5.9	protein_coding	Protein NRT1/ PTR FAMILY 5.9 [Source:UniProtKB/Swiss-Prot;Acc:Q9SRI2]
	AT1G20100	4.38410535660283e-05	2.79717695311549		protein_coding	DNA ligase-like protein [Source:UniProtKB/TrEMBL;Acc:Q9LNT6]
	AT3G58200	0.00368978913330387	2.7948893121622		protein_coding	MATH domain and coiled-coil domain-containing protein At3g58200 [Source:UniProtKB/Swiss-Prot;Acc:Q9M2J6]
	AT2G25355	0.000216345502471172	2.78483621078008		protein_coding	At2g25350/F13B15.1 [Source:UniProtKB/TrEMBL;Acc:Q94AW9]
	AT1G70810	7.61100518120797e-05	2.78457889599268	CAR7	protein_coding	Protein C2-DOMAIN ABA-RELATED 7 [Source:UniProtKB/Swiss-Prot;Acc:Q9SSL1]
	AT1G33260	0.000172135856893964	2.77535536011257		protein_coding	Probable receptor-like protein kinase At1g33260 [Source:UniProtKB/Swiss-Prot;Acc:P0DKI6]
	AT3G54950	0.000112253765155217	2.77528753659691	PLP7	protein_coding	Patatin-like protein 7 [Source:UniProtKB/Swiss-Prot;Acc:Q9SV43]
	AT4G19170	0.00367752329821892	2.77503556254578	CCD4	protein_coding	Probable carotenoid cleavage dioxygenase 4, chloroplastic [Source:UniProtKB/Swiss-Prot;Acc:O49675]
	AT4G37640	0.000781123396547667	2.7740484453111	ACA2	protein_coding	Calcium-transporting ATPase [Source:UniProtKB/TrEMBL;Acc:A0A178V2M5]
	AT1G67120	0.00216968145144661	2.77352102705745	MDN1	protein_coding	ATPases;nucleotide binding;ATP binding;nucleoside-triphosphatases;transcription factor binding [Source:TAIR;Acc:AT1G67120]
	AT3G55560	0.00305602502179033	2.77245637370397	AHL15	protein_coding	AHL15 [Source:UniProtKB/TrEMBL;Acc:A0A178VH84]
	AT4G09310	0.00133468680452986	2.77084276517423		protein_coding	At4g09200 [Source:UniProtKB/TrEMBL;Acc:Q8RX25]
	AT1G10330	0.00883681426999636	2.76666774816718	PCMP-E71	protein_coding	Putative pentatricopeptide repeat-containing protein At1g10330 [Source:UniProtKB/Swiss-Prot;Acc:Q9SY75]
	AT1G16400	0.000308621816971827	2.75768397263026	CYP79F2	protein_coding	Hexahomomethionine N-hydroxylase [Source:UniProtKB/Swiss-Prot;Acc:Q9FUY7]
	AT1G71060	0.000589074525154585	2.75654868078779		protein_coding	Pentatricopeptide repeat-containing protein At1g71060, mitochondrial [Source:UniProtKB/Swiss-Prot;Acc:Q9C9A2]
	AT2G29990	2.54869688410287e-05	2.75618564916308	NDA2	protein_coding	Internal alternative NAD(P)H-ubiquinone oxidoreductase A2, mitochondrial [Source:UniProtKB/Swiss-Prot;Acc:O80874]
	AT3G45880	0.000503040856655673	2.75414430810079		protein_coding	2-oxoglutarate (2OG) and Fe(II)-dependent oxygenase superfamily protein [Source:UniProtKB/TrEMBL;Acc:Q0WVR4]
	AT1G32700	5.73549388173885e-05	2.75190374484563		protein_coding	PLATZ transcription factor family protein [Source:UniProtKB/TrEMBL;Acc:F4IEB6]
	AT3G53230	0.000999946722677921	2.74954862202253	CDC48D	protein_coding	Cell division control protein 48 homolog D [Source:UniProtKB/Swiss-Prot;Acc:Q9SCN8]
	AT5G64680	0.000859930508112669	2.74902189873334		protein_coding	Mediator-associated protein 2 [Source:UniProtKB/Swiss-Prot;Acc:F4KF27]
	AT1G56340	0.000123351592687007	2.74758504401107	CRT1	protein_coding	Calreticulin-1 [Source:UniProtKB/Swiss-Prot;Acc:O04151]
	AT4G26800	0.00192077356261958	2.74529494855237		protein_coding	Pentatricopeptide repeat-containing protein At4g26800 [Source:UniProtKB/Swiss-Prot;Acc:Q9SZ20]
	AT3G43800	7.83149486838553e-05	2.74413407581642	GSTU27	protein_coding	Glutathione S-transferase U27 [Source:UniProtKB/Swiss-Prot;Acc:Q9LZG7]
	AT3G13810	0.000173301711212347	2.74268881122269	AtIDD11	protein_coding	indeterminate(ID)-domain 11 [Source:TAIR;Acc:AT3G13810]
	AT2G43720	0.00876531125089514	2.73897745956969		protein_coding	At2g43720/F18O19.17 [Source:UniProtKB/TrEMBL;Acc:O22831]
	AT1G67360	0.000234954857858358	2.7385879377956		protein_coding	REF/SRPP-like protein At1g67360 [Source:UniProtKB/Swiss-Prot;Acc:Q9FYF7]
	AT3G02280	0.00100832837355363	2.73785748559114	ATR3	protein_coding	NADPH-dependent diflavin oxidoreductase 1 [Source:UniProtKB/Swiss-Prot;Acc:Q6NPS8]
	AT1G52160	0.00789584944022182	2.73771671211264	TRZ3	protein_coding	tRNase Z TRZ3, mitochondrial [Source:UniProtKB/Swiss-Prot;Acc:Q8VYS2]
	AT2G41210	0.00908314755733419	2.73297004065698	PIP5K5	protein_coding	Phosphatidylinositol 4-phosphate 5-kinase 5 [Source:UniProtKB/Swiss-Prot;Acc:Q9SLG9]
	AT2G25510	0.00201451673782207	2.73140993864852		protein_coding	Expressed protein [Source:UniProtKB/TrEMBL;Acc:Q8S8H2]
	AT3G63280	0.00282113439668451	2.73046118785772	ATNEK4	protein_coding	NIMA-related kinase 4 [Source:UniProtKB/TrEMBL;Acc:A0A1I9LPR2]
	AT4G04570	0.000550687458601967	2.72891196958567	CRK40	protein_coding	Cysteine-rich receptor-like protein kinase 40 [Source:UniProtKB/Swiss-Prot;Acc:Q9SYS3]
	AT2G17120	0.000842891400223809	2.72808493353006	LYM2	protein_coding	LysM domain-containing GPI-anchored protein 2 [Source:UniProtKB/Swiss-Prot;Acc:O23006]
	AT2G31110	0.00373251609796733	2.7259520661631	TBL40	protein_coding	TBL40 [Source:UniProtKB/TrEMBL;Acc:A0A178VPV0]
	AT4G15850	0.00557132401237452	2.7241502022859	RH1	protein_coding	DEAD-box ATP-dependent RNA helicase 1 [Source:UniProtKB/Swiss-Prot;Acc:Q7FGZ2]
	AT1G24147	0.00375337508408107	2.72184809970441		protein_coding	Putative uncharacterized protein [Source:UniProtKB/TrEMBL;Acc:Q1G3U1]
	AT1G69750	8.39054228651192e-05	2.72161220988551	COX19-2	protein_coding	At1g66590 [Source:UniProtKB/TrEMBL;Acc:Q9C9L6]
	AT1G13360	0.00745417846376097	2.7165132968407		protein_coding	Putative uncharacterized protein At1g13360 [Source:UniProtKB/TrEMBL;Acc:Q9FX61]
	AT1G25510	0.00374246030219224	2.71632626233332		protein_coding	Eukaryotic aspartyl protease family protein [Source:UniProtKB/TrEMBL;Acc:Q9C6M0]
	AT5G10770	0.000168154215036077	2.71608755320563		protein_coding	Aspartyl protease family protein At5g10770 [Source:UniProtKB/Swiss-Prot;Acc:Q8S9J6]
	AT3G44720	0.00508053445318948	2.71598754873496	ADT4	protein_coding	Arogenate dehydratase 4, chloroplastic [Source:UniProtKB/Swiss-Prot;Acc:O22241]
	AT4G16670	0.00129065179799518	2.71406642598564		protein_coding	At4g16670 [Source:UniProtKB/TrEMBL;Acc:Q5HZ31]
	AT5G46490	0.000421320319570149	2.712933031715		protein_coding	Disease resistance protein (TIR-NBS-LRR class) family [Source:UniProtKB/TrEMBL;Acc:Q9FHF6]
	AT4G00955	0.000822204095607099	2.7102779174158		protein_coding	FUNCTIONS IN: molecular_function unknown; INVOLVED IN: biological_process unknown; LOCATED IN: endomembrane system; EXPRESSED IN: 14 plant structures; EXPRESSED DURING: 9 growth stages; CONTAINS InterPro DOMAIN/s: EGF-like (InterPro:IPR006210); BEST /.../dopsis thaliana protein match is: Protein kinase superfamily protein (TAIR:AT2G23450.1); Has 94 Blast hits to 88 proteins in 13 species: Archae …
	AT4G39210	0.000383744606723245	2.70970063426441	APL3	protein_coding	Glucose-1-phosphate adenylyltransferase [Source:UniProtKB/TrEMBL;Acc:A0A178US50]
	AT5G47120	0.000686479885442491	2.70959586373012	BI-1	protein_coding	Bax inhibitor 1 [Source:UniProtKB/Swiss-Prot;Acc:Q9LD45]
	AT3G61880	0.00230327574501404	2.70894775526128	CYP78A9	protein_coding	Cytochrome p450 78a9 [Source:UniProtKB/TrEMBL;Acc:F4IX02]
	AT2G40390	0.00498114091312591	2.70883008898631		protein_coding	Neuronal PAS domain protein [Source:UniProtKB/TrEMBL;Acc:Q6DR18]
	AT4G34230	0.000389520612153402	2.70715175280839	CAD5	protein_coding	Cinnamyl alcohol dehydrogenase 5 [Source:UniProtKB/Swiss-Prot;Acc:O49482]
	AT5G44500	0.000908404399112191	2.70574638155152		protein_coding	Small nuclear ribonucleoprotein-associated protein [Source:UniProtKB/TrEMBL;Acc:Q9FI15]
	AT2G16720	0.00944663284191271	2.7030513160352	MYB7	protein_coding	Transcription factor MYB7 [Source:UniProtKB/Swiss-Prot;Acc:Q42379]
	AT4G12300	0.000141774527130629	2.70287292627616	CYP706A4	protein_coding	Cytochrome P450, family 706, subfamily A, polypeptide 4 [Source:UniProtKB/TrEMBL;Acc:Q9STI1]
	AT4G28510	0.000309414402402034	2.70212029142862	PHB1	protein_coding	PHB1 [Source:UniProtKB/TrEMBL;Acc:A0A178UY74]
	AT5G20830	0.000153256319326853	2.70156497493716	SUS1	protein_coding	Sucrose synthase 1 [Source:UniProtKB/Swiss-Prot;Acc:P49040]
	AT4G29700	0.00393164999670871	2.70125869760955		protein_coding	Alkaline-phosphatase-like family protein [Source:UniProtKB/TrEMBL;Acc:Q9SU81]
	AT5G18370	0.00661074102163562	2.70051938552698		protein_coding	Disease resistance protein (TIR-NBS-LRR class) family protein [Source:UniProtKB/TrEMBL;Acc:F4JWM0]
	AT3G26410	9.72280872719134e-05	2.70041334632154	TRM11	protein_coding	Putative uncharacterized protein At3g26410 [Source:UniProtKB/TrEMBL;Acc:Q9LIN4]
	AT5G61640	4.5421290831241e-05	2.69939331656954	PMSR1	protein_coding	peptidemethionine sulfoxide reductase 1 [Source:TAIR;Acc:AT5G61640]
	AT4G30990	0.0036044735900754	2.68907032468915		protein_coding	ARM repeat superfamily protein [Source:TAIR;Acc:AT4G30990]
	AT5G66558	0.00378629492100468	2.68857073913995		lncRNA	other RNA [Source:TAIR;Acc:AT5G66558]
	AT5G61900	7.53206978887715e-05	2.68813068983548	BON1	protein_coding	Protein BONZAI 1 [Source:UniProtKB/Swiss-Prot;Acc:Q941L3]
	AT4G18930	8.54624432811123e-05	2.68784233807001		protein_coding	Cyclic phosphodiesterase [Source:UniProtKB/Swiss-Prot;Acc:O04147]
	AT3G60450	0.000681373390381144	2.68438085569898		protein_coding	Phosphoglycerate mutase family protein [Source:UniProtKB/TrEMBL;Acc:A0A1I9LN21]
	AT1G28130	0.00582167685794775	2.68403991733063	GH3.17	protein_coding	GH3.17 [Source:UniProtKB/TrEMBL;Acc:A0A178WH43]
	AT1G24148	0.00248466738954684	2.68324672430973		protein_coding	unknown protein; FUNCTIONS IN: molecular_function unknown; INVOLVED IN: biological_process unknown; LOCATED IN: cellular_component unknown; BEST Arabidopsis thaliana protein match is: unknown protein (TAIR:AT1G24147.1). [Source:TAIR;Acc:AT1G24148]
	AT5G53290	0.00513378737644648	2.67850788679162	CRF3	protein_coding	Ethylene-responsive transcription factor CRF3 [Source:UniProtKB/Swiss-Prot;Acc:Q9FK12]
	AT5G52750	0.00106516219851883	2.67467641833563	HIPP13	protein_coding	Heavy metal-associated isoprenylated plant protein 13 [Source:UniProtKB/Swiss-Prot;Acc:Q9LTE2]
	AT5G11000	0.00107796094137929	2.6737625771108		protein_coding	AT5g11000/T30N20_270 [Source:UniProtKB/TrEMBL;Acc:Q9LEU1]
	AT5G50460	0.00166644245248277	2.67293726917424	SEC61G2	protein_coding	Protein transport protein Sec61 subunit gamma-1 [Source:UniProtKB/Swiss-Prot;Acc:P0DI74]
	AT3G22330	0.00526235564032018	2.67271138237382	RH53	protein_coding	DEAD-box ATP-dependent RNA helicase 53 [Source:UniProtKB/Swiss-Prot;Acc:Q9LUW5]
	AT3G26922	0.000456085936587883	2.67183702960714		protein_coding	F-box/LRR-repeat protein At3g26922 [Source:UniProtKB/Swiss-Prot;Acc:Q9LJF8]
	AT3G23410	0.000260858723376134	2.67116868546538	FAO3	protein_coding	Long-chain-alcohol oxidase FAO3 [Source:UniProtKB/Swiss-Prot;Acc:Q9LW56]
	AT4G11060	0.000769809174935705	2.66962426330175	MTSSB	protein_coding	Single-stranded DNA-binding protein, mitochondrial [Source:UniProtKB/Swiss-Prot;Acc:Q84J78]
	AT5G07830	1.23260289238086e-05	2.66932817187966	AtGUS2	protein_coding	Heparanase-like protein 1 [Source:UniProtKB/Swiss-Prot;Acc:Q9FF10]
	AT5G57910	0.000554683380454397	2.66664908691786		protein_coding	At5g57910 [Source:UniProtKB/TrEMBL;Acc:Q8GW24]
	AT1G45201	0.000350278483621292	2.66558571412544	ATTLL1	protein_coding	triacylglycerol lipase-like 1 [Source:TAIR;Acc:AT1G45201]
	AT4G33050	0.000959830122195547	2.66534953361358	EDA39	protein_coding	calmodulin-binding family protein [Source:TAIR;Acc:AT4G33050]
	AT3G13062	0.000128341752465977	2.66394651461788		protein_coding	At3g13062 [Source:UniProtKB/TrEMBL;Acc:B9UY99]
	AT2G37310	0.00657588910429103	2.66361603048462	PCMP-E49	protein_coding	Pentatricopeptide repeat-containing protein At2g37310 [Source:UniProtKB/Swiss-Prot;Acc:Q9ZUT5]
	AT1G09560	0.000605997730093703	2.66247326121288	GLP4	protein_coding	Germin-like protein subfamily 2 member 1 [Source:UniProtKB/Swiss-Prot;Acc:P94014]
	AT5G38890	0.00226542030768268	2.66056772536069		protein_coding	AT5G38890 protein [Source:UniProtKB/TrEMBL;Acc:A2RVT9]
	AT5G24870	0.000353198839527298	2.66034748341798		protein_coding	At5g24870 [Source:UniProtKB/TrEMBL;Acc:Q8L775]
	AT5G03830	0.00843445875440575	2.65844413857897		protein_coding	CDK inhibitor P21 binding protein [Source:UniProtKB/TrEMBL;Acc:F4KI15]
	AT1G62110	0.00824225221713725	2.65829587100881		protein_coding	At1g62110 [Source:UniProtKB/TrEMBL;Acc:Q8GY68]
	AT3G23570	5.89591536379457e-05	2.65774918262378		protein_coding	Alpha/beta-Hydrolases superfamily protein [Source:UniProtKB/TrEMBL;Acc:Q94JY3]
	AT5G53770	3.36798352822404e-05	2.65767376817902		protein_coding	Nucleotidyltransferase family protein [Source:UniProtKB/TrEMBL;Acc:Q84WU1]
	AT1G29590	0.00278871214968837	2.65699064524404	EIF4E2	protein_coding	Eukaryotic translation initiation factor 4E-2 [Source:UniProtKB/Swiss-Prot;Acc:Q9C7P2]
	AT3G04130	0.00116913082362561	2.65494639969528		protein_coding	Pentatricopeptide repeat-containing protein At3g04130, mitochondrial [Source:UniProtKB/Swiss-Prot;Acc:Q9M8W9]
	AT4G20060	0.00119738086076413	2.65431454153468	EMB1895	protein_coding	ARM repeat superfamily protein [Source:UniProtKB/TrEMBL;Acc:O49433]
	AT1G69020	0.00498114091312591	2.65148420286909		protein_coding	Prolyl oligopeptidase family protein [Source:TAIR;Acc:AT1G69020]
	AT2G17500	0.0046883254930493	2.64926598619825	PILS5	protein_coding	Protein PIN-LIKES 5 [Source:UniProtKB/Swiss-Prot;Acc:Q9SHL8]
	AT2G18900	9.50366343114888e-05	2.64849746890926		protein_coding	Transducin/WD40 repeat-like superfamily protein [Source:UniProtKB/TrEMBL;Acc:F4IRI1]
	AT4G29860	0.000858382980294378	2.64619883685079	DSE1	protein_coding	Protein DECREASED SIZE EXCLUSION LIMIT 1 [Source:UniProtKB/Swiss-Prot;Acc:Q3MV14]
	AT1G11320	0.00046970601402283	2.64596828574605		protein_coding	GDSL esterase/lipase [Source:UniProtKB/TrEMBL;Acc:Q9SXB7]
	AT5G67470	0.000717808423776645	2.64569010402157	FH6	protein_coding	Formin-like protein 6 [Source:UniProtKB/Swiss-Prot;Acc:Q9FJX6]
	AT4G21610	0.00582499803224449	2.64478037146863	LOL2	protein_coding	Protein LOL2 [Source:UniProtKB/Swiss-Prot;Acc:O65426]
	AT4G25900	0.000189272319109332	2.64471354099249		protein_coding	Galactose mutarotase-like superfamily protein [Source:UniProtKB/TrEMBL;Acc:Q940G5]
	AT1G04900	0.00423974486652977	2.64389262661129		protein_coding	NADH dehydrogenase ubiquinone complex I, assembly factor-like protein (DUF185) [Source:UniProtKB/TrEMBL;Acc:Q94C90]
	AT1G11330	0.000104905277183185	2.64335901366036		protein_coding	G-type lectin S-receptor-like serine/threonine-protein kinase At1g11330 [Source:UniProtKB/Swiss-Prot;Acc:Q9SXB8]
	AT2G07678	9.19910000432161e-06	2.64326512578994		protein_coding	Putative uncharacterized protein [Source:UniProtKB/TrEMBL;Acc:Q27GM2]
	AT1G22070	0.000767057840739179	2.64238072894148	TGA3	protein_coding	At1g22070 [Source:UniProtKB/TrEMBL;Acc:Q147Q9]
	AT1G31600	0.000646364054790221	2.64122934704348		protein_coding	Putative uncharacterized protein At1g31605 [Source:UniProtKB/TrEMBL;Acc:Q8RWY1]
	AT2G21185	0.008226952302913	2.64063593893864		protein_coding	Expressed protein [Source:UniProtKB/TrEMBL;Acc:Q8S8H4]
	AT5G54510	0.00316206114602013	2.64026685192013	GH3.6	protein_coding	GH3.6 [Source:UniProtKB/TrEMBL;Acc:A0A178UBG0]
	AT5G42440	0.00843369094580386	2.64001931258802		protein_coding	At5g42440 [Source:UniProtKB/TrEMBL;Acc:Q9FIH3]
	AT5G04980	0.000490401327014483	2.63998566883556	IP5P10	protein_coding	Type I inositol polyphosphate 5-phosphatase 10 [Source:UniProtKB/Swiss-Prot;Acc:A8MR21]
	AT5G08305	0.00903507689024314	2.63762239450594	PCMP-E105	protein_coding	Pentatricopeptide repeat-containing protein At5g08305 [Source:UniProtKB/Swiss-Prot;Acc:P0C8Q7]
	AT5G26920	0.00430634043013335	2.635665921084	CBP60G	protein_coding	Calmodulin-binding protein 60 G [Source:UniProtKB/Swiss-Prot;Acc:F4K2R6]
	AT2G17525	0.00330181590008312	2.63489743275453		protein_coding	Pentatricopeptide repeat-containing protein At2g17525, mitochondrial [Source:UniProtKB/Swiss-Prot;Acc:Q84VG6]
	AT3G05210	3.69068795275796e-05	2.63488849305311	ERCC1	protein_coding	DNA excision repair protein ERCC-1 [Source:UniProtKB/Swiss-Prot;Acc:Q9MA98]
	AT1G10410	0.000596660238394673	2.6334817890705		protein_coding	At1g10410/F14N23_31 [Source:UniProtKB/TrEMBL;Acc:Q8LPT2]
	AT1G53460	0.0015948643288177	2.63004759063044		protein_coding	At1g53460/T3F20_21 [Source:UniProtKB/TrEMBL;Acc:Q9LPG2]
	AT1G36180	0.00025553801700824	2.6280027153666	ACC2	protein_coding	Acetyl-CoA carboxylase 2 [Source:UniProtKB/Swiss-Prot;Acc:F4I1L3]
	AT2G21630	0.00551871026838727	2.62737641130901		protein_coding	At2g21630 [Source:UniProtKB/TrEMBL;Acc:Q9SIJ7]
	AT4G25730	0.000422329029616678	2.62329981453495		protein_coding	Putative rRNA methyltransferase [Source:UniProtKB/TrEMBL;Acc:F4JTD2]
	AT2G33980	0.000399066004584003	2.62175669072908	atnudt22	protein_coding	nudix hydrolase homolog 22 [Source:TAIR;Acc:AT2G33980]
	AT3G50070	0.000568666292889784	2.62162888834037	CYCD3-3	protein_coding	CYCD3 [Source:UniProtKB/TrEMBL;Acc:A0A178VE15]
	AT4G28820	0.000396906563127511	2.62067080561022		protein_coding	HIT-type Zinc finger family protein [Source:TAIR;Acc:AT4G28820]
	AT3G46950	0.000770559669759913	2.62026053542852		protein_coding	Mitochondrial transcription termination factor family protein [Source:UniProtKB/TrEMBL;Acc:Q9STG7]
	AT5G03770	0.00166321258576624	2.6199618146274	KDTA	protein_coding	Probable 3-deoxy-D-manno-octulosonic acid transferase, mitochondrial [Source:UniProtKB/Swiss-Prot;Acc:Q8VZA5]
	AT5G67520	0.00326943917518628	2.6174371649063	APK4	protein_coding	Adenylyl-sulfate kinase 4, chloroplastic [Source:UniProtKB/Swiss-Prot;Acc:Q84JF0]
	AT2G24180	7.51201307089471e-05	2.61721086968514	CYP71B6	protein_coding	Cytochrome P450 71B6 [Source:UniProtKB/Swiss-Prot;Acc:O65787]
	AT1G80150	0.00388153514694741	2.61521211600453		protein_coding	Pentatricopeptide repeat-containing protein At1g80150, mitochondrial [Source:UniProtKB/Swiss-Prot;Acc:Q8GW57]
	AT3G24460	0.00987445389475302	2.61432555049667		protein_coding	AT3g24470/MXP5_4 [Source:UniProtKB/TrEMBL;Acc:Q8VZI4]
	AT1G55850	0.00886705767624645	2.60954111779929	CSLE1	protein_coding	Cellulose synthase-like protein E1 [Source:UniProtKB/Swiss-Prot;Acc:Q8VZK9]
	AT2G17730	0.00747102548978097	2.60833284336843	NIP2	protein_coding	NEP-interacting protein 2 [Source:UniProtKB/TrEMBL;Acc:F4INM3]
	AT1G72890	0.000143960490550716	2.60733103265874		protein_coding	Disease resistance protein (TIR-NBS class) [Source:UniProtKB/TrEMBL;Acc:F4IF04]
	AT3G21530	0.00498114091312591	2.60530448281601		protein_coding	DNAse I-like superfamily protein [Source:UniProtKB/TrEMBL;Acc:Q9LVF3]
	AT5G63130	0.00238682508412856	2.60423103367406		protein_coding	At5g63130 [Source:UniProtKB/TrEMBL;Acc:Q9FML0]
	AT1G27330	0.000289701192415984	2.6005717280992		protein_coding	At1g27330 [Source:UniProtKB/TrEMBL;Acc:Q84K46]
	AT1G15480	0.00189981682752009	2.59961991797372		protein_coding	Pentatricopeptide repeat-containing protein At1g15480, mitochondrial [Source:UniProtKB/Swiss-Prot;Acc:Q9XI21]
	AT5G22100	0.000103197287695201	2.59891960098492		protein_coding	RNA 3'-terminal phosphate cyclase-like protein [Source:UniProtKB/TrEMBL;Acc:Q67XN9]
	AT1G30530	3.19234686051021e-05	2.59820453661175	UGT78D1	protein_coding	Glycosyltransferase (Fragment) [Source:UniProtKB/TrEMBL;Acc:W8PVA4]
	AT1G69720	0.0018142804677897	2.59781186500993	HO3	protein_coding	Heme oxygenase 3, chloroplastic [Source:UniProtKB/Swiss-Prot;Acc:Q9C9L4]
	AT5G60450	0.000374236175226168	2.5974788354554	ARF4	protein_coding	Auxin response factor 4 [Source:UniProtKB/Swiss-Prot;Acc:Q9ZTX9]
	AT5G25930	0.00941167310657708	2.59660097359273		protein_coding	Kinase family with leucine-rich repeat domain-containing protein [Source:UniProtKB/TrEMBL;Acc:Q9XGZ2]
	AT3G55470	0.000523091348811336	2.59635268150648		protein_coding	At3g55470 [Source:UniProtKB/TrEMBL;Acc:Q9M2T2]
	AT1G54385	0.000229127086996085	2.59469287215534	SINE1	protein_coding	Protein SINE1 [Source:UniProtKB/Swiss-Prot;Acc:Q5XVI1]
	AT1G16040	0.000254785222604812	2.59335727725904		protein_coding	At1g16040 [Source:UniProtKB/TrEMBL;Acc:Q8GWH6]
	AT1G60610	0.00170710623255093	2.59066745396522		protein_coding	At1g60610 [Source:UniProtKB/TrEMBL;Acc:Q4TU35]
	AT1G15440	0.000260485524877046	2.58901104351899	PWP2	protein_coding	Periodic tryptophan protein 2 [Source:UniProtKB/Swiss-Prot;Acc:Q8VYZ5]
	AT5G55050	8.59997143111343e-05	2.58693766042179		protein_coding	GDSL esterase/lipase At5g55050 [Source:UniProtKB/Swiss-Prot;Acc:Q9FIA1]
	AT3G55510	0.00196164373387608	2.58660146716958	RBL	protein_coding	Noc2p family [Source:UniProtKB/TrEMBL;Acc:Q0WVH0]
	AT4G14620	0.00981750150886708	2.58577274023842		protein_coding	Putative uncharacterized protein At4g14620 [Source:UniProtKB/TrEMBL;Acc:Q8L7H9]
	AT3G07568	0.00816465045628071	2.58392247034406		protein_coding	Fanconi anemia group D2 protein [Source:UniProtKB/TrEMBL;Acc:Q8W482]
	AT1G16970	0.00203500370721673	2.58371436354531	KU70	protein_coding	KU70 [Source:UniProtKB/TrEMBL;Acc:A0A178WAS1]
	AT5G57150	0.00118606630168643	2.58076736234749		protein_coding	Basic helix-loop-helix (BHLH) DNA-binding superfamily protein [Source:UniProtKB/TrEMBL;Acc:F4KAJ5]
	AT4G38150	0.00744726315822969	2.58022631602242		protein_coding	Pentatricopeptide repeat-containing protein At4g38150 [Source:UniProtKB/Swiss-Prot;Acc:Q9SZL5]
	AT5G66320	0.00257927415619169	2.57975507837762	GATA5	protein_coding	GATA transcription factor 5 [Source:UniProtKB/Swiss-Prot;Acc:Q9FH57]
	AT3G03640	4.94413603539631e-05	2.57893163037696	BGLU25	protein_coding	Probable inactive beta-glucosidase 25 [Source:UniProtKB/Swiss-Prot;Acc:O82772]
	AT3G61890	0.00347066877883404	2.57851023099077	ATHB-12	protein_coding	HB-12 [Source:UniProtKB/TrEMBL;Acc:A0A178VND2]
	AT1G58983	0.00444152355661351	2.57826868098537	RPS2B	protein_coding	40S ribosomal protein S2-2 [Source:UniProtKB/Swiss-Prot;Acc:Q93VB8]
	AT1G76040	0.000359022344625117	2.57620120374796	CPK29	protein_coding	calcium-dependent protein kinase 29 [Source:TAIR;Acc:AT1G76040]
	AT3G18830	0.00210181443452403	2.57511827866575	PLT5	protein_coding	PMT5 [Source:UniProtKB/TrEMBL;Acc:A0A178V5Y2]
	AT1G51270	0.000296014617877228	2.57326546971786		protein_coding	Vesicle-associated protein 1-4 [Source:UniProtKB/TrEMBL;Acc:F4I818]
	AT3G26600	0.00318882923117248	2.57240390471966	ARO4	protein_coding	Armadillo repeat only 4 [Source:UniProtKB/TrEMBL;Acc:Q38957]
	AT5G37590	0.000311233369922595	2.56640991646246		protein_coding	Tetratricopeptide repeat (TPR)-like superfamily protein [Source:TAIR;Acc:AT5G37590]
	AT2G31740	3.42146829226258e-05	2.56286194418502		protein_coding	Putative uncharacterized protein At2g31740 [Source:UniProtKB/TrEMBL;Acc:Q8VYT6]
	AT3G06530	0.00309234160918954	2.56265357483098		protein_coding	ARM repeat superfamily protein [Source:UniProtKB/TrEMBL;Acc:A0A1I9LP28]
	AT1G67070	0.00358766512959248	2.55975184382064	PMI2	protein_coding	Mannose-6-phosphate isomerase 2 [Source:UniProtKB/Swiss-Prot;Acc:Q9FZH5]
	AT1G75670	0.00214642578113887	2.55768527227321		protein_coding	DNA-directed RNA polymerase [Source:UniProtKB/TrEMBL;Acc:Q8H1F8]
	AT3G04020	0.00266782925451933	2.55756319372957		protein_coding	unknown protein; Has 26 Blast hits to 25 proteins in 10 species: Archae - 0; Bacteria - 0; Metazoa - 0; Fungi - 0; Plants - 23; Viruses - 0; Other Eukaryotes - 3 (source: NCBI BLink). [Source:TAIR;Acc:AT3G04020]
	AT3G61520	0.000190953626630168	2.5531843224615		protein_coding	Pentatricopeptide repeat-containing protein At3g61520, mitochondrial [Source:UniProtKB/Swiss-Prot;Acc:Q9M316]
	AT2G46620	0.000274639646116608	2.55244052237557		protein_coding	AAA-ATPase At2g46620 [Source:UniProtKB/Swiss-Prot;Acc:F4IJ77]
	AT5G52810	0.00351092303963727	2.55221497790906	SARD4	protein_coding	Protein SAR DEFICIENT 4 [Source:UniProtKB/Swiss-Prot;Acc:Q9FLY0]
	AT3G05380	0.00468142747046919	2.54891870508059	ALY2	protein_coding	DIRP ;Myb-like DNA-binding domain [Source:TAIR;Acc:AT3G05380]
	AT1G32450	0.00150484239524882	2.54839229593899	NPF7.3	protein_coding	Protein NRT1/ PTR FAMILY 7.3 [Source:UniProtKB/Swiss-Prot;Acc:Q9LQL2]
	AT4G20110	0.00196350038422116	2.54678766958376	VSR7	protein_coding	VACUOLAR SORTING RECEPTOR 7 [Source:UniProtKB/TrEMBL;Acc:F4JUS0]
	AT4G25340	0.0014372467828718	2.54595455911273	FKBP53	protein_coding	Peptidyl-prolyl cis-trans isomerase FKBP53 [Source:UniProtKB/Swiss-Prot;Acc:Q93ZG9]
	AT3G52710	0.000102589235908144	2.54088696928296		protein_coding	Putative uncharacterized protein At3g52710 [Source:UniProtKB/TrEMBL;Acc:Q9LXJ3]
	AT5G39960	0.00837826026296029	2.54013890222457		protein_coding	GTP-binding protein [Source:UniProtKB/TrEMBL;Acc:F4KFX1]
	AT3G61630	0.00388153514694741	2.53971790277043	CRF6	protein_coding	CRF6 [Source:UniProtKB/TrEMBL;Acc:A0A178VFH2]
	AT2G43850	9.79282080034797e-05	2.53833569674805	ILK1	protein_coding	Integrin-linked protein kinase 1 [Source:UniProtKB/Swiss-Prot;Acc:F4IS56]
	AT2G44660	0.000328338318240525	2.53727969850527		protein_coding	Probable dolichyl pyrophosphate Glc1Man9GlcNAc2 alpha-1,3-glucosyltransferase [Source:UniProtKB/Swiss-Prot;Acc:O80505]
	AT2G19490	0.00696972632515338	2.5371901782848		protein_coding	DNA repair protein recA homolog 3, mitochondrial [Source:UniProtKB/Swiss-Prot;Acc:Q9ZUP2]
	AT1G31280	0.00141252060797747	2.53684675101783	AGO2	protein_coding	Protein argonaute 2 [Source:UniProtKB/Swiss-Prot;Acc:Q9SHF3]
	AT1G45191	6.66981480646323e-05	2.53610360048912	BGLU1	protein_coding	Glycosyl hydrolase superfamily protein [Source:TAIR;Acc:AT1G45191]
	AT5G43060	3.12779357841563e-05	2.53288100891355	RD21B	protein_coding	Probable cysteine protease RD21B [Source:UniProtKB/Swiss-Prot;Acc:Q9FMH8]
	AT4G20320	0.0017753702452467	2.53021878267827		protein_coding	CTP synthase [Source:UniProtKB/TrEMBL;Acc:Q0WRY1]
	AT5G09840	0.006416236453999	2.52158780684946		protein_coding	Emb [Source:UniProtKB/TrEMBL;Acc:Q9FIC2]
	AT3G46210	0.000207494343805921	2.51802958440711	RRP46	protein_coding	Exosome complex exonuclease RRP46 homolog [Source:UniProtKB/Swiss-Prot;Acc:Q9LX74]
	AT2G05120	0.0012311584559823	2.51709568964691		protein_coding	Nucleoporin, Nup133/Nup155-like [Source:TAIR;Acc:AT2G05120]
	AT3G59150	0.0014596026448627	2.51520191222227		protein_coding	F-box protein At3g59150 [Source:UniProtKB/Swiss-Prot;Acc:Q9LX56]
	AT5G66540	0.0088920559567154	2.5135058994772		protein_coding	U3 small nucleolar ribonucleoprotein protein MPP10 [Source:UniProtKB/TrEMBL;Acc:Q9FJY5]
	AT5G16790	0.00361185962976871	2.5115585356906	THO7A	protein_coding	THO7 [Source:UniProtKB/TrEMBL;Acc:A0A178UEM6]
	AT2G44750	0.00135146335422876	2.51146386108905	TPK2	protein_coding	Thiamine pyrophosphokinase 2 [Source:UniProtKB/Swiss-Prot;Acc:F4IV16]
	AT5G52900	0.00516344270399227	2.50999149223312	MAKR6	protein_coding	Probable membrane-associated kinase regulator 6 [Source:UniProtKB/Swiss-Prot;Acc:Q84JK8]
	AT1G79470	0.0018757501580253	2.50693555824549	IMPDH	protein_coding	Inosine-5'-monophosphate dehydrogenase 1 [Source:UniProtKB/Swiss-Prot;Acc:P47996]
	AT5G03610	0.000852974037386439	2.50567636534997		protein_coding	GDSL esterase/lipase At5g03610 [Source:UniProtKB/Swiss-Prot;Acc:Q9LZS7]
	AT1G64610	0.00085540289778452	2.50514030118124		protein_coding	Putative uncharacterized protein At1g64610 [Source:UniProtKB/TrEMBL;Acc:Q8VZK1]
	AT5G06810	0.00286497389112353	2.5051351564565		protein_coding	Mitochondrial transcription termination factor family protein [Source:TAIR;Acc:AT5G06810]
	AT5G60910	0.000711819770788069	2.50337509645419	AGL8	protein_coding	Agamous-like MADS-box protein AGL8 [Source:UniProtKB/Swiss-Prot;Acc:Q38876]
	AT2G30250	0.00265537907494272	2.50137624471265	WRKY25	protein_coding	Probable WRKY transcription factor 25 [Source:UniProtKB/Swiss-Prot;Acc:O22921]
	AT5G17270	0.000193106654047843	2.50137456473324		protein_coding	Protein prenylyltransferase superfamily protein [Source:UniProtKB/TrEMBL;Acc:Q9FFI4]
	AT1G22660	7.99895125538665e-05	2.50094435254868		protein_coding	Polynucleotide adenylyltransferase family protein [Source:TAIR;Acc:AT1G22660]
	AT5G38990	5.08361059060313e-05	2.50024888728151		protein_coding	Probable receptor-like protein kinase At5g38990 [Source:UniProtKB/Swiss-Prot;Acc:Q9FID9]
	AT3G13910	0.00669266388443378	2.4998524399465		protein_coding	Protein of unknown function (DUF3511) [Source:TAIR;Acc:AT3G13910]
	AT4G22920	0.000201544202202658	2.49820508774575	SGR1	protein_coding	Protein STAY-GREEN 1, chloroplastic [Source:UniProtKB/Swiss-Prot;Acc:O82741]
	AT4G04670	0.00641345549331389	2.49576765910489		protein_coding	tRNA wybutosine-synthesizing protein 2/3/4 [Source:UniProtKB/Swiss-Prot;Acc:Q8W4K1]
	AT4G31120	5.0352180917772e-05	2.49452710137008	PMRT15	protein_coding	Protein arginine N-methyltransferase 1.5 [Source:UniProtKB/Swiss-Prot;Acc:Q8GWT4]
	AT1G25520	0.00264293574171337	2.48929709400865		protein_coding	GDT1-like protein 4 [Source:UniProtKB/Swiss-Prot;Acc:Q9C6M1]
	AT1G16260	0.00779140326766594	2.48691774326086	WAKL8	protein_coding	Wall-associated receptor kinase-like 8 [Source:UniProtKB/Swiss-Prot;Acc:Q9SA25]
	AT1G20550	0.00563741053683746	2.48550734909578	OFUT6	protein_coding	O-fucosyltransferase 6 [Source:UniProtKB/Swiss-Prot;Acc:F4HSU3]
	AT1G68585	0.00347727888470261	2.48443817112772		protein_coding	At1g68585 [Source:UniProtKB/TrEMBL;Acc:Q8LGG7]
	AT3G07860	0.00317077974977432	2.48382936973844	SNRNP25	protein_coding	Ubiquitin-like superfamily protein [Source:UniProtKB/TrEMBL;Acc:A0A178V8D0]
	AT5G51170	0.000877599383587581	2.48340946347084		protein_coding	U6 snRNA phosphodiesterase [Source:UniProtKB/TrEMBL;Acc:Q9LU57]
	AT5G38730	0.0038239611707	2.48183926985555		protein_coding	Pentatricopeptide repeat-containing protein At5g38730 [Source:UniProtKB/Swiss-Prot;Acc:Q9FKR3]
	AT3G10960	0.00427134942279708	2.48013668913042	AZG1	protein_coding	AZG1 [Source:UniProtKB/TrEMBL;Acc:A0A178VPT2]
	AT5G51540	0.00100912907182855	2.47619714066007	OCT1	protein_coding	Probable mitochondrial intermediate peptidase, mitochondrial [Source:UniProtKB/Swiss-Prot;Acc:F4KDA5]
	AT5G27920	0.00130417811456208	2.47616593894317		protein_coding	At5g27920 [Source:UniProtKB/TrEMBL;Acc:Q8GZ31]
	AT1G55610	0.000901627461734763	2.47364332490623	BRL1	protein_coding	Serine/threonine-protein kinase BRI1-like 1 [Source:UniProtKB/Swiss-Prot;Acc:Q9ZWC8]
	AT5G62900	0.0087336564903819	2.47030130159465		protein_coding	Basic-leucine zipper transcription factor K [Source:UniProtKB/TrEMBL;Acc:Q9FM06]
	AT1G52930	0.00052230283512632	2.46971022295104	BRIX1-2	protein_coding	Ribosome biogenesis protein BRX1 homolog 2 [Source:UniProtKB/Swiss-Prot;Acc:Q9C928]
	AT5G02130	0.000399171272087941	2.46694914733473	NDP1	protein_coding	At5g02130 [Source:UniProtKB/TrEMBL;Acc:Q9LZL9]
	AT1G74240	0.000916817798317765	2.46673570299919		protein_coding	Mitochondrial substrate carrier family protein [Source:UniProtKB/TrEMBL;Acc:Q8GYH1]
	AT2G16595	0.00338389115628581	2.46524387818936		protein_coding	At2g16595 [Source:UniProtKB/TrEMBL;Acc:Q6AWS7]
	AT3G19260	0.00544323079353467	2.46479239969702	LAG2	protein_coding	LOH2 [Source:UniProtKB/TrEMBL;Acc:A0A178VL39]
	AT1G33420	0.00124657279574637	2.46325072227769		protein_coding	PHD finger protein At1g33420 [Source:UniProtKB/Swiss-Prot;Acc:Q9C810]
	AT2G36630	0.000569980716437744	2.46303852896955		protein_coding	Sulfite exporter TauE/SafE family protein 4 [Source:UniProtKB/Swiss-Prot;Acc:Q8S9J0]
	AT2G03670	0.000119171191140094	2.46228053561207	CDC48B	protein_coding	Cell division control protein 48 homolog B [Source:UniProtKB/Swiss-Prot;Acc:Q9ZPR1]
	AT3G11660	0.00505421089219916	2.46173799985574	NHL1	protein_coding	NDR1/HIN1-like protein 1 [Source:UniProtKB/Swiss-Prot;Acc:Q9SRN0]
	AT2G27340	0.00582962570679002	2.45966090526997		protein_coding	At2g27340 [Source:UniProtKB/TrEMBL;Acc:Q6NLZ3]
	AT3G47540	0.00307695479807222	2.45881485298889		protein_coding	Chitinase family protein [Source:UniProtKB/TrEMBL;Acc:F4JBK4]
	AT1G49540	8.84499074129088e-05	2.4577682395321	ELP2	protein_coding	Elongator protein 2 [Source:UniProtKB/TrEMBL;Acc:F4I1S8]
	AT3G24503	0.000326768516256961	2.45662339342707	ALDH2C4	protein_coding	Aldehyde dehydrogenase family 2 member C4 [Source:UniProtKB/Swiss-Prot;Acc:Q56YU0]
	AT3G44750	0.00034918213696221	2.45633913211937	HDT1	protein_coding	Histone deacetylase HDT1 [Source:UniProtKB/Swiss-Prot;Acc:Q9FVE6]
	AT3G20250	0.00444045356247168	2.45504244302525	APUM5	protein_coding	PUM5 [Source:UniProtKB/TrEMBL;Acc:A0A1I9LRW8]
	AT1G09290	0.000553594148910341	2.45457544028673		protein_coding	Putative uncharacterized protein At1g09290 (Fragment) [Source:UniProtKB/TrEMBL;Acc:Q7XBQ8]
	AT3G27220	0.00145859583535419	2.45422700306582		protein_coding	Kelch repeat-containing protein At3g27220 [Source:UniProtKB/Swiss-Prot;Acc:Q9LK31]
	AT1G30070	0.000643897296344207	2.45245104670889		protein_coding	SGS domain-containing protein [Source:UniProtKB/TrEMBL;Acc:F4I4Q9]
	AT5G24210	0.00502590227116705	2.45233241044747		protein_coding	Alpha/beta-Hydrolases superfamily protein [Source:UniProtKB/TrEMBL;Acc:Q9FNG1]
	AT5G51070	0.000711352373385185	2.44845062975671	CLPD	protein_coding	Chaperone protein ClpD, chloroplastic [Source:UniProtKB/Swiss-Prot;Acc:P42762]
	AT5G28460	0.00197115153235545	2.44811283601265		protein_coding	Pentatricopeptide repeat-containing protein At5g28460 [Source:UniProtKB/Swiss-Prot;Acc:Q9LKU8]
	AT1G02370	0.00242455754578213	2.44768481377295		protein_coding	Pentatricopeptide repeat-containing protein At1g02370, mitochondrial [Source:UniProtKB/Swiss-Prot;Acc:Q9FZ24]
	AT2G04660	0.00427236569002572	2.44715498055031	APC2	protein_coding	APC2 [Source:UniProtKB/TrEMBL;Acc:A0A178VYA9]
	AT4G34630	0.0009976871611166	2.44355107651946		protein_coding	Prostatic spermine-binding-like protein [Source:UniProtKB/TrEMBL;Acc:O65687]
	AT1G62810	3.99668781564701e-05	2.44242901555593		protein_coding	Primary amine oxidase [Source:UniProtKB/Swiss-Prot;Acc:Q8H1H9]
	AT5G56420	0.00072297912967061	2.44208771416953		protein_coding	F-box/FBD/LRR-repeat protein At5g56420 [Source:UniProtKB/Swiss-Prot;Acc:Q9FM89]
	AT3G11580	0.00230390842095285	2.44201393381636		protein_coding	AP2/B3-like transcriptional factor family protein [Source:UniProtKB/TrEMBL;Acc:A0A1I9LT60]
	AT5G61740	0.00552556444539238	2.43994103542515	ABCA10	protein_coding	ABC transporter A family member 10 [Source:UniProtKB/Swiss-Prot;Acc:Q9FLT4]
	AT3G05830	0.00259527518296048	2.43838243188951		protein_coding	Spindle pole body component-like protein [Source:UniProtKB/TrEMBL;Acc:F4J8J0]
	AT4G23170	0.00137269072747013	2.43815404549848	CRK9	protein_coding	Putative cysteine-rich receptor-like protein kinase 9 [Source:UniProtKB/Swiss-Prot;Acc:O65469]
	AT5G45140	0.00656782791438108	2.43804379861919	NRPC2	protein_coding	DNA-directed RNA polymerase III subunit 2 [Source:UniProtKB/Swiss-Prot;Acc:F4KD38]
	AT4G15233	0.00149692760761634	2.4375725267108	ABCG42	protein_coding	ABC transporter G family member 42 [Source:UniProtKB/Swiss-Prot;Acc:Q7PC82]
	AT1G15750	0.000135874833010143	2.43612792926695	TPL	protein_coding	Protein TOPLESS [Source:UniProtKB/Swiss-Prot;Acc:Q94AI7]
	AT3G04820	0.00118834390183858	2.43577848078227		protein_coding	Pseudouridine synthase family protein [Source:UniProtKB/TrEMBL;Acc:Q5XVC2]
	AT4G35110	0.00166455622164273	2.43315590314272		protein_coding	Phospholipase-like protein (PEARLI 4) family protein [Source:UniProtKB/TrEMBL;Acc:A8MQE1]
	AT5G41410	0.0094136207946026	2.43289624547423	BEL1	protein_coding	Homeobox protein BEL1 homolog [Source:UniProtKB/Swiss-Prot;Acc:Q38897]
	AT4G33565	6.56156115170058e-05	2.43197428187333		protein_coding	RING/U-box superfamily protein [Source:UniProtKB/TrEMBL;Acc:F4JJ02]
	AT5G23405	0.0011956501814627	2.43139764802886	HMGB12	protein_coding	High mobility group B protein 12 [Source:UniProtKB/Swiss-Prot;Acc:Q941D1]
	AT5G51830	0.00306145292175639	2.4282794639079		protein_coding	Probable fructokinase-7 [Source:UniProtKB/Swiss-Prot;Acc:Q9FLH8]
	AT5G06310	0.00907435869498976	2.42813757231313	POT1B	protein_coding	Protection of telomeres protein 1b [Source:UniProtKB/Swiss-Prot;Acc:Q6NKX5]
	AT2G35940	0.00149767958827176	2.42655387511877	BLH1	protein_coding	BEL1-like homeodomain protein 1 [Source:UniProtKB/Swiss-Prot;Acc:Q9SJ56]
	AT5G25500	0.00282552108308116	2.42582366483753		protein_coding	Exosome complex exonuclease [Source:UniProtKB/TrEMBL;Acc:Q5XV34]
	AT4G28070	0.000633795746603994	2.42545566873788		protein_coding	AFG1-like ATPase family protein [Source:UniProtKB/TrEMBL;Acc:Q5XET7]
	AT5G39840	0.00606199233067521	2.42526504529449		protein_coding	DExH-box ATP-dependent RNA helicase DExH18, mitochondrial [Source:UniProtKB/Swiss-Prot;Acc:F4KFV7]
	AT3G42860	0.00800251642600933	2.42483078226101		protein_coding	DNA topoisomerase [Source:UniProtKB/TrEMBL;Acc:Q9M1L9]
	AT1G78130	0.00820583119415461	2.42465043464096	UNE2	protein_coding	At1g78130 [Source:UniProtKB/TrEMBL;Acc:Q9C9R9]
	AT2G30424	0.00185035854004079	2.42348404870705	TCL2	protein_coding	MYB-like transcription factor TCL2 [Source:UniProtKB/Swiss-Prot;Acc:B3H4X8]
	AT1G29300	0.0092382108761471	2.42334645495093	UNE1	protein_coding	F28N24.3 protein [Source:UniProtKB/TrEMBL;Acc:Q9LP57]
	AT4G03420	0.000377593528978782	2.42285391332992		protein_coding	AT4g03420/F9H3_4 [Source:UniProtKB/TrEMBL;Acc:Q8S9K9]
	AT1G61990	0.000658435500365749	2.41791070037068		protein_coding	At1g61990/F8K4_18 [Source:UniProtKB/TrEMBL;Acc:O80704]
	AT5G53920	0.00606157450274295	2.41675379708935		protein_coding	Ribosomal protein L11 methyltransferase-like protein [Source:UniProtKB/TrEMBL;Acc:Q9FN34]
	AT4G16630	0.0042791625884925	2.41650845511599	RH28	protein_coding	DEAD-box ATP-dependent RNA helicase 28 [Source:UniProtKB/Swiss-Prot;Acc:Q9ZRZ8]
	AT2G21090	0.000879708898701344	2.41644334759378	PCMP-E48	protein_coding	Pentatricopeptide repeat-containing protein At2g21090 [Source:UniProtKB/Swiss-Prot;Acc:Q9SKQ4]
	AT5G58210	0.00403049153105834	2.41589402904984		protein_coding	AT5G58210 protein [Source:UniProtKB/TrEMBL;Acc:Q8GWS7]
	AT5G64816	0.00824992077851732	2.41573390311544		protein_coding	Uncharacterized protein At5g64816 [Source:UniProtKB/Swiss-Prot;Acc:Q8L8Q8]
	AT2G44980	0.00896918877077366	2.41547059426582	CHR10	protein_coding	Probable helicase CHR10 [Source:UniProtKB/Swiss-Prot;Acc:F4IV45]
	AT5G43020	0.000642626168026179	2.4119867752769		protein_coding	Leucine-rich repeat protein kinase family protein [Source:UniProtKB/TrEMBL;Acc:Q9FMI2]
	AT2G31870	0.000574651273876279	2.41188072799168	PARG1	protein_coding	Poly(ADP-ribose) glycohydrolase 1 [Source:UniProtKB/Swiss-Prot;Acc:Q9SKB3]
	AT1G27980	0.00496292791309633	2.40934239946801	DPL1	protein_coding	Sphingosine-1-phosphate lyase [Source:UniProtKB/Swiss-Prot;Acc:Q9C509]
	AT3G15351	0.000340101740298145	2.40897350421349		protein_coding	At3g15351 [Source:UniProtKB/TrEMBL;Acc:Q9LJR1]
	AT3G18580	0.000440695838377428	2.40792856933367		protein_coding	Nucleic acid-binding, OB-fold-like protein [Source:UniProtKB/TrEMBL;Acc:Q9LII1]
	AT3G57390	0.00190340993163165	2.40684420182832	AGL18	protein_coding	Agamous-like MADS-box protein AGL18 [Source:UniProtKB/Swiss-Prot;Acc:Q9M2K8]
	AT5G53045	0.00590117136756151	2.40581803107385		protein_coding	At5g53043 [Source:UniProtKB/TrEMBL;Acc:Q8GWD7]
	AT5G16570	0.00298662246589597	2.40434083309979	GLN1-4	protein_coding	Glutamine synthetase [Source:UniProtKB/TrEMBL;Acc:A0A178UB24]
	AT2G26840	0.000493909553224058	2.40300757289676		protein_coding	unknown protein; FUNCTIONS IN: molecular_function unknown; INVOLVED IN: biological_process unknown; LOCATED IN: chloroplast; BEST Arabidopsis thaliana protein match is: unknown protein (TAIR:AT3G43910.1); Has 835 Blast hits to 835 proteins in 26 spe /.../Archae - 0; Bacteria - 25; Metazoa - 0; Fungi - 0; Plants - 40; Viruses - 2; Other Eukaryotes - 768 (source: NCBI BLink). [Source:TAIR;Acc:AT2G2…
	AT5G18245	0.00487116496608564	2.40237150617181		lncRNA	other RNA [Source:TAIR;Acc:AT5G18245]
	AT5G12930	0.00229119575623703	2.40222318110349		protein_coding	At5g12930 [Source:UniProtKB/TrEMBL;Acc:Q9LXU6]
	AT4G16860	0.00632125845714318	2.40136397725283	RPP4	protein_coding	Disease resistance protein RPP4 [Source:UniProtKB/Swiss-Prot;Acc:F4JNA9]
	AT5G44572	0.0046370790869717	2.39974320421508		protein_coding	Putative uncharacterized protein [Source:UniProtKB/TrEMBL;Acc:Q0WML3]
	AT1G31550	0.000321895096418343	2.39961141175147		protein_coding	GDSL esterase/lipase At1g31550 [Source:UniProtKB/Swiss-Prot;Acc:Q9C857]
	AT5G66180	0.000151293145126349	2.39859913093173		protein_coding	S-adenosyl-L-methionine-dependent methyltransferases superfamily protein [Source:UniProtKB/TrEMBL;Acc:F4JZ42]
	AT3G26782	0.00388704515856386	2.39708747940599	PCMP-H34	protein_coding	Pentatricopeptide repeat-containing protein At3g26782, mitochondrial [Source:UniProtKB/Swiss-Prot;Acc:Q9LW32]
	AT5G52890	0.00102053711675072	2.39573790985424		protein_coding	AT hook motif-containing protein [Source:UniProtKB/TrEMBL;Acc:Q9FLX2]
	ATMG00570	0.000223746052474259	2.39517364664607	ORFX	protein_coding	Sec-independent periplasmic protein translocase [Source:TAIR;Acc:ATMG00570]
	AT4G35020	0.000677171102867898	2.39120735412807	ARAC3	protein_coding	At4g35020 [Source:UniProtKB/TrEMBL;Acc:Q5PNX9]
	AT4G00040	0.00327816782910313	2.39117057596611		protein_coding	Type III polyketide synthase C [Source:UniProtKB/Swiss-Prot;Acc:O81305]
	AT1G23230	0.000324598453930699	2.3905090377306	MED23	protein_coding	Mediator of RNA polymerase II transcription subunit 23 [Source:UniProtKB/Swiss-Prot;Acc:F4I4P3]
	AT2G33170	0.00522802781519734	2.38831465137322		protein_coding	Probable leucine-rich repeat receptor-like protein kinase At2g33170 [Source:UniProtKB/Swiss-Prot;Acc:O49318]
	AT3G25013	0.00143542137703663	2.38815030709207		protein_coding	Synaptobrevin family protein [Source:UniProtKB/TrEMBL;Acc:F4J7U3]
	AT1G28710	0.00326943917518628	2.38800868190654		protein_coding	F1K23.9 [Source:UniProtKB/TrEMBL;Acc:Q9FXJ4]
	AT1G78210	0.00164760597530358	2.38734623335386		protein_coding	Alpha/beta-Hydrolases superfamily protein [Source:UniProtKB/TrEMBL;Acc:Q8RXC1]
	AT1G44890	0.00886705767624645	2.38548772468819		protein_coding	At1g44890 [Source:UniProtKB/TrEMBL;Acc:Q6ICW9]
	AT3G13330	0.00111154107530617	2.38520160097779	PA200	protein_coding	PA200 [Source:UniProtKB/TrEMBL;Acc:A0A178VC52]
	AT1G64180	0.00625914125493486	2.38311152570393		protein_coding	Intracellular protein transport protein USO1-like protein [Source:UniProtKB/TrEMBL;Acc:F4I5B1]
	AT4G15520	0.00128258337718972	2.38263278517985		protein_coding	OBP33pep like protein [Source:UniProtKB/TrEMBL;Acc:Q8GYT1]
	AT5G52120	0.00729796411647552	2.38062688911988	PP2A14	protein_coding	F-box protein PP2-A14 [Source:UniProtKB/Swiss-Prot;Acc:Q9FJ80]
	AT4G08510	7.72092744307636e-05	2.37904102464345		protein_coding	At4g08510 [Source:UniProtKB/TrEMBL;Acc:O81469]
	AT1G26660	0.001767418938192	2.37756736640739		protein_coding	Prefoldin chaperone subunit family protein [Source:UniProtKB/TrEMBL;Acc:F4HPA5]
	AT2G40700	0.000781123396547667	2.37709908076574		protein_coding	P-loop containing nucleoside triphosphate hydrolases superfamily protein [Source:TAIR;Acc:AT2G40700]
	AT4G17880	0.00461036080166165	2.3758164986733	MYC4	protein_coding	Transcription factor MYC4 [Source:UniProtKB/Swiss-Prot;Acc:O49687]
	AT1G45231	0.00405123542683593	2.37175377008434		protein_coding	S-adenosyl-L-methionine-dependent methyltransferases superfamily protein [Source:UniProtKB/TrEMBL;Acc:F4HRC0]
	AT4G08290	0.00575754233372638	2.37168158481459		protein_coding	WAT1-related protein At4g08290 [Source:UniProtKB/Swiss-Prot;Acc:Q9SUF1]
	AT3G01800	0.00093002641699637	2.37133066614441		protein_coding	At3g01800 [Source:UniProtKB/TrEMBL;Acc:Q6NQM0]
	AT2G18520	0.00585094796210054	2.37063135172934		protein_coding	Pentatricopeptide repeat-containing protein At2g18520, mitochondrial [Source:UniProtKB/Swiss-Prot;Acc:Q9ZU67]
	AT3G59140	0.00373560541461368	2.37050848914504	ABCC10	protein_coding	ABC transporter C family member 10 [Source:UniProtKB/Swiss-Prot;Acc:Q9LYS2]
	AT5G27120	0.00375287147771556	2.36892024537278	NOP5-1	protein_coding	Probable nucleolar protein 5-1 [Source:UniProtKB/Swiss-Prot;Acc:O04658]
	AT2G25110	0.000252618832027058	2.36769719757963	SDF2	protein_coding	Stromal cell-derived factor 2-like protein [Source:UniProtKB/Swiss-Prot;Acc:Q93ZE8]
	AT2G17040	0.00231924408474922	2.36715876871205	anac036	protein_coding	NAC domain containing protein 36 [Source:UniProtKB/TrEMBL;Acc:F4IME8]
	AT1G72420	0.000874256976687505	2.3659547004235		protein_coding	NADH:ubiquinone oxidoreductase intermediate-associated protein 30 [Source:UniProtKB/TrEMBL;Acc:F4IDC0]
	AT4G38260	0.00518204839340524	2.36591712222009		protein_coding	Protein of unknown function (DUF833) [Source:TAIR;Acc:AT4G38260]
	AT4G02070	0.00630340251479849	2.36442778358798	MSH6	protein_coding	DNA mismatch repair protein MSH6 [Source:UniProtKB/Swiss-Prot;Acc:O04716]
	AT4G05410	0.00601888384064834	2.36353219204714	YAO	protein_coding	U3 snoRNP-associated protein-like YAO [Source:UniProtKB/Swiss-Prot;Acc:Q9M0V4]
	AT3G26160	0.00312055642643295	2.36179328771795	CYP71B17	protein_coding	Cytochrome P450 71B17 [Source:UniProtKB/Swiss-Prot;Acc:Q9LTM6]
	AT4G24690	0.000209155311717707	2.35990503536934	NBR1	protein_coding	Protein NBR1 homolog [Source:UniProtKB/Swiss-Prot;Acc:Q9SB64]
	AT2G47240	0.000522896414922642	2.35962946148224	LACS1	protein_coding	Long chain acyl-CoA synthetase 1 [Source:UniProtKB/Swiss-Prot;Acc:O22898]
	AT2G25530	0.00456009220871881	2.35888166487667		protein_coding	AFG1-like ATPase family protein [Source:UniProtKB/TrEMBL;Acc:Q9SKJ6]
	AT2G40950	0.000108284937322036	2.35790323340959	BZIP17	protein_coding	bZIP transcription factor 17 [Source:UniProtKB/Swiss-Prot;Acc:O22208]
	AT4G09760	0.000312950510108172	2.35611008107463		protein_coding	Probable choline kinase 3 [Source:UniProtKB/Swiss-Prot;Acc:Q9SZ92]
	AT3G06920	0.00679498213560687	2.35383222771621		protein_coding	Tetratricopeptide repeat (TPR)-like superfamily protein [Source:UniProtKB/TrEMBL;Acc:A0A1I9LMU5]
	AT1G63900	0.000106903560546981	2.35349530168412	SP1	protein_coding	E3 ubiquitin-protein ligase SP1 [Source:UniProtKB/Swiss-Prot;Acc:Q8L7N4]
	AT1G35660	0.00697088010073727	2.34749919596103		protein_coding	unknown protein; FUNCTIONS IN: molecular_function unknown; INVOLVED IN: biological_process unknown; LOCATED IN: plasma membrane; EXPRESSED IN: 19 plant structures; EXPRESSED DURING: 11 growth stages; Has 309 Blast hits to 256 proteins in 99 species: /.../e - 0; Bacteria - 11; Metazoa - 192; Fungi - 12; Plants - 36; Viruses - 0; Other Eukaryotes - 58 (source: NCBI BLink). [Source:TAIR;Acc:AT1G3566…
	AT2G26650	0.00595364678413675	2.34665683697862	AKT1	protein_coding	Potassium channel AKT1 [Source:UniProtKB/Swiss-Prot;Acc:Q38998]
	AT1G14900	0.00447343598848384	2.34645982752888	HMGA	protein_coding	HMG-Y-related protein A [Source:UniProtKB/Swiss-Prot;Acc:Q43386]
	AT5G11060	0.00426288645911076	2.34610373603559	KNAT4	protein_coding	KNAT4 [Source:UniProtKB/TrEMBL;Acc:A0A178UC59]
	AT1G64360	0.00652844845535833	2.34411396486961		protein_coding	At1g64360 [Source:UniProtKB/TrEMBL;Acc:Q9C7W0]
	AT4G16890	0.0031976786533987	2.3430647739285	SNC1	protein_coding	disease resistance protein (TIR-NBS-LRR class), putative [Source:TAIR;Acc:AT4G16890]
	AT2G47470	0.000536200085873863	2.34189371354277	PDIL2-1	protein_coding	UNE5 [Source:UniProtKB/TrEMBL;Acc:A0A178W1F8]
	AT4G25180	0.000407633853861536	2.34062646385051		protein_coding	At4g25180 [Source:UniProtKB/TrEMBL;Acc:Q6ICW8]
	AT1G56110	0.000109760460217451	2.3400333593028	NOP56	protein_coding	At1g56110/T6H22_9 [Source:UniProtKB/TrEMBL;Acc:Q9SGT7]
	AT3G57940	0.0027274971818093	2.33832522800236		protein_coding	RNA cytidine acetyltransferase 2 [Source:UniProtKB/Swiss-Prot;Acc:Q9M2Q4]
	AT2G44670	0.00200935921404943	2.3381506899282		protein_coding	At2g44670/F16B22.16 [Source:UniProtKB/TrEMBL;Acc:O80506]
	AT5G48240	0.000567028529088161	2.33799511382041		protein_coding	unknown protein; FUNCTIONS IN: molecular_function unknown; INVOLVED IN: biological_process unknown; LOCATED IN: nucleolus; EXPRESSED IN: cultured cell; CONTAINS InterPro DOMAIN/s: Protein of unknown function DUF1665 (InterPro:IPR012459); Has 402 Bla /.../s to 382 proteins in 162 species: Archae - 0; Bacteria - 4; Metazoa - 139; Fungi - 111; Plants - 54; Viruses - 1; Other Eukaryotes - 93 (source:…
	AT5G65400	0.000432928585844431	2.33519212521274		protein_coding	alpha/beta-Hydrolases superfamily protein [Source:TAIR;Acc:AT5G65400]
	AT1G27030	0.00576731520251828	2.3349261110657		protein_coding	At1g27030/T7N9_9 [Source:UniProtKB/TrEMBL;Acc:Q9LFY3]
	AT1G12020	0.00985131864900446	2.33089079103429		protein_coding	F12F1.11 [Source:UniProtKB/TrEMBL;Acc:O65377]
	AT5G53120	0.000803805690905773	2.32923470298585	SPDS3	protein_coding	Spermidine synthase 3 [Source:UniProtKB/TrEMBL;Acc:F4KJ05]
	AT4G11630	0.000305772023896722	2.32899976523848		protein_coding	At4g11630 [Source:UniProtKB/TrEMBL;Acc:Q9T0D0]
	AT3G13150	0.00141656367802766	2.32818419606638		protein_coding	Pentatricopeptide repeat-containing protein At3g13150 [Source:UniProtKB/Swiss-Prot;Acc:Q9LK58]
	AT5G21090	6.35719223338009e-05	2.32726221836681	LRR1	protein_coding	Leucine-rich repeat protein 1 [Source:UniProtKB/Swiss-Prot;Acc:Q9FPJ5]
	AT1G56350	0.0012342765598137	2.32726204343654	PRFB2	protein_coding	Peptide chain release factor PrfB2, chloroplastic [Source:UniProtKB/Swiss-Prot;Acc:F4I532]
	AT1G60850	0.00232429397228608	2.32508401897408	ATRPAC42	protein_coding	DNA-directed RNA polymerase family protein [Source:UniProtKB/TrEMBL;Acc:Q9C6C2]
	AT4G27830	0.000371517796865871	2.32451378650245	BGLU10	protein_coding	Beta-glucosidase 10 [Source:UniProtKB/Swiss-Prot;Acc:Q93ZI4]
	AT1G07740	0.00675806113374913	2.32405094963409		protein_coding	Pentatricopeptide repeat-containing protein At1g07740, mitochondrial [Source:UniProtKB/Swiss-Prot;Acc:Q9LQQ1]
	AT1G01725	0.00729660316658761	2.32365717681283		protein_coding	Adenylosuccinate synthetase [Source:UniProtKB/TrEMBL;Acc:Q9LQ84]
	AT5G22840	0.000560346346731978	2.32364521928687		protein_coding	Protein kinase superfamily protein [Source:UniProtKB/TrEMBL;Acc:Q9FE52]
	AT5G03630	0.000112595334727272	2.32265390649884	MDAR2	protein_coding	Monodehydroascorbate reductase 2 [Source:UniProtKB/Swiss-Prot;Acc:Q93WJ8]
	AT1G05710	0.00596022336872445	2.32263467480624		protein_coding
	AT1G62130	0.000814285790323741	2.31923548808566		protein_coding	AAA-type ATPase family protein [Source:UniProtKB/TrEMBL;Acc:F4HX45]
	AT3G60070	0.00317077974977432	2.31888056827357		protein_coding	AT3g60070/T2O9_50 [Source:UniProtKB/TrEMBL;Acc:Q8L7Z7]
	AT1G61570	0.00553546139077503	2.31861289067243	TIM13	protein_coding	Mitochondrial import inner membrane translocase subunit TIM13 [Source:UniProtKB/Swiss-Prot;Acc:Q9XH48]
	AT4G34340	0.00339198985613633	2.31848200940563	TAF8	protein_coding	Transcription initiation factor TFIID subunit 8 [Source:UniProtKB/Swiss-Prot;Acc:Q9SYZ9]
	AT3G01890	0.0067167539946433	2.31582427963373		protein_coding	At3g01890 [Source:UniProtKB/TrEMBL;Acc:Q147F4]
	AT1G33110	0.0046883254930493	2.31462254862313	DTX21	protein_coding	Protein DETOXIFICATION [Source:UniProtKB/TrEMBL;Acc:A0A178WPH4]
	AT1G09680	0.00725785095927544	2.31452011953613		protein_coding	Putative pentatricopeptide repeat-containing protein At1g09680 [Source:UniProtKB/Swiss-Prot;Acc:O04491]
	AT3G57550	0.00313244928575613	2.31370430063878	AGK2	protein_coding	Guanylate kinase [Source:UniProtKB/TrEMBL;Acc:F4J3E9]
	AT5G13680	0.00140975397697734	2.31246499474723	ELP1	protein_coding	Elongator complex protein 1 [Source:UniProtKB/Swiss-Prot;Acc:Q9FNA4]
	AT5G64980	0.00719505651176659	2.31072158456901		protein_coding	At5g64980 [Source:UniProtKB/TrEMBL;Acc:Q9LV80]
	AT4G23800	0.00668542177132574	2.30947520630363	HMGB6	protein_coding	High mobility group B protein 6 [Source:UniProtKB/Swiss-Prot;Acc:Q9SUP7]
	AT3G56070	0.000999485933458629	2.30913914442134	CYP19-3	protein_coding	Peptidyl-prolyl cis-trans isomerase CYP19-3 [Source:UniProtKB/Swiss-Prot;Acc:Q38867]
	AT5G56460	0.000249148213391942	2.30645126416506	PBL16	protein_coding	Probable serine/threonine-protein kinase PBL16 [Source:UniProtKB/Swiss-Prot;Acc:Q9FM85]
	AT5G25475	0.00231437105236447	2.30541984885543		protein_coding	AP2/B3-like transcriptional factor family protein [Source:UniProtKB/TrEMBL;Acc:F4JWT6]
	AT5G12480	0.00254885281243746	2.30245916145309	CPK7	protein_coding	CPK7 [Source:UniProtKB/TrEMBL;Acc:A0A178UIX4]
	AT3G27280	0.000483298661861143	2.29737754392497	PHB4	protein_coding	Prohibitin-4, mitochondrial [Source:UniProtKB/Swiss-Prot;Acc:Q9LK25]
	AT3G07720	0.00210942205400091	2.29461382896656		protein_coding	AT3g07720/F17A17_6 [Source:UniProtKB/TrEMBL;Acc:Q9S7W4]
	AT5G35400	0.00141656367802766	2.29166116307444		protein_coding	tRNA pseudouridine synthase [Source:UniProtKB/TrEMBL;Acc:F4JZU2]
	AT4G11560	0.00770365150419262	2.29000766879242		protein_coding	Bromo-adjacent homology (BAH) domain-containing protein [Source:UniProtKB/TrEMBL;Acc:Q8RXT5]
	AT4G34412	0.00144869284987848	2.28808684612648		protein_coding	At4g34412 [Source:UniProtKB/TrEMBL;Acc:Q6NMZ4]
	AT2G48110	0.00465185557478781	2.28471263198954	MED33B	protein_coding	Mediator of RNA polymerase II transcription subunit 33B [Source:UniProtKB/Swiss-Prot;Acc:F4IN69]
	AT1G28280	0.00216968145144661	2.28253983298463	VQ4	protein_coding	VQ motif-containing protein 4 [Source:UniProtKB/Swiss-Prot;Acc:Q5M750]
	AT1G13810	0.00290183462191969	2.28102485407861		protein_coding	Putative uncharacterized protein [Source:UniProtKB/TrEMBL;Acc:Q5XVK9]
	AT2G28620	0.00921485510567334	2.28059374764944		protein_coding	P-loop containing nucleoside triphosphate hydrolases superfamily protein [Source:TAIR;Acc:AT2G28620]
	AT4G14660	0.00162391626742739	2.27797570511188	NRPE7	protein_coding	DNA-directed RNA polymerase V subunit 7 [Source:UniProtKB/Swiss-Prot;Acc:A6QRA1]
	AT1G71040	0.00247421184131635	2.27791316643077	LPR2	protein_coding	Multicopper oxidase LPR2 [Source:UniProtKB/Swiss-Prot;Acc:Q949X9]
	AT1G69570	0.00977729841109227	2.27750070430149	CDF5	protein_coding	Cyclic dof factor 5 [Source:UniProtKB/Swiss-Prot;Acc:Q9SEZ3]
	AT1G72770	0.00754310866586889	2.27590316061524	HAB1	protein_coding	Protein phosphatase 2C 16 [Source:UniProtKB/Swiss-Prot;Acc:Q9CAJ0]
	AT3G56900	0.000189070119875632	2.27525277938385	AAAS	protein_coding	Aladin [Source:UniProtKB/Swiss-Prot;Acc:Q8GWR1]
	AT1G73360	0.00166421772406728	2.27136555885921	HDG11	protein_coding	Homeobox-leucine zipper protein HDG11 [Source:UniProtKB/Swiss-Prot;Acc:Q9FX31]
	AT5G56860	0.000432928585844431	2.27087825618334	GATA21	protein_coding	GATA transcription factor 21 [Source:UniProtKB/Swiss-Prot;Acc:Q5HZ36]
	AT1G50910	0.00207723671123658	2.2699400770175		protein_coding	Putative uncharacterized protein At1g50910 [Source:UniProtKB/TrEMBL;Acc:Q56Y76]
	AT4G20090	0.00543616776766832	2.26862535007987	EMB1025	protein_coding	Pentatricopeptide repeat-containing protein At4g20090 [Source:UniProtKB/Swiss-Prot;Acc:O49436]
	AT2G17220	8.33317882310307e-05	2.26683345839836	PIX13	protein_coding	Probable serine/threonine-protein kinase PIX13 [Source:UniProtKB/Swiss-Prot;Acc:Q9SII6]
	AT1G52760	3.92411214733367e-05	2.26253315647414	CSE	protein_coding	Caffeoylshikimate esterase [Source:UniProtKB/Swiss-Prot;Acc:Q9C942]
	AT5G20950	0.000159722690487504	2.26158398095695		protein_coding	Glycosyl hydrolase family protein [Source:TAIR;Acc:AT5G20950]
	AT4G01790	0.0061050964243431	2.26120339988051		protein_coding	At4g01790 [Source:UniProtKB/TrEMBL;Acc:Q9SYH9]
	AT4G21520	0.000149787795035456	2.26044571409938		protein_coding	Putative uncharacterized protein At4g21520 [Source:UniProtKB/TrEMBL;Acc:Q8H1R6]
	AT5G45160	0.000165748403137576	2.25940068897743		protein_coding	Protein ROOT HAIR DEFECTIVE 3 homolog 2 [Source:UniProtKB/Swiss-Prot;Acc:Q9FKE9]
	AT3G21750	0.000940223330500492	2.25804590124071	UGT71B1	protein_coding	Glycosyltransferase (Fragment) [Source:UniProtKB/TrEMBL;Acc:W8PUT5]
	AT5G16320	0.00194367276299045	2.25190308467632	FRL1	protein_coding	FRIGIDA-like protein 1 [Source:UniProtKB/Swiss-Prot;Acc:Q9FFF1]
	AT4G19160	0.00106759409109663	2.24913844861159		protein_coding	unknown protein; Has 35333 Blast hits to 34131 proteins in 2444 species: Archae - 798; Bacteria - 22429; Metazoa - 974; Fungi - 991; Plants - 531; Viruses - 0; Other Eukaryotes - 9610 (source: NCBI BLink). [Source:TAIR;Acc:AT4G19160]
	AT2G18850	0.000843421851570992	2.24628964822934		protein_coding	At2g18850 [Source:UniProtKB/TrEMBL;Acc:Q5PNU0]
	AT3G22310	0.00152795986103705	2.24480441231147	RH9	protein_coding	DEAD-box ATP-dependent RNA helicase 9 [Source:UniProtKB/Swiss-Prot;Acc:Q9LUW6]
	AT1G13210	0.0013194990117107	2.24077344878281	ALA11	protein_coding	Probable phospholipid-transporting ATPase 11 [Source:UniProtKB/Swiss-Prot;Acc:Q9SAF5]
	AT5G54090	0.000355469915861507	2.238807635328		protein_coding	DNA mismatch repair protein MutS, type 2 [Source:UniProtKB/TrEMBL;Acc:F4JYU0]
	AT2G37080	0.000871782080484942	2.23662863869374	ICR2	protein_coding	Interactor of constitutive active ROPs 2, chloroplastic [Source:UniProtKB/Swiss-Prot;Acc:Q9ZQC5]
	AT3G12145	0.00126363306172788	2.23584578878749	FLR1	protein_coding	FTM4 [Source:UniProtKB/TrEMBL;Acc:A0A178V9V7]
	AT4G36080	0.00527332140412995	2.23437360290142		protein_coding	Phosphotransferases/inositol or phosphatidylinositol kinase [Source:UniProtKB/TrEMBL;Acc:F4JPL2]
	AT1G51370	0.00804434308981812	2.2342164665963		protein_coding	F-box/FBD/LRR-repeat protein At1g51370 [Source:UniProtKB/Swiss-Prot;Acc:Q6DBN6]
	AT5G41360	0.00277366338594324	2.23355144366621	XPB2	protein_coding	XPB2 [Source:UniProtKB/TrEMBL;Acc:A0A178UFA0]
	AT1G15940	0.00404157323597453	2.23133383214983		protein_coding	T24D18.4 [Source:UniProtKB/TrEMBL;Acc:Q9S9P0]
	ATMG00970	0.00416921390917894	2.23088189154336	ORF117	protein_coding	Uncharacterized mitochondrial protein AtMg00970 [Source:UniProtKB/Swiss-Prot;Acc:P92531]
	AT4G24040	0.00485474400114489	2.23032973051	TRE1	protein_coding	Trehalase [Source:UniProtKB/Swiss-Prot;Acc:Q9SU50]
	AT4G01660	0.000174957275787441	2.22802581794021	ABC1	protein_coding	Protein ABC transporter 1, mitochondrial [Source:UniProtKB/Swiss-Prot;Acc:Q9SBB2]
	AT3G03310	0.000124216355565003	2.2277998024445	LCAT3	protein_coding	Phospholipase A(1) LCAT3 [Source:UniProtKB/Swiss-Prot;Acc:Q93V61]
	AT3G48350	0.00694088606547591	2.22757016143744	CEP3	protein_coding	KDEL-tailed cysteine endopeptidase CEP3 [Source:UniProtKB/Swiss-Prot;Acc:Q9STL5]
	AT3G23790	0.00898391163928215	2.22618610860371	AAE16	protein_coding	Probable acyl-activating enzyme 16, chloroplastic [Source:UniProtKB/Swiss-Prot;Acc:Q9LK39]
	AT5G38110	0.00405275055922405	2.22609744840201	ASF1B	protein_coding	Histone chaperone ASF1B [Source:UniProtKB/Swiss-Prot;Acc:Q9LS09]
	AT1G17610	0.000183740832227469	2.22568305628146	CHS1	protein_coding	Disease resistance protein CHS1 [Source:UniProtKB/Swiss-Prot;Acc:F4I902]
	AT5G62290	0.00247684914945254	2.22507487942815		protein_coding	Chloride conductance regulatory protein ICln [Source:UniProtKB/Swiss-Prot;Acc:Q9LVA7]
	AT1G75980	0.00457342252809331	2.22254280034598		protein_coding	At1g75980 [Source:UniProtKB/TrEMBL;Acc:A0JQ11]
	AT2G47300	0.00375131355727007	2.22045529989318		protein_coding	Ribonuclease Ps [Source:UniProtKB/TrEMBL;Acc:F4IL30]
	AT5G50350	8.14015581421075e-05	2.21943903661789		protein_coding	Putative uncharacterized protein At5g50350 [Source:UniProtKB/TrEMBL;Acc:Q9FK37]
	AT3G29770	0.00452254732075003	2.21933108260976	MES11	protein_coding	Putative methylesterase 11, chloroplastic [Source:UniProtKB/Swiss-Prot;Acc:Q9FW03]
	AT3G52680	0.00253467277389175	2.21687297499963		protein_coding	F-box/FBD/LRR-repeat protein At3g52680 [Source:UniProtKB/Swiss-Prot;Acc:Q9LXJ6]
	AT4G34570	9.61949260249944e-05	2.21607385508343	THY-2	protein_coding	Bifunctional dihydrofolate reductase-thymidylate synthase 2 [Source:UniProtKB/Swiss-Prot;Acc:Q05763]
	AT2G47820	0.00388254732021432	2.21598467032732		protein_coding	Arginine-glutamic acid dipeptide repeat protein [Source:UniProtKB/TrEMBL;Acc:Q8GZA1]
	AT1G34460	0.0049083803541208	2.21557557648391	CYCB1;5	protein_coding	CYCLIN B1;5 [Source:TAIR;Acc:AT1G34460]
	AT2G48030	0.000600848659922827	2.213753524688		protein_coding	At2g48030 [Source:UniProtKB/TrEMBL;Acc:Q9ZU86]
	AT1G07650	0.003035838100834	2.21209397051918		protein_coding	Leucine-rich repeat transmembrane protein kinase [Source:UniProtKB/TrEMBL;Acc:F4HSE1]
	AT5G26860	0.00159777095564537	2.2117818573134	LON_ARA_ARA	protein_coding	lon protease 1 [Source:TAIR;Acc:AT5G26860]
	AT5G49760	0.00270706414014034	2.21105490610248		protein_coding	At5g49760 [Source:UniProtKB/TrEMBL;Acc:Q8GZ99]
	AT4G39740	0.000706579475694641	2.20960728487862	HCC2	protein_coding	HCC2 [Source:UniProtKB/TrEMBL;Acc:A0A178V000]
	AT1G34180	0.00992485454744954	2.20937890631613	anac016	protein_coding	NAC domain containing protein 16 [Source:TAIR;Acc:AT1G34180]
	AT1G05630	0.000984502834017005	2.20930762786157	AT5PTASE13	protein_coding	Endonuclease/exonuclease/phosphatase family protein [Source:TAIR;Acc:AT1G05630]
	AT5G41980	0.00692026007447508	2.20841005884427		protein_coding	At5g41980 [Source:UniProtKB/TrEMBL;Acc:Q9FHY5]
	AT3G08690	0.00279335073801925	2.20816207423504	UBC11	protein_coding	Ubiquitin-conjugating enzyme E2 11 [Source:UniProtKB/Swiss-Prot;Acc:P35134]
	AT4G02485	0.00526235564032018	2.20736003148807		protein_coding	2-oxoglutarate (2OG) and Fe(II)-dependent oxygenase superfamily protein [Source:UniProtKB/TrEMBL;Acc:Q1ECQ5]
	AT4G21980	0.00726848680638687	2.20644215225476	APG8A	protein_coding	Autophagy-related protein [Source:UniProtKB/TrEMBL;Acc:A8MS84]
	AT1G06590	0.000839203965520182	2.20621471536813	APC5	protein_coding	Anaphase-promoting complex subunit 5 [Source:UniProtKB/Swiss-Prot;Acc:Q8H1U4]
	AT3G02520	0.000104036956457588	2.20581732418466	GRF7	protein_coding	14-3-3-like protein GF14 nu [Source:UniProtKB/Swiss-Prot;Acc:Q96300]
	AT5G41460	0.00401090245445758	2.20565055138578		protein_coding	At5g41460 [Source:UniProtKB/TrEMBL;Acc:Q9FN55]
	AT1G61400	0.00979304212942781	2.20497606683088		protein_coding	S-locus lectin protein kinase family protein [Source:TAIR;Acc:AT1G61400]
	AT5G49930	0.00416921390917894	2.20329920148761	emb1441	protein_coding	Gb [Source:UniProtKB/TrEMBL;Acc:Q9LTX7]
	AT3G61960	0.0032028434114776	2.20251096985229	ATG1A	protein_coding	Serine/threonine-protein kinase ATG1a [Source:UniProtKB/Swiss-Prot;Acc:Q94C95]
	AT2G40110	0.00790650422997786	2.20150518856107		protein_coding	Protein yippee-like [Source:UniProtKB/TrEMBL;Acc:A0A178VZP1]
	AT3G13160	0.000639548269458276	2.19941186268402		protein_coding	Pentatricopeptide repeat-containing protein At3g13160, mitochondrial [Source:UniProtKB/Swiss-Prot;Acc:Q9LK57]
	AT3G11220	0.00532137654553985	2.19786850666725	ELP4	protein_coding	Elongator complex protein 4 [Source:UniProtKB/Swiss-Prot;Acc:Q9C778]
	AT3G06290	0.00880231944067617	2.19194823893511	SAC3B	protein_coding	SAC3 family protein B [Source:UniProtKB/Swiss-Prot;Acc:F4JAU2]
	AT3G51980	0.000104922746417907	2.19162354165129		protein_coding	ARM repeat superfamily protein [Source:UniProtKB/TrEMBL;Acc:Q9SV06]
	AT2G17760	0.000321826804495678	2.1915826078436	APF1	protein_coding	Aspartyl protease family protein 1 [Source:UniProtKB/Swiss-Prot;Acc:Q8VYV9]
	AT2G20060	0.00099673948520007	2.19089295541442		protein_coding	50S ribosomal protein L4 [Source:UniProtKB/TrEMBL;Acc:Q8VY61]
	AT2G38420	0.00850413439713077	2.19062291922604		protein_coding	Pentatricopeptide repeat-containing protein At2g38420, mitochondrial [Source:UniProtKB/Swiss-Prot;Acc:Q8L6Y7]
	AT1G56145	0.00429513464655104	2.19024475155675		protein_coding	Leucine-rich repeat transmembrane protein kinase [Source:UniProtKB/TrEMBL;Acc:F4I3K4]
	AT3G56690	0.00224265343154831	2.19008101361502	CIP111	protein_coding	Calmodulin-interacting protein 111 [Source:UniProtKB/Swiss-Prot;Acc:Q9LET7]
	AT5G47870	0.00372985582678434	2.19007260584449	RAD52-2	protein_coding	DNA repair RAD52-like protein 2, chloroplastic [Source:UniProtKB/Swiss-Prot;Acc:Q9FIJ4]
	AT3G23160	0.00213104885392364	2.18936155008278		protein_coding	Plant/protein (DUF668) [Source:UniProtKB/TrEMBL;Acc:Q9LTD4]
	AT3G26850	0.008472445837714	2.18904239528027		protein_coding	At3g26850 [Source:UniProtKB/TrEMBL;Acc:Q9LW25]
	AT4G01440	0.00753040993984671	2.18879192055704		protein_coding	WAT1-related protein At4g01440 [Source:UniProtKB/Swiss-Prot;Acc:Q9M130]
	AT3G11964	0.00654480474653326	2.18799047945772	RRP5	protein_coding	rRNA biogenesis protein RRP5 [Source:UniProtKB/Swiss-Prot;Acc:F4J8K6]
	AT4G24920	0.00377593954494278	2.18758859391108		protein_coding	secE/sec61-gamma protein transport protein [Source:TAIR;Acc:AT4G24920]
	AT5G59980	0.00935542192011029	2.18650506498052		protein_coding	Polymerase/histidinol phosphatase-like protein [Source:UniProtKB/TrEMBL;Acc:F4JXF0]
	AT3G04010	0.00287325824491149	2.18437413489926		protein_coding	At3g04010 [Source:UniProtKB/TrEMBL;Acc:Q9SQR1]
	AT3G23560	0.000988218565451006	2.1792057551042	DTX19	protein_coding	Protein DETOXIFICATION 19 [Source:UniProtKB/Swiss-Prot;Acc:Q9LUH2]
	AT1G49170	0.00352780646886408	2.17910363260807		protein_coding	At1g49170 [Source:UniProtKB/TrEMBL;Acc:Q6NQG5]
	AT5G62630	0.00150689391243249	2.17905033858737	HIPL2	protein_coding	HIPL2 protein [Source:UniProtKB/Swiss-Prot;Acc:Q94F08]
	AT4G11440	0.00613549270980049	2.17844089702661		protein_coding	Mitochondrial substrate carrier family protein [Source:UniProtKB/TrEMBL;Acc:F4JP07]
	AT5G08760	0.00600092184893155	2.17658097677981		protein_coding	unknown protein; FUNCTIONS IN: molecular_function unknown; INVOLVED IN: biological_process unknown; LOCATED IN: endomembrane system; Has 3 Blast hits to 3 proteins in 2 species: Archae - 0; Bacteria - 0; Metazoa - 0; Fungi - 0; Plants - 3; Viruses - /.../her Eukaryotes - 0 (source: NCBI BLink). [Source:TAIR;Acc:AT5G08760]
	AT5G27750	0.00129130293830978	2.17573030542931		protein_coding	FBD-associated F-box protein At5g27750 [Source:UniProtKB/Swiss-Prot;Acc:Q0V7P8]
	AT2G27790	0.00234038707349382	2.1745711113247		protein_coding	RNA-binding (RRM/RBD/RNP motifs) family protein [Source:UniProtKB/TrEMBL;Acc:F4IGS5]
	AT3G02160	0.00371089805243691	2.17291759071079		protein_coding	At3g02160 [Source:UniProtKB/TrEMBL;Acc:Q9S7R9]
	AT3G55270	5.75334184478589e-05	2.17186492920564	MKP1	nontranslating_CDS	mitogen-activated protein kinase phosphatase 1 [Source:TAIR;Acc:AT3G55270]
	AT1G33410	0.00353638003390466	2.17175083087682	SAR1	protein_coding	SAR1 [Source:UniProtKB/TrEMBL;Acc:A0A178WF46]
	AT4G34860	0.00653481347155839	2.17097544886364	INVB	protein_coding	A/N-InvB [Source:UniProtKB/TrEMBL;Acc:A0A178V2X0]
	AT5G44060	0.0087290137299888	2.17085548661143		protein_coding	Embryo sac development arrest protein [Source:UniProtKB/TrEMBL;Acc:Q9FNC0]
	AT4G38545	0.000786496370153364	2.1704349850856		lncRNA	other RNA [Source:TAIR;Acc:AT4G38545]
	AT3G19010	0.000265437939712082	2.17032340710372		protein_coding	2-oxoglutarate (2OG) and Fe(II)-dependent oxygenase superfamily protein [Source:UniProtKB/TrEMBL;Acc:Q9LJ65]
	AT1G58060	0.00514048032642052	2.16705220667228		protein_coding	DExH-box ATP-dependent RNA helicase DExH7, chloroplastic [Source:UniProtKB/Swiss-Prot;Acc:F4I9Q5]
	AT1G61140	0.00235494936472229	2.16622943309585	EDA16	protein_coding	SNF2 domain-containing protein / helicase domain-containing protein / zinc finger protein-like protein [Source:UniProtKB/TrEMBL;Acc:F4HTG1]
	AT2G46200	0.00668095974734032	2.16521234918253	SNRNP59	protein_coding	U11/U12 small nuclear ribonucleoprotein 59 kDa protein [Source:UniProtKB/Swiss-Prot;Acc:Q8VYD3]
	AT4G36920	0.00276008206154456	2.16514030019835	AP2	protein_coding	Floral homeotic protein APETALA 2 [Source:UniProtKB/Swiss-Prot;Acc:P47927]
	AT1G63810	0.0023529361341049	2.16310550381516		protein_coding	Nucleolar protein [Source:UniProtKB/TrEMBL;Acc:Q0WVM5]
	AT5G48800	0.00232831183873516	2.16299787576185		protein_coding	BTB/POZ domain-containing protein At5g48800 [Source:UniProtKB/Swiss-Prot;Acc:Q9FKB6]
	AT4G36710	0.000487867124334957	2.16218889570553	SCL15	protein_coding	HAM4 [Source:UniProtKB/TrEMBL;Acc:A0A178UVI6]
	AT1G77280	0.00274400495013661	2.16203445870878		protein_coding	Protein kinase protein with adenine nucleotide alpha hydrolases-like domain [Source:TAIR;Acc:AT1G77280]
	AT1G31010	0.00225183734501549	2.16165598310825	OSB4	protein_coding	Protein OSB4, chloroplastic [Source:UniProtKB/Swiss-Prot;Acc:Q9FYJ2]
	AT5G01230	0.000125103573778989	2.16147224278357		protein_coding	Putative tRNA (cytidine(32)/guanosine(34)-2'-O)-methyltransferase [Source:UniProtKB/TrEMBL;Acc:Q8GUN8]
	AT5G06160	0.00165540837615248	2.16055115763704	ATO	protein_coding	Splicing factor SF3a60 homolog [Source:UniProtKB/Swiss-Prot;Acc:Q9FG01]
	AT2G37020	0.000613806065614917	2.15491753518316		protein_coding	Translin family protein [Source:TAIR;Acc:AT2G37020]
	AT4G27240	0.00383304142045765	2.15444416189992		protein_coding	At4g27240 [Source:UniProtKB/TrEMBL;Acc:O81827]
	AT5G65240	0.00949337875239075	2.15325083910311		protein_coding	Leucine-rich repeat protein kinase family protein [Source:UniProtKB/TrEMBL;Acc:F4KGL1]
	AT5G60870	0.00755360604727754	2.15314981633579		protein_coding	Regulator of chromosome condensation (RCC1) family protein [Source:TAIR;Acc:AT5G60870]
	AT1G72700	0.00387187292770935	2.15218411451621	ALA5	protein_coding	Probable phospholipid-transporting ATPase 5 [Source:UniProtKB/Swiss-Prot;Acc:Q9SGG3]
	AT5G52870	0.00392095606003852	2.15133041420214	MAKR5	protein_coding	Probable membrane-associated kinase regulator 5 [Source:UniProtKB/Swiss-Prot;Acc:Q9FLX4]
	AT2G38680	0.0004589109198627	2.15067428643605		protein_coding	5'-nucleotidases;magnesium ion binding [Source:TAIR;Acc:AT2G38680]
	AT4G03090	0.00119133758350692	2.14897108729802	NDX	protein_coding	Nodulin homeobox [Source:UniProtKB/Swiss-Prot;Acc:F4JI44]
	AT1G62710	0.00261332979287574	2.14743573486858	bVPE	protein_coding	Vacuolar-processing enzyme beta-isozyme [Source:UniProtKB/Swiss-Prot;Acc:Q39044]
	AT4G21910	0.00736847111732377	2.14696838857156		protein_coding	MATE efflux family protein [Source:TAIR;Acc:AT4G21910]
	AT4G14420	0.00166515696520982	2.14330296189465		protein_coding	AT4g14420/dl3250c [Source:UniProtKB/TrEMBL;Acc:O23298]
	AT1G18390	0.000634778336762192	2.14301151939721		protein_coding	Protein kinase superfamily protein [Source:TAIR;Acc:AT1G18390]
	AT5G43860	0.00850413439713077	2.14059380015492	CLH2	protein_coding	Chlorophyllase-2, chloroplastic [Source:UniProtKB/Swiss-Prot;Acc:Q9M7I7]
	AT5G13210	0.00328707806838187	2.14008699922992		protein_coding	AT5g13210/T31B5_30 [Source:UniProtKB/TrEMBL;Acc:Q9LYV5]
	AT4G15570	0.00104359075356297	2.13937830843164	MAA3	protein_coding	Probable helicase MAGATAMA 3 [Source:UniProtKB/Swiss-Prot;Acc:B6SFA4]
	AT1G14970	0.00358313776153882	2.13745390573333	OFUT4	protein_coding	O-fucosyltransferase 4 [Source:UniProtKB/Swiss-Prot;Acc:F4HXW9]
	AT5G11240	0.0040544758516222	2.13622587434723		protein_coding	At5g11240 [Source:UniProtKB/TrEMBL;Acc:B5X503]
	AT3G06790	0.00302825457211078	2.13537353844685	MORF3	protein_coding	Multiple organellar RNA editing factor 3, mitochondrial [Source:UniProtKB/Swiss-Prot;Acc:Q84JZ6]
	AT2G33490	0.00015395812228203	2.13104255178005		protein_coding	Uncharacterized protein At2g33490 [Source:UniProtKB/Swiss-Prot;Acc:O22799]
	AT1G61980	0.00332852986882402	2.1307149336455		protein_coding	At1g61980 [Source:UniProtKB/TrEMBL;Acc:O80703]
	AT5G04910	0.00185328211897114	2.13025327864022		protein_coding	DNA repair REX1-B protein [Source:UniProtKB/TrEMBL;Acc:Q1PE01]
	AT4G10070	0.00239482730582455	2.12765481317466		protein_coding	KH domain-containing protein [Source:TAIR;Acc:AT4G10070]
	AT5G48380	0.00240246611624204	2.12414094818056	BIR1	protein_coding	Probably inactive leucine-rich repeat receptor-like protein kinase At5g48380 [Source:UniProtKB/Swiss-Prot;Acc:Q9ASS4]
	AT1G01920	0.000338604999281555	2.12405556333317		protein_coding	SET domain-containing protein [Source:UniProtKB/TrEMBL;Acc:F4HU79]
	AT4G08580	0.00115233986311602	2.12329248626325		protein_coding	Microfibrillar-associated protein-like protein [Source:UniProtKB/TrEMBL;Acc:O22281]
	AT1G61490	0.00521473080582665	2.12230092371896		protein_coding	G-type lectin S-receptor-like serine/threonine-protein kinase At1g61490 [Source:UniProtKB/Swiss-Prot;Acc:O64770]
	AT5G55920	0.000937375393353798	2.1220022691528	OLI2	protein_coding	Nucleolar protein-like [Source:UniProtKB/TrEMBL;Acc:Q9FG73]
	AT3G15820	0.00172810192197403	2.12199241113735	ROD1	protein_coding	ROD1 [Source:UniProtKB/TrEMBL;Acc:A0A178VDV2]
	AT5G64420	0.00247684914945254	2.11978851945512		protein_coding	DNA polymerase V family [Source:UniProtKB/TrEMBL;Acc:Q9FGF4]
	AT5G35320	0.000333597960368111	2.11918831429587		protein_coding	DBH-like monooxygenase [Source:UniProtKB/TrEMBL;Acc:O65233]
	AT1G34770	0.0059528303492809	2.11903346873773		protein_coding	CONTAINS InterPro DOMAIN/s: MAGE protein (InterPro:IPR002190); Has 1274 Blast hits to 1260 proteins in 85 species: Archae - 0; Bacteria - 0; Metazoa - 1104; Fungi - 45; Plants - 49; Viruses - 0; Other Eukaryotes - 76 (source: NCBI BLink). [Source:TAIR;Acc:AT1G34770]
	AT2G01680	0.00691496751362119	2.11880602592767		protein_coding	Ankyrin repeat-containing protein At2g01680 [Source:UniProtKB/Swiss-Prot;Acc:Q9ZU96]
	AT5G63990	0.00031821752556831	2.11816165762621	SAL3	protein_coding	Probable SAL3 phosphatase [Source:UniProtKB/Swiss-Prot;Acc:Q8GY63]
	AT1G21900	0.00406684110037902	2.11795062199516		protein_coding	Transmembrane emp24 domain-containing protein p24delta5 [Source:UniProtKB/Swiss-Prot;Acc:Q8RWM6]
	AT1G62790	0.00149323697680998	2.11590495846691		protein_coding	At1g62790 [Source:UniProtKB/TrEMBL;Acc:Q6NLF7]
	AT4G11640	0.000921085989040592	2.11571032980655	SR	protein_coding	Serine racemase [Source:UniProtKB/Swiss-Prot;Acc:Q2PGG3]
	AT4G26070	0.000221138775853249	2.11510068262423	MKK1	protein_coding	NMAPKK [Source:UniProtKB/TrEMBL;Acc:A0A178V3F2]
	AT3G55130	0.000270623291326876	2.11451978926608	ABCG19	protein_coding	ABC transporter G family member 19 [Source:UniProtKB/Swiss-Prot;Acc:Q9M3D6]
	AT2G40270	0.000491558181287375	2.1139990217083		protein_coding	Inactive receptor-like serine/threonine-protein kinase At2g40270 [Source:UniProtKB/Swiss-Prot;Acc:Q9SIZ4]
	AT5G27395	0.00323309014971621	2.1120433392347		protein_coding	Mitochondrial inner membrane translocase complex, subunit Tim44-related protein [Source:UniProtKB/TrEMBL;Acc:Q8GXP7]
	AT1G64970	0.00754073634077606	2.11197085704481	VTE4	protein_coding	Tocopherol O-methyltransferase, chloroplastic [Source:UniProtKB/Swiss-Prot;Acc:Q9ZSK1]
	AT5G23490	0.000379773274749359	2.11026202425407		protein_coding	unknown protein; BEST Arabidopsis thaliana protein match is: unknown protein (TAIR:AT5G08440.1); Has 202 Blast hits to 197 proteins in 48 species: Archae - 0; Bacteria - 13; Metazoa - 25; Fungi - 9; Plants - 109; Viruses - 0; Other Eukaryotes - 46 ( /.../: NCBI BLink). [Source:TAIR;Acc:AT5G23490]
	AT3G21295	0.00325986599765393	2.10993489643243		protein_coding	Tudor/PWWP/MBT superfamily protein [Source:UniProtKB/TrEMBL;Acc:F4IXJ0]
	AT1G08910	0.00278871214968837	2.1054464578021		protein_coding	zinc ion binding;zinc ion binding [Source:TAIR;Acc:AT1G08910]
	AT2G02765	0.00156349196111844	2.10286360504324		protein_coding	L-aminoadipate-semialdehyde dehydrogenase-phosphopantetheinyl transferase [Source:UniProtKB/TrEMBL;Acc:A0A1P8B2C9]
	AT4G00590	0.00745523394531477	2.10180815724225		protein_coding	Putative threonine aspartase [Source:UniProtKB/Swiss-Prot;Acc:O65268]
	AT1G18570	0.00571991189339942	2.09845015861082	MYB51	protein_coding	Transcription factor MYB51 [Source:UniProtKB/Swiss-Prot;Acc:O49782]
	AT2G28510	0.00110399406309683	2.09530789416483	DOF2.1	protein_coding	Dof zinc finger protein DOF2.1 [Source:UniProtKB/Swiss-Prot;Acc:Q8LE43]
	AT4G21400	0.00329237528073945	2.09415600550354	CRK28	protein_coding	Cysteine-rich receptor-like protein kinase 28 [Source:UniProtKB/Swiss-Prot;Acc:O65405]
	AT2G03530	0.00450357057263798	2.09353923066766	UPS2	protein_coding	ureide permease 2 [Source:TAIR;Acc:AT2G03530]
	AT5G17890	0.00148630990680224	2.09045893427052	DAR4	protein_coding	Protein DA1-related 4 [Source:UniProtKB/Swiss-Prot;Acc:Q9FKN7]
	AT1G26260	0.00948670170792879	2.08860934494475	BHLH76	protein_coding	Transcription factor bHLH76 [Source:UniProtKB/Swiss-Prot;Acc:Q9C670]
	AT3G07610	0.00194622175204878	2.0874569403447	IBM1	protein_coding	Transcription factor jumonji (JmjC) domain-containing protein [Source:UniProtKB/TrEMBL;Acc:F4JFK4]
	AT1G09910	0.000119784114430972	2.08661850069643		protein_coding	Rhamnogalacturonate lyase family protein [Source:UniProtKB/TrEMBL;Acc:F4I2M8]
	AT2G31725	0.00447677184878531	2.08629681970318		protein_coding	Expressed protein [Source:UniProtKB/TrEMBL;Acc:Q8RV68]
	AT3G09360	0.00366143479399333	2.086167148203		protein_coding	Cyclin/Brf1-like TBP-binding protein [Source:UniProtKB/TrEMBL;Acc:Q0WVQ3]
	AT1G79020	0.00238015364995736	2.08383353743605		protein_coding	Enhancer of polycomb-like protein [Source:UniProtKB/TrEMBL;Acc:Q8GYQ9]
	AT5G35995	0.000955381012879714	2.08327749219312		protein_coding	F-box/LRR-repeat protein At5g35995 [Source:UniProtKB/Swiss-Prot;Acc:Q56W59]
	AT3G44530	0.000129720417003847	2.08300076828564	HIRA	protein_coding	homolog of histone chaperone HIRA [Source:TAIR;Acc:AT3G44530]
	AT2G17250	0.00237117482807587	2.08216288271127	EMB2762	protein_coding	CCAAT-binding factor [Source:UniProtKB/TrEMBL;Acc:F4IMH3]
	AT5G26110	0.000695415243563835	2.08163403636687		protein_coding	Protein kinase superfamily protein [Source:UniProtKB/TrEMBL;Acc:Q94K14]
	AT1G73970	0.0032820061408721	2.08093954704919		protein_coding	unknown protein; Has 34 Blast hits to 33 proteins in 15 species: Archae - 0; Bacteria - 0; Metazoa - 0; Fungi - 0; Plants - 32; Viruses - 0; Other Eukaryotes - 2 (source: NCBI BLink). [Source:TAIR;Acc:AT1G73970]
	AT4G23300	0.000153916389100598	2.07893490756514	CRK22	protein_coding	Cysteine-rich receptor-like protein kinase 22 [Source:UniProtKB/Swiss-Prot;Acc:Q6NQ87]
	ATMG00070	0.0008066437735712	2.07735145472009	NAD9	protein_coding	NADH dehydrogenase subunit 9 [Source:TAIR;Acc:ATMG00070]
	AT3G25890	0.00842837173390183	2.0765434391176	ERF119	protein_coding	Ethylene-responsive transcription factor ERF119 [Source:UniProtKB/Swiss-Prot;Acc:Q9LUA2]
	AT3G49180	0.000732640075733285	2.07640864111499	RID3	protein_coding	Protein ROOT INITIATION DEFECTIVE 3 [Source:UniProtKB/Swiss-Prot;Acc:Q9M3B4]
	AT3G18600	0.00293168629188423	2.07624057805132	RH51	protein_coding	DEAD-box ATP-dependent RNA helicase 51 [Source:UniProtKB/Swiss-Prot;Acc:Q9LIH9]
	AT3G02650	0.00113670828840553	2.07566941330632		protein_coding	Pentatricopeptide repeat-containing protein At3g02650, mitochondrial [Source:UniProtKB/Swiss-Prot;Acc:P0C896]
	AT1G26960	0.00139748167400683	2.07554285908792	ATHB-23	protein_coding	Homeobox-leucine zipper protein ATHB-23 [Source:UniProtKB/Swiss-Prot;Acc:Q8LFD3]
	AT1G64080	0.00617898207104968	2.07510678015103	MAKR2	protein_coding	Probable membrane-associated kinase regulator 2 [Source:UniProtKB/Swiss-Prot;Acc:Q9SH58]
	AT5G03740	0.00241373753615293	2.07502269433413	HDT3	protein_coding	HDT3 [Source:UniProtKB/TrEMBL;Acc:A0A178UP12]
	AT1G32870	0.00370169417894587	2.07268874600691	ANAC13	protein_coding	NAC domain protein 13 [Source:TAIR;Acc:AT1G32870]
	AT5G39080	0.00981750150886708	2.07206155748346		protein_coding	Acyltransferase-like protein [Source:UniProtKB/TrEMBL;Acc:Q9FID2]
	AT5G51940	0.00102947929274351	2.07084228109466	NRPB6A	protein_coding	NRPE6A [Source:UniProtKB/TrEMBL;Acc:A0A178UA32]
	AT1G79190	0.00639808377217751	2.06927752849573		protein_coding	ARM repeat superfamily protein [Source:TAIR;Acc:AT1G79190]
	AT1G30240	0.00286293507702568	2.06886613519459		protein_coding	Proline-, glutamic acid/leucine-rich protein [Source:UniProtKB/TrEMBL;Acc:Q0WV78]
	AT1G30490	0.0015592566662631	2.06876798341251	ATHB-9	protein_coding	Homeobox-leucine zipper protein ATHB-9 [Source:UniProtKB/Swiss-Prot;Acc:O04292]
	AT1G22930	0.00292230820371481	2.06711140651002		protein_coding	Putative uncharacterized protein At1g22930 [Source:UniProtKB/TrEMBL;Acc:O23129]
	AT1G30755	0.00523450919310123	2.06642628431108		protein_coding	Elongation factor G, putative (DUF668) [Source:UniProtKB/TrEMBL;Acc:Q8L5Y3]
	AT1G67800	0.000524597776901842	2.06329588576148		protein_coding	Copine (Calcium-dependent phospholipid-binding protein) family [Source:UniProtKB/TrEMBL;Acc:F4HTR6]
	AT1G32230	0.00251020935688953	2.06271626964714	RCD1	protein_coding	Poly [ADP-ribose] polymerase [Source:UniProtKB/TrEMBL;Acc:M5BF30]
	AT1G69250	0.000128652930570289	2.06075616631337		protein_coding	At1g69250 [Source:UniProtKB/TrEMBL;Acc:Q9LDI9]
	AT2G18410	0.00135407796850791	2.0577013265037	ELP5	protein_coding	Elongator complex protein 5 [Source:UniProtKB/Swiss-Prot;Acc:F4IQJ2]
	AT4G05320	0.00498114091312591	2.0553270106049	UBQ10	protein_coding	Polyubiquitin 10 [Source:UniProtKB/Swiss-Prot;Acc:Q8H159]
	AT1G03190	0.00363224839453102	2.05505100165399	XPD	protein_coding	UVH6 [Source:UniProtKB/TrEMBL;Acc:A0A178W4P7]
	AT1G44800	0.00526235564032018	2.05428261421658		protein_coding	WAT1-related protein At1g44800 [Source:UniProtKB/Swiss-Prot;Acc:Q9LPF1]
	AT2G26780	0.00343641822204055	2.05361879854462		protein_coding	ARM repeat superfamily protein [Source:UniProtKB/TrEMBL;Acc:F4IVJ8]
	AT4G35750	0.00160524589190064	2.05295958839331		protein_coding	At4g35750 [Source:UniProtKB/TrEMBL;Acc:O81806]
	ATMG00516	0.000630809272901121	2.05073804734191	NAD1C	protein_coding	NADH dehydrogenase 1C [Source:TAIR;Acc:ATMG00516]
	AT2G15480	0.00932648027646557	2.04961610288369	UGT73B5	protein_coding	Glycosyltransferase [Source:UniProtKB/TrEMBL;Acc:F4IIG3]
	ATMG00090	0.00687110518314087	2.0488409095856		protein_coding	Rps3 [Source:UniProtKB/TrEMBL;Acc:G1C2T6]
	AT4G09920	0.00772901670069173	2.04749184113069		protein_coding	F-box protein At4g09920 [Source:UniProtKB/Swiss-Prot;Acc:Q9T0F1]
	AT1G14370	0.00639133966190127	2.04745200195499	PBL2	protein_coding	PBL2 [Source:UniProtKB/TrEMBL;Acc:A0A178WI52]
	AT2G43650	0.00403754829350238	2.04615294411968	EMB2777	protein_coding	Putative uncharacterized protein At2g43650 [Source:UniProtKB/TrEMBL;Acc:Q8L3P4]
	AT5G08400	0.00161846246319033	2.04542688381798		protein_coding	At5g08400/F8L15_130 [Source:UniProtKB/TrEMBL;Acc:Q8VZD1]
	AT5G02630	0.00675474492757623	2.04509070119953		protein_coding	At5g02630 [Source:UniProtKB/TrEMBL;Acc:Q9LZ39]
	AT3G48470	0.00251020935688953	2.04418705759231	EMB2423	protein_coding	Embryo defective 2423 [Source:UniProtKB/TrEMBL;Acc:F4JF17]
	AT2G30320	0.00400473763407657	2.04364133790832		protein_coding	Putative tRNA pseudouridine synthase [Source:UniProtKB/Swiss-Prot;Acc:O22928]
	AT4G23660	0.000458282973172383	2.04278913861347	AtPPT1	protein_coding	4-hydroxybenzoate polyprenyltransferase, mitochondrial [Source:UniProtKB/TrEMBL;Acc:F4JPA9]
	AT3G14160	0.00552738158028892	2.04251728776714		protein_coding	2-oxoglutarate-dependent dioxygenase family protein [Source:UniProtKB/TrEMBL;Acc:Q9LJH2]
	AT3G07050	0.00993669435086927	2.04145592963751	NSN1	protein_coding	Guanine nucleotide-binding protein-like NSN1 [Source:UniProtKB/Swiss-Prot;Acc:Q9M8Z5]
	AT5G57000	0.00599916992578421	2.03849656461366		protein_coding	At5g57000 [Source:UniProtKB/TrEMBL;Acc:Q9LTS1]
	AT5G51080	0.00219826975676714	2.0356303921963		protein_coding	AT5G51080 protein [Source:UniProtKB/TrEMBL;Acc:Q84TE0]
	AT4G17070	0.00377954219554501	2.03528130807423		protein_coding	AT4g17070/dl4565c [Source:UniProtKB/TrEMBL;Acc:Q93ZN3]
	AT5G53010	0.00472464041935737	2.03488419429937		protein_coding	Calcium-transporting ATPase [Source:UniProtKB/TrEMBL;Acc:F4KHQ2]
	AT1G60620	0.00316206114602013	2.03373280050164	ATRPAC43	protein_coding	RNA polymerase I subunit 43 [Source:UniProtKB/TrEMBL;Acc:Q39216]
	AT1G78910	0.00729202311808719	2.03324785616473		protein_coding	RNA pseudouridine synthase 3, mitochondrial [Source:UniProtKB/Swiss-Prot;Acc:Q5XET6]
	AT3G57630	0.00622957160856102	2.03068684088046		protein_coding	At3g57630 [Source:UniProtKB/TrEMBL;Acc:Q6NKR6]
	AT2G16700	0.00207230583856344	2.03059382920384	ADF5	protein_coding	ATADF5 [Source:UniProtKB/TrEMBL;Acc:A0A178VPY9]
	AT4G25640	0.000165830069363757	2.02991625923877	ATDTX35	protein_coding	Protein DETOXIFICATION [Source:UniProtKB/TrEMBL;Acc:F4JTB2]
	AT5G02050	0.000859930508112669	2.02988845396078		protein_coding	At5g02050 [Source:UniProtKB/TrEMBL;Acc:Q9LZM6]
	AT3G55220	0.00662258124680023	2.02988204100574	SAP130A	protein_coding	Spliceosome-associated protein 130 A [Source:UniProtKB/Swiss-Prot;Acc:P0DKL4]
	AT1G35580	0.00205842228541895	2.02642633872487	CINV1	protein_coding	Alkaline/neutral invertase CINV1 [Source:UniProtKB/Swiss-Prot;Acc:Q9LQF2]
	AT5G05680	0.00544891338190226	2.02536502713451	NUP88	protein_coding	Nuclear pore complex protein NUP88 [Source:UniProtKB/Swiss-Prot;Acc:Q9FFK6]
	AT5G23580	0.000272315193105232	2.0250128153721	CPK12	protein_coding	Calcium-dependent protein kinase 12 [Source:UniProtKB/Swiss-Prot;Acc:Q42396]
	AT4G32980	0.00469739516198823	2.02499443726041	ATH1	protein_coding	Homeobox protein ATH1 [Source:UniProtKB/Swiss-Prot;Acc:P48731]
	AT1G60730	0.000762387672026993	2.02420082600748		protein_coding	NAD(P)-linked oxidoreductase superfamily protein [Source:TAIR;Acc:AT1G60730]
	AT4G23620	0.00703697692951496	2.02389614192566		protein_coding	Ribosomal protein L25/Gln-tRNA synthetase, anti-codon-binding domain-containing protein [Source:UniProtKB/TrEMBL;Acc:F4JPA3]
	AT4G31670	0.000659959768585662	2.02320668718312	UBP18	protein_coding	Ubiquitin carboxyl-terminal hydrolase 18 [Source:UniProtKB/Swiss-Prot;Acc:Q67XW5]
	AT3G15460	0.00125148202958908	2.02269299728439	BRIX1-1	protein_coding	Ribosome biogenesis protein BRX1 homolog 1 [Source:UniProtKB/Swiss-Prot;Acc:Q9LE16]
	AT4G29740	0.00588682243963655	2.02229364468312	CKX4	protein_coding	Cytokinin dehydrogenase 4 [Source:UniProtKB/Swiss-Prot;Acc:Q9FUJ2]
	AT4G37090	0.00274535397253935	2.02058758646072		protein_coding	Putative uncharacterized protein AT4g37090 [Source:UniProtKB/TrEMBL;Acc:O23177]
	AT3G29390	0.00508053445318948	2.01972930525553	RIK	protein_coding	Protein RIK [Source:UniProtKB/Swiss-Prot;Acc:Q9LIA4]
	AT4G38180	0.00392814333171049	2.01956865471982	FRS5	protein_coding	Protein FAR1-RELATED SEQUENCE 5 [Source:UniProtKB/Swiss-Prot;Acc:Q9SZL8]
	AT1G27760	0.00372499358588271	2.01794314004131	SAT32	protein_coding	SAT32 [Source:UniProtKB/TrEMBL;Acc:A0A178WAC4]
	AT1G73680	0.000417585160276082	2.01687267451601	ALPHA DOX2	protein_coding	alpha dioxygenase [Source:TAIR;Acc:AT1G73680]
	AT5G43450	0.00164760597530358	2.01684366630217		protein_coding	1-aminocyclopropane-1-carboxylate oxidase homolog 10 [Source:UniProtKB/Swiss-Prot;Acc:Q9LSW6]
	AT2G47310	0.00229858941213312	2.01646063185626		protein_coding	At2g47310 [Source:UniProtKB/TrEMBL;Acc:Q6AWW6]
	AT2G44280	0.00419174704961782	2.015913182517		protein_coding	AT3g60070/T2O9_50 [Source:UniProtKB/TrEMBL;Acc:Q8L7S2]
	AT1G74810	0.00328134823807844	2.0157391923621	BOR5	protein_coding	Putative boron transporter 5 [Source:UniProtKB/Swiss-Prot;Acc:Q9SSG5]
	AT2G07773	0.000924815655970689	2.012256170797		protein_coding	unknown protein; BEST Arabidopsis thaliana protein match is: unknown protein (TAIR:ATMG00910.1); Has 35333 Blast hits to 34131 proteins in 2444 species: Archae - 798; Bacteria - 22429; Metazoa - 974; Fungi - 991; Plants - 531; Viruses - 0; Other Euk /.../s - 9610 (source: NCBI BLink). [Source:TAIR;Acc:AT2G07773]
	AT5G13550	0.00141962314874663	2.01037796510733	SULTR4;1	protein_coding	Sulfate transporter 4.1, chloroplastic [Source:UniProtKB/Swiss-Prot;Acc:Q9FY46]
	AT4G34120	0.00750358932077518	2.00944269561567	CBSX2	protein_coding	CBS domain-containing protein CBSX2, chloroplastic [Source:UniProtKB/Swiss-Prot;Acc:Q9C5D0]
	AT2G43940	0.00717262763859866	2.00894845811468	HOL3	protein_coding	HOL3 [Source:UniProtKB/TrEMBL;Acc:A0A178VV10]
	AT1G59760	0.0041196791749111	2.0074278311879	MTR4	protein_coding	DExH-box ATP-dependent RNA helicase DExH9 [Source:UniProtKB/Swiss-Prot;Acc:Q9XIF2]
	AT5G02850	0.0082527974436062	2.00607888290129	MED4	protein_coding	Mediator of RNA polymerase II transcription subunit 4 [Source:UniProtKB/Swiss-Prot;Acc:Q9LZ00]
	AT5G65020	0.00588123943178593	2.00552585987359	ANN2	protein_coding	Annexin D2 [Source:UniProtKB/Swiss-Prot;Acc:Q9XEE2]
	AT5G64650	0.00846497065272694	2.0044087539572		protein_coding	At5g64650 [Source:UniProtKB/TrEMBL;Acc:Q1ECK2]
	AT5G23880	0.000113740902398847	2.00128230527105	CPSF100	protein_coding	Cleavage and polyadenylation specificity factor subunit 2 [Source:UniProtKB/Swiss-Prot;Acc:Q9LKF9]
	AT4G16570	0.00141252060797747	2.00064137234654	PRMT16	protein_coding	Protein arginine N-methyltransferase 1.6 [Source:UniProtKB/Swiss-Prot;Acc:Q944R7]
	AT3G23325	0.00991266321730471	2.00047816371892		protein_coding	Uncharacterized protein At3g23325 [Source:UniProtKB/Swiss-Prot;Acc:Q9LW64]
	AT2G41945	0.00241410723110617	2.00045289692889		protein_coding	unknown protein; BEST Arabidopsis thaliana protein match is: unknown protein (TAIR:AT3G04040.1); Has 35333 Blast hits to 34131 proteins in 2444 species: Archae - 798; Bacteria - 22429; Metazoa - 974; Fungi - 991; Plants - 531; Viruses - 0; Other Euk /.../s - 9610 (source: NCBI BLink). [Source:TAIR;Acc:AT2G41945]
	AT4G02420	0.000983362209168192	1.99974174037593	LECRK44	protein_coding	L-type lectin-domain containing receptor kinase IV.4 [Source:UniProtKB/Swiss-Prot;Acc:O81291]
	AT3G01470	0.00750358932077518	1.99933568641784	HAT5	protein_coding	HD-ZIP-1 [Source:UniProtKB/TrEMBL;Acc:A0A178VBZ2]
	AT5G11910	0.000262684667598567	1.99900504603017		protein_coding	alpha/beta-Hydrolases superfamily protein [Source:TAIR;Acc:AT5G11910]
	AT1G71220	0.00797556819209725	1.99881471127507	EBS1	protein_coding	UDP-glucose:glycoprotein glucosyltransferases;transferases, transferring hexosyl groups;transferases, transferring glycosyl groups [Source:TAIR;Acc:AT1G71220]
	AT2G38730	0.00266439228061508	1.99821656610625	CYP22	protein_coding	Peptidyl-prolyl cis-trans isomerase CYP22 [Source:UniProtKB/Swiss-Prot;Acc:Q9ZVJ4]
	AT1G06720	0.00408686808226769	1.9970984877672		protein_coding	P-loop containing nucleoside triphosphate hydrolases superfamily protein [Source:TAIR;Acc:AT1G06720]
	ATMG00580	0.00315342807569539	1.99686105540958	NAD4	protein_coding	NADH-ubiquinone oxidoreductase chain 4 [Source:UniProtKB/TrEMBL;Acc:G1C2U9]
	AT2G07180	0.000849206755902224	1.99531607493832	PBL17	protein_coding	Probable serine/threonine-protein kinase PBL17 [Source:UniProtKB/Swiss-Prot;Acc:Q8H1E3]
	AT3G05040	0.00498114091312591	1.9949416143269	HST	protein_coding	ARM repeat superfamily protein [Source:UniProtKB/TrEMBL;Acc:A0A1I9LRW7]
	AT1G59890	0.00531666241608496	1.99476002318747	SNL5	protein_coding	SIN3-like 5 [Source:UniProtKB/TrEMBL;Acc:F4IEM8]
	AT1G17330	0.0078032252060173	1.99273953354329		protein_coding	At1g17330 [Source:UniProtKB/TrEMBL;Acc:Q8GUM8]
	AT1G02880	0.00112257585841435	1.99253342882055	TPK1	protein_coding	thiamin pyrophosphokinase1 [Source:TAIR;Acc:AT1G02880]
	AT3G46540	0.000289313788480002	1.99086824372279		protein_coding	ENTH/VHS family protein [Source:UniProtKB/TrEMBL;Acc:Q9SNC4]
	AT1G30460	0.000514751445328754	1.99063285411707	CPSF30	protein_coding	30-kDa cleavage and polyadenylation specificity factor 30 [Source:UniProtKB/Swiss-Prot;Acc:A9LNK9]
	AT3G51890	0.000583324207579761	1.98883366049988		protein_coding	Clathrin light chain 3 [Source:UniProtKB/Swiss-Prot;Acc:F4J5M9]
	AT4G15640	0.00841741936314408	1.98739939043249		protein_coding	Adenylyl cyclase [Source:UniProtKB/TrEMBL;Acc:Q1JPP0]
	AT1G79280	0.00458179774253738	1.98614556260861	NUA	protein_coding	nuclear pore anchor [Source:TAIR;Acc:AT1G79280]
	AT5G23330	0.00617699349857677	1.98466619886358	RIBF1	protein_coding	FAD synthetase 1, chloroplastic [Source:UniProtKB/Swiss-Prot;Acc:Q9FMW8]
	AT3G52190	0.00161701818690637	1.98403225604027	PHF1	protein_coding	SEC12-like protein 1 [Source:UniProtKB/Swiss-Prot;Acc:Q8GYE0]
	AT2G30490	0.00464974837560577	1.98355479554077	CYP73A5	protein_coding	Cinnamate-4-hydroxylase [Source:UniProtKB/TrEMBL;Acc:B1GV49]
	AT5G22650	0.00327173162875363	1.98349843634203	HDT2	protein_coding	Histone deacetylase HDT2 [Source:UniProtKB/Swiss-Prot;Acc:Q56WH4]
	AT2G19430	0.000748744593861949	1.98268235406619	THO6	protein_coding	THO complex subunit 6 [Source:UniProtKB/Swiss-Prot;Acc:Q8L4M1]
	AT1G03290	0.00121136562096773	1.98215555552998		protein_coding	ELKS/Rab6-interacting/CAST family protein [Source:UniProtKB/TrEMBL;Acc:Q9ZVT0]
	AT3G53270	0.00088846078649302	1.9818557692358		protein_coding	Putative uncharacterized protein [Source:UniProtKB/TrEMBL;Acc:Q8RXK3]
	AT1G11303	0.00292230820371481	1.98085460804463		protein_coding	G-type lectin S-receptor-like serine/threonine-protein kinase At1g11303 [Source:UniProtKB/Swiss-Prot;Acc:Q9SXB5]
	AT5G03970	0.00429513464655104	1.98076576586203		protein_coding	F-box protein At5g03970 [Source:UniProtKB/Swiss-Prot;Acc:Q94A64]
	AT3G48320	0.00553666331704593	1.98071228799229	CYP71A21	protein_coding	Cytochrome P450 71A21 [Source:UniProtKB/Swiss-Prot;Acc:Q9STL2]
	AT1G08600	0.00251752632686202	1.98032386950334	ATRX	protein_coding	CHR20 [Source:UniProtKB/TrEMBL;Acc:A0A178VZQ9]
	AT4G30910	0.000929256992648491	1.97977202457236		protein_coding	Cytosol aminopeptidase family protein [Source:TAIR;Acc:AT4G30910]
	AT2G03667	0.00239607758668069	1.97961470254582		protein_coding	Asparagine synthase family protein [Source:UniProtKB/TrEMBL;Acc:A8MRC1]
	AT1G63780	0.000627359460421626	1.97843747855192	IMP4	protein_coding	IMP4 [Source:UniProtKB/TrEMBL;Acc:A0A178WDJ3]
	AT2G25140	0.00887582537916764	1.97808892009419	CLPB4	protein_coding	Chaperone protein ClpB4, mitochondrial [Source:UniProtKB/Swiss-Prot;Acc:Q8VYJ7]
	AT5G43920	0.00231906040738083	1.97654654520504	WDS	protein_coding	WD repeat-containing protein WDS homolog [Source:UniProtKB/Swiss-Prot;Acc:Q9FND4]
	AT2G28480	0.00370277630809427	1.97488013485726		protein_coding	At2g28480 [Source:UniProtKB/TrEMBL;Acc:Q9SK10]
	AT5G37350	0.00186867893857685	1.97358980180544		protein_coding	Serine/threonine-protein kinase RIO1 [Source:UniProtKB/TrEMBL;Acc:Q9FHT0]
	AT2G02960	0.00430634043013335	1.97273149055701		protein_coding	RING/FYVE/PHD zinc finger superfamily protein [Source:UniProtKB/TrEMBL;Acc:F4IS71]
	AT1G08000	0.00774991482876501	1.97179773428309	GATA10	protein_coding	GATA10 [Source:UniProtKB/TrEMBL;Acc:A0A178WGW3]
	AT1G61250	0.000307854794168801	1.97164838964273	SCAMP3	protein_coding	Secretory carrier-associated membrane protein 3 [Source:UniProtKB/Swiss-Prot;Acc:Q9M5P2]
	AT1G42440	0.000729181390534384	1.97144724909239		protein_coding	At1g42440/F7F22_7 [Source:UniProtKB/TrEMBL;Acc:Q9ASU6]
	AT2G03120	0.000777246893226406	1.97103262468975	SPP	protein_coding	Signal peptide peptidase [Source:UniProtKB/Swiss-Prot;Acc:O81062]
	AT5G06960	0.00177529278438763	1.96927390945892	TGA5	protein_coding	TGA5 [Source:UniProtKB/TrEMBL;Acc:A0A178UIF0]
	AT3G28700	0.00314011277966392	1.96756144918797		protein_coding	At3g28700 [Source:UniProtKB/TrEMBL;Acc:Q1JPN1]
	AT4G05440	0.00165418924238071	1.96710033781254	EDA35	protein_coding	Cell division cycle protein 123 homolog [Source:UniProtKB/TrEMBL;Acc:Q9M0V1]
	AT3G57150	0.00409063589815934	1.96084230492968	CBF5	protein_coding	Putative uncharacterized protein At3g57150 (Fragment) [Source:UniProtKB/TrEMBL;Acc:C0SVF3]
	AT5G35200	0.000155735778268651	1.96053410495584		protein_coding	Putative clathrin assembly protein At5g35200 [Source:UniProtKB/Swiss-Prot;Acc:Q9LHS0]
	AT3G53310	0.00941573847865029	1.96029250112456	REM20	protein_coding	B3 domain-containing protein REM20 [Source:UniProtKB/Swiss-Prot;Acc:Q8LAV5]
	AT5G63550	0.00513327903652382	1.95975400373291		protein_coding	DEK domain-containing chromatin associated protein [Source:UniProtKB/TrEMBL;Acc:Q9FFQ8]
	AT5G64410	0.00395463569540929	1.9592660768006	OPT4	protein_coding	Isp4-like protein [Source:UniProtKB/TrEMBL;Acc:Q0WUW4]
	AT1G07630	0.00124294644853495	1.95719662362124	PLL5	protein_coding	PLL5 [Source:UniProtKB/TrEMBL;Acc:A0A178WGF5]
	AT3G48425	0.00438983159925877	1.95691082080659	APE1L	protein_coding	DNA-(apurinic or apyrimidinic site) lyase [Source:UniProtKB/TrEMBL;Acc:A0A178VA84]
	AT5G51630	0.00682653190381778	1.9567982470477		protein_coding	Disease resistance protein (TIR-NBS-LRR class) family [Source:UniProtKB/TrEMBL;Acc:Q0WPW2]
	AT4G24270	0.00130969675220055	1.95598074414827	EMB140	protein_coding	EMBRYO DEFECTIVE 140 [Source:UniProtKB/TrEMBL;Acc:F4JQ75]
	AT2G29140	0.0017378315703363	1.95583475793008	APUM3	protein_coding	Pumilio homolog 3 [Source:UniProtKB/Swiss-Prot;Acc:Q9ZW02]
	AT3G04710	0.00087871366712695	1.95327212606836	TPR10	protein_coding	Ankyrin repeat family protein [Source:UniProtKB/TrEMBL;Acc:F4J4V1]
	AT4G04920	0.00413082857211682	1.95292306000112	MED16	protein_coding	Mediator of RNA polymerase II transcription subunit 16 [Source:UniProtKB/Swiss-Prot;Acc:F4JGZ1]
	AT2G28240	0.00365561416739759	1.95165337705383		protein_coding	ATP-dependent helicase family protein [Source:UniProtKB/TrEMBL;Acc:Q84JK0]
	AT2G18740	0.0067827412643408	1.95164679735734		protein_coding	Putative small nuclear ribonucleoprotein E [Source:UniProtKB/TrEMBL;Acc:Q9ZV45]
	AT2G28940	0.000843012570134942	1.95143697223168		protein_coding	At2g28940 [Source:UniProtKB/TrEMBL;Acc:O81064]
	AT2G46000	0.00137981392575363	1.95057355503896		protein_coding	At2g46000 [Source:UniProtKB/TrEMBL;Acc:O82812]
	AT3G54970	0.00308592564412824	1.95044934903732		protein_coding	D-aminoacid aminotransferase-like PLP-dependent enzymes superfamily protein [Source:UniProtKB/TrEMBL;Acc:Q8VZN6]
	AT3G26080	0.000980206607995071	1.94932995328215		protein_coding	Plastid-lipid associated protein PAP / fibrillin family protein [Source:UniProtKB/TrEMBL;Acc:A0A1I9LP70]
	AT1G04950	0.000272380136601105	1.94895973743176	TAF6	protein_coding	TAFII59 [Source:UniProtKB/TrEMBL;Acc:A0A178W741]
	AT2G35360	0.00947569835759517	1.94893871296145		protein_coding	Putative uncharacterized protein [Source:UniProtKB/TrEMBL;Acc:O82301]
	AT5G13520	0.00324931054192792	1.94817161851898	LKHA4	protein_coding	Leukotriene A-4 hydrolase homolog [Source:UniProtKB/Swiss-Prot;Acc:Q9FY49]
	AT5G17640	0.00618079901228531	1.94734285301689		protein_coding	At5g17640 [Source:UniProtKB/TrEMBL;Acc:Q9LF60]
	AT5G15550	0.000438456043143018	1.94617929697804	WDR12	protein_coding	Ribosome biogenesis protein WDR12 homolog [Source:UniProtKB/TrEMBL;Acc:A0A178UL95]
	AT2G45590	0.000988218565451006	1.94567512094476		protein_coding	Receptor-like serine/threonine-protein kinase At2g45590 [Source:UniProtKB/Swiss-Prot;Acc:O64639]
	AT2G45500	0.000924404554169864	1.94563164453588		protein_coding	AAA-type ATPase family protein [Source:TAIR;Acc:AT2G45500]
	AT2G25010	0.00169498712915163	1.94544457419884	MAIL1	protein_coding	Protein MAIN-LIKE 1 [Source:UniProtKB/Swiss-Prot;Acc:Q9SK32]
	AT5G23080	0.000992851833356569	1.94486456408876	TGH	protein_coding	G patch domain-containing protein TGH [Source:UniProtKB/Swiss-Prot;Acc:Q8GXN9]
	AT2G02220	0.00336240637103749	1.94206896356354	PSKR1	protein_coding	Phytosulfokine receptor 1 [Source:UniProtKB/Swiss-Prot;Acc:Q9ZVR7]
	AT4G29050	0.00583104224982244	1.94179024153238		protein_coding	Concanavalin A-like lectin protein kinase family protein [Source:TAIR;Acc:AT4G29050]
	AT3G45620	0.000493909553224058	1.93952677554229		protein_coding	Transducin/WD40 repeat-like superfamily protein [Source:UniProtKB/TrEMBL;Acc:F4J6P6]
	AT2G43370	0.00182837516542181	1.93846495184926	SNRNP35	protein_coding	U11/U12 small nuclear ribonucleoprotein 35 kDa protein [Source:UniProtKB/Swiss-Prot;Acc:Q8VY74]
	AT4G08540	0.00117646397271416	1.93789458235687		protein_coding	DNA-directed RNA polymerase II protein [Source:UniProtKB/TrEMBL;Acc:Q8H1E1]
	AT1G69270	0.000799779336414624	1.93757641421488	RPK1	protein_coding	Probable LRR receptor-like serine/threonine-protein kinase RPK1 [Source:UniProtKB/Swiss-Prot;Acc:Q9ZRF9]
	AT2G23450	0.0025110176534356	1.93625788604837	WAKL14	protein_coding	Wall-associated receptor kinase-like 14 [Source:UniProtKB/Swiss-Prot;Acc:Q8RY67]
	AT3G21280	0.000415882618526315	1.93464981367684	UBP7	protein_coding	UBP7 [Source:UniProtKB/TrEMBL;Acc:A0A178VLU8]
	AT5G40440	0.00305007579427938	1.93379086089359	MKK3	protein_coding	Mitogen-activated protein kinase kinase 3 [Source:UniProtKB/Swiss-Prot;Acc:O80396]
	AT3G10525	0.00551282853213749	1.93147439242244	SMR1	protein_coding	SMR1 [Source:UniProtKB/TrEMBL;Acc:A0A178V8H0]
	AT3G45040	0.00469411042888504	1.93043772690119	EVN	protein_coding	Dolichol kinase EVAN [Source:UniProtKB/Swiss-Prot;Acc:F4J4C8]
	AT1G51680	0.00113670828840553	1.92969351687265	4CL1	protein_coding	4-coumarate-CoA ligase 1 [Source:UniProtKB/TrEMBL;Acc:A0A1P8SNN0]
	AT1G04280	0.00100290902668354	1.92895309746795		protein_coding	P-loop containing nucleoside triphosphate hydrolases superfamily protein [Source:UniProtKB/TrEMBL;Acc:Q0WUY1]
	AT4G39390	0.0033906625307923	1.92831354104908	ATNST-KT1	protein_coding	UDP-rhamnose/UDP-galactose transporter 4 [Source:UniProtKB/Swiss-Prot;Acc:Q8RWW7]
[truncated: 372 more rows]
