# Supplementary material for: NuA4 and H2A.Z control environmental responses and autotrophic growth in Arabidopsis
Source: Nat Commun. 2022 Jan 12;13:277. doi: 10.1038/s41467-021-27882-5 (PMC8755797; doi:10.1038/s41467-021-27882-5)
Supplement: Supplementary file 10 — Supplementary Data 7 [file 41467_2021_27882_MOESM10_ESM.xlsx]

## Sheet: Down_mapped
	glk downregulated genes mapped to GO Ids			Atepl1-2 downregulated genes mapped to GO Ids			Ateaf1-1 downregulated genes mapped to GO Ids
	ID	AGI		ID	AGI		ID	AGI
	ARATH|TAIR=locus=2032357|UniProtKB=O48684	AT1G24170		ARATH|TAIR=locus=2057961|UniProtKB=Q9ZR72	AT2G36910		ARATH|TAIR=locus=2148201|UniProtKB=Q6AWX0	AT5G17010
	ARATH|TAIR=locus=2028165|UniProtKB=Q8VYJ1	AT1G30520		ARATH|TAIR=locus=2028165|UniProtKB=Q8VYJ1	AT1G30520		ARATH|TAIR=locus=2028165|UniProtKB=Q8VYJ1	AT1G30520
	ARATH|TAIR=locus=2171208|UniProtKB=Q9FGH9	AT5G58430		ARATH|TAIR=locus=2171208|UniProtKB=Q9FGH9	AT5G58430		ARATH|TAIR=locus=2171208|UniProtKB=Q9FGH9	AT5G58430
	ARATH|TAIR=locus=2121676|UniProtKB=Q8GYA4	AT4G23180		ARATH|TAIR=locus=2121676|UniProtKB=Q8GYA4	AT4G23180		ARATH|EnsemblGenome=AT4G09720|UniProtKB=Q948K8	AT4G09720
	ARATH|TAIR=locus=2008855|UniProtKB=Q05085	AT1G12110		ARATH|TAIR=locus=2134443|UniProtKB=Q8LCT3	AT4G29670		ARATH|TAIR=locus=2134443|UniProtKB=Q8LCT3	AT4G29670
	ARATH|TAIR=locus=2096309|UniProtKB=Q8RXX9	AT3G05200		ARATH|TAIR=locus=2028110|UniProtKB=O49299	AT1G23190		ARATH|TAIR=locus=2028110|UniProtKB=O49299	AT1G23190
	ARATH|TAIR=locus=2134443|UniProtKB=Q8LCT3	AT4G29670		ARATH|TAIR=locus=2028145|UniProtKB=Q9S9P8	AT1G30510		ARATH|Gene_OrderedLocusName=At1g18773|UniProtKB=A0A1P8ARH0	AT1G18773
	ARATH|TAIR=locus=2064407|UniProtKB=Q39194	AT2G30570		ARATH|Gene_OrderedLocusName=At1g18773|UniProtKB=A0A1P8ARH0	AT1G18773		ARATH|TAIR=locus=2064407|UniProtKB=Q39194	AT2G30570
	ARATH|TAIR=locus=2157275|UniProtKB=Q9FM01	AT5G39320		ARATH|TAIR=locus=2156151|UniProtKB=Q9FH50	AT5G61930		ARATH|TAIR=locus=2010617|UniProtKB=Q8GZ79	AT1G04940
	ARATH|TAIR=locus=2019245|UniProtKB=Q9S7H8	AT1G74710		ARATH|TAIR=locus=2064407|UniProtKB=Q39194	AT2G30570		ARATH|TAIR=locus=2148533|UniProtKB=Q6NQ74	AT5G26910
	ARATH|TAIR=locus=2091652|UniProtKB=Q9LRR7	AT3G14440		ARATH|TAIR=locus=2010617|UniProtKB=Q8GZ79	AT1G04940		ARATH|EnsemblGenome=AT3G14110|UniProtKB=Q940U6	AT3G14110
	ARATH|TAIR=locus=2034369|UniProtKB=P42759	AT1G20450		ARATH|TAIR=locus=2080379|UniProtKB=Q0WRJ2	AT3G06060		ARATH|TAIR=locus=504954659|UniProtKB=P56766	ATCG00350
	ARATH|TAIR=locus=2020788|UniProtKB=Q9LR64	AT1G03600		ARATH|TAIR=locus=2148533|UniProtKB=Q6NQ74	AT5G26910		ARATH|TAIR=locus=2131859|UniProtKB=Q8L856	AT4G25570
	ARATH|TAIR=locus=2039717|UniProtKB=O80623	AT2G39360		ARATH|TAIR=locus=504954659|UniProtKB=P56766	ATCG00350		ARATH|TAIR=locus=2157275|UniProtKB=Q9FM01	AT5G39320
	ARATH|TAIR=locus=2163588|UniProtKB=Q8VZC7	AT5G45510		ARATH|EnsemblGenome=AT3G14110|UniProtKB=Q940U6	AT3G14110		ARATH|TAIR=locus=2091652|UniProtKB=Q9LRR7	AT3G14440
	ARATH|TAIR=locus=2130444|UniProtKB=O23547	AT4G17030		ARATH|TAIR=locus=2157275|UniProtKB=Q9FM01	AT5G39320		ARATH|TAIR=locus=2034369|UniProtKB=P42759	AT1G20450
	ARATH|TAIR=locus=2100372|UniProtKB=Q9STT1	AT3G47820		ARATH|TAIR=locus=2131859|UniProtKB=Q8L856	AT4G25570		ARATH|TAIR=locus=2157543|UniProtKB=Q9FH36	AT5G54690
	ARATH|TAIR=locus=2197808|UniProtKB=Q940Q1	AT1G04680		ARATH|TAIR=locus=2142454|UniProtKB=Q6DBI9	AT5G10460		ARATH|TAIR=locus=2020788|UniProtKB=Q9LR64	AT1G03600
	ARATH|TAIR=locus=2139345|UniProtKB=Q9ZT92	AT4G02940		ARATH|TAIR=locus=2091652|UniProtKB=Q9LRR7	AT3G14440		ARATH|TAIR=locus=2103232|UniProtKB=O24496	AT3G10850
	ARATH|TAIR=locus=505006686|UniProtKB=Q8LEB7	AT5G50335		ARATH|TAIR=locus=2034369|UniProtKB=P42759	AT1G20450		ARATH|TAIR=locus=2193839|UniProtKB=P21240	AT1G55490
	ARATH|TAIR=locus=2122486|UniProtKB=Q9SVA1	AT4G39570		ARATH|TAIR=locus=2020788|UniProtKB=Q9LR64	AT1G03600		ARATH|TAIR=locus=2131508|UniProtKB=P22197	AT4G26520
	ARATH|TAIR=locus=2128514|UniProtKB=Q9SUP6	AT4G23810		ARATH|TAIR=locus=2103232|UniProtKB=O24496	AT3G10850		ARATH|TAIR=locus=2130444|UniProtKB=O23547	AT4G17030
	ARATH|TAIR=locus=2097910|UniProtKB=Q944G5	AT3G47960		ARATH|TAIR=locus=2097548|UniProtKB=Q9FQ19	AT3G59550		ARATH|TAIR=locus=2160564|UniProtKB=B2GVM7	AT5G63580
	ARATH|TAIR=locus=2135212|UniProtKB=Q8VYW6	AT4G39640		ARATH|TAIR=locus=2193839|UniProtKB=P21240	AT1G55490		ARATH|TAIR=locus=2058806|UniProtKB=P42745	AT2G02760
	ARATH|TAIR=locus=2030141|UniProtKB=Q9SRE6	AT1G76650		ARATH|TAIR=locus=2155821|UniProtKB=P93025	AT5G58140		ARATH|TAIR=locus=2160309|UniProtKB=Q5PP39	AT5G07590
	ARATH|TAIR=locus=2160957|UniProtKB=Q93ZX7	AT5G47780		ARATH|TAIR=locus=2130444|UniProtKB=O23547	AT4G17030		ARATH|TAIR=locus=2158755|UniProtKB=P24636	AT5G44340
	ARATH|TAIR=locus=2185143|UniProtKB=Q8LPF4	AT5G02170		ARATH|TAIR=locus=2056695|UniProtKB=Q9SWI1	AT2G02950		ARATH|TAIR=locus=504954652|UniProtKB=P56778	ATCG00280
	ARATH|TAIR=locus=2116377|UniProtKB=Q9SZ11	AT4G26690		ARATH|TAIR=locus=2092717|UniProtKB=Q9LV37	AT3G18040		ARATH|TAIR=locus=2181437|UniProtKB=Q9LF04	AT5G16240
	ARATH|TAIR=locus=2118899|UniProtKB=O81760	AT4G33920		ARATH|TAIR=locus=2026109|UniProtKB=Q9XID0	AT1G34260		ARATH|TAIR=locus=504955645|UniProtKB=Q42539	AT3G48330
	ARATH|TAIR=locus=2156784|UniProtKB=Q9FHK7	AT5G05160		ARATH|TAIR=locus=2160309|UniProtKB=Q5PP39	AT5G07590		ARATH|TAIR=locus=2182132|UniProtKB=P55229	AT5G19220
	ARATH|TAIR=locus=2164625|UniProtKB=F4K956	AT5G56980		ARATH|TAIR=locus=2078688|UniProtKB=Q9LD18	AT3G02050		ARATH|TAIR=locus=2165690|UniProtKB=Q9FHY3	AT5G42000
	ARATH|TAIR=locus=1009023346|UniProtKB=Q2V3H2	AT4G18197		ARATH|TAIR=locus=2158755|UniProtKB=P24636	AT5G44340		ARATH|EnsemblGenome=AT3G26060|UniProtKB=Q9LU86	AT3G26060
	ARATH|TAIR=locus=2027463|UniProtKB=O49782	AT1G18570		ARATH|TAIR=locus=504954652|UniProtKB=P56778	ATCG00280		ARATH|TAIR=locus=2044856|UniProtKB=Q9SJQ9	AT2G36460
	ARATH|TAIR=locus=2160917|UniProtKB=Q9FIJ0	AT5G47910		ARATH|TAIR=locus=2115310|UniProtKB=Q9SCV9	AT4G36360		ARATH|TAIR=locus=2145387|UniProtKB=Q9LFU0	AT5G10250
	ARATH|TAIR=locus=2082637|UniProtKB=Q9SV30	AT3G54810		ARATH|TAIR=locus=2182132|UniProtKB=P55229	AT5G19220		ARATH|TAIR=locus=2161263|UniProtKB=Q9LVM2	AT5G58260
	ARATH|TAIR=locus=2101318|UniProtKB=Q9SMU8	AT3G49120		ARATH|EnsemblGenome=AT3G26060|UniProtKB=Q9LU86	AT3G26060		ARATH|TAIR=locus=2146047|UniProtKB=P18612	AT5G15960
	ARATH|TAIR=locus=2099991|UniProtKB=Q9M2S9	AT3G55500		ARATH|TAIR=locus=2171037|UniProtKB=O64948	AT5G47040		ARATH|TAIR=locus=2162007|UniProtKB=Q94BR1	AT5G63190
	ARATH|TAIR=locus=505006369|UniProtKB=Q56YU0	AT3G24503		ARATH|TAIR=locus=2044856|UniProtKB=Q9SJQ9	AT2G36460		ARATH|TAIR=locus=505006686|UniProtKB=Q8LEB7	AT5G50335
	ARATH|TAIR=locus=2005534|UniProtKB=Q9ZR03	AT4G03280		ARATH|TAIR=locus=2197808|UniProtKB=Q940Q1	AT1G04680		ARATH|TAIR=locus=2045600|UniProtKB=Q9SJG7	AT2G42900
	ARATH|TAIR=locus=2150129|UniProtKB=Q9LFC6	AT5G01100		ARATH|TAIR=locus=2145387|UniProtKB=Q9LFU0	AT5G10250		ARATH|TAIR=locus=2035646|UniProtKB=Q9C503	AT1G55370
	ARATH|TAIR=locus=2097493|UniProtKB=Q96285	AT3G59700		ARATH|TAIR=locus=2161263|UniProtKB=Q9LVM2	AT5G58260		ARATH|EnsemblGenome=AT3G52880|UniProtKB=Q9LFA3	AT3G52880
	ARATH|TAIR=locus=2009542|UniProtKB=Q9SK99	AT1G22570		ARATH|TAIR=locus=2146047|UniProtKB=P18612	AT5G15960		ARATH|TAIR=locus=2097910|UniProtKB=Q944G5	AT3G47960
	ARATH|TAIR=locus=2200171|UniProtKB=Q9S7U5	AT1G67970		ARATH|TAIR=locus=2162007|UniProtKB=Q94BR1	AT5G63190		ARATH|TAIR=locus=2200306|UniProtKB=Q9C9X0	AT1G68060
	ARATH|TAIR=locus=2199246|UniProtKB=Q96289	AT1G27730		ARATH|TAIR=locus=505006686|UniProtKB=Q8LEB7	AT5G50335		ARATH|TAIR=locus=2024341|UniProtKB=Q39019	AT1G09840
	ARATH|TAIR=locus=2201557|UniProtKB=Q9C8Y3	AT1G66350		ARATH|TAIR=locus=2034310|UniProtKB=Q38970	AT1G36160		ARATH|TAIR=locus=2100706|UniProtKB=A7WM73	AT3G55260
	ARATH|TAIR=locus=2150758|UniProtKB=Q43316	AT5G08280		ARATH|TAIR=locus=2034183|UniProtKB=Q9SXY0	AT1G65470		ARATH|TAIR=locus=504954651|UniProtKB=P56761	ATCG00270
	ARATH|TAIR=locus=2076864|UniProtKB=Q9M884	AT3G02570		ARATH|TAIR=locus=2035646|UniProtKB=Q9C503	AT1G55370		ARATH|TAIR=locus=2037758|UniProtKB=Q9XI60	AT1G15080
	ARATH|Gene_OrderedLocusName=At4g17230|UniProtKB=Q9M0M5	AT4G17230		ARATH|EnsemblGenome=AT3G52880|UniProtKB=Q9LFA3	AT3G52880		ARATH|TAIR=locus=2030141|UniProtKB=Q9SRE6	AT1G76650
	ARATH|TAIR=locus=2085069|UniProtKB=Q9SF86	AT3G09830		ARATH|TAIR=locus=2097910|UniProtKB=Q944G5	AT3G47960		ARATH|TAIR=locus=2121544|UniProtKB=Q9SVG3	AT4G20840
	ARATH|TAIR=locus=2046457|UniProtKB=O48837	AT2G32800		ARATH|TAIR=locus=2200306|UniProtKB=Q9C9X0	AT1G68060		ARATH|TAIR=locus=2162469|UniProtKB=Q8LPR8	AT5G22640
	ARATH|TAIR=locus=2175433|UniProtKB=Q9LZ25	AT5G04720		ARATH|TAIR=locus=2009897|UniProtKB=Q9FX53	AT1G13450		ARATH|TAIR=locus=2115125|UniProtKB=Q9FV50	AT4G37040
	ARATH|TAIR=locus=2076557|UniProtKB=Q9S823	AT3G02170		ARATH|TAIR=locus=2024341|UniProtKB=Q39019	AT1G09840		ARATH|TAIR=locus=2062435|UniProtKB=P25855	AT2G35370
	ARATH|TAIR=locus=2058568|UniProtKB=O22176	AT2G23320		ARATH|TAIR=locus=504954651|UniProtKB=P56761	ATCG00270		ARATH|TAIR=locus=2063213|UniProtKB=O80675	AT2G41120
	ARATH|TAIR=locus=2199633|UniProtKB=Q39231	AT1G22710		ARATH|TAIR=locus=2162469|UniProtKB=Q8LPR8	AT5G22640		ARATH|TAIR=locus=2160957|UniProtKB=Q93ZX7	AT5G47780
	ARATH|TAIR=locus=2146330|UniProtKB=Q8LGA5	AT5G27420		ARATH|TAIR=locus=2121544|UniProtKB=Q9SVG3	AT4G20840		ARATH|TAIR=locus=2165351|UniProtKB=Q9SCY0	AT5G51820
	ARATH|TAIR=locus=2064337|UniProtKB=O04348	AT2G30440		ARATH|TAIR=locus=2063213|UniProtKB=O80675	AT2G41120		ARATH|TAIR=locus=2127413|UniProtKB=O49562	AT4G21210
	ARATH|TAIR=locus=2077177|UniProtKB=Q9LZT4	AT3G45970		ARATH|TAIR=locus=2062435|UniProtKB=P25855	AT2G35370		ARATH|TAIR=locus=2097983|UniProtKB=Q9M1R7	AT3G62070
	ARATH|TAIR=locus=2098018|UniProtKB=Q3EAF9	AT3G62260		ARATH|TAIR=locus=2160957|UniProtKB=Q93ZX7	AT5G47780		ARATH|TAIR=locus=2197239|UniProtKB=Q9CAT7	AT1G73230
	ARATH|TAIR=locus=2147825|UniProtKB=Q4F883	AT5G14930		ARATH|TAIR=locus=2165351|UniProtKB=Q9SCY0	AT5G51820		ARATH|TAIR=locus=504954691|UniProtKB=P56777	ATCG00680
	ARATH|TAIR=locus=2120628|UniProtKB=P92980	AT4G21990		ARATH|TAIR=locus=2127413|UniProtKB=O49562	AT4G21210		ARATH|TAIR=locus=2025396|UniProtKB=Q3EDL4	AT1G01540
	ARATH|TAIR=locus=2177142|UniProtKB=Q9FID6	AT5G39020		ARATH|TAIR=locus=2197239|UniProtKB=Q9CAT7	AT1G73230		ARATH|TAIR=locus=2170688|UniProtKB=Q9FXT6	AT5G62810
	ARATH|TAIR=locus=2087837|UniProtKB=Q9LUW0	AT3G22400		ARATH|TAIR=locus=504954691|UniProtKB=P56777	ATCG00680		ARATH|TAIR=locus=2181221|UniProtKB=Q08AA8	AT5G27290
	ARATH|TAIR=locus=2077147|UniProtKB=Q9LZU4	AT3G45860		ARATH|TAIR=locus=2025396|UniProtKB=Q3EDL4	AT1G01540		ARATH|TAIR=locus=2118899|UniProtKB=O81760	AT4G33920
	ARATH|EnsemblGenome=AT1G49130|UniProtKB=Q9M9B3	AT1G49130		ARATH|TAIR=locus=2116377|UniProtKB=Q9SZ11	AT4G26690		ARATH|TAIR=locus=2102886|UniProtKB=Q8GZ81	AT3G30300
	ARATH|TAIR=locus=2041434|UniProtKB=O80725	AT2G47000		ARATH|TAIR=locus=2181221|UniProtKB=Q08AA8	AT5G27290		ARATH|TAIR=locus=2099906|UniProtKB=P48491	AT3G55440
	ARATH|TAIR=locus=2130295|UniProtKB=O23403	AT4G15510		ARATH|TAIR=locus=2102886|UniProtKB=Q8GZ81	AT3G30300		ARATH|TAIR=locus=2178133|UniProtKB=Q5M755	AT5G09820
	ARATH|TAIR=locus=2153504|UniProtKB=O82132	AT5G05410		ARATH|TAIR=locus=2036631|UniProtKB=Q8VYR3	AT1G60790		ARATH|TAIR=locus=2156784|UniProtKB=Q9FHK7	AT5G05160
	ARATH|TAIR=locus=2130724|UniProtKB=Q8L9P8	AT4G15800		ARATH|TAIR=locus=2156784|UniProtKB=Q9FHK7	AT5G05160		ARATH|TAIR=locus=2115225|UniProtKB=Q6NLX7	AT4G36660
	ARATH|TAIR=locus=2044988|UniProtKB=Q9S7J7	AT2G05070		ARATH|TAIR=locus=2034802|UniProtKB=Q9ZUC1	AT1G23740		ARATH|TAIR=locus=2102003|UniProtKB=O65784	AT3G53280
	ARATH|TAIR=locus=2019337|UniProtKB=Q9ASQ6	AT1G29720		ARATH|TAIR=locus=2172394|UniProtKB=Q9FK47	AT5G18240		ARATH|TAIR=locus=2172394|UniProtKB=Q9FK47	AT5G18240
	ARATH|TAIR=locus=2018848|UniProtKB=Q9LNR3	AT1G17420		ARATH|TAIR=locus=2097139|UniProtKB=Q9LXW7	AT3G43920		ARATH|TAIR=locus=2005492|UniProtKB=O22152	AT2G45190
	ARATH|TAIR=locus=2131819|UniProtKB=Q8GYX5	AT4G25620		ARATH|TAIR=locus=2095803|UniProtKB=Q9M2P7	AT3G58010		ARATH|TAIR=locus=2140867|UniProtKB=Q9T0H1	AT4G13500
	ARATH|TAIR=locus=2200251|UniProtKB=Q9C9X5	AT1G68110		ARATH|TAIR=locus=2182880|UniProtKB=B9DFS6	AT5G07120		ARATH|TAIR=locus=2057222|UniProtKB=O80905	AT2G38460
	ARATH|TAIR=locus=2086533|UniProtKB=Q9LK32	AT3G27210		ARATH|TAIR=locus=2173234|UniProtKB=Q9FNB0	AT5G13630		ARATH|TAIR=locus=1009023346|UniProtKB=Q2V3H2	AT4G18197
	ARATH|TAIR=locus=2079117|UniProtKB=P27521	AT3G47470		ARATH|TAIR=locus=2057222|UniProtKB=O80905	AT2G38460		ARATH|EnsemblGenome=AT3G09710|UniProtKB=Q9SF32	AT3G09710
	ARATH|TAIR=locus=2141070|UniProtKB=Q0WUB8	AT4G17900		ARATH|TAIR=locus=1009023346|UniProtKB=Q2V3H2	AT4G18197		ARATH|TAIR=locus=2065639|UniProtKB=Q84TF0	AT2G37790
	ARATH|TAIR=locus=2100242|UniProtKB=Q9SRH6	AT3G01290		ARATH|TAIR=locus=2005689|UniProtKB=Q94AP3	AT1G75500		ARATH|TAIR=locus=2040864|UniProtKB=Q0WT31	AT2G34300
	ARATH|TAIR=locus=2012572|UniProtKB=Q8L799	AT1G14520		ARATH|TAIR=locus=2065639|UniProtKB=Q84TF0	AT2G37790		ARATH|TAIR=locus=2082254|UniProtKB=Q9LHH7	AT3G12290
	ARATH|TAIR=locus=2010612|UniProtKB=Q8L730	AT1G04770		ARATH|EnsemblGenome=AT3G53520|UniProtKB=Q8VZC0	AT3G53520		ARATH|TAIR=locus=2099991|UniProtKB=Q9M2S9	AT3G55500
	ARATH|TAIR=locus=2155831|UniProtKB=Q9FGT8	AT5G58070		ARATH|TAIR=locus=2040864|UniProtKB=Q0WT31	AT2G34300		ARATH|TAIR=locus=2078471|UniProtKB=F4IZC4	AT3G56160
	ARATH|TAIR=locus=2178843|UniProtKB=Q9LUZ4	AT5G58620		ARATH|Gene_OrderedLocusName=At1g75150|UniProtKB=A0A1P8ANP5	AT1G75150		ARATH|TAIR=locus=2036484|UniProtKB=Q0WUA3	AT1G60600
	ARATH|TAIR=locus=2103580|UniProtKB=Q9LDH1	AT3G56710		ARATH|TAIR=locus=2099991|UniProtKB=Q9M2S9	AT3G55500		ARATH|TAIR=locus=2025292|UniProtKB=O49292	AT1G77090
	ARATH|TAIR=locus=2078381|UniProtKB=Q9LYM2	AT3G56200		ARATH|TAIR=locus=2078471|UniProtKB=F4IZC4	AT3G56160		ARATH|Gene_OrderedLocusName=At1g63610|UniProtKB=Q9CAC8	AT1G63610
	ARATH|TAIR=locus=2059652|UniProtKB=Q9SII5	AT2G17230		ARATH|TAIR=locus=2025292|UniProtKB=O49292	AT1G77090		ARATH|TAIR=locus=504954639|UniProtKB=P56758	ATCG00150
	ARATH|TAIR=locus=2012492|UniProtKB=O49839	AT1G14370		ARATH|TAIR=locus=2036484|UniProtKB=Q0WUA3	AT1G60600		ARATH|TAIR=locus=2094812|UniProtKB=Q9LS72	AT3G29230
	ARATH|TAIR=locus=2017662|UniProtKB=O80397	AT1G51660		ARATH|Gene_OrderedLocusName=At1g63610|UniProtKB=Q9CAC8	AT1G63610		ARATH|TAIR=locus=2065685|UniProtKB=Q304B9	AT2G38010
	ARATH|TAIR=locus=2149614|UniProtKB=Q9LTE1	AT5G52760		ARATH|TAIR=locus=2126644|UniProtKB=Q949Q7	AT4G30810		ARATH|TAIR=locus=2153634|UniProtKB=Q9FI97	AT5G05890
	ARATH|TAIR=locus=2115365|UniProtKB=O23225	AT4G36550		ARATH|TAIR=locus=504954639|UniProtKB=P56758	ATCG00150		ARATH|TAIR=locus=2053713|UniProtKB=Q9SKX4	AT2G43030
	ARATH|Gene_OrderedLocusName=At1g66465|UniProtKB=A0A1P8ASK0	AT1G66465		ARATH|TAIR=locus=2065685|UniProtKB=Q304B9	AT2G38010		ARATH|TAIR=locus=2127831|UniProtKB=Q8LAR0	AT4G32460
	ARATH|TAIR=locus=2153924|UniProtKB=Q9FLV0	AT5G24530		ARATH|TAIR=locus=2053713|UniProtKB=Q9SKX4	AT2G43030		ARATH|TAIR=locus=2026565|UniProtKB=P59259	AT5G59690
	ARATH|TAIR=locus=2065629|UniProtKB=Q9SH93	AT2G37940		ARATH|TAIR=locus=2153634|UniProtKB=Q9FI97	AT5G05890		ARATH|TAIR=locus=2059221|UniProtKB=O81004	AT2G22870
	ARATH|TAIR=locus=2206061|UniProtKB=P16972	AT1G60950		ARATH|TAIR=locus=2127831|UniProtKB=Q8LAR0	AT4G32460		ARATH|TAIR=locus=2005534|UniProtKB=Q9ZR03	AT4G03280
	ARATH|TAIR=locus=2197659|UniProtKB=Q8GX77	AT1G61340		ARATH|TAIR=locus=2005534|UniProtKB=Q9ZR03	AT4G03280		ARATH|TAIR=locus=2168983|UniProtKB=Q9FGJ3	AT5G47640
	ARATH|EnsemblGenome=AT1G22280|UniProtKB=Q9LME4	AT1G22280		ARATH|TAIR=locus=2059221|UniProtKB=O81004	AT2G22870		ARATH|TAIR=locus=2161845|UniProtKB=Q9FKT4	AT5G56140
	ARATH|TAIR=locus=1005716725|UniProtKB=P0DI09	AT1G18020,AT1G17990		ARATH|TAIR=locus=2161845|UniProtKB=Q9FKT4	AT5G56140		ARATH|Gene_OrderedLocusName=At4g19985|UniProtKB=A0A1P8B7P8	AT4G19985
	ARATH|TAIR=locus=2077997|UniProtKB=Q8VZG2	AT3G50930		ARATH|TAIR=locus=2084978|UniProtKB=Q9SR00	AT3G04760		ARATH|EnsemblGenome=AT4G01800|UniProtKB=Q9SYI0	AT4G01800
	ARATH|TAIR=locus=2169469|UniProtKB=Q8GZ53	AT5G07000		ARATH|EnsemblGenome=AT4G01800|UniProtKB=Q9SYI0	AT4G01800		ARATH|TAIR=locus=2207345|UniProtKB=O64530	AT1G79230
	ARATH|TAIR=locus=2148318|UniProtKB=Q940T5	AT5G59550		ARATH|TAIR=locus=2207345|UniProtKB=O64530	AT1G79230		ARATH|TAIR=locus=2135297|UniProtKB=P42801	AT4G39800
	ARATH|TAIR=locus=2035367|UniProtKB=Q9MAM1	AT1G01140		ARATH|TAIR=locus=2135297|UniProtKB=P42801	AT4G39800		ARATH|TAIR=locus=2171307|UniProtKB=Q42533	AT5G16390
	ARATH|TAIR=locus=2024832|UniProtKB=F4HRJ4	AT1G53570		ARATH|TAIR=locus=2171307|UniProtKB=Q42533	AT5G16390		ARATH|TAIR=locus=2012125|UniProtKB=Q8VYB2	AT1G55810
	ARATH|TAIR=locus=2102345|UniProtKB=Q9LI83	AT3G25610		ARATH|TAIR=locus=2173043|UniProtKB=Q9FJ82	AT5G52100		ARATH|TAIR=locus=2173043|UniProtKB=Q9FJ82	AT5G52100
	ARATH|TAIR=locus=2097380|UniProtKB=Q9M2Y6	AT3G49720		ARATH|TAIR=locus=2027166|UniProtKB=Q9S7Q2	AT1G74850		ARATH|TAIR=locus=2007176|UniProtKB=Q9C505	AT1G69410
	ARATH|TAIR=locus=2025341|UniProtKB=Q9LMM5	AT1G01560		ARATH|TAIR=locus=2018496|UniProtKB=Q9SHY8	AT1G65660		ARATH|TAIR=locus=2009542|UniProtKB=Q9SK99	AT1G22570
	ARATH|TAIR=locus=2120780|UniProtKB=Q8VYT2	AT4G25940		ARATH|TAIR=locus=2159762|UniProtKB=Q0WLC7	AT5G50640,AT5G50530		ARATH|TAIR=locus=2159762|UniProtKB=Q0WLC7	AT5G50640,AT5G50530
	ARATH|TAIR=locus=2089678|UniProtKB=Q8LPQ5	AT3G18290		ARATH|TAIR=locus=505006221|UniProtKB=Q8LB65	AT1G73655		ARATH|TAIR=locus=505006221|UniProtKB=Q8LB65	AT1G73655
	ARATH|TAIR=locus=2135758|UniProtKB=Q9SU17	AT4G12690		ARATH|TAIR=locus=2150758|UniProtKB=Q43316	AT5G08280		ARATH|TAIR=locus=2201557|UniProtKB=Q9C8Y3	AT1G66350
	ARATH|TAIR=locus=2171943|UniProtKB=Q9FK68	AT5G45750		ARATH|TAIR=locus=2059242|UniProtKB=Q9ZVC7	AT2G27130		ARATH|TAIR=locus=2150758|UniProtKB=Q43316	AT5G08280
	ARATH|TAIR=locus=2008341|UniProtKB=Q9S9Z7	AT1G34750		ARATH|TAIR=locus=2076557|UniProtKB=Q9S823	AT3G02170		ARATH|TAIR=locus=2206305|UniProtKB=O80813	AT1G65420
	ARATH|TAIR=locus=2175503|UniProtKB=Q06850	AT5G04870		ARATH|TAIR=locus=2168758|UniProtKB=Q9SCX9	AT5G40610		ARATH|TAIR=locus=2059242|UniProtKB=Q9ZVC7	AT2G27130
	ARATH|TAIR=locus=505006688|UniProtKB=Q93W88	AT5G50915		ARATH|TAIR=locus=2101786|UniProtKB=Q9M001	AT3G60620		ARATH|TAIR=locus=2164778|UniProtKB=Q8S4Y1	AT5G48230
	ARATH|TAIR=locus=2012438|UniProtKB=P82280	AT1G68840		ARATH|TAIR=locus=2059775|UniProtKB=F4IV66	AT2G04270		ARATH|TAIR=locus=2026644|UniProtKB=P42749	AT1G63800
	ARATH|TAIR=locus=2086834|UniProtKB=Q9LII8	AT3G27960		ARATH|TAIR=locus=2166389|UniProtKB=Q9FFK3	AT5G05740		ARATH|TAIR=locus=2168758|UniProtKB=Q9SCX9	AT5G40610
	ARATH|TAIR=locus=2017789|UniProtKB=F4I4K7	AT1G23020		ARATH|TAIR=locus=2152120|UniProtKB=Q9LU00	AT5G44650		ARATH|TAIR=locus=2101786|UniProtKB=Q9M001	AT3G60620
	ARATH|EnsemblGenome=AT4G35600|UniProtKB=P27450	AT4G35600		ARATH|TAIR=locus=2030056|UniProtKB=Q8S3U9	AT1G76850		ARATH|TAIR=locus=2059775|UniProtKB=F4IV66	AT2G04270
	ARATH|TAIR=locus=2016605|UniProtKB=P42804	AT1G58290		ARATH|TAIR=locus=2139479|UniProtKB=Q0WW26	AT4G34450		ARATH|TAIR=locus=2166389|UniProtKB=Q9FFK3	AT5G05740
	ARATH|TAIR=locus=2149594|UniProtKB=Q9LTE2	AT5G52750		ARATH|TAIR=locus=2084706|UniProtKB=F4IXW2	AT3G43300		ARATH|TAIR=locus=2196623|UniProtKB=Q39103	AT1G15550
	ARATH|TAIR=locus=2120362|UniProtKB=C0LGQ5	AT4G20140		ARATH|TAIR=locus=2199633|UniProtKB=Q39231	AT1G22710		ARATH|TAIR=locus=2152120|UniProtKB=Q9LU00	AT5G44650
	ARATH|EnsemblGenome=AT5G20250|UniProtKB=Q8RX87	AT5G20250		ARATH|TAIR=locus=2138048|UniProtKB=Q93WL3	AT4G25370		ARATH|TAIR=locus=2199633|UniProtKB=Q39231	AT1G22710
	ARATH|TAIR=locus=2089398|UniProtKB=Q8L9T5	AT3G16720		ARATH|TAIR=locus=2075120|UniProtKB=Q9SNB1	AT3G46670		ARATH|TAIR=locus=2138048|UniProtKB=Q93WL3	AT4G25370
	ARATH|TAIR=locus=2199762|UniProtKB=Q9SGS5	AT1G76070		ARATH|TAIR=locus=2177416|UniProtKB=P10797	AT5G38420		ARATH|TAIR=locus=2177416|UniProtKB=P10797	AT5G38420
	ARATH|EnsemblGenome=AT1G53430|UniProtKB=C0LGG8	AT1G53430		ARATH|TAIR=locus=2207016|UniProtKB=Q56Z59	AT1G72160		ARATH|TAIR=locus=2117562|UniProtKB=Q9SVZ6	AT4G25890
	ARATH|TAIR=locus=2170673|UniProtKB=Q8GZ51	AT5G62720		ARATH|TAIR=locus=2086370|UniProtKB=Q9LKA9	AT3G14960		ARATH|EnsemblGenome=AT5G28050|UniProtKB=Q94BU8	AT5G28050
	ARATH|EnsemblGenome=AT1G17060|UniProtKB=Q9SHG5	AT1G17060		ARATH|TAIR=locus=2008184|UniProtKB=Q8VYB5	AT1G48790		ARATH|EnsemblGenome=AT2G40670|UniProtKB=Q9SHC2	AT2G40670
	ARATH|TAIR=locus=2145457|UniProtKB=Q94F20	AT5G25460		ARATH|EnsemblGenome=AT2G40670|UniProtKB=Q9SHC2	AT2G40670		ARATH|TAIR=locus=2008261|UniProtKB=Q9SYD8	AT1G51360
	ARATH|TAIR=locus=2179739|UniProtKB=Q8VWQ5	AT5G26170		ARATH|EnsemblGenome=AT4G31990|UniProtKB=P46248	AT4G31990		ARATH|EnsemblGenome=AT4G31990|UniProtKB=P46248	AT4G31990
	ARATH|TAIR=locus=2005517|UniProtKB=Q42484	AT4G26090		ARATH|TAIR=locus=2027337|UniProtKB=Q9SAB1	AT1G11660		ARATH|TAIR=locus=2173093|UniProtKB=Q9FJ95	AT5G51970
	ARATH|TAIR=locus=2086295|UniProtKB=Q9FPF0	AT3G14990		ARATH|TAIR=locus=2173093|UniProtKB=Q9FJ95	AT5G51970		ARATH|TAIR=locus=2039275|UniProtKB=Q9ZQQ0	AT2G35780
	ARATH|TAIR=locus=2081895|UniProtKB=Q9SCZ4	AT3G51550		ARATH|TAIR=locus=2008261|UniProtKB=Q9SYD8	AT1G51360		ARATH|TAIR=locus=2160887|UniProtKB=Q9FIK7	AT5G47720
	ARATH|TAIR=locus=2024432|UniProtKB=F4I2N7	AT1G09970		ARATH|TAIR=locus=2039275|UniProtKB=Q9ZQQ0	AT2G35780		ARATH|TAIR=locus=2132001|UniProtKB=Q9SUG6	AT4G22150
	ARATH|TAIR=locus=2027267|UniProtKB=Q9S7M2	AT1G74950		ARATH|TAIR=locus=2132001|UniProtKB=Q9SUG6	AT4G22150		ARATH|TAIR=locus=2081041|UniProtKB=Q9SQU6	AT3G06430
	ARATH|TAIR=locus=2039969|UniProtKB=Q9ZPX9	AT2G46600		ARATH|TAIR=locus=2034670|UniProtKB=Q9C5X3	AT1G12360		ARATH|TAIR=locus=2155466|UniProtKB=Q9LTB2	AT5G49810
	ARATH|TAIR=locus=2141410|UniProtKB=Q9SYJ2	AT4G01950		ARATH|TAIR=locus=2081041|UniProtKB=Q9SQU6	AT3G06430		ARATH|TAIR=locus=2200452|UniProtKB=Q9S9N6	AT1G15980
	ARATH|TAIR=locus=2031860|UniProtKB=Q9SAF5	AT1G13210		ARATH|TAIR=locus=2120628|UniProtKB=P92980	AT4G21990		ARATH|TAIR=locus=2052464|UniProtKB=Q9SJ12	AT2G21870
	ARATH|TAIR=locus=2827800|UniProtKB=O48832	AT2G17840		ARATH|TAIR=locus=2155466|UniProtKB=Q9LTB2	AT5G49810		ARATH|TAIR=locus=2014764|UniProtKB=Q9XI84	AT1G14030
	ARATH|TAIR=locus=2205045|UniProtKB=Q9C9L4	AT1G69720		ARATH|TAIR=locus=2200452|UniProtKB=Q9S9N6	AT1G15980		ARATH|TAIR=locus=2076116|UniProtKB=Q9LIR4	AT3G23940
	ARATH|TAIR=locus=2142679|UniProtKB=Q9LZF5	AT5G03350		ARATH|TAIR=locus=2043823|UniProtKB=O48786	AT2G26710		ARATH|TAIR=locus=2139564|UniProtKB=F4JLE5	AT4G34580
	ARATH|TAIR=locus=2153899|UniProtKB=Q9LKG8	AT5G24590		ARATH|TAIR=locus=2052464|UniProtKB=Q9SJ12	AT2G21870		ARATH|TAIR=locus=2117313|UniProtKB=P54150	AT4G25130
	ARATH|TAIR=locus=2116154|UniProtKB=Q8L7W8	AT4G34260		ARATH|TAIR=locus=2014764|UniProtKB=Q9XI84	AT1G14030		ARATH|TAIR=locus=2009497|UniProtKB=Q9S7L9	AT1G22450
	ARATH|TAIR=locus=2040342|UniProtKB=P30188	AT2G41410		ARATH|TAIR=locus=2040179|UniProtKB=P52032	AT2G25080		ARATH|TAIR=locus=2013703|UniProtKB=F4I1I4	AT1G29510
	ARATH|TAIR=locus=2181082|UniProtKB=Q9LZX1	AT5G01750		ARATH|TAIR=locus=2139564|UniProtKB=F4JLE5	AT4G34580		ARATH|TAIR=locus=2059738|UniProtKB=Q9SIS7	AT2G01870
	ARATH|TAIR=locus=2020638|UniProtKB=O04536	AT1G70090		ARATH|TAIR=locus=2177719|UniProtKB=Q93Y08	AT5G64940		ARATH|TAIR=locus=2198683|UniProtKB=Q9SE37	AT1G05760
	ARATH|TAIR=locus=2161795|UniProtKB=Q9FKT0	AT5G56180		ARATH|TAIR=locus=2008813|UniProtKB=Q9CAG5	AT1G67530		ARATH|TAIR=locus=2184657|UniProtKB=Q949Y3	AT5G34850
	ARATH|TAIR=locus=2013658|UniProtKB=Q9C7N5	AT1G29660		ARATH|TAIR=locus=2009497|UniProtKB=Q9S7L9	AT1G22450		ARATH|TAIR=locus=2130295|UniProtKB=O23403	AT4G15510
	ARATH|TAIR=locus=2098740|UniProtKB=Q9SCS6	AT3G50480		ARATH|TAIR=locus=2013703|UniProtKB=F4I1I4	AT1G29510		ARATH|TAIR=locus=2180182|UniProtKB=Q9LZ99	AT5G02260
	ARATH|TAIR=locus=2081207|UniProtKB=Q9LX31	AT3G59400		ARATH|TAIR=locus=2059738|UniProtKB=Q9SIS7	AT2G01870		ARATH|TAIR=locus=2118066|UniProtKB=Q8GW78	AT4G12060
	ARATH|TAIR=locus=2045527|UniProtKB=Q5XF04	AT2G31990		ARATH|TAIR=locus=2084410|UniProtKB=P0CJ47	AT3G53750		ARATH|Gene_OrderedLocusName=At2g32520|UniProtKB=A0A1P8AZN3	AT2G32520
	ARATH|TAIR=locus=2099049|UniProtKB=Q8L4B0	AT3G58790		ARATH|TAIR=locus=2198683|UniProtKB=Q9SE37	AT1G05760		ARATH|EnsemblGenome=AT4G31420|UniProtKB=Q8H1G5	AT4G31420
	ARATH|TAIR=locus=2203766|UniProtKB=Q9FX08	AT1G47380		ARATH|TAIR=locus=2184657|UniProtKB=Q949Y3	AT5G34850		ARATH|Gene=AT5G57500|UniProtKB=Q9FKM1	AT5G57500
	ARATH|TAIR=locus=2166444|UniProtKB=Q9FIA0	AT5G05860		ARATH|EnsemblGenome=AT1G79830|UniProtKB=Q0WVL7	AT1G79830		ARATH|Gene_OrderedLocusName=At1g73750|UniProtKB=A0A1P8AWG3	AT1G73750
	ARATH|TAIR=locus=2158480|UniProtKB=Q9FH76	AT5G45340		ARATH|TAIR=locus=2092050|UniProtKB=Q6NQ93	AT3G26950		ARATH|TAIR=locus=2164381|UniProtKB=Q9FEA2	AT5G64050
	ARATH|TAIR=locus=2082239|UniProtKB=Q9C7D4	AT3G12220		ARATH|TAIR=locus=2130295|UniProtKB=O23403	AT4G15510		ARATH|TAIR=locus=2136373|UniProtKB=O48670	AT4G39220
	ARATH|TAIR=locus=2082717|UniProtKB=Q01667	AT3G54890		ARATH|TAIR=locus=2118066|UniProtKB=Q8GW78	AT4G12060		ARATH|TAIR=locus=2145377|UniProtKB=Q9LFU1	AT5G10240
	ARATH|TAIR=locus=2084329|UniProtKB=B9DFA8	AT3G06500		ARATH|TAIR=locus=2153639|UniProtKB=F4K2A1	AT5G05980		ARATH|TAIR=locus=2038756|UniProtKB=Q9ZU41	AT2G01260
	ARATH|TAIR=locus=2053978|UniProtKB=Q8VZG1	AT2G18730		ARATH|Gene_OrderedLocusName=At2g32520|UniProtKB=A0A1P8AZN3	AT2G32520		ARATH|TAIR=locus=2149259|UniProtKB=P84634	AT5G20320
	ARATH|TAIR=locus=2076191|UniProtKB=Q8LAU9	AT3G24050		ARATH|EnsemblGenome=AT4G31420|UniProtKB=Q8H1G5	AT4G31420		ARATH|TAIR=locus=2018848|UniProtKB=Q9LNR3	AT1G17420
	ARATH|TAIR=locus=505006432|UniProtKB=Q94AP0	AT4G04955		ARATH|TAIR=locus=2044988|UniProtKB=Q9S7J7	AT2G05070		ARATH|TAIR=locus=2082078|UniProtKB=Q9LY46	AT3G55990
	ARATH|TAIR=locus=2182162|UniProtKB=P59833	AT5G19250		ARATH|TAIR=locus=2039007|UniProtKB=F4IUG9	AT2G20290		ARATH|TAIR=locus=2131819|UniProtKB=Q8GYX5	AT4G25620
	ARATH|TAIR=locus=2169404|UniProtKB=Q9M5J8	AT5G06870		ARATH|TAIR=locus=2164381|UniProtKB=Q9FEA2	AT5G64050		ARATH|EnsemblGenome=AT4G32530|UniProtKB=Q9SZY7	AT4G32530
	ARATH|TAIR=locus=2094882|UniProtKB=Q9LU21	AT3G16250		ARATH|TAIR=locus=2145377|UniProtKB=Q9LFU1	AT5G10240		ARATH|TAIR=locus=2200251|UniProtKB=Q9C9X5	AT1G68110
	ARATH|TAIR=locus=2006932|UniProtKB=Q9FW44	AT1G33560		ARATH|TAIR=locus=2149259|UniProtKB=P84634	AT5G20320		ARATH|TAIR=locus=2036094|UniProtKB=Q75W54	AT1G09010
	ARATH|TAIR=locus=2140200|UniProtKB=Q3E7T8	AT4G05050		ARATH|TAIR=locus=2038756|UniProtKB=Q9ZU41	AT2G01260		ARATH|TAIR=locus=2019612|UniProtKB=Q8L518	AT1G74320
	ARATH|TAIR=locus=2019322|UniProtKB=P04778	AT1G29930		ARATH|TAIR=locus=2196376|UniProtKB=Q9C8F1	AT1G36730		ARATH|TAIR=locus=2039210|UniProtKB=Q9SJ54	AT2G35960
	ARATH|TAIR=locus=2036848|UniProtKB=O80695	AT1G61890		ARATH|TAIR=locus=2018848|UniProtKB=Q9LNR3	AT1G17420		ARATH|TAIR=locus=2079117|UniProtKB=P27521	AT3G47470
	ARATH|TAIR=locus=2202175|UniProtKB=P0C7Q8	AT1G19270		ARATH|TAIR=locus=2082078|UniProtKB=Q9LY46	AT3G55990		ARATH|TAIR=locus=2202805|UniProtKB=B9DFI7	AT1G26850
	ARATH|TAIR=locus=2156947|UniProtKB=Q9FKW4	AT5G66210		ARATH|TAIR=locus=2084878|UniProtKB=Q8GYX9	AT3G04630		ARATH|TAIR=locus=2025192|UniProtKB=P52577	AT1G75280
	ARATH|TAIR=locus=2152049|UniProtKB=Q9FHN9	AT5G65920		ARATH|TAIR=locus=2083484|UniProtKB=Q9SR43	AT3G09150		ARATH|TAIR=locus=2090414|UniProtKB=Q94CE5	AT3G22200
	ARATH|EnsemblGenome=AT4G11890|UniProtKB=Q8GY82	AT4G11890		ARATH|TAIR=locus=2036094|UniProtKB=Q75W54	AT1G09010		ARATH|TAIR=locus=2183740|UniProtKB=Q9LEV3	AT5G10860
	ARATH|TAIR=locus=2197414|UniProtKB=O04086	AT1G11050		ARATH|TAIR=locus=2200251|UniProtKB=Q9C9X5	AT1G68110		ARATH|TAIR=locus=2062683|UniProtKB=O22229	AT2G41680
	ARATH|TAIR=locus=3356119|UniProtKB=O82733	AT5G43380		ARATH|TAIR=locus=2119891|UniProtKB=Q9ZPI6	AT4G29010		ARATH|TAIR=locus=2062351|UniProtKB=O64688	AT2G34590
	ARATH|TAIR=locus=2055782|UniProtKB=Q4V3C9	AT2G15090		ARATH|TAIR=locus=2019612|UniProtKB=Q8L518	AT1G74320		ARATH|TAIR=locus=2088530|UniProtKB=Q9LVI4	AT3G17860
	ARATH|TAIR=locus=2823919|UniProtKB=Q8L9A9	AT1G11545		ARATH|TAIR=locus=2079117|UniProtKB=P27521	AT3G47470		ARATH|TAIR=locus=2037154|UniProtKB=Q94AQ9	AT1G44000
	ARATH|TAIR=locus=2084138|UniProtKB=Q9SSA5	AT3G01480		ARATH|TAIR=locus=2202805|UniProtKB=B9DFI7	AT1G26850		ARATH|TAIR=locus=2028792|UniProtKB=Q67YG7	AT1G26210
	ARATH|TAIR=locus=2147700|UniProtKB=P41916	AT5G20010		ARATH|TAIR=locus=2025192|UniProtKB=P52577	AT1G75280		ARATH|TAIR=locus=2195331|UniProtKB=O80492	AT1G09160
	ARATH|TAIR=locus=2194095|UniProtKB=Q0WQN4	AT1G18200		ARATH|TAIR=locus=2158834|UniProtKB=Q9LTX9	AT5G49910		ARATH|EnsemblGenome=ATCG00210|UniProtKB=P61039	ATCG00210
	ARATH|TAIR=locus=2093377|UniProtKB=Q9SUI7	AT3G16140		ARATH|TAIR=locus=504954701|UniProtKB=P56792	ATCG00780		ARATH|TAIR=locus=2157637|UniProtKB=Q9FH02	AT5G42270
	ARATH|TAIR=locus=2205784|UniProtKB=Q9FUS6	AT1G27130		ARATH|TAIR=locus=2155051|UniProtKB=F4JZ68	AT5G66310		ARATH|TAIR=locus=2056623|UniProtKB=Q9SCV4	AT2G28470
	ARATH|TAIR=locus=2025981|UniProtKB=Q9XIE0	AT1G59910		ARATH|TAIR=locus=2204543|UniProtKB=P93736	AT1G14610		ARATH|TAIR=locus=2173972|UniProtKB=Q8S397	AT5G55470
	ARATH|TAIR=locus=2178580|UniProtKB=Q9FIQ4	AT5G46710		ARATH|TAIR=locus=2127388|UniProtKB=Q8LG95	AT4G21190		ARATH|TAIR=locus=2042521|UniProtKB=F4IPY2	AT2G31170
	ARATH|TAIR=locus=2066311|UniProtKB=Q8GW46	AT2G26580		ARATH|TAIR=locus=2062683|UniProtKB=O22229	AT2G41680		ARATH|TAIR=locus=2122368|UniProtKB=Q6NPL0	AT4G09040
	ARATH|Gene_OrderedLocusName=At4g18253|UniProtKB=A0A1P8B6P8	AT4G18253		ARATH|TAIR=locus=2062351|UniProtKB=O64688	AT2G34590		ARATH|TAIR=locus=2083810|UniProtKB=Q8VYM4	AT3G52150
	ARATH|TAIR=locus=2041339|UniProtKB=O80719	AT2G47060		ARATH|TAIR=locus=2028792|UniProtKB=Q67YG7	AT1G26210		ARATH|TAIR=locus=2080707|UniProtKB=Q96291	AT3G11630
	ARATH|TAIR=locus=2130709|UniProtKB=Q84WT8	AT4G16500		ARATH|TAIR=locus=2037154|UniProtKB=Q94AQ9	AT1G44000		ARATH|Gene_OrderedLocusName=AtCg00330|UniProtKB=P56804	ATCG00330
	ARATH|TAIR=locus=2058754|UniProtKB=Q8VZP6	AT2G35710		ARATH|EnsemblGenome=ATCG00210|UniProtKB=P61039	ATCG00210		ARATH|TAIR=locus=2057906|UniProtKB=P25818	AT2G36830
	ARATH|TAIR=locus=2138753|UniProtKB=Q9ZPE7	AT4G08950		ARATH|TAIR=locus=2157637|UniProtKB=Q9FH02	AT5G42270		ARATH|TAIR=locus=2011344|UniProtKB=Q9SYT0	AT1G35720
	ARATH|TAIR=locus=2122980|UniProtKB=F4JT82	AT4G19520		ARATH|TAIR=locus=2056623|UniProtKB=Q9SCV4	AT2G28470		ARATH|TAIR=locus=2200665|UniProtKB=P42815	AT1G26820
	ARATH|TAIR=locus=2042148|UniProtKB=Q9SHR7	AT2G05100		ARATH|TAIR=locus=2042521|UniProtKB=F4IPY2	AT2G31170		ARATH|TAIR=locus=2130409|UniProtKB=O23342	AT4G14870
	ARATH|TAIR=locus=2114678|UniProtKB=Q9SCK6	AT3G49530		ARATH|TAIR=locus=2024902|UniProtKB=Q9LPG6	AT1G53500		ARATH|TAIR=locus=2094977|UniProtKB=Q41951	AT3G16240
	ARATH|TAIR=locus=2103212|UniProtKB=Q94CB1	AT3G10720		ARATH|TAIR=locus=2083810|UniProtKB=Q8VYM4	AT3G52150		ARATH|TAIR=locus=2099177|UniProtKB=Q93WC9	AT3G63110
	ARATH|Gene_OrderedLocusName=At1g75945|UniProtKB=A0A1P8ATP0	AT1G75945		ARATH|TAIR=locus=2080707|UniProtKB=Q96291	AT3G11630		ARATH|TAIR=locus=1005716189|UniProtKB=Q8LC12	AT4G01897
	ARATH|TAIR=locus=2207036|UniProtKB=Q9C7T7	AT1G72180		ARATH|TAIR=locus=2122368|UniProtKB=Q6NPL0	AT4G09040		ARATH|TAIR=locus=2119946|UniProtKB=Q9SZD6	AT4G29060
	ARATH|TAIR=locus=2167913|UniProtKB=Q9LVA8	AT5G62280		ARATH|Gene_OrderedLocusName=AtCg00330|UniProtKB=P56804	ATCG00330		ARATH|TAIR=locus=2005513|UniProtKB=O48782	AT2G26670
	ARATH|TAIR=locus=2195291|UniProtKB=O80482	AT1G09250		ARATH|TAIR=locus=2147820|UniProtKB=Q9SMX3	AT5G15090		ARATH|TAIR=locus=2133995|UniProtKB=O81852	AT4G19710
	ARATH|TAIR=locus=2036029|UniProtKB=Q9FR37	AT1G08980		ARATH|TAIR=locus=2057906|UniProtKB=P25818	AT2G36830		ARATH|TAIR=locus=2165462|UniProtKB=P34795	AT5G42740
	ARATH|TAIR=locus=2049552|UniProtKB=Q84M93	AT2G01450		ARATH|Gene_OrderedLocusName=At2g47070|UniProtKB=A0A1P8B267	AT2G47070		ARATH|TAIR=locus=2038992|UniProtKB=Q8RWW0	AT2G20300
	ARATH|TAIR=locus=2150803|UniProtKB=Q9FTA2	AT5G08330		ARATH|TAIR=locus=2130409|UniProtKB=O23342	AT4G14870		ARATH|TAIR=locus=2196651|UniProtKB=Q9C884	AT1G33170
	ARATH|TAIR=locus=2018209|UniProtKB=Q9C821	AT1G52290		ARATH|TAIR=locus=1005716189|UniProtKB=Q8LC12	AT4G01897		ARATH|TAIR=locus=2156789|UniProtKB=Q941L0	AT5G05170
	ARATH|TAIR=locus=2061728|UniProtKB=Q9ZQC8	AT2G37110		ARATH|TAIR=locus=2119946|UniProtKB=Q9SZD6	AT4G29060		ARATH|TAIR=locus=2134218|UniProtKB=Q94CE3	AT4G33580
	ARATH|TAIR=locus=2202180|UniProtKB=Q9LMA8	AT1G19180		ARATH|TAIR=locus=2005513|UniProtKB=O48782	AT2G26670		ARATH|TAIR=locus=2153433|UniProtKB=Q9FK23	AT5G54180
	ARATH|TAIR=locus=2013673|UniProtKB=Q9C7N2	AT1G29690		ARATH|TAIR=locus=2133995|UniProtKB=O81852	AT4G19710		ARATH|TAIR=locus=2161188|UniProtKB=Q8H1E2	AT5G58330
	ARATH|TAIR=locus=2135287|UniProtKB=Q9SCY3	AT4G39710		ARATH|TAIR=locus=2156440|UniProtKB=Q9FH18	AT5G56210		ARATH|TAIR=locus=2135580|UniProtKB=Q9SU36	AT4G12460
	ARATH|TAIR=locus=2008818|UniProtKB=O64798	AT1G67470		ARATH|TAIR=locus=2165462|UniProtKB=P34795	AT5G42740		ARATH|TAIR=locus=2060694|UniProtKB=O82390	AT2G29650
	ARATH|Gene_OrderedLocusName=At5g54710|UniProtKB=A0A1R7T3B3	AT5G54710		ARATH|TAIR=locus=2206061|UniProtKB=P16972	AT1G60950		ARATH|TAIR=locus=2200131|UniProtKB=Q9LPZ1	AT1G11430
	ARATH|TAIR=locus=2019090|UniProtKB=Q9CA75	AT1G74380		ARATH|TAIR=locus=2038992|UniProtKB=Q8RWW0	AT2G20300		ARATH|TAIR=locus=2124102|UniProtKB=C0LGQ4	AT4G18640
	ARATH|TAIR=locus=2172244|UniProtKB=Q9LV11	AT5G62670		ARATH|TAIR=locus=2156789|UniProtKB=Q941L0	AT5G05170		ARATH|TAIR=locus=2064327|UniProtKB=O04341	AT2G30540
	ARATH|TAIR=locus=2183901|UniProtKB=Q9LYV6	AT5G13200		ARATH|TAIR=locus=2196651|UniProtKB=Q9C884	AT1G33170		ARATH|TAIR=locus=2169469|UniProtKB=Q8GZ53	AT5G07000
	ARATH|TAIR=locus=2149765|UniProtKB=Q07473	AT5G01530		ARATH|TAIR=locus=2134218|UniProtKB=Q94CE3	AT4G33580		ARATH|TAIR=locus=2059385|UniProtKB=O48779	AT2G32860
	ARATH|TAIR=locus=2033010|UniProtKB=Q8VYU7	AT1G25230		ARATH|TAIR=locus=2153433|UniProtKB=Q9FK23	AT5G54180		ARATH|TAIR=locus=2135967|UniProtKB=Q9STX0	AT4G24240
	ARATH|TAIR=locus=2197669|UniProtKB=O64773	AT1G61470		ARATH|TAIR=locus=2197424|UniProtKB=Q0WVV0	AT1G10910		ARATH|TAIR=locus=2041031|UniProtKB=Q9ZW75	AT2G43200
	ARATH|TAIR=locus=2077572|UniProtKB=Q39214	AT3G07040		ARATH|TAIR=locus=2141201|UniProtKB=Q8S9L6	AT4G21410		ARATH|TAIR=locus=2064849|UniProtKB=Q949Q0	AT2G40690
	ARATH|TAIR=locus=2098363|UniProtKB=Q9SRN1	AT3G11650		ARATH|TAIR=locus=1005716725|UniProtKB=P0DI09	AT1G18020		ARATH|TAIR=locus=2155841|UniProtKB=Q93Z08	AT5G58090
	ARATH|TAIR=locus=2074572|UniProtKB=Q9FWA4	AT3G02350		ARATH|TAIR=locus=2161188|UniProtKB=Q8H1E2	AT5G58330		ARATH|TAIR=locus=2007559|UniProtKB=Q42523	AT1G03090
	ARATH|TAIR=locus=2148368|UniProtKB=Q93Y40	AT5G59420		ARATH|TAIR=locus=2135580|UniProtKB=Q9SU36	AT4G12460		ARATH|TAIR=locus=2119088|UniProtKB=Q9FEG2	AT4G21790
	ARATH|TAIR=locus=2195678|UniProtKB=O80738	AT1G60140		ARATH|TAIR=locus=2060694|UniProtKB=O82390	AT2G29650		ARATH|TAIR=locus=2076196|UniProtKB=Q9LIR8	AT3G23880
	ARATH|TAIR=locus=2047208|UniProtKB=Q9SJP2	AT2G15390		ARATH|TAIR=locus=2200131|UniProtKB=Q9LPZ1	AT1G11430		ARATH|TAIR=locus=2168912|UniProtKB=P92934	AT5G49630
	ARATH|TAIR=locus=2174814|UniProtKB=Q9FLF4	AT5G64660		ARATH|TAIR=locus=2124102|UniProtKB=C0LGQ4	AT4G18640		ARATH|Gene_OrderedLocusName=At2g01755|UniProtKB=A0A1P8AX61	AT2G01755
	ARATH|TAIR=locus=2174497|UniProtKB=Q38857	AT5G57560		ARATH|TAIR=locus=2169469|UniProtKB=Q8GZ53	AT5G07000		ARATH|TAIR=locus=2007690|UniProtKB=Q9SX68	AT1G48350
	ARATH|TAIR=locus=2156712|UniProtKB=Q9FHB7	AT5G52430		ARATH|TAIR=locus=2064327|UniProtKB=O04341	AT2G30540		ARATH|TAIR=locus=2025650|UniProtKB=O22056	AT1G08540
	ARATH|TAIR=locus=2079964|UniProtKB=Q9SVC6	AT3G52450		ARATH|EnsemblGenome=AT5G51140|UniProtKB=Q9LU60	AT5G51140		ARATH|TAIR=locus=2097380|UniProtKB=Q9M2Y6	AT3G49720
	ARATH|TAIR=locus=2031144|UniProtKB=Q6NMB7	AT1G43650		ARATH|TAIR=locus=2059385|UniProtKB=O48779	AT2G32860		ARATH|TAIR=locus=2063136|UniProtKB=Q9SIY5	AT2G40400
	ARATH|TAIR=locus=2103503|UniProtKB=Q9SCM7	AT3G57450		ARATH|TAIR=locus=2064849|UniProtKB=Q949Q0	AT2G40690		ARATH|TAIR=locus=2077982|UniProtKB=Q9SVL6	AT3G50830
	ARATH|TAIR=locus=2207350|UniProtKB=O64517	AT1G79340		ARATH|TAIR=locus=2041031|UniProtKB=Q9ZW75	AT2G43200		ARATH|TAIR=locus=2089368|UniProtKB=P42736	AT3G16770
	ARATH|TAIR=locus=2064806|UniProtKB=Q93WU8	AT2G40750		ARATH|TAIR=locus=504954603|UniProtKB=P92550	ATMG01200		ARATH|TAIR=locus=2128116|UniProtKB=Q8RWG1	AT4G31390
	ARATH|TAIR=locus=2119662|UniProtKB=O65421	AT4G21560		ARATH|TAIR=locus=2007559|UniProtKB=Q42523	AT1G03090		ARATH|TAIR=locus=2088247|UniProtKB=Q8RWN9	AT3G13930
	ARATH|TAIR=locus=2084751|UniProtKB=Q9LXK7	AT3G43270		ARATH|TAIR=locus=2119088|UniProtKB=Q9FEG2	AT4G21790		ARATH|TAIR=locus=2164590|UniProtKB=Q38932	AT5G57030
	ARATH|TAIR=locus=2134035|UniProtKB=O81864	AT4G19830		ARATH|Gene_OrderedLocusName=At2g01755|UniProtKB=A0A1P8AX61	AT2G01755		ARATH|TAIR=locus=2015489|UniProtKB=Q9LQ04	AT1G63000
	ARATH|TAIR=locus=2044335|UniProtKB=Q8LCA1	AT2G46820		ARATH|TAIR=locus=2025650|UniProtKB=O22056	AT1G08540		ARATH|TAIR=locus=2093787|UniProtKB=Q9LIB2	AT3G29320
	ARATH|TAIR=locus=2116662|UniProtKB=Q9SZ45	AT4G32060		ARATH|TAIR=locus=2007690|UniProtKB=Q9SX68	AT1G48350		ARATH|TAIR=locus=2199716|UniProtKB=O04157	AT1G22740
	ARATH|TAIR=locus=2181718|UniProtKB=Q8LDS4	AT5G02600		ARATH|TAIR=locus=2097380|UniProtKB=Q9M2Y6	AT3G49720		ARATH|TAIR=locus=2115110|UniProtKB=O23166	AT4G37200
	ARATH|TAIR=locus=2204735|UniProtKB=Q42593	AT1G77490		ARATH|TAIR=locus=2063136|UniProtKB=Q9SIY5	AT2G40400		ARATH|TAIR=locus=2005496|UniProtKB=Q96247	AT2G38120
	ARATH|Gene_OrderedLocusName=At4g01870|UniProtKB=A0A1P8B8B4	AT4G01870		ARATH|TAIR=locus=2167943|UniProtKB=Q9LVA0	AT5G62390		ARATH|TAIR=locus=2135758|UniProtKB=Q9SU17	AT4G12690
	ARATH|TAIR=locus=2089730|UniProtKB=Q9LJP4	AT3G28180		ARATH|TAIR=locus=2128116|UniProtKB=Q8RWG1	AT4G31390		ARATH|TAIR=locus=2170194|UniProtKB=P46665	AT5G06710
	ARATH|TAIR=locus=2179964|UniProtKB=O22533	AT5G04340		ARATH|TAIR=locus=2088247|UniProtKB=Q8RWN9	AT3G13930		ARATH|TAIR=locus=2171943|UniProtKB=Q9FK68	AT5G45750
	ARATH|TAIR=locus=2018299|UniProtKB=Q67XK9	AT1G04490		ARATH|TAIR=locus=2164590|UniProtKB=Q38932	AT5G57030		ARATH|TAIR=locus=2185228|UniProtKB=Q94EG6	AT5G02240
	ARATH|TAIR=locus=2154940|UniProtKB=P23321	AT5G66570		ARATH|TAIR=locus=2028987|UniProtKB=Q9C524	AT1G66430		ARATH|TAIR=locus=2057259|UniProtKB=Q9SHP0	AT2G17630
	ARATH|TAIR=locus=2025346|UniProtKB=O03983	AT1G01470		ARATH|TAIR=locus=2015489|UniProtKB=Q9LQ04	AT1G63000		ARATH|TAIR=locus=2076879|UniProtKB=Q9M876	AT3G02660
	ARATH|TAIR=locus=2061221|UniProtKB=O04203	AT2G40000		ARATH|TAIR=locus=2093787|UniProtKB=Q9LIB2	AT3G29320		ARATH|TAIR=locus=2057841|UniProtKB=P21238	AT2G28000
	ARATH|TAIR=locus=2125018|UniProtKB=O04616	AT4G01150		ARATH|TAIR=locus=2175728|UniProtKB=Q9FLY5	AT5G39500		ARATH|TAIR=locus=2038997|UniProtKB=Q93XY5	AT2G20230
	ARATH|TAIR=locus=2096707|UniProtKB=Q9SGH4	AT3G01440		ARATH|TAIR=locus=2089678|UniProtKB=Q8LPQ5	AT3G18290		ARATH|TAIR=locus=2161922|UniProtKB=O64903	AT5G63310
	ARATH|TAIR=locus=2138268|UniProtKB=Q8VZG8	AT4G08850		ARATH|TAIR=locus=2167634|UniProtKB=Q9FFH8	AT5G44100		ARATH|TAIR=locus=2075477|UniProtKB=Q8GXX7	AT3G02830
	ARATH|Gene_OrderedLocusName=At3g26910|UniProtKB=Q9LW19	AT3G26910		ARATH|TAIR=locus=2115110|UniProtKB=O23166	AT4G37200		ARATH|TAIR=locus=2119425|UniProtKB=Q8LAJ7	AT4G13640
	ARATH|TAIR=locus=2019165|UniProtKB=Q9CA67	AT1G74470		ARATH|TAIR=locus=2083133|UniProtKB=Q9SN19	AT3G49990		ARATH|TAIR=locus=2025042|UniProtKB=F4HQM3	AT1G07380
	ARATH|TAIR=locus=2088262|UniProtKB=Q9LVJ3	AT3G14050		ARATH|TAIR=locus=2005496|UniProtKB=Q96247	AT2G38120		ARATH|TAIR=locus=2141035|UniProtKB=Q94EJ6	AT4G18030
	ARATH|TAIR=locus=2005585|UniProtKB=Q8GSJ6	AT1G75690		ARATH|TAIR=locus=2135758|UniProtKB=Q9SU17	AT4G12690		ARATH|TAIR=locus=505006688|UniProtKB=Q93W88	AT5G50915
	ARATH|TAIR=locus=505006424|UniProtKB=Q1ECF1	AT4G01026		ARATH|TAIR=locus=2170194|UniProtKB=P46665	AT5G06710		ARATH|TAIR=locus=2116452|UniProtKB=Q8LEJ9	AT4G26940
	ARATH|TAIR=locus=2092286|UniProtKB=Q39228	AT3G19930		ARATH|EnsemblGenome=AT3G59410|UniProtKB=Q9LX30	AT3G59410		ARATH|TAIR=locus=2079834|UniProtKB=Q7G192	AT3G43600
	ARATH|TAIR=locus=2115415|UniProtKB=Q8GXR2	AT4G36670		ARATH|TAIR=locus=2185228|UniProtKB=Q94EG6	AT5G02240		ARATH|TAIR=locus=2180044|UniProtKB=F4JY37	AT5G18700
	ARATH|TAIR=locus=2173547|UniProtKB=Q9FME5	AT5G60950		ARATH|TAIR=locus=2184133|UniProtKB=Q9LX14	AT5G10150		ARATH|TAIR=locus=2043480|UniProtKB=O82314	AT2G25830
	ARATH|TAIR=locus=2200868|UniProtKB=Q9SY97	AT1G61520		ARATH|TAIR=locus=2157869|UniProtKB=Q9FGY9	AT5G49570		ARATH|TAIR=locus=2065069|UniProtKB=Q94K00	AT2G40150
	ARATH|EnsemblGenome=AT4G33430|UniProtKB=Q94F62	AT4G33430		ARATH|TAIR=locus=2077367|UniProtKB=Q8L7A4	AT3G07940		ARATH|TAIR=locus=2117104|UniProtKB=Q94F87	AT4G19020
	ARATH|TAIR=locus=2082767|UniProtKB=Q9SYW8	AT3G61470		ARATH|EnsemblGenome=AT1G48650|UniProtKB=F4HYJ7	AT1G48650		ARATH|TAIR=locus=2037222|UniProtKB=Q9XJ27	AT1G74970
	ARATH|TAIR=locus=2076730|UniProtKB=Q9M373	AT3G61640		ARATH|TAIR=locus=2076879|UniProtKB=Q9M876	AT3G02660		ARATH|TAIR=locus=2207145|UniProtKB=O23053	AT1G05140
	ARATH|Gene_OrderedLocusName=At3g46930|UniProtKB=A0A1I9LS70	AT3G46930		ARATH|TAIR=locus=2057841|UniProtKB=P21238	AT2G28000		ARATH|TAIR=locus=2035775|UniProtKB=Q9XI73	AT1G14150
	ARATH|TAIR=locus=2091722|UniProtKB=Q9LV48	AT3G24550		ARATH|TAIR=locus=2175503|UniProtKB=Q06850	AT5G04870		ARATH|TAIR=locus=2098921|UniProtKB=Q9M2D8	AT3G61260
	ARATH|TAIR=locus=2129306|UniProtKB=O81445	AT4G17615		ARATH|TAIR=locus=2038997|UniProtKB=Q93XY5	AT2G20230		ARATH|TAIR=locus=2015188|UniProtKB=Q9CAN8	AT1G63050
	ARATH|TAIR=locus=2054612|UniProtKB=Q9SKI2	AT2G06530		ARATH|TAIR=locus=2092266|UniProtKB=Q9LT27	AT3G19810		ARATH|EnsemblGenome=AT1G05810|UniProtKB=P19892	AT1G05810
	ARATH|TAIR=locus=2134358|UniProtKB=Q9SU86	AT4G29610		ARATH|TAIR=locus=2163976|UniProtKB=Q9FN05	AT5G63840		ARATH|TAIR=locus=2160369|UniProtKB=Q9LF80	AT5G07720
	ARATH|TAIR=locus=2075800|UniProtKB=Q9LPN5	AT3G10640		ARATH|TAIR=locus=2026212|UniProtKB=Q9SI75	AT1G62750		ARATH|TAIR=locus=2092682|UniProtKB=Q9LV32	AT3G18090
	ARATH|TAIR=locus=2206255|UniProtKB=Q9C5Q9	AT1G65390		ARATH|TAIR=locus=2175851|UniProtKB=F4K0E8	AT5G60600		ARATH|TAIR=locus=2032800|UniProtKB=Q24JL3	AT1G16460
	ARATH|TAIR=locus=2117818|UniProtKB=Q9S831	AT4G28750		ARATH|TAIR=locus=2161922|UniProtKB=O64903	AT5G63310		ARATH|TAIR=locus=2204420|UniProtKB=Q94CH8	AT1G75880
	ARATH|TAIR=locus=2075502|UniProtKB=Q9M8T0	AT3G02880		ARATH|TAIR=locus=2075477|UniProtKB=Q8GXX7	AT3G02830		ARATH|TAIR=locus=2009430|UniProtKB=Q9FVS1	AT1G57790
	ARATH|TAIR=locus=2091201|UniProtKB=Q9SSW2	AT3G19580		ARATH|TAIR=locus=2119425|UniProtKB=Q8LAJ7	AT4G13640		ARATH|TAIR=locus=2076259|UniProtKB=Q9SS44	AT3G10330
	ARATH|TAIR=locus=2081625|UniProtKB=Q9LZJ3	AT3G62720		ARATH|TAIR=locus=2025042|UniProtKB=F4HQM3	AT1G07380		ARATH|TAIR=locus=2120362|UniProtKB=C0LGQ5	AT4G20140
	ARATH|TAIR=locus=2052372|UniProtKB=Q9SJH0	AT2G42870		ARATH|TAIR=locus=2141035|UniProtKB=Q94EJ6	AT4G18030		ARATH|TAIR=locus=2041369|UniProtKB=Q8L5W8	AT2G46970
	ARATH|TAIR=locus=2138014|UniProtKB=Q9STJ8	AT4G25390		ARATH|TAIR=locus=505006688|UniProtKB=Q93W88	AT5G50915		ARATH|TAIR=locus=2122098|UniProtKB=Q8LFC0	AT4G35260
	ARATH|EnsemblGenome=AT4G33050|UniProtKB=O82645	AT4G33050		ARATH|TAIR=locus=2089075|UniProtKB=Q8H1E8	AT3G17310		ARATH|TAIR=locus=2120745|UniProtKB=Q84RQ7	AT4G25910
	ARATH|TAIR=locus=2166870|UniProtKB=Q0WPR4	AT5G23210		ARATH|TAIR=locus=2116452|UniProtKB=Q8LEJ9	AT4G26940		ARATH|TAIR=locus=2010479|UniProtKB=Q9C7F7	AT1G27950
	ARATH|TAIR=locus=2121373|UniProtKB=Q93YW5	AT4G28400		ARATH|TAIR=locus=2079834|UniProtKB=Q7G192	AT3G43600		ARATH|TAIR=locus=2091762|UniProtKB=Q9LV52	AT3G24520
	ARATH|TAIR=locus=2082068|UniProtKB=Q93ZS9	AT3G55980		ARATH|TAIR=locus=2182270|UniProtKB=Q9LXV3	AT5G12860		ARATH|EnsemblGenome=AT5G53490|UniProtKB=P81760	AT5G53490
	ARATH|TAIR=locus=2133529|UniProtKB=Q9M0T3	AT4G08470		ARATH|TAIR=locus=2180044|UniProtKB=F4JY37	AT5G18700		ARATH|TAIR=locus=2085770|UniProtKB=Q9LJU7	AT3G20500
	ARATH|TAIR=locus=2146965|UniProtKB=Q501E6	AT5G25250		ARATH|TAIR=locus=2065069|UniProtKB=Q94K00	AT2G40150		ARATH|TAIR=locus=2174378|UniProtKB=Q9FJM5	AT5G57890
	ARATH|TAIR=locus=2138386|UniProtKB=P0CH33	AT4G05050		ARATH|TAIR=locus=2043480|UniProtKB=O82314	AT2G25830		ARATH|TAIR=locus=2200873|UniProtKB=P22738	AT1G61580
	ARATH|TAIR=locus=2034428|UniProtKB=Q96528	AT1G20630		ARATH|TAIR=locus=2154583|UniProtKB=F4KGE8	AT5G58960		ARATH|TAIR=locus=2089984|UniProtKB=Q9LK61	AT3G13120
	ARATH|TAIR=locus=2158586|UniProtKB=Q9FJX5	AT5G67480		ARATH|TAIR=locus=2051384|UniProtKB=Q9ZWT1	AT2G20860		ARATH|TAIR=locus=2201971|UniProtKB=A8MRX0	AT1G12140
	ARATH|TAIR=locus=2121621|UniProtKB=Q9C5S9	AT4G23140		ARATH|TAIR=locus=2013079|UniProtKB=Q9FXH1	AT1G19720		ARATH|TAIR=locus=2139539|UniProtKB=O65902	AT4G34490
	ARATH|TAIR=locus=1009023365|UniProtKB=Q8RY74	AT4G18205		ARATH|TAIR=locus=2117104|UniProtKB=Q94F87	AT4G19020		ARATH|TAIR=locus=2177502|UniProtKB=Q9FK29	AT5G50430
	ARATH|TAIR=locus=2030948|UniProtKB=P0DI08	AT1G18020,AT1G17990		ARATH|TAIR=locus=2086834|UniProtKB=Q9LII8	AT3G27960		ARATH|TAIR=locus=2170673|UniProtKB=Q8GZ51	AT5G62720
	ARATH|TAIR=locus=2027196|UniProtKB=Q8L4Y2	AT1G75020		ARATH|TAIR=locus=2037222|UniProtKB=Q9XJ27	AT1G74970		ARATH|TAIR=locus=2040686|UniProtKB=O80932	AT2G37640
	ARATH|TAIR=locus=2050987|UniProtKB=O22808	AT2G33580		ARATH|TAIR=locus=2207145|UniProtKB=O23053	AT1G05140		ARATH|TAIR=locus=2012393|UniProtKB=Q9S7Y1	AT1G68810
	ARATH|TAIR=locus=2171514|UniProtKB=O80338	AT5G47220		ARATH|TAIR=locus=2035775|UniProtKB=Q9XI73	AT1G14150		ARATH|TAIR=locus=2175831|UniProtKB=Q9FF53	AT5G60660
	ARATH|Gene_OrderedLocusName=At5g25440|UniProtKB=A0A1P8BAW1	AT5G25440		ARATH|TAIR=locus=2197359|UniProtKB=Q9SMX5	AT1G10870		ARATH|EnsemblGenome=AT5G55230|UniProtKB=Q9FLP0	AT5G55230
	ARATH|TAIR=locus=2116204|UniProtKB=C6KIE6	AT4G34390		ARATH|TAIR=locus=2098921|UniProtKB=Q9M2D8	AT3G61260		ARATH|TAIR=locus=2034476|UniProtKB=Q93VK5	AT1G31800
	ARATH|TAIR=locus=2162459|UniProtKB=Q9FNJ8	AT5G22630		ARATH|TAIR=locus=2015188|UniProtKB=Q9CAN8	AT1G63050		ARATH|TAIR=locus=2145457|UniProtKB=Q94F20	AT5G25460
	ARATH|TAIR=locus=2019195|UniProtKB=Q6NMQ7	AT1G74670		ARATH|TAIR=locus=2013031|UniProtKB=Q8H0Z6	AT1G71710		ARATH|TAIR=locus=2065649|UniProtKB=B9DFK5	AT2G37860
	ARATH|Gene_OrderedLocusName=At1g63740|UniProtKB=Q9CAD9	AT1G63740		ARATH|EnsemblGenome=AT1G05810|UniProtKB=P19892	AT1G05810		ARATH|TAIR=locus=2018442|UniProtKB=Q9FWS4	AT1G75350
	ARATH|TAIR=locus=2014784|UniProtKB=Q9XI91	AT1G13950		ARATH|TAIR=locus=2160369|UniProtKB=Q9LF80	AT5G07720		ARATH|TAIR=locus=2168601|UniProtKB=Q56Y42	AT5G53580
	ARATH|TAIR=locus=2173373|UniProtKB=P47924	AT5G64300		ARATH|TAIR=locus=2092682|UniProtKB=Q9LV32	AT3G18090		ARATH|TAIR=locus=2053962|UniProtKB=Q56XQ0	AT2G18630
	ARATH|TAIR=locus=2823671|UniProtKB=Q9MBA1	AT1G44446		ARATH|TAIR=locus=2032800|UniProtKB=Q24JL3	AT1G16460		ARATH|Gene_OrderedLocusName=At5g38660|UniProtKB=A0A219HZL6	AT5G38660
	ARATH|TAIR=locus=2039757|UniProtKB=O48813	AT2G39650		ARATH|TAIR=locus=2207001|UniProtKB=Q56WK6	AT1G72150		ARATH|TAIR=locus=2026997|UniProtKB=Q8L9J7	AT1G21460
	ARATH|TAIR=locus=2165981|UniProtKB=Q9ASS4	AT5G48380		ARATH|TAIR=locus=2009430|UniProtKB=Q9FVS1	AT1G57790		ARATH|TAIR=locus=2193844|UniProtKB=Q94BS2	AT1G55480
	ARATH|TAIR=locus=2102539|UniProtKB=Q9LY00	AT3G56400		ARATH|TAIR=locus=2016605|UniProtKB=P42804	AT1G58290		ARATH|TAIR=locus=2025401|UniProtKB=Q8GUH2	AT1G01500
	ARATH|TAIR=locus=2014164|UniProtKB=Q9LE73	AT1G18300		ARATH|TAIR=locus=2076259|UniProtKB=Q9SS44	AT3G10330		ARATH|TAIR=locus=2079006|UniProtKB=Q9M047	AT3G55770
	ARATH|TAIR=locus=2156186|UniProtKB=Q941L3	AT5G61900		ARATH|TAIR=locus=2120362|UniProtKB=C0LGQ5	AT4G20140		ARATH|TAIR=locus=1006230021|UniProtKB=Q6ID73	AT2G26695
	ARATH|TAIR=locus=2197439|UniProtKB=O23693	AT1G11000		ARATH|TAIR=locus=2041369|UniProtKB=Q8L5W8	AT2G46970		ARATH|TAIR=locus=2124603|UniProtKB=Q0WNP3	AT4G18520
	ARATH|TAIR=locus=2028466|UniProtKB=Q9M9A8	AT1G49050		ARATH|TAIR=locus=2126679|UniProtKB=F4JR57	AT4G31000		ARATH|TAIR=locus=2085577|UniProtKB=Q9M1G4	AT3G45430
	ARATH|TAIR=locus=2057212|UniProtKB=Q8S8P5	AT2G38470		ARATH|TAIR=locus=2122098|UniProtKB=Q8LFC0	AT4G35260		ARATH|TAIR=locus=2141410|UniProtKB=Q9SYJ2	AT4G01950
	ARATH|TAIR=locus=2131759|UniProtKB=O81831	AT4G27280		ARATH|TAIR=locus=2120745|UniProtKB=Q84RQ7	AT4G25910		ARATH|TAIR=locus=2056033|UniProtKB=O80963	AT2G39180
	ARATH|TAIR=locus=2032467|UniProtKB=Q5XF51	AT1G24140		ARATH|EnsemblGenome=AT5G20250|UniProtKB=Q8RX87	AT5G20250		ARATH|TAIR=locus=2011711|UniProtKB=Q9S720	AT1G76450
	ARATH|TAIR=locus=2138091|UniProtKB=Q9T0A4	AT4G23890		ARATH|TAIR=locus=2010479|UniProtKB=Q9C7F7	AT1G27950		ARATH|TAIR=locus=2827800|UniProtKB=O48832	AT2G17840
	ARATH|TAIR=locus=2056675|UniProtKB=O80605	AT2G02860		ARATH|TAIR=locus=2091762|UniProtKB=Q9LV52	AT3G24520		ARATH|TAIR=locus=2045750|UniProtKB=Q9SJV5	AT2G01110
	ARATH|TAIR=locus=2020502|UniProtKB=Q9S7N7	AT1G55670		ARATH|EnsemblGenome=AT5G53490|UniProtKB=P81760	AT5G53490		ARATH|TAIR=locus=1005716320|UniProtKB=P58728	AT4G14342
	ARATH|TAIR=locus=2159426|UniProtKB=Q9S7P9	AT5G61210		ARATH|TAIR=locus=2139394|UniProtKB=Q9ZT96	AT4G02990		ARATH|TAIR=locus=2153899|UniProtKB=Q9LKG8	AT5G24590
	ARATH|TAIR=locus=2097608|UniProtKB=Q9XF88	AT3G08940		ARATH|TAIR=locus=2085770|UniProtKB=Q9LJU7	AT3G20500		ARATH|TAIR=locus=2005497|UniProtKB=P54967	AT2G43360
	ARATH|TAIR=locus=2025931|UniProtKB=Q9XIE2	AT1G59870		ARATH|TAIR=locus=2174378|UniProtKB=Q9FJM5	AT5G57890		ARATH|TAIR=locus=2089373|UniProtKB=Q9LUR3	AT3G16700
	ARATH|TAIR=locus=2085725|UniProtKB=O48915	AT3G20600		ARATH|TAIR=locus=2089984|UniProtKB=Q9LK61	AT3G13120		ARATH|TAIR=locus=2116154|UniProtKB=Q8L7W8	AT4G34260
	ARATH|TAIR=locus=2085425|UniProtKB=Q9M2K4	AT3G58120		ARATH|TAIR=locus=2074855|UniProtKB=Q94LW7	AT3G50240		ARATH|TAIR=locus=2013835|UniProtKB=Q9C8D6	AT1G66100
	ARATH|TAIR=locus=2023870|UniProtKB=Q9LMX4	AT1G13750		ARATH|TAIR=locus=2139539|UniProtKB=O65902	AT4G34490		ARATH|TAIR=locus=2173907|UniProtKB=Q6NKU9	AT5G55510
	ARATH|TAIR=locus=2185450|UniProtKB=Q9LER3	AT5G14730		ARATH|TAIR=locus=2177502|UniProtKB=Q9FK29	AT5G50430		ARATH|TAIR=locus=2026780|UniProtKB=P0DH91	AT1G70490
	ARATH|TAIR=locus=2171107|UniProtKB=Q39152	AT5G22500		ARATH|TAIR=locus=2020342|UniProtKB=Q8LE98	AT1G17140		ARATH|TAIR=locus=2116997|UniProtKB=O82597	AT4G01480
	ARATH|TAIR=locus=2051516|UniProtKB=Q9FUP0	AT2G06050		ARATH|TAIR=locus=2084435|UniProtKB=Q7DMA9	AT3G54010		ARATH|TAIR=locus=1005716171|UniProtKB=Q84VQ4	AT5G21430
	ARATH|TAIR=locus=2178803|UniProtKB=Q39032	AT5G58670		ARATH|EnsemblGenome=AT5G55230|UniProtKB=Q9FLP0	AT5G55230		ARATH|TAIR=locus=2099182|UniProtKB=Q9LYC6	AT3G62950
	ARATH|TAIR=locus=2196800|UniProtKB=Q8RX77	AT1G69870		ARATH|TAIR=locus=2034476|UniProtKB=Q93VK5	AT1G31800		ARATH|TAIR=locus=2181082|UniProtKB=Q9LZX1	AT5G01750
	ARATH|TAIR=locus=2151992|UniProtKB=Q9LTC0	AT5G47070		ARATH|TAIR=locus=2145457|UniProtKB=Q94F20	AT5G25460		ARATH|TAIR=locus=2828415|UniProtKB=Q8VY52	AT2G28605
	ARATH|TAIR=locus=2134603|UniProtKB=O23081	AT4G00970		ARATH|TAIR=locus=2065649|UniProtKB=B9DFK5	AT2G37860		ARATH|TAIR=locus=2140508|UniProtKB=Q940H7	AT4G09900
	ARATH|TAIR=locus=2035609|UniProtKB=Q39204	AT1G32640		ARATH|TAIR=locus=2045452|UniProtKB=Q9SL03	AT2G31960		ARATH|TAIR=locus=2130883|UniProtKB=Q41975	AT4G17340
	ARATH|TAIR=locus=2025406|UniProtKB=Q9LMM6	AT1G01550		ARATH|TAIR=locus=2170184|UniProtKB=Q9FG35	AT5G06700		ARATH|TAIR=locus=2156862|UniProtKB=Q9FKY3	AT5G65990
	ARATH|TAIR=locus=2167664|UniProtKB=Q9FFH6	AT5G44130		ARATH|TAIR=locus=2018442|UniProtKB=Q9FWS4	AT1G75350		ARATH|TAIR=locus=2158849|UniProtKB=Q93W20	AT5G49940
	ARATH|TAIR=locus=2087901|UniProtKB=Q8H0U5	AT3G18890		ARATH|TAIR=locus=2168601|UniProtKB=Q56Y42	AT5G53580		ARATH|TAIR=locus=2092517|UniProtKB=Q8GYH8	AT3G12520
	ARATH|EnsemblGenome=AT1G53730|UniProtKB=Q9C8M9	AT1G53730		ARATH|Gene_OrderedLocusName=At5g38660|UniProtKB=A0A219HZL6	AT5G38660		ARATH|TAIR=locus=2099520|UniProtKB=Q66GP9	AT3G47450
	ARATH|TAIR=locus=2090649|UniProtKB=Q9LT69	AT3G19480		ARATH|TAIR=locus=2094138|UniProtKB=Q9LJL3	AT3G19170		ARATH|TAIR=locus=2161795|UniProtKB=Q9FKT0	AT5G56180
	ARATH|TAIR=locus=2079102|UniProtKB=Q9SN74	AT3G47640		ARATH|TAIR=locus=2026465|UniProtKB=F4I0K2	AT1G69200		ARATH|TAIR=locus=2013658|UniProtKB=Q9C7N5	AT1G29660
	ARATH|TAIR=locus=2032130|UniProtKB=Q9C9Q8	AT1G78240		ARATH|TAIR=locus=2081895|UniProtKB=Q9SCZ4	AT3G51550		ARATH|TAIR=locus=2099222|UniProtKB=Q9LYA9	AT3G63140
	ARATH|TAIR=locus=2125239|UniProtKB=Q9SV15	AT4G31550		ARATH|EnsemblGenome=AT1G80410|UniProtKB=Q8VZM1	AT1G80410		ARATH|TAIR=locus=505006101|UniProtKB=Q9ZVZ9	AT1G05385
	ARATH|TAIR=locus=2085974|UniProtKB=Q9LS01	AT3G25780		ARATH|TAIR=locus=2193844|UniProtKB=Q94BS2	AT1G55480		ARATH|TAIR=locus=2058729|UniProtKB=Q9ZQN8	AT2G35650
	ARATH|TAIR=locus=2029002|UniProtKB=Q9C710	AT1G66500		ARATH|TAIR=locus=2084701|UniProtKB=Q8LNZ2	AT3G43210		ARATH|TAIR=locus=2115075|UniProtKB=O23155	AT4G37330
	ARATH|TAIR=locus=2039002|UniProtKB=Q7XJ98	AT2G20370		ARATH|EnsemblGenome=AT1G09420|UniProtKB=Q93ZW0	AT1G09420		ARATH|TAIR=locus=2060121|UniProtKB=P38605	AT2G07050
	ARATH|EnsemblGenome=AT1G76680|UniProtKB=Q8LAH7	AT1G76680		ARATH|TAIR=locus=2165986|UniProtKB=Q1H5E9	AT5G48470		ARATH|TAIR=locus=2010424|UniProtKB=Q9C7G1	AT1G27910
	ARATH|TAIR=locus=2142788|UniProtKB=Q39017	AT5G07920		ARATH|TAIR=locus=2052871|UniProtKB=O80856	AT2G30910		ARATH|TAIR=locus=2183906|UniProtKB=Q9LYU7	AT5G13290
	ARATH|TAIR=locus=2089270|UniProtKB=Q940M4	AT3G13050		ARATH|TAIR=locus=1006230021|UniProtKB=Q6ID73	AT2G26695		ARATH|TAIR=locus=2827068|UniProtKB=F4HVY0	AT1G02205
	ARATH|TAIR=locus=2133229|UniProtKB=O81292	AT4G02410		ARATH|TAIR=locus=2143151|UniProtKB=Q9LFW3	AT5G15630		ARATH|TAIR=locus=2089358|UniProtKB=Q940B8	AT3G16630
	ARATH|TAIR=locus=2032532|UniProtKB=Q9SGN6	AT1G28380		ARATH|TAIR=locus=2124603|UniProtKB=Q0WNP3	AT4G18520		ARATH|TAIR=locus=2203766|UniProtKB=Q9FX08	AT1G47380
	ARATH|TAIR=locus=2202054|UniProtKB=Q9SXB8	AT1G11330		ARATH|TAIR=locus=2010871|UniProtKB=O24629	AT1G64860		ARATH|TAIR=locus=2033148|UniProtKB=Q9M9Y9	AT1G06830
	ARATH|TAIR=locus=504956335|UniProtKB=Q9C598	AT5G08790		ARATH|TAIR=locus=2085577|UniProtKB=Q9M1G4	AT3G45430		ARATH|TAIR=locus=2166444|UniProtKB=Q9FIA0	AT5G05860
	ARATH|TAIR=locus=2053888|UniProtKB=O22757	AT2G17480		ARATH|TAIR=locus=2056033|UniProtKB=O80963	AT2G39180		ARATH|TAIR=locus=2158480|UniProtKB=Q9FH76	AT5G45340
	ARATH|TAIR=locus=2124044|UniProtKB=P21218	AT4G27440		ARATH|TAIR=locus=2141410|UniProtKB=Q9SYJ2	AT4G01950		ARATH|TAIR=locus=2170328|UniProtKB=Q9FKP0	AT5G17870
	ARATH|TAIR=locus=2194564|UniProtKB=Q9XIJ5	AT1G10560		ARATH|TAIR=locus=2011711|UniProtKB=Q9S720	AT1G76450		ARATH|TAIR=locus=2084329|UniProtKB=B9DFA8	AT3G06500
	ARATH|TAIR=locus=2095715|UniProtKB=Q9LXM2	AT3G44260		ARATH|TAIR=locus=2827800|UniProtKB=O48832	AT2G17840		ARATH|TAIR=locus=2082717|UniProtKB=Q01667	AT3G54890
	ARATH|TAIR=locus=2032500|UniProtKB=Q9C5I3	AT1G28370		ARATH|TAIR=locus=2045750|UniProtKB=Q9SJV5	AT2G01110		ARATH|TAIR=locus=2052851|UniProtKB=P46643	AT2G30970
	ARATH|TAIR=locus=2031103|UniProtKB=Q9MA79	AT1G43670		ARATH|TAIR=locus=2024912|UniProtKB=Q93XX4	AT1G53590		ARATH|TAIR=locus=2049572|UniProtKB=Q9ZVE7	AT2G01590
	ARATH|TAIR=locus=2827696|UniProtKB=P93032	AT2G17130		ARATH|TAIR=locus=2005497|UniProtKB=P54967	AT2G43360		ARATH|TAIR=locus=505006432|UniProtKB=Q94AP0	AT4G04955
	ARATH|TAIR=locus=2030215|UniProtKB=Q9FNX8	AT1G72520		ARATH|TAIR=locus=2116154|UniProtKB=Q8L7W8	AT4G34260		ARATH|Gene_OrderedLocusName=At4g00520|UniProtKB=F4JHC9	AT4G00520
	ARATH|TAIR=locus=2204340|UniProtKB=Q8RWL2	AT1G76040		ARATH|TAIR=locus=2013835|UniProtKB=Q9C8D6	AT1G66100		ARATH|TAIR=locus=2203231|UniProtKB=Q0WPN0	AT1G77680
	ARATH|TAIR=locus=504955417|UniProtKB=Q7PC82	AT4G15233		ARATH|TAIR=locus=2173907|UniProtKB=Q6NKU9	AT5G55510		ARATH|TAIR=locus=2037518|UniProtKB=Q9ZV88	AT1G78700
	ARATH|TAIR=locus=2075392|UniProtKB=Q9M8S8	AT3G02870		ARATH|TAIR=locus=2139310|UniProtKB=Q0WPJ7	AT4G03000		ARATH|TAIR=locus=2049470|UniProtKB=O82782	AT2G36230
	ARATH|TAIR=locus=2201836|UniProtKB=Q949Q5	AT1G08380		ARATH|TAIR=locus=1005716171|UniProtKB=Q84VQ4	AT5G21430		ARATH|TAIR=locus=2126993|UniProtKB=Q96287	AT4G00720
	ARATH|TAIR=locus=2097855|UniProtKB=Q9SU72	AT3G48090		ARATH|TAIR=locus=2063009|UniProtKB=Q38884	AT2G46280		ARATH|TAIR=locus=2176446|UniProtKB=Q9LSW8	AT5G43430
	ARATH|TAIR=locus=2043298|UniProtKB=Q96266	AT2G47730		ARATH|TAIR=locus=2099182|UniProtKB=Q9LYC6	AT3G62950		ARATH|TAIR=locus=2103528|UniProtKB=Q9SCL7	AT3G57560
	ARATH|TAIR=locus=2084455|UniProtKB=Q9M325	AT3G54020		ARATH|TAIR=locus=2181082|UniProtKB=Q9LZX1	AT5G01750		ARATH|TAIR=locus=2054401|UniProtKB=O81644	AT2G41740
	ARATH|TAIR=locus=2075427|UniProtKB=Q9M8U1	AT3G03000		ARATH|TAIR=locus=2828415|UniProtKB=Q8VY52	AT2G28605		ARATH|TAIR=locus=2119201|UniProtKB=Q941D6	AT4G33470
	ARATH|TAIR=locus=2097700|UniProtKB=Q9M9M4	AT3G03050		ARATH|TAIR=locus=2156862|UniProtKB=Q9FKY3	AT5G65990		ARATH|TAIR=locus=2094882|UniProtKB=Q9LU21	AT3G16250
	ARATH|TAIR=locus=2206885|UniProtKB=Q9FX43	AT1G73500		ARATH|TAIR=locus=2158849|UniProtKB=Q93W20	AT5G49940		ARATH|TAIR=locus=2034700|UniProtKB=Q9LD83	AT1G12480
	ARATH|TAIR=locus=2095188|UniProtKB=Q9LK43	AT3G23750		ARATH|TAIR=locus=2092517|UniProtKB=Q8GYH8	AT3G12520		ARATH|TAIR=locus=2012320|UniProtKB=O80518	AT1G09350
	ARATH|EnsemblGenome=AT5G66640|UniProtKB=Q9LVR6	AT5G66640		ARATH|TAIR=locus=2040706|UniProtKB=Q38899	AT2G37560		ARATH|TAIR=locus=2131929|UniProtKB=Q94B52	AT4G30690
	ARATH|Gene_OrderedLocusName=At4g38550|UniProtKB=A0A1P8B5D8	AT4G38550		ARATH|TAIR=locus=2099520|UniProtKB=Q66GP9	AT3G47450		ARATH|TAIR=locus=2087620|UniProtKB=Q9LJZ5	AT3G20060
	ARATH|TAIR=locus=2007519|UniProtKB=Q9SA56	AT1G03130		ARATH|TAIR=locus=2013658|UniProtKB=Q9C7N5	AT1G29660		ARATH|TAIR=locus=2137792|UniProtKB=Q94A65	AT4G27700
	ARATH|TAIR=locus=2077617|UniProtKB=Q9M910	AT3G06890		ARATH|TAIR=locus=505006101|UniProtKB=Q9ZVZ9	AT1G05385		ARATH|TAIR=locus=2158906|UniProtKB=Q8RWM7	AT5G36120
	ARATH|TAIR=locus=2007342|UniProtKB=Q9FE68	AT1G07240		ARATH|TAIR=locus=2099222|UniProtKB=Q9LYA9	AT3G63140		ARATH|TAIR=locus=2172154|UniProtKB=P92959	AT5G54600
	ARATH|TAIR=locus=2200575|UniProtKB=Q6R8G3	AT1G26730		ARATH|TAIR=locus=2010424|UniProtKB=Q9C7G1	AT1G27910		ARATH|TAIR=locus=2019322|UniProtKB=P04778	AT1G29930
	ARATH|TAIR=locus=2031366|UniProtKB=Q9C8T9	AT1G63350		ARATH|TAIR=locus=2060121|UniProtKB=P38605	AT2G07050		ARATH|TAIR=locus=2036848|UniProtKB=O80695	AT1G61890
	ARATH|TAIR=locus=2079787|UniProtKB=Q9MA62	AT3G05490		ARATH|TAIR=locus=2058729|UniProtKB=Q9ZQN8	AT2G35650		ARATH|TAIR=locus=2100681|UniProtKB=P82538	AT3G55330
	ARATH|TAIR=locus=2080225|UniProtKB=P25851	AT3G54050		ARATH|TAIR=locus=2081207|UniProtKB=Q9LX31	AT3G59400		ARATH|TAIR=locus=2020427|UniProtKB=Q9SHI1	AT1G17220
	ARATH|TAIR=locus=2144226|UniProtKB=P46644	AT5G11520		ARATH|TAIR=locus=2089358|UniProtKB=Q940B8	AT3G16630		ARATH|TAIR=locus=2077229|UniProtKB=Q9M1X2	AT3G63170
	ARATH|TAIR=locus=2034392|UniProtKB=Q84P21	AT1G20510		ARATH|TAIR=locus=2203766|UniProtKB=Q9FX08	AT1G47380		ARATH|TAIR=locus=2033802|UniProtKB=Q9LQL0	AT1G32470
	ARATH|Gene_OrderedLocusName=At4g13345|UniProtKB=A0A1P8B544	AT4G13345		ARATH|TAIR=locus=2166444|UniProtKB=Q9FIA0	AT5G05860		ARATH|TAIR=locus=2156947|UniProtKB=Q9FKW4	AT5G66210
	ARATH|TAIR=locus=2052826|UniProtKB=P42761	AT2G30870		ARATH|TAIR=locus=2158480|UniProtKB=Q9FH76	AT5G45340		ARATH|TAIR=locus=2197414|UniProtKB=O04086	AT1G11050
	ARATH|TAIR=locus=2175019|UniProtKB=Q9FKZ1	AT5G66900		ARATH|TAIR=locus=2170328|UniProtKB=Q9FKP0	AT5G17870		ARATH|TAIR=locus=2007467|UniProtKB=Q9LMK7	AT1G07140
	ARATH|TAIR=locus=2094098|UniProtKB=Q0WW84	AT3G19130		ARATH|TAIR=locus=2082717|UniProtKB=Q01667	AT3G54890		ARATH|EnsemblGenome=AT1G69530|UniProtKB=Q9C554	AT1G69530
	ARATH|TAIR=locus=2151591|UniProtKB=Q9FKG1	AT5G61600		ARATH|TAIR=locus=2084329|UniProtKB=B9DFA8	AT3G06500		ARATH|TAIR=locus=2030111|UniProtKB=Q9SRE0	AT1G76730
	ARATH|TAIR=locus=2133044|UniProtKB=Q9SUC6	AT4G20860		ARATH|TAIR=locus=2052851|UniProtKB=P46643	AT2G30970		ARATH|TAIR=locus=2168494|UniProtKB=Q0WWW9	AT5G59250
	ARATH|TAIR=locus=2181047|UniProtKB=P92937	AT5G01810		ARATH|TAIR=locus=2049572|UniProtKB=Q9ZVE7	AT2G01590		ARATH|TAIR=locus=2162449|UniProtKB=Q9FNJ9	AT5G22620
	ARATH|TAIR=locus=2176307|UniProtKB=Q9FMS6	AT5G22250		ARATH|TAIR=locus=2052469|UniProtKB=Q9SJ20	AT2G21790		ARATH|TAIR=locus=2052479|UniProtKB=Q9SJ11	AT2G21880
	ARATH|TAIR=locus=2151953|UniProtKB=Q9FIA1	AT5G55050		ARATH|TAIR=locus=505006432|UniProtKB=Q94AP0	AT4G04955		ARATH|TAIR=locus=2084339|UniProtKB=Q9C8Z9	AT3G06590
	ARATH|TAIR=locus=2139519|UniProtKB=Q9M069	AT4G34480		ARATH|Gene_OrderedLocusName=At4g00520|UniProtKB=F4JHC9	AT4G00520		ARATH|TAIR=locus=2204564|UniProtKB=Q9SA72	AT1G30570
	ARATH|TAIR=locus=2097628|UniProtKB=Q9SR92	AT3G08920		ARATH|TAIR=locus=2203231|UniProtKB=Q0WPN0	AT1G77680		ARATH|TAIR=locus=2055782|UniProtKB=Q4V3C9	AT2G15090
	ARATH|TAIR=locus=2171825|UniProtKB=O65201	AT5G65110		ARATH|TAIR=locus=2037518|UniProtKB=Q9ZV88	AT1G78700		ARATH|TAIR=locus=2179919|UniProtKB=Q8GTR4	AT5G04360
	ARATH|TAIR=locus=2010060|UniProtKB=Q9C508	AT1G57990		ARATH|TAIR=locus=2183003|UniProtKB=Q9FEE2	AT5G18580		ARATH|TAIR=locus=505006477|UniProtKB=F4JLP5	AT4G16155
	ARATH|TAIR=locus=2053776|UniProtKB=Q9SLC4	AT2G42350		ARATH|TAIR=locus=2174448|UniProtKB=Q8RWS9	AT5G57940		ARATH|TAIR=locus=504954638|UniProtKB=P56760	ATCG00140
	ARATH|TAIR=locus=2156814|UniProtKB=Q9FHK9	AT5G05140		ARATH|TAIR=locus=2049470|UniProtKB=O82782	AT2G36230		ARATH|TAIR=locus=2084138|UniProtKB=Q9SSA5	AT3G01480
	ARATH|EnsemblGenome=AT4G23230|UniProtKB=Q8W4G6	AT4G23230		ARATH|TAIR=locus=2143241|UniProtKB=Q9LFU8	AT5G15780		ARATH|TAIR=locus=2123767|UniProtKB=Q7FRS8	AT4G33000
	ARATH|TAIR=locus=2019873|UniProtKB=Q84VZ1	AT1G79790		ARATH|TAIR=locus=2126993|UniProtKB=Q96287	AT4G00720		ARATH|TAIR=locus=2141060|UniProtKB=Q8H100	AT4G17890
	ARATH|TAIR=locus=2169697|UniProtKB=Q9FFF6	AT5G05600		ARATH|TAIR=locus=2176446|UniProtKB=Q9LSW8	AT5G43430		ARATH|TAIR=locus=2177063|UniProtKB=Q945Q1	AT5G12140
	ARATH|TAIR=locus=2103498|UniProtKB=Q6NLQ6	AT3G57530		ARATH|TAIR=locus=2050327|UniProtKB=F4ISL7	AT2G25660		ARATH|TAIR=locus=2124256|UniProtKB=Q9LDD8	AT4G34030
	ARATH|TAIR=locus=2102489|UniProtKB=Q9LY04	AT3G56360		ARATH|TAIR=locus=2039523|UniProtKB=O81016	AT2G26910		ARATH|TAIR=locus=2144236|UniProtKB=P82715	AT5G11450
	ARATH|TAIR=locus=2144603|UniProtKB=Q8GYY1	AT5G03720		ARATH|TAIR=locus=2161962|UniProtKB=Q9FMK7	AT5G63160		ARATH|TAIR=locus=2116772|UniProtKB=Q9SZ52	AT4G31850
	ARATH|TAIR=locus=2181940|UniProtKB=Q9LYF0	AT5G11810		ARATH|TAIR=locus=2054401|UniProtKB=O81644	AT2G41740		ARATH|TAIR=locus=2080762|UniProtKB=Q9CAX8	AT3G11490
	ARATH|TAIR=locus=2130419|UniProtKB=P47998	AT4G14880		ARATH|TAIR=locus=2119201|UniProtKB=Q941D6	AT4G33470		ARATH|TAIR=locus=2182763|UniProtKB=Q9LKR8	AT5G28500
	ARATH|TAIR=locus=2036626|UniProtKB=Q8GYN9	AT1G60550		ARATH|TAIR=locus=2034700|UniProtKB=Q9LD83	AT1G12480		ARATH|TAIR=locus=2203010|UniProtKB=Q9SYL9	AT1G78630
	ARATH|TAIR=locus=505006222|UniProtKB=Q9C9T2	AT1G73805		ARATH|TAIR=locus=2094882|UniProtKB=Q9LU21	AT3G16250		ARATH|TAIR=locus=2039235|UniProtKB=Q9SJ62	AT2G35880
	ARATH|TAIR=locus=2037440|UniProtKB=Q9SUI6	AT1G52230		ARATH|TAIR=locus=2006787|UniProtKB=Q9LQU7	AT1G14840		ARATH|TAIR=locus=2096499|UniProtKB=Q9M297	AT3G42670
	ARATH|TAIR=locus=2157413|UniProtKB=Q9FI53	AT5G50950		ARATH|TAIR=locus=2012320|UniProtKB=O80518	AT1G09350		ARATH|Gene_OrderedLocusName=At3g14170|UniProtKB=A0A1I9LS40	AT3G14170
	ARATH|TAIR=locus=2204685|UniProtKB=Q9CAR0	AT1G77450		ARATH|TAIR=locus=2086395|UniProtKB=F4IXE7	AT3G14980		ARATH|TAIR=locus=2028751|UniProtKB=Q9C667	AT1G26230
	ARATH|TAIR=locus=2014200|UniProtKB=P93002	AT1G64280		ARATH|TAIR=locus=2131929|UniProtKB=Q94B52	AT4G30690		ARATH|TAIR=locus=2117843|UniProtKB=Q8LPI7	AT4G28860
	ARATH|TAIR=locus=2201786|UniProtKB=Q9SJE2	AT1G08510		ARATH|TAIR=locus=2093521|UniProtKB=Q9LTM1	AT3G26200		ARATH|TAIR=locus=2006912|UniProtKB=Q9C502	AT1G33340
	ARATH|TAIR=locus=2024122|UniProtKB=Q9ZWA8	AT1G03870		ARATH|Gene_OrderedLocusName=At3g07510|UniProtKB=A0A1I9LQA1	AT3G07510		ARATH|TAIR=locus=2093377|UniProtKB=Q9SUI7	AT3G16140
	ARATH|TAIR=locus=2148171|UniProtKB=Q9LFL0	AT5G16910		ARATH|EnsemblGenome=AT5G46110|UniProtKB=Q9ZSR7	AT5G46110		ARATH|TAIR=locus=2205784|UniProtKB=Q9FUS6	AT1G27130
	ARATH|TAIR=locus=2065058|UniProtKB=Q9XEE6	AT2G40140		ARATH|TAIR=locus=2172154|UniProtKB=P92959	AT5G54600		ARATH|TAIR=locus=2166096|UniProtKB=O50064	AT5G48460
	ARATH|TAIR=locus=2133224|UniProtKB=Q8RXK7	AT4G02330		ARATH|TAIR=locus=2019322|UniProtKB=P04778	AT1G29930		ARATH|TAIR=locus=2025981|UniProtKB=Q9XIE0	AT1G59910
	ARATH|Gene_OrderedLocusName=At5g13190|UniProtKB=Q94CD4	AT5G13190		ARATH|TAIR=locus=2036848|UniProtKB=O80695	AT1G61890		ARATH|TAIR=locus=2832461|UniProtKB=P0DH79	AT5G50640,AT5G50530
	ARATH|TAIR=locus=2077843|UniProtKB=Q39030	AT3G08720		ARATH|TAIR=locus=2824556|UniProtKB=Q0WSY2	AT1G19835		ARATH|TAIR=locus=2060295|UniProtKB=O80885	AT2G32480
	ARATH|Gene_OrderedLocusName=At1g02360|UniProtKB=A0A1P8AWZ7	AT1G02360		ARATH|TAIR=locus=2100681|UniProtKB=P82538	AT3G55330		ARATH|TAIR=locus=2178580|UniProtKB=Q9FIQ4	AT5G46710
	ARATH|TAIR=locus=2047441|UniProtKB=Q9SK47	AT2G24850		ARATH|TAIR=locus=2020427|UniProtKB=Q9SHI1	AT1G17220		ARATH|TAIR=locus=2124372|UniProtKB=Q9S9X4	AT4G07400
	ARATH|TAIR=locus=2030101|UniProtKB=Q8GYX8	AT1G76700		ARATH|TAIR=locus=2077229|UniProtKB=Q9M1X2	AT3G63170		ARATH|TAIR=locus=2084158|UniProtKB=Q9SS87	AT3G01680
	ARATH|TAIR=locus=2136912|UniProtKB=F4JKQ7	AT4G09640		ARATH|TAIR=locus=2125884|UniProtKB=Q0WUR5	AT4G33240		ARATH|TAIR=locus=2041339|UniProtKB=O80719	AT2G47060
	ARATH|TAIR=locus=2130624|UniProtKB=P92963	AT4G17170		ARATH|TAIR=locus=2033802|UniProtKB=Q9LQL0	AT1G32470		ARATH|TAIR=locus=2078941|UniProtKB=P46283	AT3G55800
	ARATH|TAIR=locus=2081476|UniProtKB=Q9ZSD4	AT3G11820		ARATH|TAIR=locus=2156947|UniProtKB=Q9FKW4	AT5G66210		ARATH|TAIR=locus=504956451|UniProtKB=Q9C595	AT5G21920
	ARATH|TAIR=locus=2134751|UniProtKB=Q9M0L8	AT4G19200		ARATH|TAIR=locus=2007467|UniProtKB=Q9LMK7	AT1G07140		ARATH|TAIR=locus=505006420|UniProtKB=Q8LG03	AT4G00755
	ARATH|TAIR=locus=2087750|UniProtKB=Q9LD57	AT3G12780		ARATH|TAIR=locus=2030111|UniProtKB=Q9SRE0	AT1G76730		ARATH|TAIR=locus=2037868|UniProtKB=Q94AL1	AT1G15180
	ARATH|TAIR=locus=2032697|UniProtKB=Q9SSL9	AT1G73080		ARATH|TAIR=locus=2138146|UniProtKB=O22993	AT4G23940		ARATH|TAIR=locus=2056118|UniProtKB=F4IUW3	AT2G39130
	ARATH|TAIR=locus=2172249|UniProtKB=Q9LV10	AT5G62680		ARATH|TAIR=locus=2168494|UniProtKB=Q0WWW9	AT5G59250		ARATH|TAIR=locus=2058754|UniProtKB=Q8VZP6	AT2G35710
	ARATH|TAIR=locus=2089070|UniProtKB=Q9LUT2	AT3G17390		ARATH|TAIR=locus=2162449|UniProtKB=Q9FNJ9	AT5G22620		ARATH|TAIR=locus=2028050|UniProtKB=Q3ED65	AT1G23360
	ARATH|TAIR=locus=2127233|UniProtKB=Q8H112	AT4G22890		ARATH|TAIR=locus=2204564|UniProtKB=Q9SA72	AT1G30570		ARATH|TAIR=locus=2198786|UniProtKB=O65797	AT1G06080
	ARATH|TAIR=locus=2159285|UniProtKB=Q9FJH0	AT5G60860		ARATH|TAIR=locus=2128186|UniProtKB=Q8GWR8	AT4G31270		ARATH|TAIR=locus=2041026|UniProtKB=Q9ZW82	AT2G43120
	ARATH|TAIR=locus=2093959|UniProtKB=Q8LGD5	AT3G18690		ARATH|TAIR=locus=2055782|UniProtKB=Q4V3C9	AT2G15090		ARATH|TAIR=locus=2009947|UniProtKB=O82567	AT1G13560
	ARATH|TAIR=locus=2195808|UniProtKB=F4I7I0	AT1G17290		ARATH|TAIR=locus=2179919|UniProtKB=Q8GTR4	AT5G04360		ARATH|TAIR=locus=2087393|UniProtKB=Q9LY74	AT3G63410
	ARATH|TAIR=locus=2119196|UniProtKB=Q9SZA7	AT4G33300		ARATH|TAIR=locus=505006477|UniProtKB=F4JLP5	AT4G16155		ARATH|TAIR=locus=2114678|UniProtKB=Q9SCK6	AT3G49530
	ARATH|TAIR=locus=504955337|UniProtKB=Q84R17	AT4G24275		ARATH|TAIR=locus=504954638|UniProtKB=P56760	ATCG00140		ARATH|TAIR=locus=2103212|UniProtKB=Q94CB1	AT3G10720
	ARATH|TAIR=locus=2006837|UniProtKB=Q94B71	AT1G14740		ARATH|TAIR=locus=2084138|UniProtKB=Q9SSA5	AT3G01480		ARATH|TAIR=locus=1009023157|UniProtKB=Q2V4B2	AT2G01918
	ARATH|Gene_OrderedLocusName=At4g24380|UniProtKB=A0A1P8B8P6	AT4G24380		ARATH|TAIR=locus=2092850|UniProtKB=Q9LJE2	AT3G13490		ARATH|TAIR=locus=2151321|UniProtKB=Q9LZ14	AT5G02710
	ARATH|TAIR=locus=2091970|UniProtKB=Q6R3K6	AT3G27020		ARATH|TAIR=locus=2123767|UniProtKB=Q7FRS8	AT4G33000		ARATH|TAIR=locus=2131406|UniProtKB=Q8W496	AT4G25650
	ARATH|EnsemblGenome=AT1G62440|UniProtKB=O48809	AT1G62440		ARATH|TAIR=locus=2124256|UniProtKB=Q9LDD8	AT4G34030		ARATH|TAIR=locus=2180265|UniProtKB=Q84J88	AT5G27690
	ARATH|TAIR=locus=2060529|UniProtKB=Q39096	AT2G41430		ARATH|TAIR=locus=2136308|UniProtKB=O48947	AT4G39350		ARATH|TAIR=locus=2101012|UniProtKB=Q84JW1	AT3G61070
	ARATH|TAIR=locus=504956053|UniProtKB=Q8VYA1	AT2G31865		ARATH|TAIR=locus=2046872|UniProtKB=Q84WV8	AT2G23420		ARATH|TAIR=locus=2028401|UniProtKB=Q9M9B4	AT1G49140
	ARATH|TAIR=locus=2090310|UniProtKB=Q9LSF1	AT3G25250		ARATH|TAIR=locus=2144236|UniProtKB=P82715	AT5G11450		ARATH|TAIR=locus=2030502|UniProtKB=Q9LM71	AT1G20810
	ARATH|TAIR=locus=2086009|UniProtKB=Q9LS02	AT3G25770		ARATH|TAIR=locus=2116772|UniProtKB=Q9SZ52	AT4G31850		ARATH|TAIR=locus=2167913|UniProtKB=Q9LVA8	AT5G62280
	ARATH|Gene_OrderedLocusName=At3g60415|UniProtKB=Q9M217	AT3G60415		ARATH|TAIR=locus=2080762|UniProtKB=Q9CAX8	AT3G11490		ARATH|TAIR=locus=2195291|UniProtKB=O80482	AT1G09250
	ARATH|TAIR=locus=2040681|UniProtKB=O80939	AT2G37710		ARATH|TAIR=locus=2203010|UniProtKB=Q9SYL9	AT1G78630		ARATH|TAIR=locus=2036029|UniProtKB=Q9FR37	AT1G08980
	ARATH|TAIR=locus=2078087|UniProtKB=Q9M9W3	AT3G05580		ARATH|TAIR=locus=2182763|UniProtKB=Q9LKR8	AT5G28500		ARATH|TAIR=locus=2089596|UniProtKB=Q9LUC8	AT3G14660
	ARATH|TAIR=locus=2019372|UniProtKB=P0CJ48	AT1G29920,AT1G29910		ARATH|TAIR=locus=2039235|UniProtKB=Q9SJ62	AT2G35880		ARATH|TAIR=locus=2090990|UniProtKB=Q9LUL5	AT3G14330
	ARATH|TAIR=locus=2007873|UniProtKB=F4I902	AT1G17610		ARATH|TAIR=locus=2096499|UniProtKB=Q9M297	AT3G42670		ARATH|TAIR=locus=2026052|UniProtKB=Q8LAP6	AT1G51110
	ARATH|TAIR=locus=2126669|UniProtKB=Q8RX72	AT4G30910		ARATH|Gene_OrderedLocusName=At3g14170|UniProtKB=A0A1I9LS40	AT3G14170		ARATH|TAIR=locus=2083258|UniProtKB=Q9LXJ0	AT3G52750
	ARATH|EnsemblGenome=AT5G66070|UniProtKB=Q9FKX5	AT5G66070		ARATH|TAIR=locus=2028751|UniProtKB=Q9C667	AT1G26230		ARATH|TAIR=locus=2008930|UniProtKB=O65398	AT1G11840
	ARATH|TAIR=locus=2204207|UniProtKB=Q9SUI5	AT1G30380		ARATH|TAIR=locus=2144093|UniProtKB=Q94AX4	AT5G06580		ARATH|TAIR=locus=2202180|UniProtKB=Q9LMA8	AT1G19180
	ARATH|TAIR=locus=2181574|UniProtKB=Q9LEY3	AT5G08240		ARATH|TAIR=locus=2117843|UniProtKB=Q8LPI7	AT4G28860		ARATH|TAIR=locus=2135287|UniProtKB=Q9SCY3	AT4G39710
	ARATH|TAIR=locus=2117139|UniProtKB=O49403	AT4G18880		ARATH|TAIR=locus=2093377|UniProtKB=Q9SUI7	AT3G16140		ARATH|TAIR=locus=2053245|UniProtKB=Q9ZV27	AT2G28870
	ARATH|TAIR=locus=2102842|UniProtKB=Q9STF2	AT3G46780		ARATH|TAIR=locus=2166096|UniProtKB=O50064	AT5G48460		ARATH|TAIR=locus=2201931|UniProtKB=Q93Y32	AT1G10060
	ARATH|TAIR=locus=2008555|UniProtKB=O49347	AT1G67740		ARATH|TAIR=locus=2205784|UniProtKB=Q9FUS6	AT1G27130		ARATH|TAIR=locus=2019090|UniProtKB=Q9CA75	AT1G74380
	ARATH|TAIR=locus=2088937|UniProtKB=Q9LSI9	AT3G28450		ARATH|TAIR=locus=2025981|UniProtKB=Q9XIE0	AT1G59910		ARATH|TAIR=locus=2172244|UniProtKB=Q9LV11	AT5G62670
	ARATH|TAIR=locus=2037235|UniProtKB=P28493	AT1G75040		ARATH|TAIR=locus=2152380|UniProtKB=Q9FJ54	AT5G45820		ARATH|TAIR=locus=2115020|UniProtKB=Q9M3H5	AT4G37270
	ARATH|TAIR=locus=2057765|UniProtKB=O64851	AT2G26190		ARATH|TAIR=locus=2832461|UniProtKB=P0DH79	AT5G50640,AT5G50530		ARATH|TAIR=locus=2054085|UniProtKB=Q9SIU0	AT2G13560
	ARATH|TAIR=locus=2142105|UniProtKB=Q9T0K5	AT4G13340		ARATH|TAIR=locus=2060295|UniProtKB=O80885	AT2G32480		ARATH|TAIR=locus=2129186|UniProtKB=Q8W463	AT4G17560
	ARATH|Gene_OrderedLocusName=At2g34090|UniProtKB=A0A1P8AX45	AT2G34090		ARATH|TAIR=locus=2084158|UniProtKB=Q9SS87	AT3G01680		ARATH|EnsemblGenome=AT1G19350|UniProtKB=Q9LN63	AT1G19350
	ARATH|Gene_OrderedLocusName=At4g14370|UniProtKB=A0A1P8B8A2	AT4G14370		ARATH|TAIR=locus=2079777|UniProtKB=Q9MA55	AT3G05420		ARATH|TAIR=locus=2034710|UniProtKB=Q6NQK3	AT1G12450
	ARATH|TAIR=locus=2009502|UniProtKB=Q56ZI2	AT1G22530		ARATH|TAIR=locus=504954643|UniProtKB=P50546	ATCG00190		ARATH|EnsemblGenome=AT5G50375|UniProtKB=Q9M643	AT5G50375
	ARATH|TAIR=locus=2118711|UniProtKB=Q9M0B6	AT4G30440		ARATH|TAIR=locus=2041339|UniProtKB=O80719	AT2G47060		ARATH|TAIR=locus=2149765|UniProtKB=Q07473	AT5G01530
	ARATH|TAIR=locus=2116525|UniProtKB=Q8RWZ5	AT4G32300		ARATH|TAIR=locus=2078941|UniProtKB=P46283	AT3G55800		ARATH|TAIR=locus=504955888|UniProtKB=A0JQ78	AT3G10405
	ARATH|TAIR=locus=2827953|UniProtKB=Q3EBY6	AT2G17780		ARATH|TAIR=locus=1005716765|UniProtKB=F4HQX1	AT1G19715		ARATH|TAIR=locus=2033010|UniProtKB=Q8VYU7	AT1G25230
	ARATH|TAIR=locus=2161780|UniProtKB=Q9FKT1	AT5G56170		ARATH|TAIR=locus=2116164|UniProtKB=Q94B35	AT4G34350		ARATH|TAIR=locus=2061823|UniProtKB=Q58FY4	AT2G40640
	ARATH|TAIR=locus=2165452|UniProtKB=Q96242	AT5G42650		ARATH|TAIR=locus=504956451|UniProtKB=Q9C595	AT5G21920		ARATH|TAIR=locus=2130903|UniProtKB=Q66GR2	AT4G17370
	ARATH|Gene_OrderedLocusName=At1g51790|UniProtKB=A0A178WLG7	AT1G51790		ARATH|TAIR=locus=505006420|UniProtKB=Q8LG03	AT4G00755		ARATH|TAIR=locus=2137400|UniProtKB=P49599	AT4G27800
	ARATH|TAIR=locus=2033087|UniProtKB=Q42029	AT1G06680		ARATH|TAIR=locus=504954480|UniProtKB=P56786	ATCG00860		ARATH|TAIR=locus=2183254|UniProtKB=Q9C5M0	AT5G19760
	ARATH|TAIR=locus=2098725|UniProtKB=Q9SCS7	AT3G50470		ARATH|TAIR=locus=2037868|UniProtKB=Q94AL1	AT1G15180		ARATH|Gene_OrderedLocusName=At1g01190|UniProtKB=A0A178WIC4	AT1G01190
	ARATH|TAIR=locus=2202907|UniProtKB=Q9SLT9	AT1G59590		ARATH|TAIR=locus=2056118|UniProtKB=F4IUW3	AT2G39130		ARATH|TAIR=locus=2074572|UniProtKB=Q9FWA4	AT3G02350
	ARATH|Gene_OrderedLocusName=At3g53680|UniProtKB=A0A1I9LNX5	AT3G53680		ARATH|EnsemblGenome=AT4G00020|UniProtKB=Q7Y1C5	AT4G00020		ARATH|TAIR=locus=2097223|UniProtKB=Q9M2W3	AT3G55030
	ARATH|TAIR=locus=2053928|UniProtKB=Q9C5S2	AT2G17520		ARATH|TAIR=locus=2198786|UniProtKB=O65797	AT1G06080		ARATH|TAIR=locus=2183896|UniProtKB=Q9LYU8	AT5G13280
	ARATH|TAIR=locus=2014154|UniProtKB=P0C5E2	AT1G18390		ARATH|TAIR=locus=2041026|UniProtKB=Q9ZW82	AT2G43120		ARATH|TAIR=locus=2059767|UniProtKB=Q9SI07	AT2G04280
	ARATH|EnsemblGenome=AT4G30190|UniProtKB=P19456	AT4G30190		ARATH|TAIR=locus=504954482|UniProtKB=P61845	ATCG00840		ARATH|TAIR=locus=2036536|UniProtKB=O22704	AT1G60660
	ARATH|TAIR=locus=2037548|UniProtKB=Q9ZVA2	AT1G78830		ARATH|TAIR=locus=2009947|UniProtKB=O82567	AT1G13560		ARATH|TAIR=locus=2053230|UniProtKB=Q8LBP4	AT2G28800
	ARATH|TAIR=locus=2827528|UniProtKB=Q38872	AT2G17290		ARATH|TAIR=locus=2042148|UniProtKB=Q9SHR7	AT2G05100		ARATH|Gene_OrderedLocusName=At3g02900|UniProtKB=F4IYH7	AT3G02900
	ARATH|TAIR=locus=2136917|UniProtKB=Q38869	AT4G09570		ARATH|TAIR=locus=505006461|UniProtKB=F4JVI3	AT4G14605		ARATH|TAIR=locus=2042887|UniProtKB=Q8H7F6	AT2G38270
	ARATH|TAIR=locus=2158495|UniProtKB=Q9FH82	AT5G45280		ARATH|TAIR=locus=2091438|UniProtKB=B0F9L4	AT3G27530		ARATH|TAIR=locus=2085146|UniProtKB=Q9LDR4	AT3G52940
	ARATH|TAIR=locus=2173229|UniProtKB=Q9LM02	AT5G13710		ARATH|TAIR=locus=2087393|UniProtKB=Q9LY74	AT3G63410		ARATH|Gene_OrderedLocusName=At4g15780|UniProtKB=O23429	AT4G15780
	ARATH|TAIR=locus=2098418|UniProtKB=Q9LHA1	AT3G28740		ARATH|TAIR=locus=2103212|UniProtKB=Q94CB1	AT3G10720		ARATH|TAIR=locus=2091657|UniProtKB=Q9LRR6	AT3G14450
	ARATH|TAIR=locus=2045228|UniProtKB=Q9SKB2	AT2G31880		ARATH|TAIR=locus=2120187|UniProtKB=Q8W5R5	AT4G39050		ARATH|EnsemblGenome=AT5G10480|UniProtKB=Q8VZB2	AT5G10480
	ARATH|TAIR=locus=2156799|UniProtKB=Q9FHK4	AT5G05190		ARATH|TAIR=locus=1009023157|UniProtKB=Q2V4B2	AT2G01918		ARATH|TAIR=locus=505006215|UniProtKB=F4I3V6	AT1G69935
	ARATH|TAIR=locus=505006154|UniProtKB=Q94AL8	AT1G29395		ARATH|TAIR=locus=2151321|UniProtKB=Q9LZ14	AT5G02710		ARATH|TAIR=locus=2158809|UniProtKB=Q96282	AT5G49890
	ARATH|TAIR=locus=2197515|UniProtKB=Q9SHE8	AT1G31330		ARATH|TAIR=locus=2034735|UniProtKB=F4IDS7	AT1G12470		ARATH|TAIR=locus=2025510|UniProtKB=Q39249	AT1G08550
	ARATH|TAIR=locus=2078012|UniProtKB=Q38834	AT3G50950		ARATH|TAIR=locus=2131406|UniProtKB=Q8W496	AT4G25650		ARATH|TAIR=locus=2130459|UniProtKB=Q8GXV5	AT4G17050
	ARATH|TAIR=locus=2046193|UniProtKB=Q9ZUV0	AT2G28080		ARATH|TAIR=locus=2030502|UniProtKB=Q9LM71	AT1G20810		ARATH|TAIR=locus=2013698|UniProtKB=Q9C7Q1	AT1G29500
	ARATH|TAIR=locus=2084208|UniProtKB=Q93ZC9	AT3G01640		ARATH|TAIR=locus=2134887|UniProtKB=Q9XEA0	AT4G04350		ARATH|TAIR=locus=2161932|UniProtKB=Q6NM17	AT5G63050
	ARATH|TAIR=locus=2035074|UniProtKB=Q9SSS6	AT1G52720		ARATH|TAIR=locus=2167913|UniProtKB=Q9LVA8	AT5G62280		ARATH|TAIR=locus=2156712|UniProtKB=Q9FHB7	AT5G52430
	ARATH|TAIR=locus=2060805|UniProtKB=O22921	AT2G30250		ARATH|TAIR=locus=2036029|UniProtKB=Q9FR37	AT1G08980		ARATH|TAIR=locus=2076944|UniProtKB=Q84L31	AT3G02540
	ARATH|EnsemblGenome=AT5G64040|UniProtKB=P49107	AT5G64040		ARATH|TAIR=locus=2089596|UniProtKB=Q9LUC8	AT3G14660		ARATH|TAIR=locus=2165897|UniProtKB=Q43127	AT5G35630
	ARATH|TAIR=locus=2154134|UniProtKB=C0SVV6	AT5G62570		ARATH|TAIR=locus=505006472|UniProtKB=Q93W28	AT4G15545		ARATH|TAIR=locus=2079964|UniProtKB=Q9SVC6	AT3G52450
	ARATH|TAIR=locus=2095420|UniProtKB=Q9LHD2	AT3G28340		ARATH|TAIR=locus=2090990|UniProtKB=Q9LUL5	AT3G14330		ARATH|TAIR=locus=2203776|UniProtKB=F4HT77	AT1G47370
	ARATH|TAIR=locus=2204360|UniProtKB=Q9LQS1	AT1G75960		ARATH|TAIR=locus=2026052|UniProtKB=Q8LAP6	AT1G51110		ARATH|TAIR=locus=2031144|UniProtKB=Q6NMB7	AT1G43650
	ARATH|TAIR=locus=2056266|UniProtKB=Q9ZVP8	AT2G02450		ARATH|TAIR=locus=2083258|UniProtKB=Q9LXJ0	AT3G52750		ARATH|TAIR=locus=504954693|UniProtKB=P62113	ATCG00700
	ARATH|TAIR=locus=2051343|UniProtKB=Q9C5E5	AT2G20900		ARATH|TAIR=locus=2008930|UniProtKB=O65398	AT1G11840		ARATH|TAIR=locus=2122644|UniProtKB=Q6NMK6	AT4G25280
	ARATH|TAIR=locus=2040691|UniProtKB=O80925	AT2G37550		ARATH|TAIR=locus=2202180|UniProtKB=Q9LMA8	AT1G19180		ARATH|TAIR=locus=504954696|UniProtKB=P56774	ATCG00730
	ARATH|TAIR=locus=2014510|UniProtKB=Q9ZVT9	AT1G03370		ARATH|TAIR=locus=2205667|UniProtKB=Q9C723	AT1G55090		ARATH|TAIR=locus=2207350|UniProtKB=O64517	AT1G79340
	ARATH|TAIR=locus=2029794|UniProtKB=Q37145	AT1G27770		ARATH|TAIR=locus=2116297|UniProtKB=Q94A28	AT4G26970		ARATH|Gene_OrderedLocusName=AtCg01000|UniProtKB=P56785	ATCG01000
	ARATH|TAIR=locus=2041599|UniProtKB=Q9SJI7	AT2G42690		ARATH|TAIR=locus=2044541|UniProtKB=Q9XIL5	AT2G15820		ARATH|TAIR=locus=2164220|UniProtKB=Q9FNH4	AT5G06340
	ARATH|TAIR=locus=2205215|UniProtKB=P50318	AT1G56190		ARATH|TAIR=locus=2201931|UniProtKB=Q93Y32	AT1G10060		ARATH|TAIR=locus=2043699|UniProtKB=O64636	AT2G45560
	ARATH|TAIR=locus=2039563|UniProtKB=O81020	AT2G26870		ARATH|TAIR=locus=2019090|UniProtKB=Q9CA75	AT1G74380		ARATH|TAIR=locus=2114525|UniProtKB=P17597	AT3G48560
	ARATH|TAIR=locus=2018329|UniProtKB=Q940J9	AT1G04430		ARATH|TAIR=locus=2172244|UniProtKB=Q9LV11	AT5G62670		ARATH|TAIR=locus=2122009|UniProtKB=Q04836	AT4G24770
	ARATH|TAIR=locus=2076884|UniProtKB=Q39208	AT3G02580		ARATH|TAIR=locus=2115020|UniProtKB=Q9M3H5	AT4G37270		ARATH|TAIR=locus=2032367|UniProtKB=Q8H1Y0	AT1G24180
	ARATH|TAIR=locus=2124874|UniProtKB=Q9C5T4	AT4G31800		ARATH|TAIR=locus=2019534|UniProtKB=Q9FYG2	AT1G67310		ARATH|TAIR=locus=2084751|UniProtKB=Q9LXK7	AT3G43270
	ARATH|TAIR=locus=2088339|UniProtKB=Q9LK73	AT3G16520		ARATH|TAIR=locus=2166953|UniProtKB=Q9FMX0	AT5G23310		ARATH|TAIR=locus=2059456|UniProtKB=Q0WM29	AT2G14170
	ARATH|TAIR=locus=2086755|UniProtKB=Q9LRZ4	AT3G16800		ARATH|TAIR=locus=2054085|UniProtKB=Q9SIU0	AT2G13560		ARATH|TAIR=locus=2047072|UniProtKB=Q9SKP6	AT2G21170
	ARATH|TAIR=locus=2127393|UniProtKB=Q9XFT3	AT4G21280		ARATH|TAIR=locus=2129186|UniProtKB=Q8W463	AT4G17560		ARATH|Gene_OrderedLocusName=At1g68890|UniProtKB=A0A1P8ATL1	AT1G68890
	ARATH|TAIR=locus=2205035|UniProtKB=Q9SFH9	AT1G69740		ARATH|EnsemblGenome=AT1G19350|UniProtKB=Q9LN63	AT1G19350		ARATH|Gene_OrderedLocusName=At5g08670|UniProtKB=P83483	AT5G08670
	ARATH|TAIR=locus=2041559|UniProtKB=Q9SIN1	AT2G42580		ARATH|TAIR=locus=2154664|UniProtKB=Q9FN41	AT5G53850		ARATH|TAIR=locus=2013041|UniProtKB=Q94BU1	AT1G71810
	ARATH|TAIR=locus=2157523|UniProtKB=Q9FH32	AT5G54730		ARATH|EnsemblGenome=AT5G50375|UniProtKB=Q9M643	AT5G50375		ARATH|TAIR=locus=2008845|UniProtKB=Q8RW90	AT1G12050
	ARATH|TAIR=locus=2147720|UniProtKB=Q941D3	AT5G19940		ARATH|TAIR=locus=2149765|UniProtKB=Q07473	AT5G01530		ARATH|TAIR=locus=2134035|UniProtKB=O81864	AT4G19830
	ARATH|TAIR=locus=2123924|UniProtKB=Q9SZR1	AT4G29900		ARATH|TAIR=locus=2088170|UniProtKB=Q94AV5	AT3G13360		ARATH|TAIR=locus=2180454|UniProtKB=O65282	AT5G20720
	ARATH|TAIR=locus=2180642|UniProtKB=P42043	AT5G26030		ARATH|EnsemblGenome=AT1G11750|UniProtKB=Q9SAA2	AT1G11750		ARATH|TAIR=locus=2156804|UniProtKB=Q9ASX5	AT5G05200
	ARATH|TAIR=locus=2054482|UniProtKB=O49344	AT2G30790		ARATH|TAIR=locus=504955888|UniProtKB=A0JQ78	AT3G10405		ARATH|TAIR=locus=2008865|UniProtKB=Q8RWT8	AT1G11870
	ARATH|TAIR=locus=2128951|UniProtKB=Q9SUM3	AT4G30210		ARATH|TAIR=locus=2061823|UniProtKB=Q58FY4	AT2G40640		ARATH|TAIR=locus=2044335|UniProtKB=Q8LCA1	AT2G46820
	ARATH|TAIR=locus=2019287|UniProtKB=Q8VZ87	AT1G29920,AT1G29910		ARATH|TAIR=locus=2130903|UniProtKB=Q66GR2	AT4G17370		ARATH|TAIR=locus=2116662|UniProtKB=Q9SZ45	AT4G32060
	ARATH|TAIR=locus=2168656|UniProtKB=Q2EF88	AT5G53550		ARATH|TAIR=locus=2137400|UniProtKB=P49599	AT4G27800		ARATH|TAIR=locus=2041974|UniProtKB=Q9ZUY6	AT2G27860
	ARATH|TAIR=locus=2030462|UniProtKB=Q9LM76	AT1G20780		ARATH|TAIR=locus=2077572|UniProtKB=Q39214	AT3G07040		ARATH|TAIR=locus=2077462|UniProtKB=Q9SFC6	AT3G07880
	ARATH|TAIR=locus=2202339|UniProtKB=Q9M9C6	AT1G68410		ARATH|TAIR=locus=2074572|UniProtKB=Q9FWA4	AT3G02350		ARATH|TAIR=locus=2139624|UniProtKB=O65686	AT4G34620
	ARATH|TAIR=locus=505006543|UniProtKB=Q8S9J8	AT4G32285		ARATH|TAIR=locus=2183896|UniProtKB=Q9LYU8	AT5G13280		ARATH|TAIR=locus=2204735|UniProtKB=Q42593	AT1G77490
	ARATH|TAIR=locus=2051628|UniProtKB=Q9ZVR7	AT2G02220		ARATH|TAIR=locus=2059767|UniProtKB=Q9SI07	AT2G04280		ARATH|TAIR=locus=504954631|UniProtKB=P56782	ATCG00070
	ARATH|TAIR=locus=2125766|UniProtKB=Q9SYS3	AT4G04570		ARATH|TAIR=locus=2065988|UniProtKB=Q8VZ17	AT2G22740		ARATH|TAIR=locus=2142320|UniProtKB=Q9LS25	AT5G46580
	ARATH|TAIR=locus=2098989|UniProtKB=Q9LXS6	AT3G58750		ARATH|TAIR=locus=2053230|UniProtKB=Q8LBP4	AT2G28800		ARATH|Gene_OrderedLocusName=At1g80190|UniProtKB=A0A1P8AW53	AT1G80190
	ARATH|TAIR=locus=2059103|UniProtKB=O64477	AT2G19130		ARATH|TAIR=locus=2042887|UniProtKB=Q8H7F6	AT2G38270		ARATH|TAIR=locus=2090444|UniProtKB=Q9LIE7	AT3G22150
	ARATH|TAIR=locus=2153192|UniProtKB=Q8L746	AT5G45110		ARATH|TAIR=locus=2091657|UniProtKB=Q9LRR6	AT3G14450		ARATH|TAIR=locus=1006230300|UniProtKB=Q6TLJ2	AT4G24972
	ARATH|TAIR=locus=2039981|UniProtKB=F4IJ77	AT2G46620		ARATH|TAIR=locus=2080477|UniProtKB=Q9SE60	AT3G59970		ARATH|TAIR=locus=2041208|UniProtKB=Q8VYN6	AT2G22480
	ARATH|TAIR=locus=2150615|UniProtKB=A0A1P8BH59	AT5G04020		ARATH|TAIR=locus=2026699|UniProtKB=F4I3P9	AT1G63680		ARATH|TAIR=locus=504956029|UniProtKB=F4IFC5	AT2G04842
	ARATH|TAIR=locus=2018804|UniProtKB=Q9LDU5	AT1G17380		ARATH|TAIR=locus=2158809|UniProtKB=Q96282	AT5G49890		ARATH|TAIR=locus=2140025|UniProtKB=P59169	AT4G40030
	ARATH|TAIR=locus=2061903|UniProtKB=O22886	AT2G40490		ARATH|EnsemblGenome=AT5G10480|UniProtKB=Q8VZB2	AT5G10480		ARATH|TAIR=locus=2121929|UniProtKB=Q8H103	AT4G24620
	ARATH|TAIR=locus=2091000|UniProtKB=O49006	AT3G14310		ARATH|TAIR=locus=2025510|UniProtKB=Q39249	AT1G08550		ARATH|TAIR=locus=504956435|UniProtKB=B9DFX7	AT5G21930
	ARATH|TAIR=locus=2156040|UniProtKB=P25070	AT5G37770		ARATH|TAIR=locus=2130459|UniProtKB=Q8GXV5	AT4G17050		ARATH|TAIR=locus=2038811|UniProtKB=Q9ZU50	AT2G01170
	ARATH|TAIR=locus=2173388|UniProtKB=Q8LCN5	AT5G64310		ARATH|TAIR=locus=2020138|UniProtKB=Q6NLC1	AT1G54350		ARATH|TAIR=locus=2080893|UniProtKB=F4J394	AT3G51150
	ARATH|TAIR=locus=2008960|UniProtKB=Q94AU2	AT1G11890		ARATH|TAIR=locus=2161932|UniProtKB=Q6NM17	AT5G63050		ARATH|TAIR=locus=2082647|UniProtKB=Q84Y95	AT3G54900
	ARATH|TAIR=locus=2082528|UniProtKB=Q9M2L4	AT3G57330		ARATH|TAIR=locus=2156712|UniProtKB=Q9FHB7	AT5G52430		ARATH|TAIR=locus=2170723|UniProtKB=Q9ZWS6	AT5G62920
	ARATH|TAIR=locus=2059216|UniProtKB=O81003	AT2G22860		ARATH|TAIR=locus=2076944|UniProtKB=Q84L31	AT3G02540		ARATH|TAIR=locus=2018379|UniProtKB=Q38822	AT1G04240
	ARATH|TAIR=locus=2056578|UniProtKB=Q9SK08	AT2G28500		ARATH|TAIR=locus=2165897|UniProtKB=Q43127	AT5G35630		ARATH|TAIR=locus=2118831|UniProtKB=Q9M0A5	AT4G30550
	ARATH|TAIR=locus=505006556|UniProtKB=Q8VZE9	AT4G34138		ARATH|TAIR=locus=2169038|UniProtKB=F4JYJ3	AT5G47510		ARATH|TAIR=locus=2162971|UniProtKB=Q9FLN4	AT5G40950
	ARATH|TAIR=locus=2064712|UniProtKB=Q9ZUF4	AT2G05940		ARATH|TAIR=locus=2031144|UniProtKB=Q6NMB7	AT1G43650		ARATH|TAIR=locus=2114703|UniProtKB=Q94JX9	AT3G49470
	ARATH|TAIR=locus=2135932|UniProtKB=Q9STX2	AT4G24220		ARATH|TAIR=locus=504954693|UniProtKB=P62113	ATCG00700		ARATH|TAIR=locus=2154905|UniProtKB=Q9FJZ3	AT5G66460
	ARATH|TAIR=locus=2099580|UniProtKB=P49078	AT3G47340		ARATH|TAIR=locus=2200487|UniProtKB=Q9S9P3	AT1G15910		ARATH|TAIR=locus=2094741|UniProtKB=Q9LU39	AT3G21200
	ARATH|TAIR=locus=2041183|UniProtKB=Q9SJY5	AT2G22500		ARATH|TAIR=locus=2122644|UniProtKB=Q6NMK6	AT4G25280		ARATH|TAIR=locus=2091496|UniProtKB=Q9SCW1	AT3G13750
	ARATH|Gene_OrderedLocusName=At2g07785|UniProtKB=P92558	AT2G07785		ARATH|TAIR=locus=2150059|UniProtKB=Q8S4F6	AT5G01220		ARATH|TAIR=locus=2102440|UniProtKB=Q9M1T1	AT3G54690
	ARATH|TAIR=locus=2184158|UniProtKB=O04722	AT5G10180		ARATH|TAIR=locus=2058394|UniProtKB=Q9SJD5	AT2G04340		ARATH|TAIR=locus=2125657|UniProtKB=Q94FY7	AT4G32770
	ARATH|Gene_OrderedLocusName=AtCg00580|UniProtKB=P56779	ATCG00580		ARATH|TAIR=locus=2207350|UniProtKB=O64517	AT1G79340		ARATH|TAIR=locus=2128126|UniProtKB=A7UL74	AT4G31400
	ARATH|TAIR=locus=2045678|UniProtKB=O80871	AT2G30020		ARATH|TAIR=locus=504954696|UniProtKB=P56774	ATCG00730		ARATH|TAIR=locus=2126896|UniProtKB=Q9LLL8	AT4G00230
	ARATH|TAIR=locus=2178277|UniProtKB=F4KBF3	AT5G23050		ARATH|TAIR=locus=2205739|UniProtKB=Q93ZH1	AT1G27210		ARATH|TAIR=locus=2198661|UniProtKB=P29513	AT1G20010
	ARATH|TAIR=locus=2125264|UniProtKB=O65782	AT4G31500		ARATH|Gene_OrderedLocusName=AtCg01000|UniProtKB=P56785	ATCG01000		ARATH|TAIR=locus=2179964|UniProtKB=O22533	AT5G04340
	ARATH|TAIR=locus=2087002|UniProtKB=Q9MBG5	AT3G29000		ARATH|TAIR=locus=2164220|UniProtKB=Q9FNH4	AT5G06340		ARATH|TAIR=locus=2175443|UniProtKB=Q0WMY5	AT5G04810
	ARATH|TAIR=locus=2076066|UniProtKB=Q9LIS3	AT3G23820		ARATH|TAIR=locus=2058872|UniProtKB=C0LGJ9	AT2G02780		ARATH|TAIR=locus=2090629|UniProtKB=Q9LT77	AT3G19400
	ARATH|TAIR=locus=2076229|UniProtKB=Q8W4L0	AT3G10300		ARATH|TAIR=locus=2114525|UniProtKB=P17597	AT3G48560		ARATH|TAIR=locus=504954671|UniProtKB=P19366	ATCG00480
	ARATH|TAIR=locus=2045258|UniProtKB=Q1JPN7	AT2G31800		ARATH|TAIR=locus=2122009|UniProtKB=Q04836	AT4G24770		ARATH|TAIR=locus=2096319|UniProtKB=Q8RY11	AT3G05350
	ARATH|TAIR=locus=2173428|UniProtKB=Q9FE06	AT5G64260		ARATH|TAIR=locus=2020563|UniProtKB=O04539	AT1G70060		ARATH|TAIR=locus=2154940|UniProtKB=P23321	AT5G66570
	ARATH|TAIR=locus=2082112|UniProtKB=Q9FYC4	AT3G44860		ARATH|TAIR=locus=2032367|UniProtKB=Q8H1Y0	AT1G24180		ARATH|TAIR=locus=2130544|UniProtKB=O23417	AT4G15660
	ARATH|TAIR=locus=2101135|UniProtKB=Q94BN0	AT3G48360		ARATH|TAIR=locus=2084751|UniProtKB=Q9LXK7	AT3G43270		ARATH|TAIR=locus=2025346|UniProtKB=O03983	AT1G01470
	ARATH|TAIR=locus=2081875|UniProtKB=Q9SD04	AT3G51450		ARATH|TAIR=locus=2047072|UniProtKB=Q9SKP6	AT2G21170		ARATH|TAIR=locus=2096707|UniProtKB=Q9SGH4	AT3G01440
	ARATH|TAIR=locus=2030205|UniProtKB=P94040	AT1G72610		ARATH|Gene_OrderedLocusName=At1g68890|UniProtKB=A0A1P8ATL1	AT1G68890		ARATH|TAIR=locus=2125018|UniProtKB=O04616	AT4G01150
	ARATH|TAIR=locus=2152312|UniProtKB=Q9FID9	AT5G38990		ARATH|TAIR=locus=2040656|UniProtKB=P0CJ46	AT3G53750		ARATH|TAIR=locus=2091226|UniProtKB=Q84N64	AT3G19720
	ARATH|TAIR=locus=2121974|UniProtKB=Q9SB52	AT4G24570		ARATH|TAIR=locus=2008845|UniProtKB=Q8RW90	AT1G12050		ARATH|TAIR=locus=2179424|UniProtKB=Q08298	AT5G25610
	ARATH|TAIR=locus=2089139|UniProtKB=Q9XF87	AT3G27690		ARATH|TAIR=locus=2134035|UniProtKB=O81864	AT4G19830		ARATH|TAIR=locus=2013051|UniProtKB=Q9M9H4	AT1G71720
	ARATH|TAIR=locus=2012758|UniProtKB=Q9FUS9	AT1G10360		ARATH|TAIR=locus=2078416|UniProtKB=Q8VXZ7	AT3G56310		ARATH|TAIR=locus=2130893|UniProtKB=F4JP46	AT4G17360
	ARATH|TAIR=locus=2153438|UniProtKB=Q42536	AT5G54190		ARATH|TAIR=locus=2180454|UniProtKB=O65282	AT5G20720		ARATH|TAIR=locus=2162291|UniProtKB=Q8L999	AT5G42520
	ARATH|TAIR=locus=1005716837|UniProtKB=Q8GW16	AT5G66675		ARATH|TAIR=locus=2156804|UniProtKB=Q9ASX5	AT5G05200		ARATH|TAIR=locus=2005585|UniProtKB=Q8GSJ6	AT1G75690
	ARATH|TAIR=locus=2010371|UniProtKB=Q42605	AT1G12780		ARATH|TAIR=locus=2008865|UniProtKB=Q8RWT8	AT1G11870		ARATH|TAIR=locus=2203901|UniProtKB=Q93Y23	AT1G62570
	ARATH|TAIR=locus=2130080|UniProtKB=O23324	AT4G14680		ARATH|TAIR=locus=2044335|UniProtKB=Q8LCA1	AT2G46820		ARATH|TAIR=locus=2128121|UniProtKB=A2RVS4	AT4G31310
	ARATH|TAIR=locus=2039094|UniProtKB=Q9ZPY8	AT2G46510		ARATH|TAIR=locus=2041974|UniProtKB=Q9ZUY6	AT2G27860		ARATH|TAIR=locus=2097355|UniProtKB=Q8VY57	AT3G49870
	ARATH|TAIR=locus=2117288|UniProtKB=Q7XJE5	AT4G25110		ARATH|TAIR=locus=2139624|UniProtKB=O65686	AT4G34620		ARATH|TAIR=locus=2184702|UniProtKB=Q84JL2	AT5G09300
	ARATH|TAIR=locus=2201991|UniProtKB=Q9FWW9	AT1G12200		ARATH|TAIR=locus=2034944|UniProtKB=F4ICB6	AT1G18670		ARATH|TAIR=locus=2082127|UniProtKB=P25864	AT3G44890
	ARATH|TAIR=locus=2197649|UniProtKB=O64784	AT1G61360		ARATH|TAIR=locus=2204735|UniProtKB=Q42593	AT1G77490		ARATH|Gene_OrderedLocusName=At3g18680|UniProtKB=A0A1I9LRT3	AT3G18680
	ARATH|TAIR=locus=2093673|UniProtKB=Q9LIB6	AT3G16860		ARATH|Gene_OrderedLocusName=At1g72410|UniProtKB=F4IDB4	AT1G72410		ARATH|TAIR=locus=2037015|UniProtKB=Q9C920	AT1G53000
	ARATH|TAIR=locus=2205829|UniProtKB=Q94K98	AT1G27200		ARATH|TAIR=locus=2142320|UniProtKB=Q9LS25	AT5G46580		ARATH|TAIR=locus=2086450|UniProtKB=P36212	AT3G27850
	ARATH|TAIR=locus=2206835|UniProtKB=Q8VY81	AT1G73540		ARATH|Gene_OrderedLocusName=At1g80190|UniProtKB=A0A1P8AW53	AT1G80190		ARATH|TAIR=locus=2086122|UniProtKB=Q8VZF1	AT3G16910
	ARATH|TAIR=locus=2118806|UniProtKB=Q9M0C5	AT4G30350		ARATH|TAIR=locus=2081383|UniProtKB=Q0WPH8	AT3G44200		ARATH|TAIR=locus=2200868|UniProtKB=Q9SY97	AT1G61520
	ARATH|TAIR=locus=2025032|UniProtKB=Q3EDH0	AT1G07520		ARATH|TAIR=locus=2090444|UniProtKB=Q9LIE7	AT3G22150		ARATH|TAIR=locus=2074484|UniProtKB=Q9M9L6	AT3G05800
	ARATH|TAIR=locus=2027171|UniProtKB=Q9S7L5	AT1G74930		ARATH|TAIR=locus=504956029|UniProtKB=F4IFC5	AT2G04842		ARATH|TAIR=locus=2201031|UniProtKB=Q9LR44	AT1G05560
	ARATH|TAIR=locus=2013663|UniProtKB=Q9C7N4	AT1G29670		ARATH|TAIR=locus=2121929|UniProtKB=Q8H103	AT4G24620		ARATH|TAIR=locus=2123271|UniProtKB=Q9SV71	AT4G12980
	ARATH|TAIR=locus=2005634|UniProtKB=P46689	AT1G75750		ARATH|TAIR=locus=504956435|UniProtKB=B9DFX7	AT5G21930		ARATH|TAIR=locus=2042634|UniProtKB=Q9SIW3	AT2G16380
	ARATH|TAIR=locus=2199787|UniProtKB=P11490	AT1G76100		ARATH|TAIR=locus=2038811|UniProtKB=Q9ZU50	AT2G01170		ARATH|TAIR=locus=2062729|UniProtKB=Q8LAS8	AT2G41530
	ARATH|TAIR=locus=2084153|UniProtKB=Q8LGG8	AT3G01520		ARATH|TAIR=locus=2080893|UniProtKB=F4J394	AT3G51150		ARATH|TAIR=locus=2092742|UniProtKB=Q9LV35	AT3G18060
	ARATH|TAIR=locus=2172497|UniProtKB=Q9S7Z3	AT5G44070		ARATH|TAIR=locus=2194854|UniProtKB=Q84QC1	AT1G44790		ARATH|TAIR=locus=2034260|UniProtKB=Q944I4	AT1G80380
	ARATH|TAIR=locus=2018447|UniProtKB=Q9FWT2	AT1G75440		ARATH|TAIR=locus=2117617|UniProtKB=Q9SVW8	AT4G35470		ARATH|TAIR=locus=2082767|UniProtKB=Q9SYW8	AT3G61470
	ARATH|TAIR=locus=2033177|UniProtKB=Q9C6T7	AT1G50740		ARATH|TAIR=locus=2018379|UniProtKB=Q38822	AT1G04240		ARATH|TAIR=locus=1006589876|UniProtKB=O49668	AT4G19100
	ARATH|TAIR=locus=2200527|UniProtKB=Q8GXQ3	AT1G16110		ARATH|TAIR=locus=2170723|UniProtKB=Q9ZWS6	AT5G62920		ARATH|TAIR=locus=2060817|UniProtKB=O64732	AT2G30150
	ARATH|TAIR=locus=2149922|UniProtKB=C0LGT6	AT5G20480		ARATH|TAIR=locus=2168902|UniProtKB=Q949W8	AT5G49650		ARATH|TAIR=locus=2130834|UniProtKB=Q9SUK9	AT4G16580
	ARATH|Gene_OrderedLocusName=At4g00300|UniProtKB=Q0WQL0	AT4G00300		ARATH|TAIR=locus=2162971|UniProtKB=Q9FLN4	AT5G40950		ARATH|TAIR=locus=2037858|UniProtKB=Q8L731	AT1G15170
	ARATH|TAIR=locus=2053761|UniProtKB=F4IN23	AT2G42380		ARATH|TAIR=locus=2114703|UniProtKB=Q94JX9	AT3G49470		ARATH|TAIR=locus=505006465|UniProtKB=Q8GXE2	AT4G14716
	ARATH|TAIR=locus=2142449|UniProtKB=Q9LX93	AT5G10380		ARATH|TAIR=locus=2094741|UniProtKB=Q9LU39	AT3G21200		ARATH|TAIR=locus=2125731|UniProtKB=Q84MB2	AT4G32570
	ARATH|TAIR=locus=2076512|UniProtKB=Q9S7I6	AT3G02130		ARATH|TAIR=locus=2091496|UniProtKB=Q9SCW1	AT3G13750		ARATH|Gene=AT4G23490|UniProtKB=Q8H0S2	AT4G23490
	ARATH|TAIR=locus=2077622|UniProtKB=Q9M8Z8	AT3G07010		ARATH|TAIR=locus=2102440|UniProtKB=Q9M1T1	AT3G54690		ARATH|TAIR=locus=2010728|UniProtKB=Q8VZ10	AT1G56500
	ARATH|Gene=AT5G23850|UniProtKB=Q9FF95	AT5G23850		ARATH|TAIR=locus=2170418|UniProtKB=Q9FL33	AT5G46280		ARATH|TAIR=locus=2008525|UniProtKB=F4HVG8	AT1G67840
	ARATH|TAIR=locus=2201796|UniProtKB=Q9SJE1	AT1G08520		ARATH|TAIR=locus=2099966|UniProtKB=Q9M2T9	AT3G55400		ARATH|TAIR=locus=2206410|UniProtKB=Q9SAJ4	AT1G79550
	ARATH|TAIR=locus=2092477|UniProtKB=Q9LHG8	AT3G12400		ARATH|TAIR=locus=2089730|UniProtKB=Q9LJP4	AT3G28180		ARATH|TAIR=locus=2034954|UniProtKB=Q9M9V6	AT1G18870
	ARATH|TAIR=locus=2024392|UniProtKB=P49294	AT1G09940		ARATH|TAIR=locus=2175443|UniProtKB=Q0WMY5	AT5G04810		ARATH|EnsemblGenome=AT2G35130|UniProtKB=O82178	AT2G35130
	ARATH|EnsemblGenome=AT1G53885|UniProtKB=P0DO11	AT1G53885		ARATH|TAIR=locus=2026600|UniProtKB=Q9LQP8	AT1G07720		ARATH|TAIR=locus=2054612|UniProtKB=Q9SKI2	AT2G06530
	ARATH|TAIR=locus=2133945|UniProtKB=O81865	AT4G19840		ARATH|TAIR=locus=2013593|UniProtKB=Q9C7Q8	AT1G29430		ARATH|TAIR=locus=2119732|UniProtKB=O49434	AT4G20070
	ARATH|Gene=AT2G41640|UniProtKB=O22225	AT2G41640		ARATH|TAIR=locus=2090629|UniProtKB=Q9LT77	AT3G19400		ARATH|TAIR=locus=2024276|UniProtKB=O04486	AT1G09630
	ARATH|TAIR=locus=2007347|UniProtKB=Q9LMJ4	AT1G07000		ARATH|TAIR=locus=2077279|UniProtKB=Q9M1V3	AT3G63370		ARATH|TAIR=locus=2134358|UniProtKB=Q9SU86	AT4G29610
	ARATH|EnsemblGenome=AT3G11840|UniProtKB=Q9SF15	AT3G11840		ARATH|TAIR=locus=504954671|UniProtKB=P19366	ATCG00480		ARATH|TAIR=locus=2116282|UniProtKB=Q8VY93	AT4G26790
	ARATH|TAIR=locus=2130190|UniProtKB=Q94A20	AT4G15470		ARATH|Gene_OrderedLocusName=At4g25770|UniProtKB=F4JTD8	AT4G25770		ARATH|TAIR=locus=2027237|UniProtKB=Q7G8V2	AT1G74890
	ARATH|TAIR=locus=505006361|UniProtKB=Q94C26	AT3G22231		ARATH|TAIR=locus=2096319|UniProtKB=Q8RY11	AT3G05350		ARATH|TAIR=locus=2086177|UniProtKB=A8MS68	AT3G16950
	ARATH|TAIR=locus=2085161|UniProtKB=Q9LFA4	AT3G52870		ARATH|TAIR=locus=2036411|UniProtKB=F4I6M4	AT1G50890		ARATH|TAIR=locus=2084583|UniProtKB=Q9LIK0	AT3G22960
	ARATH|TAIR=locus=2205677|UniProtKB=Q67XZ3	AT1G55120		ARATH|TAIR=locus=2154940|UniProtKB=P23321	AT5G66570		ARATH|TAIR=locus=2184241|UniProtKB=Q9LKU2	AT5G28750
	ARATH|EnsemblGenome=AT2G20570|UniProtKB=Q9SIV3	AT2G20570		ARATH|TAIR=locus=2125018|UniProtKB=O04616	AT4G01150		ARATH|TAIR=locus=2206255|UniProtKB=Q9C5Q9	AT1G65390
	ARATH|TAIR=locus=2093827|UniProtKB=Q9LIA8	AT3G29360		ARATH|TAIR=locus=2096707|UniProtKB=Q9SGH4	AT3G01440		ARATH|TAIR=locus=2117818|UniProtKB=Q9S831	AT4G28750
	ARATH|TAIR=locus=2129106|UniProtKB=Q8VZ91	AT4G17490		ARATH|TAIR=locus=2091226|UniProtKB=Q84N64	AT3G19720		ARATH|TAIR=locus=2171731|UniProtKB=Q9LSZ9	AT5G23670
	ARATH|TAIR=locus=2102340|UniProtKB=Q9LI84	AT3G25600		ARATH|TAIR=locus=2179424|UniProtKB=Q08298	AT5G25610		ARATH|TAIR=locus=2052372|UniProtKB=Q9SJH0	AT2G42870
	ARATH|Gene_OrderedLocusName=At5g35490|UniProtKB=F4JZV1	AT5G35490		ARATH|TAIR=locus=2013051|UniProtKB=Q9M9H4	AT1G71720		ARATH|TAIR=locus=2062486|UniProtKB=O82290	AT2G35500
	ARATH|TAIR=locus=2011801|UniProtKB=Q9SGU2	AT1G56150		ARATH|TAIR=locus=2130893|UniProtKB=F4JP46	AT4G17360		ARATH|TAIR=locus=2155949|UniProtKB=F4K4R6	AT5G49150
	ARATH|TAIR=locus=2134996|UniProtKB=O22975	AT4G24160		ARATH|TAIR=locus=2168292|UniProtKB=Q9FKP4	AT5G65460		ARATH|TAIR=locus=2181067|UniProtKB=Q9LZV4	AT5G01920
	ARATH|TAIR=locus=2032733|UniProtKB=Q9SSN3	AT1G72930		ARATH|TAIR=locus=2063761|UniProtKB=Q67Y99	AT2G03390		ARATH|TAIR=locus=2206850|UniProtKB=Q9FX45	AT1G73530
	ARATH|TAIR=locus=2162540|UniProtKB=Q9S7M0	AT5G54270		ARATH|TAIR=locus=2019165|UniProtKB=Q9CA67	AT1G74470		ARATH|EnsemblGenome=AT3G11945|UniProtKB=Q1ACB3	AT3G11945
	ARATH|TAIR=locus=2093556|UniProtKB=Q9LTL8	AT3G26230		ARATH|TAIR=locus=2005585|UniProtKB=Q8GSJ6	AT1G75690		ARATH|TAIR=locus=2060076|UniProtKB=Q9SHZ3	AT2G05760
	ARATH|TAIR=locus=2135808|UniProtKB=Q9SUI4	AT4G12800		ARATH|TAIR=locus=2128121|UniProtKB=A2RVS4	AT4G31310		ARATH|TAIR=locus=2018244|UniProtKB=P93819	AT1G04410
	ARATH|EnsemblGenome=AT4G12720|UniProtKB=Q9SU14	AT4G12720		ARATH|TAIR=locus=2097355|UniProtKB=Q8VY57	AT3G49870		ARATH|TAIR=locus=2014179|UniProtKB=Q9LPR4	AT1G18500
	ARATH|TAIR=locus=2098338|UniProtKB=Q93W32	AT3G11700		ARATH|TAIR=locus=2184702|UniProtKB=Q84JL2	AT5G09300		ARATH|TAIR=locus=2137961|UniProtKB=Q9SMS0	AT4G09350
	ARATH|TAIR=locus=2171402|UniProtKB=Q9FFE6	AT5G16370		ARATH|TAIR=locus=2082127|UniProtKB=P25864	AT3G44890		ARATH|TAIR=locus=2144608|UniProtKB=Q9LZS3	AT5G03650
	ARATH|TAIR=locus=2058198|UniProtKB=O22845	AT2G43290		ARATH|Gene_OrderedLocusName=At3g18680|UniProtKB=A0A1I9LRT3	AT3G18680		ARATH|TAIR=locus=2151972|UniProtKB=Q6NKS4	AT5G47110
	ARATH|TAIR=locus=2085632|UniProtKB=Q39023	AT3G45640		ARATH|EnsemblGenome=AT5G25630|UniProtKB=Q8GZ63	AT5G25630		ARATH|TAIR=locus=2183068|UniProtKB=P60300	AT5G33280
	ARATH|TAIR=locus=2061047|UniProtKB=Q9ZQ34	AT2G24330		ARATH|TAIR=locus=2037015|UniProtKB=Q9C920	AT1G53000		ARATH|TAIR=locus=2043639|UniProtKB=Q8S8S2	AT2G45670
	ARATH|TAIR=locus=2133397|UniProtKB=P55826	AT4G01690		ARATH|Gene_OrderedLocusName=At1g58250|UniProtKB=Q6IMT1	AT1G58250		ARATH|TAIR=locus=2082068|UniProtKB=Q93ZS9	AT3G55980
	ARATH|TAIR=locus=2196749|UniProtKB=Q9CAR7	AT1G69840		ARATH|TAIR=locus=2086450|UniProtKB=P36212	AT3G27850		ARATH|TAIR=locus=2132110|UniProtKB=Q94IB9	AT4G22330
	ARATH|TAIR=locus=2175569|UniProtKB=Q9LU76	AT5G57100		ARATH|TAIR=locus=2009235|UniProtKB=Q8W585	AT1G06430		ARATH|TAIR=locus=2060390|UniProtKB=Q67X99	AT2G22190
	ARATH|TAIR=locus=2030096|UniProtKB=Q8GYB8	AT1G76690		ARATH|TAIR=locus=2200868|UniProtKB=Q9SY97	AT1G61520		ARATH|TAIR=locus=2180172|UniProtKB=Q6NQJ6	AT5G02250
	ARATH|TAIR=locus=2117728|UniProtKB=Q9ZPH9	AT4G00750		ARATH|TAIR=locus=2042634|UniProtKB=Q9SIW3	AT2G16380		ARATH|TAIR=locus=2033734|UniProtKB=Q9LQK7	AT1G32500
	ARATH|TAIR=locus=2078648|UniProtKB=Q9SGA5	AT3G02070		ARATH|TAIR=locus=2201031|UniProtKB=Q9LR44	AT1G05560		ARATH|TAIR=locus=2198215|UniProtKB=Q9ZTZ7	AT1G01790
	ARATH|Gene_OrderedLocusName=At4g13577|UniProtKB=A0A1P8B3W6	AT4G13577		ARATH|TAIR=locus=2123271|UniProtKB=Q9SV71	AT4G12980		ARATH|TAIR=locus=2194065|UniProtKB=Q9LDY5	AT1G18170
	ARATH|TAIR=locus=2091975|UniProtKB=Q9LSD8	AT3G26980		ARATH|Gene_OrderedLocusName=At5g18230|UniProtKB=A0A1P8B9R0	AT5G18230		ARATH|TAIR=locus=2206051|UniProtKB=Q681Y3	AT1G60990
	ARATH|TAIR=locus=2032090|UniProtKB=Q9M9E8	AT1G78280		ARATH|TAIR=locus=2092712|UniProtKB=Q5G1S8	AT3G18110		ARATH|TAIR=locus=2172641|UniProtKB=Q058N4	AT5G22830
	ARATH|TAIR=locus=2084475|UniProtKB=Q9M324	AT3G54030		ARATH|TAIR=locus=2092742|UniProtKB=Q9LV35	AT3G18060		ARATH|TAIR=locus=2205450|UniProtKB=Q15KI9	AT1G68890
	ARATH|TAIR=locus=2115703|UniProtKB=Q41932	AT4G05180		ARATH|TAIR=locus=2062729|UniProtKB=Q8LAS8	AT2G41530		ARATH|TAIR=locus=2204923|UniProtKB=O23680	AT1G02280
	ARATH|TAIR=locus=2051338|UniProtKB=Q9SKU2	AT2G20750		ARATH|TAIR=locus=2034260|UniProtKB=Q944I4	AT1G80380		ARATH|TAIR=locus=2102028|UniProtKB=F4J9A3	AT3G53210
	ARATH|TAIR=locus=2075175|UniProtKB=Q9SNB6	AT3G46620		ARATH|TAIR=locus=2082767|UniProtKB=Q9SYW8	AT3G61470		ARATH|TAIR=locus=2078117|UniProtKB=Q9M9W9	AT3G05640
	ARATH|TAIR=locus=2083208|UniProtKB=Q94B40	AT3G52800		ARATH|TAIR=locus=1006589876|UniProtKB=O49668	AT4G19100		ARATH|TAIR=locus=2025272|UniProtKB=O49290	AT1G77060
	ARATH|TAIR=locus=2008465|UniProtKB=Q9M5P2	AT1G61250		ARATH|TAIR=locus=2130834|UniProtKB=Q9SUK9	AT4G16580		ARATH|TAIR=locus=2012300|UniProtKB=P14712	AT1G09570
	ARATH|TAIR=locus=2092810|UniProtKB=Q9LJF3	AT3G13380		ARATH|TAIR=locus=2037858|UniProtKB=Q8L731	AT1G15170		ARATH|TAIR=locus=2019195|UniProtKB=Q6NMQ7	AT1G74670
	ARATH|TAIR=locus=2114540|UniProtKB=Q9SMM5	AT3G48740		ARATH|TAIR=locus=2125731|UniProtKB=Q84MB2	AT4G32570		ARATH|Gene_OrderedLocusName=At5g53050|UniProtKB=Q9LVU7	AT5G53050
	ARATH|TAIR=locus=2034893|UniProtKB=Q9ZUC4	AT1G23710		ARATH|TAIR=locus=2027453|UniProtKB=Q949Q1	AT1G18580		ARATH|TAIR=locus=2161610|UniProtKB=Q42545	AT5G55280
	ARATH|TAIR=locus=505006359|UniProtKB=Q39195	AT3G21055		ARATH|TAIR=locus=2010728|UniProtKB=Q8VZ10	AT1G56500		ARATH|TAIR=locus=2027594|UniProtKB=Q9FXB6	AT1G56670
	ARATH|TAIR=locus=2180489|UniProtKB=P49040	AT5G20830		ARATH|TAIR=locus=2033760|UniProtKB=Q93Z53	AT1G32440		ARATH|TAIR=locus=2014784|UniProtKB=Q9XI91	AT1G13950
	ARATH|TAIR=locus=2194105|UniProtKB=Q9LE22	AT1G18210		ARATH|TAIR=locus=2200216|UniProtKB=Q94AH8	AT1G68020		ARATH|TAIR=locus=2173373|UniProtKB=P47924	AT5G64300
	ARATH|TAIR=locus=2025687|UniProtKB=Q9SAH7	AT1G80840		ARATH|EnsemblGenome=AT1G08110|UniProtKB=Q8H0V3	AT1G08110		ARATH|TAIR=locus=2826180|UniProtKB=P57752	AT1G31812
	ARATH|TAIR=locus=2046728|UniProtKB=Q8RY67	AT2G23450		ARATH|EnsemblGenome=AT3G05520|UniProtKB=O82631	AT3G05520		ARATH|TAIR=locus=2206430|UniProtKB=Q9SAK7	AT1G79410
	ARATH|TAIR=locus=2158212|UniProtKB=Q9FDW1	AT5G67300		ARATH|TAIR=locus=2143054|UniProtKB=Q94A94	AT5G11880		ARATH|TAIR=locus=2205465|UniProtKB=Q9S713	AT1G68830
	ARATH|TAIR=locus=2010916|UniProtKB=Q6NKW9	AT1G64760		ARATH|TAIR=locus=2045198|UniProtKB=F4IRU3	AT2G31900		ARATH|TAIR=locus=2126066|UniProtKB=Q8GX78	AT4G00370
	ARATH|TAIR=locus=2183379|UniProtKB=Q38946	AT5G07440		ARATH|TAIR=locus=2008525|UniProtKB=F4HVG8	AT1G67840		ARATH|TAIR=locus=2077868|UniProtKB=Q9C9Z0	AT3G08660
	ARATH|TAIR=locus=2014912|UniProtKB=Q9LMP1	AT1G21270		ARATH|EnsemblGenome=AT5G18280|UniProtKB=Q9SPM5	AT5G18280		ARATH|TAIR=locus=2141702|UniProtKB=Q9C5C8	AT4G21860
	ARATH|TAIR=locus=2133244|UniProtKB=F4JHH5	AT4G02350		ARATH|TAIR=locus=2011286|UniProtKB=Q9ZWS7	AT1G19050		ARATH|TAIR=locus=2115105|UniProtKB=Q8LDU4	AT4G37000
	ARATH|TAIR=locus=2201876|UniProtKB=Q94A87	AT1G10090		ARATH|TAIR=locus=2012418|UniProtKB=Q9CA45	AT1G68870		ARATH|TAIR=locus=2046452|UniProtKB=Q9SCV3	AT2G32810
	ARATH|TAIR=locus=2048982|UniProtKB=Q8S8Q6	AT2G23810		ARATH|TAIR=locus=2206410|UniProtKB=Q9SAJ4	AT1G79550		ARATH|TAIR=locus=2050857|UniProtKB=O22137	AT2G45350
	ARATH|TAIR=locus=2076386|UniProtKB=Q84JR9	AT3G58620		ARATH|EnsemblGenome=AT2G35130|UniProtKB=O82178	AT2G35130		ARATH|TAIR=locus=2049254|UniProtKB=Q9SJ74	AT2G04850
	ARATH|TAIR=locus=2039772|UniProtKB=O48814	AT2G39660		ARATH|TAIR=locus=2119732|UniProtKB=O49434	AT4G20070		ARATH|TAIR=locus=2206265|UniProtKB=Q8GZA4	AT1G65320
	ARATH|TAIR=locus=2051472|UniProtKB=Q9SKU1	AT2G20760		ARATH|TAIR=locus=2081922|UniProtKB=Q93YU8	AT3G60320		ARATH|TAIR=locus=2014164|UniProtKB=Q9LE73	AT1G18300
	ARATH|TAIR=locus=2039119|UniProtKB=Q9SKD9	AT2G46400		ARATH|TAIR=locus=2134358|UniProtKB=Q9SU86	AT4G29610		ARATH|TAIR=locus=2061529|UniProtKB=O64587	AT2G34690
	ARATH|TAIR=locus=2149249|UniProtKB=Q07488	AT5G20230		ARATH|TAIR=locus=2116282|UniProtKB=Q8VY93	AT4G26790		ARATH|TAIR=locus=2197848|UniProtKB=Q8GS60	AT1G04620
	ARATH|TAIR=locus=2008615|UniProtKB=Q8LDL0	AT1G67700		ARATH|TAIR=locus=2086177|UniProtKB=A8MS68	AT3G16950		ARATH|TAIR=locus=2031080|UniProtKB=Q9LPM2	AT1G49990
	ARATH|TAIR=locus=2013124|UniProtKB=Q9FXH5	AT1G19770		ARATH|TAIR=locus=2184241|UniProtKB=Q9LKU2	AT5G28750		ARATH|TAIR=locus=2101978|UniProtKB=Q0WPI9	AT3G53100
	ARATH|Gene_OrderedLocusName=At5g48657|UniProtKB=A0A1P8BG20	AT5G48657		ARATH|TAIR=locus=2206255|UniProtKB=Q9C5Q9	AT1G65390		ARATH|TAIR=locus=2036611|UniProtKB=O22707	AT1G60690
	ARATH|TAIR=locus=2160634|UniProtKB=Q8H115	AT5G63790		ARATH|TAIR=locus=2117818|UniProtKB=Q9S831	AT4G28750		ARATH|TAIR=locus=2222667|UniProtKB=Q9FUZ2	AT5G14660
	ARATH|TAIR=locus=2011816|UniProtKB=C0LGH3	AT1G56140		ARATH|TAIR=locus=2171731|UniProtKB=Q9LSZ9	AT5G23670		ARATH|TAIR=locus=2197439|UniProtKB=O23693	AT1G11000
	ARATH|TAIR=locus=2122794|UniProtKB=Q9XF89	AT4G10340		ARATH|TAIR=locus=2134243|UniProtKB=Q93ZN9	AT4G33680		ARATH|Gene_OrderedLocusName=At3g21465|UniProtKB=F4IXL3	AT3G21465
	ARATH|Gene_OrderedLocusName=At5g22690|UniProtKB=A0A1P8BDK2	AT5G22690		ARATH|TAIR=locus=2052372|UniProtKB=Q9SJH0	AT2G42870		ARATH|TAIR=locus=2056941|UniProtKB=Q6R8G5	AT2G03240
	ARATH|EnsemblGenome=AT4G23220|UniProtKB=Q8H199	AT4G23220		ARATH|TAIR=locus=2062486|UniProtKB=O82290	AT2G35500		ARATH|TAIR=locus=2066291|UniProtKB=O48717	AT2G26500
	ARATH|TAIR=locus=2176187|UniProtKB=Q8VY90	AT5G51190		ARATH|TAIR=locus=2081625|UniProtKB=Q9LZJ3	AT3G62720		ARATH|TAIR=locus=2181660|UniProtKB=Q9LYR5	AT5G13410
	ARATH|TAIR=locus=2087065|UniProtKB=O80340	AT3G15210		ARATH|TAIR=locus=2181067|UniProtKB=Q9LZV4	AT5G01920		ARATH|TAIR=locus=2025580|UniProtKB=Q9FRS4	AT1G08610
	ARATH|TAIR=locus=2050482|UniProtKB=O64864	AT2G44290		ARATH|EnsemblGenome=AT3G11945|UniProtKB=Q1ACB3	AT3G11945		ARATH|TAIR=locus=2138091|UniProtKB=Q9T0A4	AT4G23890
	ARATH|TAIR=locus=2134128|UniProtKB=Q9M080	AT4G32800		ARATH|TAIR=locus=2206850|UniProtKB=Q9FX45	AT1G73530		ARATH|TAIR=locus=2136652|UniProtKB=F4JGR5	AT4G04040
	ARATH|EnsemblGenome=AT2G27030|UniProtKB=P0DH97	AT2G41110		ARATH|TAIR=locus=2149204|UniProtKB=Q6S5G3	AT5G20300		ARATH|TAIR=locus=2042381|UniProtKB=O80504	AT2G44650
	ARATH|TAIR=locus=2128459|UniProtKB=Q9SUR6	AT4G23600		ARATH|TAIR=locus=2060076|UniProtKB=Q9SHZ3	AT2G05760		ARATH|TAIR=locus=2087502|UniProtKB=Q9LJG3	AT3G14210
	ARATH|TAIR=locus=2079939|UniProtKB=Q9S745	AT3G52430		ARATH|TAIR=locus=504954662|UniProtKB=P56799	ATCG00380		ARATH|TAIR=locus=2056675|UniProtKB=O80605	AT2G02860
	ARATH|TAIR=locus=2162321|UniProtKB=Q9FIH1	AT5G42460		ARATH|TAIR=locus=2014179|UniProtKB=Q9LPR4	AT1G18500		ARATH|TAIR=locus=504954687|UniProtKB=P56796	ATCG00640
	ARATH|TAIR=locus=2017719|UniProtKB=Q8GUG9	AT1G23030		ARATH|TAIR=locus=2137961|UniProtKB=Q9SMS0	AT4G09350		ARATH|TAIR=locus=2180816|UniProtKB=Q9S7X6	AT5G19530
	ARATH|TAIR=locus=2122624|UniProtKB=Q9SB37	AT4G25260		ARATH|TAIR=locus=2144608|UniProtKB=Q9LZS3	AT5G03650		ARATH|Gene_OrderedLocusName=At5g13240|UniProtKB=A0A1P8BBF5	AT5G13240
	ARATH|TAIR=locus=2040461|UniProtKB=Q9SKG5	AT2G13790		ARATH|TAIR=locus=2151972|UniProtKB=Q6NKS4	AT5G47110		ARATH|TAIR=locus=2011686|UniProtKB=Q8LC69	AT1G76410
	ARATH|TAIR=locus=2043849|UniProtKB=O48780	AT2G26640		ARATH|TAIR=locus=2092825|UniProtKB=Q9LJE4	AT3G13470		ARATH|TAIR=locus=2081031|UniProtKB=Q9SBJ1	AT3G06483
	ARATH|TAIR=locus=2169389|UniProtKB=Q9M5J9	AT5G06860		ARATH|TAIR=locus=2183068|UniProtKB=P60300	AT5G33280		ARATH|TAIR=locus=2123939|UniProtKB=Q9S7B5	AT4G29840
	ARATH|TAIR=locus=2140255|UniProtKB=Q9S7H1	AT4G02770		ARATH|TAIR=locus=2043639|UniProtKB=Q8S8S2	AT2G45670		ARATH|TAIR=locus=2012433|UniProtKB=Q9CA41	AT1G68780
	ARATH|TAIR=locus=2140020|UniProtKB=O81346	AT4G39950		ARATH|TAIR=locus=504954698|UniProtKB=P56802	ATCG00750		ARATH|TAIR=locus=2115405|UniProtKB=O23207	AT4G36750
	ARATH|TAIR=locus=2202150|UniProtKB=Q8LCQ4	AT1G19150		ARATH|TAIR=locus=2034428|UniProtKB=Q96528	AT1G20630		ARATH|TAIR=locus=2195361|UniProtKB=Q7X9V3	AT1G32070
	ARATH|TAIR=locus=2185128|UniProtKB=Q9FPH2	AT5G02160		ARATH|TAIR=locus=2030948|UniProtKB=P0DI08	AT1G18020		ARATH|TAIR=locus=2097608|UniProtKB=Q9XF88	AT3G08940
	ARATH|Gene_OrderedLocusName=At4g21570|UniProtKB=A0A1P8B7M3	AT4G21570		ARATH|TAIR=locus=2180172|UniProtKB=Q6NQJ6	AT5G02250		ARATH|TAIR=locus=2081785|UniProtKB=Q9SD02	AT3G51470
	ARATH|TAIR=locus=2121691|UniProtKB=Q9ZP16	AT4G23190		ARATH|TAIR=locus=2033734|UniProtKB=Q9LQK7	AT1G32500		ARATH|EnsemblGenome=AT2G38720|UniProtKB=Q9ZVJ3	AT2G38720
	ARATH|TAIR=locus=2117388|UniProtKB=Q9SW18	AT4G25080		ARATH|TAIR=locus=2074368|UniProtKB=O49595	AT3G51880		ARATH|TAIR=locus=2080335|UniProtKB=Q9M385	AT3G54210
	ARATH|TAIR=locus=2017567|UniProtKB=O82155	AT1G51700		ARATH|TAIR=locus=2198215|UniProtKB=Q9ZTZ7	AT1G01790		ARATH|TAIR=locus=2093382|UniProtKB=Q940Y8	AT3G16060
	ARATH|TAIR=locus=2009874|UniProtKB=Q9C7S0	AT1G42990		ARATH|TAIR=locus=2194065|UniProtKB=Q9LDY5	AT1G18170		ARATH|TAIR=locus=2052836|UniProtKB=O82279	AT2G31040
	ARATH|TAIR=locus=2196045|UniProtKB=F4HXL0	AT1G02660		ARATH|TAIR=locus=2206051|UniProtKB=Q681Y3	AT1G60990		ARATH|TAIR=locus=2041429|UniProtKB=O80731	AT2G46930
	ARATH|TAIR=locus=2832472|UniProtKB=P0DI11	AT5G50670		ARATH|Gene_OrderedLocusName=At1g06200|UniProtKB=A0A1P8AQV9	AT1G06200		ARATH|TAIR=locus=2085425|UniProtKB=Q9M2K4	AT3G58120
	ARATH|TAIR=locus=2013688|UniProtKB=Q9C7R6	AT1G29340		ARATH|TAIR=locus=2172641|UniProtKB=Q058N4	AT5G22830		ARATH|TAIR=locus=2092155|UniProtKB=P25873	AT3G25920
	ARATH|EnsemblGenome=AT3G07390|UniProtKB=Q94BT2	AT3G07390		ARATH|TAIR=locus=2204923|UniProtKB=O23680	AT1G02280		ARATH|TAIR=locus=504955106|UniProtKB=Q8L7S8	AT5G26742
	ARATH|TAIR=locus=2180127|UniProtKB=P43293	AT5G02290		ARATH|TAIR=locus=2205450|UniProtKB=Q15KI9	AT1G68890		ARATH|TAIR=locus=2171107|UniProtKB=Q39152	AT5G22500
	ARATH|Gene_OrderedLocusName=At2g20250|UniProtKB=A0A1P8B2N5	AT2G20250		ARATH|TAIR=locus=2047530|UniProtKB=C0LGK9	AT2G24230		ARATH|TAIR=locus=2060822|UniProtKB=O64730	AT2G30170
	ARATH|TAIR=locus=2136922|UniProtKB=Q9SSS9	AT4G09650		ARATH|TAIR=locus=2039944|UniProtKB=Q9ZPY2	AT2G46570		ARATH|EnsemblGenome=AT3G55370|UniProtKB=Q9M2U1	AT3G55370
	ARATH|TAIR=locus=2121686|UniProtKB=Q8GWJ7	AT4G23270		ARATH|TAIR=locus=2078117|UniProtKB=Q9M9W9	AT3G05640		ARATH|TAIR=locus=2079582|UniProtKB=Q9M263	AT3G62020
	ARATH|EnsemblGenome=AT2G15570|UniProtKB=Q9SEU7	AT2G15570		ARATH|TAIR=locus=2025272|UniProtKB=O49290	AT1G77060		ARATH|TAIR=locus=2134882|UniProtKB=Q9XEA1	AT4G04340
	ARATH|TAIR=locus=2169364|UniProtKB=Q9LYQ4	AT5G07110		ARATH|TAIR=locus=2034456|UniProtKB=Q9C6T2	AT1G31920		ARATH|TAIR=locus=2114845|UniProtKB=Q9CAV6	AT3G04910
	ARATH|TAIR=locus=2101417|UniProtKB=Q9M1D0	AT3G60130		ARATH|TAIR=locus=2085340|UniProtKB=Q9M2K0	AT3G58160		ARATH|TAIR=locus=2157747|UniProtKB=Q9FGS4	AT5G50210
	ARATH|TAIR=locus=2083780|UniProtKB=Q9SV07	AT3G51970		ARATH|TAIR=locus=2012300|UniProtKB=P14712	AT1G09570		ARATH|TAIR=locus=2012335|UniProtKB=Q6IDL4	AT1G09580
	ARATH|TAIR=locus=2168073|UniProtKB=Q42410	AT5G59820		ARATH|Gene_OrderedLocusName=At5g53050|UniProtKB=Q9LVU7	AT5G53050		ARATH|TAIR=locus=504954672|UniProtKB=O03042	ATCG00490
	ARATH|TAIR=locus=2094578|UniProtKB=P49678	AT3G23030		ARATH|TAIR=locus=2019195|UniProtKB=Q6NMQ7	AT1G74670		ARATH|TAIR=locus=2101165|UniProtKB=Q94K71	AT3G48420
	ARATH|TAIR=locus=2081277|UniProtKB=B9DFG5	AT3G59350		ARATH|TAIR=locus=2161610|UniProtKB=Q42545	AT5G55280		ARATH|TAIR=locus=2151916|UniProtKB=Q9LU10	AT5G39830
	ARATH|TAIR=locus=2823614|UniProtKB=Q8VYX0	AT1G44350		ARATH|Gene_OrderedLocusName=At1g63740|UniProtKB=Q9CAD9	AT1G63740		ARATH|EnsemblGenome=AT4G38160|UniProtKB=Q9SZL6	AT4G38160
	ARATH|TAIR=locus=2204227|UniProtKB=Q9C8G5	AT1G30360		ARATH|Gene_OrderedLocusName=At3g51770|UniProtKB=O65020	AT3G51770		ARATH|TAIR=locus=2162207|UniProtKB=Q9FM64	AT5G55740
	ARATH|TAIR=locus=2205568|UniProtKB=Q06588	AT1G05010		ARATH|TAIR=locus=2205465|UniProtKB=Q9S713	AT1G68830		ARATH|TAIR=locus=2207190|UniProtKB=O23049	AT1G05190
	ARATH|TAIR=locus=2197945|UniProtKB=Q9FZE1	AT1G26570		ARATH|TAIR=locus=2126066|UniProtKB=Q8GX78	AT4G00370		ARATH|TAIR=locus=2149015|UniProtKB=Q8LE52	AT5G16710
	ARATH|TAIR=locus=2144573|UniProtKB=Q9LZR8	AT5G03700		ARATH|TAIR=locus=2077868|UniProtKB=Q9C9Z0	AT3G08660		ARATH|TAIR=locus=505006247|UniProtKB=Q8S8H8	AT2G15695
	ARATH|TAIR=locus=2177152|UniProtKB=Q9FID5	AT5G39030		ARATH|EnsemblGenome=AT3G59040|UniProtKB=Q9LYT2	AT3G59040		ARATH|TAIR=locus=2079251|UniProtKB=Q9LIP6	AT3G26300
	ARATH|TAIR=locus=2041293|UniProtKB=Q501D8	AT2G22330		ARATH|TAIR=locus=2141702|UniProtKB=Q9C5C8	AT4G21860		ARATH|TAIR=locus=2167613|UniProtKB=Q9FFG7	AT5G44250
	ARATH|TAIR=locus=2132609|UniProtKB=Q8LJW1	AT4G22780		ARATH|TAIR=locus=2082299|UniProtKB=F4J8D3	AT3G01780		ARATH|TAIR=locus=2035609|UniProtKB=Q39204	AT1G32640
	ARATH|TAIR=locus=505006112|UniProtKB=F4I111	AT1G09575		ARATH|TAIR=locus=2823671|UniProtKB=Q9MBA1	AT1G44446		ARATH|TAIR=locus=2151401|UniProtKB=Q9LF59	AT5G17650
	ARATH|TAIR=locus=2121666|UniProtKB=O65469	AT4G23170		ARATH|TAIR=locus=2046452|UniProtKB=Q9SCV3	AT2G32810		ARATH|TAIR=locus=2102455|UniProtKB=Q8GWV5	AT3G54790
	ARATH|TAIR=locus=2151349|UniProtKB=Q9LK35	AT5G54380		ARATH|TAIR=locus=2050857|UniProtKB=O22137	AT2G45350		ARATH|TAIR=locus=2034147|UniProtKB=Q8L7S6	AT1G65590
	ARATH|TAIR=locus=2018037|UniProtKB=Q8VYL3	AT1G62290		ARATH|TAIR=locus=2049254|UniProtKB=Q9SJ74	AT2G04850		ARATH|TAIR=locus=2157767|UniProtKB=Q64J17	AT5G50240
	ARATH|TAIR=locus=2015061|UniProtKB=Q9LM15	AT1G22190		ARATH|TAIR=locus=2206265|UniProtKB=Q8GZA4	AT1G65320		ARATH|TAIR=locus=2164595|UniProtKB=Q94K07	AT5G56950
	ARATH|TAIR=locus=2036084|UniProtKB=O04036	AT1G08930		ARATH|TAIR=locus=2061639|UniProtKB=Q9SL67	AT2G20140		ARATH|TAIR=locus=2157622|UniProtKB=Q9FH05	AT5G42240
	ARATH|TAIR=locus=505006660|UniProtKB=Q9FKH6	AT5G35735		ARATH|TAIR=locus=2066256|UniProtKB=O48721	AT2G26540		ARATH|TAIR=locus=2154119|UniProtKB=Q24JK1	AT5G62470
	ARATH|TAIR=locus=2008860|UniProtKB=B5TYT3	AT1G11960		ARATH|TAIR=locus=2061529|UniProtKB=O64587	AT2G34690		ARATH|TAIR=locus=505006521|UniProtKB=Q944B0	AT4G26555
	ARATH|TAIR=locus=2148448|UniProtKB=F4K1B4	AT5G26770		ARATH|TAIR=locus=2146193|UniProtKB=Q5S2C3	AT5G18410		ARATH|TAIR=locus=2087901|UniProtKB=Q8H0U5	AT3G18890
	ARATH|Gene=AT1G12990|UniProtKB=F4HP06	AT1G12990		ARATH|TAIR=locus=2059718|UniProtKB=Q9C5U0	AT2G01830		ARATH|TAIR=locus=2079132|UniProtKB=Q9SN73	AT3G47650
	ARATH|TAIR=locus=2026114|UniProtKB=A4FVP6	AT1G34180		ARATH|TAIR=locus=2031080|UniProtKB=Q9LPM2	AT1G49990		ARATH|TAIR=locus=2090181|UniProtKB=Q9LUQ3	AT3G15390
	ARATH|TAIR=locus=2152405|UniProtKB=Q5XF33	AT5G45930		ARATH|TAIR=locus=2045213|UniProtKB=Q8VZE7	AT2G31890		ARATH|TAIR=locus=2101022|UniProtKB=Q9LEW8	AT3G61080
	ARATH|TAIR=locus=2176667|UniProtKB=Q8VYG0	AT5G38210		ARATH|TAIR=locus=2101978|UniProtKB=Q0WPI9	AT3G53100		ARATH|TAIR=locus=2098994|UniProtKB=Q9LXT3	AT3G58680
	ARATH|TAIR=locus=2824546|UniProtKB=Q9M9H6	AT1G71697		ARATH|TAIR=locus=2036611|UniProtKB=O22707	AT1G60690		ARATH|TAIR=locus=2017849|UniProtKB=P16180	AT1G79850
	ARATH|TAIR=locus=2020738|UniProtKB=O48741	AT1G03630		ARATH|TAIR=locus=2118440|UniProtKB=Q9SZ83	AT4G09670		ARATH|TAIR=locus=2182407|UniProtKB=Q8VYL1	AT5G35170
	ARATH|TAIR=locus=505006103|UniProtKB=Q8H102	AT1G05805		ARATH|EnsemblGenome=AT1G63770|UniProtKB=Q8H0S9	AT1G63770		ARATH|TAIR=locus=2090649|UniProtKB=Q9LT69	AT3G19480
	ARATH|Gene_OrderedLocusName=At1g59710|UniProtKB=Q9LQ43	AT1G59710		ARATH|TAIR=locus=2222667|UniProtKB=Q9FUZ2	AT5G14660		ARATH|TAIR=locus=2080265|UniProtKB=F4JCU3	AT3G54250
	ARATH|EnsemblGenome=AT2G38400|UniProtKB=Q94AL9	AT2G38400		ARATH|TAIR=locus=2197439|UniProtKB=O23693	AT1G11000		ARATH|TAIR=locus=2014500|UniProtKB=Q8L735	AT1G03310
	ARATH|TAIR=locus=2125206|UniProtKB=Q9LD40	AT4G01010		ARATH|TAIR=locus=2088852|UniProtKB=Q38954	AT3G26570		ARATH|TAIR=locus=2168362|UniProtKB=Q9LVV5	AT5G52970
	ARATH|TAIR=locus=2116505|UniProtKB=Q93WC4	AT4G32280		ARATH|Gene_OrderedLocusName=At3g21465|UniProtKB=F4IXL3	AT3G21465		ARATH|TAIR=locus=2081423|UniProtKB=Q5PP51	AT3G44160
	ARATH|Gene_OrderedLocusName=At1g67520|UniProtKB=O64793	AT1G67520		ARATH|TAIR=locus=2056941|UniProtKB=Q6R8G5	AT2G03240		ARATH|TAIR=locus=2077132|UniProtKB=Q9LZU5	AT3G45850
	ARATH|TAIR=locus=2144015|UniProtKB=Q9LSS0	AT5G60270		ARATH|TAIR=locus=2181660|UniProtKB=Q9LYR5	AT5G13410		ARATH|TAIR=locus=2079102|UniProtKB=Q9SN74	AT3G47640
	ARATH|TAIR=locus=2058847|UniProtKB=O49840	AT2G02800		ARATH|TAIR=locus=2138091|UniProtKB=Q9T0A4	AT4G23890		ARATH|TAIR=locus=2159654|UniProtKB=Q8VYD6	AT5G10690
	ARATH|TAIR=locus=2010738|UniProtKB=Q9C7X0	AT1G56510		ARATH|TAIR=locus=2025580|UniProtKB=Q9FRS4	AT1G08610		ARATH|TAIR=locus=2151251|UniProtKB=Q6R0G4	AT5G02840
	ARATH|EnsemblGenome=AT5G17230|UniProtKB=P37271	AT5G17230		ARATH|TAIR=locus=2136652|UniProtKB=F4JGR5	AT4G04040		ARATH|TAIR=locus=2031546|UniProtKB=F4HTT6	AT1G74070
	ARATH|TAIR=locus=2086300|UniProtKB=Q93ZB6	AT3G14930		ARATH|TAIR=locus=2093462|UniProtKB=Q9LW85	AT3G16000		ARATH|TAIR=locus=2135535|UniProtKB=Q9SU40	AT4G12420
	ARATH|TAIR=locus=2146188|UniProtKB=Q940K1	AT5G18490		ARATH|TAIR=locus=2042381|UniProtKB=O80504	AT2G44650		ARATH|TAIR=locus=2052806|UniProtKB=O80860	AT2G30950
	ARATH|TAIR=locus=2135054|UniProtKB=Q01908	AT4G04640		ARATH|TAIR=locus=2014839|UniProtKB=Q9LMG7	AT1G13900		ARATH|TAIR=locus=2154144|UniProtKB=Q6NPR6	AT5G62580
	ARATH|TAIR=locus=2038826|UniProtKB=Q9ZU49	AT2G01180		ARATH|TAIR=locus=2130424|UniProtKB=O23344	AT4G14890		ARATH|TAIR=locus=2825062|UniProtKB=Q9LR75	AT1G03475
	ARATH|TAIR=locus=2140877|UniProtKB=P54144	AT4G13510		ARATH|TAIR=locus=2087502|UniProtKB=Q9LJG3	AT3G14210		ARATH|TAIR=locus=2049801|UniProtKB=Q9ZUU2	AT2G37240
	ARATH|TAIR=locus=2181630|UniProtKB=Q8GZ29	AT5G13370		ARATH|TAIR=locus=2056675|UniProtKB=O80605	AT2G02860		ARATH|TAIR=locus=2139534|UniProtKB=O65688	AT4G34650
	ARATH|TAIR=locus=2144025|UniProtKB=Q9LSR9	AT5G60280		ARATH|TAIR=locus=2156030|UniProtKB=Q9FIZ7	AT5G37830		ARATH|TAIR=locus=1006230686|UniProtKB=Q9LM24	AT1G18265
	ARATH|TAIR=locus=2043659|UniProtKB=O64647	AT2G45680		ARATH|TAIR=locus=2020502|UniProtKB=Q9S7N7	AT1G55670		ARATH|TAIR=locus=2012443|UniProtKB=Q9CA40	AT1G68760
	ARATH|TAIR=locus=2099428|UniProtKB=Q9M304	AT3G48780		ARATH|TAIR=locus=504954687|UniProtKB=P56796	ATCG00640		ARATH|TAIR=locus=2152165|UniProtKB=Q9LU01	AT5G44650
	ARATH|TAIR=locus=2050564|UniProtKB=O64884	AT2G44500		ARATH|TAIR=locus=2180816|UniProtKB=Q9S7X6	AT5G19530		ARATH|TAIR=locus=2178868|UniProtKB=Q9LUX9	AT5G58800
	ARATH|TAIR=locus=2059999|UniProtKB=O48529	AT2G42220		ARATH|TAIR=locus=2011686|UniProtKB=Q8LC69	AT1G76410		ARATH|TAIR=locus=2142434|UniProtKB=Q9LXA8	AT5G10560
	ARATH|TAIR=locus=2184153|UniProtKB=Q9LX12	AT5G10170		ARATH|TAIR=locus=2061340|UniProtKB=Q04088	AT2G31370		ARATH|TAIR=locus=2063947|UniProtKB=O22285	AT2G39750
	ARATH|TAIR=locus=2077362|UniProtKB=Q9S736	AT3G07780		ARATH|TAIR=locus=2012433|UniProtKB=Q9CA41	AT1G68780		ARATH|TAIR=locus=2039002|UniProtKB=Q7XJ98	AT2G20370
	ARATH|TAIR=locus=2140431|UniProtKB=Q940J8	AT4G19410		ARATH|TAIR=locus=2097608|UniProtKB=Q9XF88	AT3G08940		ARATH|TAIR=locus=2831548|UniProtKB=Q67YC9	AT4G14100
	ARATH|TAIR=locus=2042987|UniProtKB=Q9ZW30	AT2G29490		ARATH|TAIR=locus=2081785|UniProtKB=Q9SD02	AT3G51470		ARATH|TAIR=locus=2158197|UniProtKB=Q9FN15	AT5G67370
	ARATH|Gene_OrderedLocusName=At4g11000|UniProtKB=F4JN77	AT4G11000		ARATH|TAIR=locus=2080560|UniProtKB=Q9M591	AT3G56940		ARATH|EnsemblGenome=AT1G76680|UniProtKB=Q8LAH7	AT1G76680
	ARATH|TAIR=locus=2173629|UniProtKB=Q9LVR5	AT5G66650		ARATH|EnsemblGenome=AT2G38720|UniProtKB=Q9ZVJ3	AT2G38720		ARATH|TAIR=locus=2117969|UniProtKB=A2RVM0	AT4G23430
	ARATH|TAIR=locus=2117622|UniProtKB=Q9ZT49	AT4G35480		ARATH|TAIR=locus=2124804|UniProtKB=Q9SB75	AT4G31590		ARATH|TAIR=locus=2013608|UniProtKB=Q0V7Z5	AT1G29450
	ARATH|TAIR=locus=2012928|UniProtKB=P42699	AT1G20340		ARATH|TAIR=locus=2080335|UniProtKB=Q9M385	AT3G54210		ARATH|TAIR=locus=2040716|UniProtKB=O80934	AT2G37660
	ARATH|TAIR=locus=2199582|UniProtKB=Q9LPU8	AT1G21130		ARATH|TAIR=locus=2093382|UniProtKB=Q940Y8	AT3G16060		ARATH|TAIR=locus=2134088|UniProtKB=Q39123	AT4G32880
	ARATH|TAIR=locus=2079142|UniProtKB=C0LGP4	AT3G47570		ARATH|TAIR=locus=2052836|UniProtKB=O82279	AT2G31040		ARATH|TAIR=locus=2024675|UniProtKB=Q9SRX9	AT1G02860
	ARATH|TAIR=locus=2204639|UniProtKB=Q9SA77	AT1G30620		ARATH|TAIR=locus=2085425|UniProtKB=Q9M2K4	AT3G58120		ARATH|TAIR=locus=2032532|UniProtKB=Q9SGN6	AT1G28380
	ARATH|TAIR=locus=2058500|UniProtKB=Q38846	AT2G40940		ARATH|TAIR=locus=2041429|UniProtKB=O80731	AT2G46930		ARATH|TAIR=locus=2101704|UniProtKB=O64989	AT3G50660
	ARATH|TAIR=locus=2046703|UniProtKB=Q9SJA4	AT2G24610		ARATH|TAIR=locus=2092155|UniProtKB=P25873	AT3G25920		ARATH|TAIR=locus=2115095|UniProtKB=Q8RWM2	AT4G36940
	ARATH|TAIR=locus=2206742|UniProtKB=Q6R8G2	AT1G35350		ARATH|TAIR=locus=504955106|UniProtKB=Q8L7S8	AT5G26742		ARATH|TAIR=locus=2169749|UniProtKB=Q9FNF2	AT5G24300
	ARATH|TAIR=locus=2171529|UniProtKB=O80341	AT5G47230		ARATH|TAIR=locus=2060822|UniProtKB=O64730	AT2G30170		ARATH|TAIR=locus=2037660|UniProtKB=Q9SM02	AT1G58440
	ARATH|TAIR=locus=2182152|UniProtKB=Q84VZ5	AT5G19240		ARATH|TAIR=locus=2075880|UniProtKB=Q9CAF5	AT3G10670		ARATH|TAIR=locus=2053888|UniProtKB=O22757	AT2G17480
	ARATH|TAIR=locus=2155715|UniProtKB=Q7Y214	AT5G65630		ARATH|TAIR=locus=2134882|UniProtKB=Q9XEA1	AT4G04340		ARATH|TAIR=locus=2096682|UniProtKB=O82628	AT3G01390
	ARATH|EnsemblGenome=AT4G02200|UniProtKB=O04259	AT4G02200		ARATH|TAIR=locus=2114845|UniProtKB=Q9CAV6	AT3G04910		ARATH|TAIR=locus=2092070|UniProtKB=Q9SQI8	AT3G25860
	ARATH|TAIR=locus=2141095|UniProtKB=Q9FUR2	AT4G18010		ARATH|TAIR=locus=2035362|UniProtKB=Q9LNJ9	AT1G01220		ARATH|TAIR=locus=504956331|UniProtKB=Q84WF5	AT1G33475
	ARATH|TAIR=locus=2133457|UniProtKB=Q9ZSJ0	AT4G01750		ARATH|TAIR=locus=2014380|UniProtKB=Q9SYG7	AT1G54100		ARATH|TAIR=locus=2128756|UniProtKB=Q9SEU8	AT4G03520
	ARATH|TAIR=locus=2047112|UniProtKB=Q8GWX2	AT2G21120		ARATH|TAIR=locus=2012335|UniProtKB=Q6IDL4	AT1G09580		ARATH|TAIR=locus=2155548|UniProtKB=Q9FH99	AT5G67140
	ARATH|TAIR=locus=2133559|UniProtKB=Q39008	AT4G08500		ARATH|TAIR=locus=504954672|UniProtKB=O03042	ATCG00490		ARATH|TAIR=locus=504954637|UniProtKB=P56759	ATCG00130
	ARATH|TAIR=locus=2079894|UniProtKB=Q9SVC2	AT3G52400		ARATH|TAIR=locus=2101165|UniProtKB=Q94K71	AT3G48420		ARATH|TAIR=locus=2124044|UniProtKB=P21218	AT4G27440
	ARATH|TAIR=locus=2163061|UniProtKB=A4FVS2	AT5G41100		ARATH|TAIR=locus=2151916|UniProtKB=Q9LU10	AT5G39830		ARATH|TAIR=locus=2078718|UniProtKB=Q9S839	AT3G01960
	ARATH|EnsemblGenome=AT3G21070|UniProtKB=Q56YN3	AT3G21070		ARATH|EnsemblGenome=AT1G31420|UniProtKB=C0LGF4	AT1G31420		ARATH|TAIR=locus=2194564|UniProtKB=Q9XIJ5	AT1G10560
	ARATH|EnsemblGenome=AT2G42590|UniProtKB=Q96299	AT2G42590		ARATH|TAIR=locus=2204350|UniProtKB=Q9SYQ8	AT1G75820		ARATH|TAIR=locus=2135620|UniProtKB=F4JRE0	AT4G12650
	ARATH|TAIR=locus=2171544|UniProtKB=Q8L7W2	AT5G47240		ARATH|EnsemblGenome=AT4G38160|UniProtKB=Q9SZL6	AT4G38160		ARATH|TAIR=locus=505006230|UniProtKB=Q8L5A1	AT1G78995
	ARATH|TAIR=locus=2170867|UniProtKB=Q9S7D8	AT5G43780		ARATH|TAIR=locus=2162207|UniProtKB=Q9FM64	AT5G55740		ARATH|TAIR=locus=2160175|UniProtKB=Q9M5A9	AT5G54800
	ARATH|TAIR=locus=2148131|UniProtKB=Q39172	AT5G16970		ARATH|TAIR=locus=2207190|UniProtKB=O23049	AT1G05190		ARATH|TAIR=locus=2827696|UniProtKB=P93032	AT2G17130
	ARATH|TAIR=locus=2124998|UniProtKB=Q9M158	AT4G01050		ARATH|TAIR=locus=2149015|UniProtKB=Q8LE52	AT5G16710		ARATH|TAIR=locus=2025437|UniProtKB=O65090	AT1G01860
	ARATH|TAIR=locus=2122333|UniProtKB=P82281	AT4G09010		ARATH|TAIR=locus=2167613|UniProtKB=Q9FFG7	AT5G44250		ARATH|TAIR=locus=2161937|UniProtKB=Q9FMK9	AT5G63140
	ARATH|TAIR=locus=2096239|UniProtKB=Q9MA87	AT3G05320		ARATH|TAIR=locus=2079251|UniProtKB=Q9LIP6	AT3G26300		ARATH|TAIR=locus=2005599|UniProtKB=Q8LCP6	AT1G75680
	ARATH|TAIR=locus=2037508|UniProtKB=Q9ZVA4	AT1G78850		ARATH|TAIR=locus=2121909|UniProtKB=Q7Y030	AT4G24530		ARATH|TAIR=locus=2177053|UniProtKB=F4JZG9	AT5G12130
	ARATH|TAIR=locus=2082518|UniProtKB=F4J270	AT3G57240		ARATH|TAIR=locus=2049435|UniProtKB=Q9SJM7	AT2G36310		ARATH|TAIR=locus=2009675|UniProtKB=Q9S7A9	AT1G53160
	ARATH|TAIR=locus=2140045|UniProtKB=Q9SMR4	AT4G39890		ARATH|TAIR=locus=2102455|UniProtKB=Q8GWV5	AT3G54790		ARATH|TAIR=locus=2075392|UniProtKB=Q9M8S8	AT3G02870
	ARATH|TAIR=locus=2027037|UniProtKB=Q9LPL6	AT1G21380		ARATH|Gene=AT3G15940|UniProtKB=Q9LSB5	AT3G15940		ARATH|TAIR=locus=2156263|UniProtKB=P55228	AT5G48300
	ARATH|TAIR=locus=2150645|UniProtKB=Q9LZA6	AT5G04040		ARATH|TAIR=locus=2157767|UniProtKB=Q64J17	AT5G50240		ARATH|TAIR=locus=2116382|UniProtKB=Q7G188	AT4G26700
	ARATH|TAIR=locus=2016372|UniProtKB=Q9LN60	AT1G19380		ARATH|TAIR=locus=2157622|UniProtKB=Q9FH05	AT5G42240		ARATH|TAIR=locus=2049721|UniProtKB=Q9ZUU4	AT2G37220
	ARATH|TAIR=locus=2035984|UniProtKB=Q94KE0	AT1G08920		ARATH|TAIR=locus=2016119|UniProtKB=Q8VXY7	AT1G70330		ARATH|TAIR=locus=2201836|UniProtKB=Q949Q5	AT1G08380
	ARATH|TAIR=locus=2118751|UniProtKB=Q9M0D1	AT4G30290		ARATH|TAIR=locus=2154119|UniProtKB=Q24JK1	AT5G62470		ARATH|TAIR=locus=2028100|UniProtKB=Q9LDA9	AT1G23400
	ARATH|TAIR=locus=2157829|UniProtKB=Q9FGZ4	AT5G49520		ARATH|TAIR=locus=505006521|UniProtKB=Q944B0	AT4G26555		ARATH|TAIR=locus=2084031|UniProtKB=P43286	AT3G53420
	ARATH|TAIR=locus=2148548|UniProtKB=F4K2R6	AT5G26920		ARATH|TAIR=locus=2044219|UniProtKB=Q8RV79	AT2G03750		ARATH|EnsemblGenome=AT1G10670|UniProtKB=Q9SGY2	AT1G10670
	ARATH|TAIR=locus=2018753|UniProtKB=Q94F40	AT1G28600		ARATH|TAIR=locus=2087901|UniProtKB=Q8H0U5	AT3G18890		ARATH|TAIR=locus=2135011|UniProtKB=Q5XEV6	AT4G24090
	ARATH|TAIR=locus=2127510|UniProtKB=Q9SUW0	AT4G22590		ARATH|TAIR=locus=2079132|UniProtKB=Q9SN73	AT3G47650		ARATH|TAIR=locus=2084455|UniProtKB=Q9M325	AT3G54020
	ARATH|TAIR=locus=2090890|UniProtKB=Q9LW57	AT3G23400		ARATH|EnsemblGenome=AT1G53730|UniProtKB=Q9C8M9	AT1G53730		ARATH|TAIR=locus=2168128|UniProtKB=Q9FJD5	AT5G60020
	ARATH|TAIR=locus=2200955|UniProtKB=Q9MAM3	AT1G01120		ARATH|TAIR=locus=2090181|UniProtKB=Q9LUQ3	AT3G15390		ARATH|TAIR=locus=2063824|UniProtKB=Q9ZQ71	AT2G03350
	ARATH|TAIR=locus=2164305|UniProtKB=Q9FNH6	AT5G06320		ARATH|TAIR=locus=2101022|UniProtKB=Q9LEW8	AT3G61080		ARATH|TAIR=locus=2013925|UniProtKB=Q9CAC5	AT1G70760
	ARATH|Gene_OrderedLocusName=At5g25210|UniProtKB=A0A1P8BC51	AT5G25210		ARATH|TAIR=locus=2142050|UniProtKB=Q9T0K7	AT4G13360		ARATH|EnsemblGenome=AT1G31170|UniProtKB=Q8GY89	AT1G31170
	ARATH|TAIR=locus=2076631|UniProtKB=Q9SVZ0	AT3G57760		ARATH|TAIR=locus=2017849|UniProtKB=P16180	AT1G79850		ARATH|TAIR=locus=2150205|UniProtKB=Q6NMR8	AT5G19260
	ARATH|EnsemblGenome=AT1G24150|UniProtKB=O48682	AT1G24150		ARATH|TAIR=locus=2182407|UniProtKB=Q8VYL1	AT5G35170		ARATH|TAIR=locus=2075427|UniProtKB=Q9M8U1	AT3G03000
	ARATH|TAIR=locus=2175996|UniProtKB=Q9FKP2	AT5G17850		ARATH|TAIR=locus=2090649|UniProtKB=Q9LT69	AT3G19480		ARATH|Gene_OrderedLocusName=At5g16650|UniProtKB=A0A1P8BDW0	AT5G16650
	ARATH|EnsemblGenome=AT5G05730|UniProtKB=P32068	AT5G05730		ARATH|TAIR=locus=2080265|UniProtKB=F4JCU3	AT3G54250		ARATH|TAIR=locus=2199639|UniProtKB=B9DHG0	AT1G22700
	ARATH|TAIR=locus=2174190|UniProtKB=Q9FMD7	AT5G16590		ARATH|TAIR=locus=2014500|UniProtKB=Q8L735	AT1G03310		ARATH|EnsemblGenome=AT5G48630|UniProtKB=Q9FJK7	AT5G48630
	ARATH|TAIR=locus=2115060|UniProtKB=O23160	AT4G37260		ARATH|TAIR=locus=2168362|UniProtKB=Q9LVV5	AT5G52970		ARATH|TAIR=locus=2094014|UniProtKB=Q9LSB1	AT3G18660
	ARATH|TAIR=locus=2010361|UniProtKB=Q9LPW0	AT1G12900		ARATH|TAIR=locus=2081423|UniProtKB=Q5PP51	AT3G44160		ARATH|TAIR=locus=2062734|UniProtKB=O22216	AT2G41540
	ARATH|TAIR=locus=2128298|UniProtKB=Q9SAR0	AT4G11280		ARATH|TAIR=locus=2077132|UniProtKB=Q9LZU5	AT3G45850		ARATH|TAIR=locus=2011932|UniProtKB=Q8LD49	AT1G50320
	ARATH|TAIR=locus=2006742|UniProtKB=Q8H129	AT1G14700		ARATH|EnsemblGenome=AT1G21650|UniProtKB=D8WUA4	AT1G21650		ARATH|TAIR=locus=2007519|UniProtKB=Q9SA56	AT1G03130
	ARATH|TAIR=locus=2159717|UniProtKB=B9DI20	AT5G50670		ARATH|TAIR=locus=2159654|UniProtKB=Q8VYD6	AT5G10690		ARATH|TAIR=locus=2129296|UniProtKB=Q9SYX1	AT4G17600
	ARATH|TAIR=locus=2063146|UniProtKB=Q9SIZ4	AT2G40270		ARATH|TAIR=locus=2151251|UniProtKB=Q6R0G4	AT5G02840		ARATH|TAIR=locus=2087148|UniProtKB=Q6STH5	AT3G24430
	ARATH|TAIR=locus=2103600|UniProtKB=P0DH98	AT2G41110		ARATH|TAIR=locus=2135535|UniProtKB=Q9SU40	AT4G12420		ARATH|TAIR=locus=2177048|UniProtKB=Q9FMP3	AT5G12200
	ARATH|TAIR=locus=2159971|UniProtKB=Q42403	AT5G42980		ARATH|TAIR=locus=2052806|UniProtKB=O80860	AT2G30950		ARATH|TAIR=locus=2061961|UniProtKB=Q8LB72	AT2G47590
	ARATH|TAIR=locus=2097993|UniProtKB=Q9M1Q8	AT3G62160		ARATH|TAIR=locus=2154144|UniProtKB=Q6NPR6	AT5G62580		ARATH|TAIR=locus=2007342|UniProtKB=Q9FE68	AT1G07240
	ARATH|TAIR=locus=2009557|UniProtKB=Q9SK82	AT1G22400		ARATH|TAIR=locus=2051254|UniProtKB=Q9SJ40	AT2G05170		ARATH|TAIR=locus=2156917|UniProtKB=Q9FKW6	AT5G66190
	ARATH|TAIR=locus=2075155|UniProtKB=Q9SNB8	AT3G46600		ARATH|TAIR=locus=2825062|UniProtKB=Q9LR75	AT1G03475		ARATH|TAIR=locus=2061131|UniProtKB=F4IG09	AT2G39850
	ARATH|EnsemblGenome=AT5G53570|UniProtKB=Q94BY9	AT5G53570		ARATH|TAIR=locus=2049801|UniProtKB=Q9ZUU2	AT2G37240		ARATH|TAIR=locus=2154598|UniProtKB=F4KHQ8	AT5G58980
	ARATH|TAIR=locus=2038942|UniProtKB=Q9S714	AT2G20260		ARATH|TAIR=locus=2139534|UniProtKB=O65688	AT4G34650		ARATH|TAIR=locus=2100992|UniProtKB=Q9LEX1	AT3G61050
	ARATH|TAIR=locus=2158362|UniProtKB=Q9FIX8	AT5G43620		ARATH|TAIR=locus=2158342|UniProtKB=Q8VXY9	AT5G43600		ARATH|TAIR=locus=2080225|UniProtKB=P25851	AT3G54050
	ARATH|TAIR=locus=2090900|UniProtKB=Q9LW56	AT3G23410		ARATH|TAIR=locus=2114728|UniProtKB=Q9SCJ4	AT3G49650		ARATH|TAIR=locus=2034392|UniProtKB=Q84P21	AT1G20510
	ARATH|TAIR=locus=2005526|UniProtKB=Q00218	AT4G33510		ARATH|TAIR=locus=2152165|UniProtKB=Q9LU01	AT5G44650		ARATH|TAIR=locus=2131949|UniProtKB=Q9SUH5	AT4G30710
	ARATH|TAIR=locus=2063230|UniProtKB=P25071	AT2G41100		ARATH|TAIR=locus=2178868|UniProtKB=Q9LUX9	AT5G58800		ARATH|TAIR=locus=1005716645|UniProtKB=Q8GXB1	AT2G17695
	ARATH|TAIR=locus=2207031|UniProtKB=Q9C7S7	AT1G72280		ARATH|TAIR=locus=2142434|UniProtKB=Q9LXA8	AT5G10560		ARATH|TAIR=locus=2164265|UniProtKB=Q9C5R8	AT5G06290
	ARATH|TAIR=locus=2025297|UniProtKB=Q6NQK0	AT1G76970		ARATH|TAIR=locus=2063947|UniProtKB=O22285	AT2G39750		ARATH|TAIR=locus=2132992|UniProtKB=Q9SUD4	AT4G28050
	ARATH|TAIR=locus=2148293|UniProtKB=Q9LTI5	AT5G59450		ARATH|TAIR=locus=2039002|UniProtKB=Q7XJ98	AT2G20370		ARATH|TAIR=locus=2031710|UniProtKB=Q9FVR6	AT1G32220
	ARATH|TAIR=locus=2008381|UniProtKB=Q9S9Z8	AT1G34760		ARATH|TAIR=locus=2032142|UniProtKB=Q8VZD4	AT1G28320		ARATH|TAIR=locus=2027372|UniProtKB=Q9SAB3	AT1G11650
	ARATH|TAIR=locus=2125043|UniProtKB=O04609	AT4G01250		ARATH|TAIR=locus=2206380|UniProtKB=Q9SAJ3	AT1G79560		ARATH|TAIR=locus=2129261|UniProtKB=Q2HIM9	AT4G13950
	ARATH|TAIR=locus=2177729|UniProtKB=Q9LV90	AT5G64870		ARATH|TAIR=locus=2013608|UniProtKB=Q0V7Z5	AT1G29450		ARATH|TAIR=locus=2153969|UniProtKB=Q9FLU5	AT5G24580
	ARATH|TAIR=locus=2034376|UniProtKB=P31168	AT1G20440		ARATH|TAIR=locus=2205851|UniProtKB=Q70DU8	AT1G44170		ARATH|TAIR=locus=2016129|UniProtKB=O48661	AT1G70310
	ARATH|TAIR=locus=2121539|UniProtKB=Q9SVG4	AT4G20830		ARATH|TAIR=locus=2040716|UniProtKB=O80934	AT2G37660		ARATH|EnsemblGenome=AT3G24350|UniProtKB=Q9LK09	AT3G24350
	ARATH|TAIR=locus=2131854|UniProtKB=P93835	AT4G25490		ARATH|TAIR=locus=2134088|UniProtKB=Q39123	AT4G32880		ARATH|TAIR=locus=2119265|UniProtKB=Q9SZC9	AT4G33520
	ARATH|TAIR=locus=2040471|UniProtKB=Q8LPS5	AT2G13800		ARATH|TAIR=locus=2122108|UniProtKB=Q7X9B9	AT4G35270		ARATH|TAIR=locus=2076765|UniProtKB=Q9C5W9	AT3G61830
	ARATH|TAIR=locus=2137045|UniProtKB=Q9T053	AT4G11850		ARATH|TAIR=locus=2115095|UniProtKB=Q8RWM2	AT4G36940		ARATH|TAIR=locus=2094518|UniProtKB=Q9LSV0	AT3G25530
	ARATH|TAIR=locus=2036004|UniProtKB=O04023	AT1G09070		ARATH|TAIR=locus=2169749|UniProtKB=Q9FNF2	AT5G24300		ARATH|TAIR=locus=2167306|UniProtKB=Q9FMV5	AT5G63470
	ARATH|TAIR=locus=2029105|UniProtKB=Q8RW97	AT1G17340		ARATH|TAIR=locus=2053888|UniProtKB=O22757	AT2G17480		ARATH|TAIR=locus=2024628|UniProtKB=Q94AX5	AT1G64150
	ARATH|TAIR=locus=2197061|UniProtKB=Q43867	AT1G53840		ARATH|TAIR=locus=2037660|UniProtKB=Q9SM02	AT1G58440		ARATH|Gene_OrderedLocusName=At1g03210|UniProtKB=A0A1P8ARL5	AT1G03210
				ARATH|TAIR=locus=2092070|UniProtKB=Q9SQI8	AT3G25860		ARATH|TAIR=locus=2012502|UniProtKB=Q9M9T4	AT1G14280
				ARATH|TAIR=locus=2161078|UniProtKB=Q9FM96	AT5G56360		ARATH|TAIR=locus=2008900|UniProtKB=O65396	AT1G11860
				ARATH|TAIR=locus=2128756|UniProtKB=Q9SEU8	AT4G03520		ARATH|TAIR=locus=2198893|UniProtKB=P93832	AT1G80560
				ARATH|TAIR=locus=504954637|UniProtKB=P56759	ATCG00130		ARATH|TAIR=locus=2061441|UniProtKB=Q8VZ55	AT2G24090
				ARATH|TAIR=locus=2124044|UniProtKB=P21218	AT4G27440		ARATH|TAIR=locus=2089235|UniProtKB=Q9LDY9	AT3G12930
				ARATH|TAIR=locus=2194564|UniProtKB=Q9XIJ5	AT1G10560		ARATH|TAIR=locus=2144766|UniProtKB=Q9LXC9	AT5G09650
				ARATH|TAIR=locus=2087964|UniProtKB=P93042	AT3G13870		ARATH|TAIR=locus=2171407|UniProtKB=Q8L7N8	AT5G16540
				ARATH|TAIR=locus=2135620|UniProtKB=F4JRE0	AT4G12650		ARATH|TAIR=locus=2158685|UniProtKB=Q9FKW2	AT5G44260
				ARATH|TAIR=locus=2160175|UniProtKB=Q9M5A9	AT5G54800		ARATH|TAIR=locus=2097628|UniProtKB=Q9SR92	AT3G08920
				ARATH|TAIR=locus=2827696|UniProtKB=P93032	AT2G17130		ARATH|EnsemblGenome=AT5G25100|UniProtKB=Q9C5N2	AT5G25100
				ARATH|TAIR=locus=2025437|UniProtKB=O65090	AT1G01860		ARATH|TAIR=locus=2083676|UniProtKB=Q2HIU0	AT3G15110
				ARATH|TAIR=locus=2090857|UniProtKB=Q38959	AT3G26630		ARATH|TAIR=locus=2129351|UniProtKB=O23264	AT4G14030
				ARATH|TAIR=locus=2005599|UniProtKB=Q8LCP6	AT1G75680		ARATH|TAIR=locus=2011952|UniProtKB=Q39102	AT1G50250
				ARATH|TAIR=locus=2177053|UniProtKB=F4JZG9	AT5G12130		ARATH|TAIR=locus=2095482|UniProtKB=Q9LJI5	AT3G28710
				ARATH|TAIR=locus=2009675|UniProtKB=Q9S7A9	AT1G53160		ARATH|TAIR=locus=2014400|UniProtKB=Q8RY71	AT1G54040
				ARATH|TAIR=locus=2099372|UniProtKB=Q9LH76	AT3G14790		ARATH|TAIR=locus=2147880|UniProtKB=Q9LFQ0	AT5G15050
				ARATH|TAIR=locus=2075392|UniProtKB=Q9M8S8	AT3G02870		ARATH|EnsemblGenome=AT4G35450|UniProtKB=Q9SAR5	AT4G35450
				ARATH|TAIR=locus=2127681|UniProtKB=Q9SZY1	AT4G10480		ARATH|TAIR=locus=2051638|UniProtKB=Q9ZUL7	AT2G02130
				ARATH|TAIR=locus=2156263|UniProtKB=P55228	AT5G48300		ARATH|TAIR=locus=2128028|UniProtKB=Q8L540	AT4G35760
				ARATH|TAIR=locus=2116382|UniProtKB=Q7G188	AT4G26700		ARATH|TAIR=locus=2099137|UniProtKB=Q8RX79	AT3G62910
				ARATH|TAIR=locus=2201836|UniProtKB=Q949Q5	AT1G08380		ARATH|EnsemblGenome=AT5G40370|UniProtKB=Q9FNE2	AT5G40370
				ARATH|TAIR=locus=2152985|UniProtKB=F4JZY1	AT5G41790		ARATH|TAIR=locus=2102023|UniProtKB=Q6TBX7	AT3G53130
				ARATH|TAIR=locus=2028100|UniProtKB=Q9LDA9	AT1G23400		ARATH|EnsemblGenome=AT3G20270|UniProtKB=Q8VYC2	AT3G20270
				ARATH|TAIR=locus=2084031|UniProtKB=P43286	AT3G53420		ARATH|TAIR=locus=2007367|UniProtKB=Q9MB58	AT1G07110
				ARATH|EnsemblGenome=AT1G60070|UniProtKB=Q9ZUI6	AT1G60070		ARATH|TAIR=locus=2115904|UniProtKB=Q8LFN9	AT4G05330
				ARATH|EnsemblGenome=AT1G10670|UniProtKB=Q9SGY2	AT1G10670		ARATH|TAIR=locus=2019873|UniProtKB=Q84VZ1	AT1G79790
				ARATH|TAIR=locus=2135011|UniProtKB=Q5XEV6	AT4G24090		ARATH|TAIR=locus=2103498|UniProtKB=Q6NLQ6	AT3G57530
				ARATH|TAIR=locus=2168128|UniProtKB=Q9FJD5	AT5G60020		ARATH|EnsemblGenome=AT5G62790|UniProtKB=Q9XFS9	AT5G62790
				ARATH|TAIR=locus=2084455|UniProtKB=Q9M325	AT3G54020		ARATH|TAIR=locus=504954642|UniProtKB=P56763	ATCG00180
				ARATH|TAIR=locus=2196020|UniProtKB=Q8W4A7	AT1G77130		ARATH|TAIR=locus=2196060|UniProtKB=Q94KD8	AT1G02640
				ARATH|TAIR=locus=2013925|UniProtKB=Q9CAC5	AT1G70760		ARATH|TAIR=locus=2064092|UniProtKB=O23722	AT2G38700
				ARATH|EnsemblGenome=AT1G31170|UniProtKB=Q8GY89	AT1G31170		ARATH|TAIR=locus=2020337|UniProtKB=A1A6H3	AT1G17160
				ARATH|TAIR=locus=2199639|UniProtKB=B9DHG0	AT1G22700		ARATH|TAIR=locus=2076356|UniProtKB=F4J5U9	AT3G58430
				ARATH|TAIR=locus=2155959|UniProtKB=P34881	AT5G49160		ARATH|TAIR=locus=2026869|UniProtKB=Q9SX29	AT1G68660
				ARATH|EnsemblGenome=AT5G48630|UniProtKB=Q9FJK7	AT5G48630		ARATH|TAIR=locus=2125354|UniProtKB=Q42560	AT4G35830
				ARATH|TAIR=locus=2094014|UniProtKB=Q9LSB1	AT3G18660		ARATH|TAIR=locus=2028926|UniProtKB=Q9LQC8	AT1G70490
				ARATH|TAIR=locus=2062734|UniProtKB=O22216	AT2G41540		ARATH|TAIR=locus=2005506|UniProtKB=Q38944	AT2G38050
				ARATH|TAIR=locus=2132392|UniProtKB=F4JHT3	AT4G02660		ARATH|TAIR=locus=2102380|UniProtKB=Q9LI77	AT3G25660
				ARATH|TAIR=locus=2011932|UniProtKB=Q8LD49	AT1G50320		ARATH|TAIR=locus=2008585|UniProtKB=Q9FXD6	AT1G67710
				ARATH|TAIR=locus=504954702|UniProtKB=P56793	ATCG00790		ARATH|TAIR=locus=2049536|UniProtKB=Q9ZVF6	AT2G01490
				ARATH|TAIR=locus=2007519|UniProtKB=Q9SA56	AT1G03130		ARATH|TAIR=locus=2130419|UniProtKB=P47998	AT4G14880
				ARATH|TAIR=locus=2129296|UniProtKB=Q9SYX1	AT4G17600		ARATH|EnsemblGenome=AT2G26550|UniProtKB=O48722	AT2G26550
				ARATH|TAIR=locus=2087148|UniProtKB=Q6STH5	AT3G24430		ARATH|TAIR=locus=2138591|UniProtKB=Q681I0	AT4G08590
				ARATH|TAIR=locus=2019637|UniProtKB=Q9M8D3	AT1G74260		ARATH|TAIR=locus=2036626|UniProtKB=Q8GYN9	AT1G60550
				ARATH|TAIR=locus=2177048|UniProtKB=Q9FMP3	AT5G12200		ARATH|TAIR=locus=2078481|UniProtKB=Q9LYN2	AT3G56090
				ARATH|TAIR=locus=2061961|UniProtKB=Q8LB72	AT2G47590		ARATH|TAIR=locus=2085455|UniProtKB=Q94K73	AT3G58140
				ARATH|TAIR=locus=2061131|UniProtKB=F4IG09	AT2G39850		ARATH|TAIR=locus=1009023492|UniProtKB=F4KDA6	AT5G51545
				ARATH|TAIR=locus=2103055|UniProtKB=F4J3N2	AT3G04340		ARATH|TAIR=locus=2098836|UniProtKB=Q9LE59	AT3G61130
				ARATH|EnsemblGenome=AT5G23450|UniProtKB=Q9LRB0	AT5G23450		ARATH|TAIR=locus=2141355|UniProtKB=Q9ZST4	AT4G01900
				ARATH|TAIR=locus=2154598|UniProtKB=F4KHQ8	AT5G58980		ARATH|TAIR=locus=2126485|UniProtKB=Q9SZV5	AT4G30020
				ARATH|TAIR=locus=2100992|UniProtKB=Q9LEX1	AT3G61050		ARATH|TAIR=locus=2061156|UniProtKB=P92961	AT2G39890
				ARATH|TAIR=locus=2080225|UniProtKB=P25851	AT3G54050		ARATH|TAIR=locus=2037440|UniProtKB=Q9SUI6	AT1G52230
				ARATH|TAIR=locus=2178722|UniProtKB=Q9FLV9	AT5G24030		ARATH|TAIR=locus=2157413|UniProtKB=Q9FI53	AT5G50950
				ARATH|TAIR=locus=1005716645|UniProtKB=Q8GXB1	AT2G17695		ARATH|TAIR=locus=2831681|UniProtKB=O82499	AT4G11175
				ARATH|TAIR=locus=2164265|UniProtKB=Q9C5R8	AT5G06290		ARATH|TAIR=locus=2031476|UniProtKB=Q9C9C4	AT1G74030
				ARATH|TAIR=locus=2132992|UniProtKB=Q9SUD4	AT4G28050		ARATH|TAIR=locus=2121733|UniProtKB=Q9SVG0	AT4G38250
				ARATH|TAIR=locus=2031710|UniProtKB=Q9FVR6	AT1G32220		ARATH|TAIR=locus=2164996|UniProtKB=Q42538	AT5G56760
				ARATH|TAIR=locus=2165437|UniProtKB=Q93YN9	AT5G42810		ARATH|EnsemblGenome=AT4G34090|UniProtKB=Q94JY0	AT4G34090
				ARATH|TAIR=locus=2140827|UniProtKB=Q9T0G7	AT4G13460		ARATH|TAIR=locus=2099004|UniProtKB=Q9LXR7	AT3G58850
				ARATH|EnsemblGenome=AT3G24350|UniProtKB=Q9LK09	AT3G24350		ARATH|EnsemblGenome=AT5G56600|UniProtKB=Q9FE63	AT5G56600
				ARATH|TAIR=locus=2016129|UniProtKB=O48661	AT1G70310		ARATH|TAIR=locus=2157022|UniProtKB=Q38890	AT5G49720
				ARATH|TAIR=locus=2119265|UniProtKB=Q9SZC9	AT4G33520		ARATH|EnsemblGenome=AT2G43710|UniProtKB=O22832	AT2G43710
				ARATH|TAIR=locus=2094518|UniProtKB=Q9LSV0	AT3G25530		ARATH|Gene_OrderedLocusName=At1g52700|UniProtKB=A0A1P8AQT5	AT1G52700
				ARATH|TAIR=locus=2012502|UniProtKB=Q9M9T4	AT1G14280		ARATH|TAIR=locus=2201786|UniProtKB=Q9SJE2	AT1G08510
				ARATH|TAIR=locus=2024628|UniProtKB=Q94AX5	AT1G64150		ARATH|TAIR=locus=2087418|UniProtKB=O65572	AT3G63520
				ARATH|TAIR=locus=2008900|UniProtKB=O65396	AT1G11860		ARATH|TAIR=locus=2159572|UniProtKB=Q9FNM5	AT5G08650
				ARATH|TAIR=locus=2206174|UniProtKB=Q9C865	AT1G31440		ARATH|TAIR=locus=2017824|UniProtKB=Q9CA90	AT1G79870
				ARATH|TAIR=locus=2198893|UniProtKB=P93832	AT1G80560		ARATH|TAIR=locus=2092409|UniProtKB=Q9LTQ0	AT3G20420
				ARATH|TAIR=locus=2061441|UniProtKB=Q8VZ55	AT2G24090		ARATH|TAIR=locus=2116910|UniProtKB=F4JLI5	AT4G34900
				ARATH|TAIR=locus=2076319|UniProtKB=Q38933	AT3G10230		ARATH|TAIR=locus=2122083|UniProtKB=O65502	AT4G35250
				ARATH|TAIR=locus=2089235|UniProtKB=Q9LDY9	AT3G12930		ARATH|TAIR=locus=2131396|UniProtKB=Q9SZZ9	AT4G25710
				ARATH|TAIR=locus=2145603|UniProtKB=Q8S9J1	AT5G14220		ARATH|TAIR=locus=505006590|UniProtKB=P83484	AT5G08690
				ARATH|TAIR=locus=2171407|UniProtKB=Q8L7N8	AT5G16540		ARATH|TAIR=locus=2030963|UniProtKB=Q9SMW7	AT1G17880
				ARATH|TAIR=locus=2158685|UniProtKB=Q9FKW2	AT5G44260		ARATH|TAIR=locus=2010356|UniProtKB=Q9LPV9	AT1G12910
				ARATH|TAIR=locus=2097628|UniProtKB=Q9SR92	AT3G08920		ARATH|TAIR=locus=2130654|UniProtKB=Q43315	AT4G17190
				ARATH|TAIR=locus=2204629|UniProtKB=Q9SA76	AT1G30610		ARATH|TAIR=locus=2193889|UniProtKB=Q9SAV3	AT1G55510
				ARATH|TAIR=locus=2014335|UniProtKB=Q9SYH1	AT1G54130		ARATH|TAIR=locus=2096179|UniProtKB=Q9M2V1	AT3G54360
				ARATH|EnsemblGenome=AT5G25100|UniProtKB=Q9C5N2	AT5G25100		ARATH|TAIR=locus=2130759|UniProtKB=Q8VYK7	AT4G16520
				ARATH|TAIR=locus=2083676|UniProtKB=Q2HIU0	AT3G15110		ARATH|TAIR=locus=2149785|UniProtKB=Q8RXQ1	AT5G01620
				ARATH|TAIR=locus=2011952|UniProtKB=Q39102	AT1G50250		ARATH|TAIR=locus=2148970|UniProtKB=Q9LFD5	AT5G16840
				ARATH|TAIR=locus=2095482|UniProtKB=Q9LJI5	AT3G28710		ARATH|TAIR=locus=2051023|UniProtKB=O22795	AT2G33450
				ARATH|TAIR=locus=2081755|UniProtKB=Q9LZJ5	AT3G62700		ARATH|TAIR=locus=2151326|UniProtKB=Q9LZ06	AT5G02790
				ARATH|EnsemblGenome=AT4G35450|UniProtKB=Q9SAR5	AT4G35450		ARATH|TAIR=locus=2195688|UniProtKB=O80739	AT1G60160
				ARATH|Gene=AT4G38040|UniProtKB=Q9SZK4	AT4G38040		ARATH|TAIR=locus=2178935|UniProtKB=Q9SWW6	AT5G17420
				ARATH|TAIR=locus=2128028|UniProtKB=Q8L540	AT4G35760		ARATH|TAIR=locus=2198903|UniProtKB=Q9M8N0	AT1G80630
				ARATH|TAIR=locus=2099137|UniProtKB=Q8RX79	AT3G62910		ARATH|TAIR=locus=2136912|UniProtKB=F4JKQ7	AT4G09640
				ARATH|TAIR=locus=2102023|UniProtKB=Q6TBX7	AT3G53130		ARATH|TAIR=locus=2130624|UniProtKB=P92963	AT4G17170
				ARATH|EnsemblGenome=AT3G20270|UniProtKB=Q8VYC2	AT3G20270		ARATH|TAIR=locus=2007923|UniProtKB=F4I907	AT1G17650
				ARATH|TAIR=locus=2007367|UniProtKB=Q9MB58	AT1G07110		ARATH|TAIR=locus=2123206|UniProtKB=Q9SV68	AT4G13010
				ARATH|TAIR=locus=2019873|UniProtKB=Q84VZ1	AT1G79790		ARATH|TAIR=locus=2010776|UniProtKB=Q9XIP8	AT1G64980
				ARATH|TAIR=locus=2115904|UniProtKB=Q8LFN9	AT4G05330		ARATH|TAIR=locus=2052576|UniProtKB=Q9SJ22	AT2G21770
				ARATH|TAIR=locus=2103498|UniProtKB=Q6NLQ6	AT3G57530		ARATH|TAIR=locus=2121994|UniProtKB=Q0WWT7	AT4G24750
				ARATH|EnsemblGenome=AT5G62790|UniProtKB=Q9XFS9	AT5G62790		ARATH|TAIR=locus=2008366|UniProtKB=Q9SA00	AT1G34780
				ARATH|TAIR=locus=2131551|UniProtKB=O22469	AT4G35050		ARATH|TAIR=locus=2152745|UniProtKB=Q38799	AT5G50850
				ARATH|TAIR=locus=504954642|UniProtKB=P56763	ATCG00180		ARATH|TAIR=locus=2196899|UniProtKB=Q9SXC4	AT1G27600
				ARATH|TAIR=locus=2064092|UniProtKB=O23722	AT2G38700		ARATH|EnsemblGenome=AT1G55500|UniProtKB=A0A1P8AS03	AT1G55500
				ARATH|TAIR=locus=2196060|UniProtKB=Q94KD8	AT1G02640		ARATH|TAIR=locus=2031730|UniProtKB=Q9FVQ6	AT1G32100
				ARATH|TAIR=locus=2076356|UniProtKB=F4J5U9	AT3G58430		ARATH|TAIR=locus=2053654|UniProtKB=Q39161	AT2G15620
				ARATH|TAIR=locus=2125354|UniProtKB=Q42560	AT4G35830		ARATH|TAIR=locus=2034980|UniProtKB=Q8RXS1	AT1G18730
				ARATH|TAIR=locus=2102380|UniProtKB=Q9LI77	AT3G25660		ARATH|TAIR=locus=2032697|UniProtKB=Q9SSL9	AT1G73080
				ARATH|TAIR=locus=2008585|UniProtKB=Q9FXD6	AT1G67710		ARATH|TAIR=locus=2043052|UniProtKB=Q9ZW13	AT2G29290
				ARATH|EnsemblGenome=AT2G26550|UniProtKB=O48722	AT2G26550		ARATH|TAIR=locus=2061918|UniProtKB=O22874	AT2G40610
				ARATH|TAIR=locus=2169424|UniProtKB=Q8RX56	AT5G06970		ARATH|TAIR=locus=2207310|UniProtKB=Q9C5M3	AT1G78970
				ARATH|TAIR=locus=2130419|UniProtKB=P47998	AT4G14880		ARATH|TAIR=locus=2126734|UniProtKB=P46312	AT4G30950
				ARATH|TAIR=locus=2138591|UniProtKB=Q681I0	AT4G08590		ARATH|TAIR=locus=2128716|UniProtKB=Q94KI8	AT4G03560
				ARATH|TAIR=locus=2036626|UniProtKB=Q8GYN9	AT1G60550		ARATH|TAIR=locus=2057254|UniProtKB=Q8S895	AT2G17640
				ARATH|EnsemblGenome=AT5G09660|UniProtKB=Q9ZP05	AT5G09660		ARATH|TAIR=locus=2081471|UniProtKB=Q9SF09	AT3G11900
				ARATH|TAIR=locus=2085455|UniProtKB=Q94K73	AT3G58140		ARATH|TAIR=locus=2154262|UniProtKB=Q9FK13	AT5G53280
				ARATH|TAIR=locus=2028160|UniProtKB=Q9S9Q9	AT1G30440		ARATH|TAIR=locus=2166384|UniProtKB=Q6DBP3	AT5G05820
				ARATH|TAIR=locus=2041329|UniProtKB=Q9SMX9	AT2G47070		ARATH|TAIR=locus=2010262|UniProtKB=Q9XIB5	AT1G49480
				ARATH|TAIR=locus=2098836|UniProtKB=Q9LE59	AT3G61130		ARATH|TAIR=locus=2131586|UniProtKB=Q42564	AT4G35000
				ARATH|TAIR=locus=1009023492|UniProtKB=F4KDA6	AT5G51545		ARATH|TAIR=locus=2185051|UniProtKB=Q9FY50	AT5G13510
				ARATH|TAIR=locus=2141355|UniProtKB=Q9ZST4	AT4G01900		ARATH|TAIR=locus=2060679|UniProtKB=O82383	AT2G29730
				ARATH|TAIR=locus=2007579|UniProtKB=Q1KPV0	AT1G03160		ARATH|TAIR=locus=2074628|UniProtKB=P46310	AT3G11170
				ARATH|TAIR=locus=2126485|UniProtKB=Q9SZV5	AT4G30020		ARATH|TAIR=locus=2118676|UniProtKB=Q9M0B9	AT4G30410
				ARATH|TAIR=locus=2037440|UniProtKB=Q9SUI6	AT1G52230		ARATH|TAIR=locus=4010713631|UniProtKB=Q1G3C4	AT2G18328
				ARATH|TAIR=locus=2157413|UniProtKB=Q9FI53	AT5G50950		ARATH|Gene_OrderedLocusName=At4g23730|UniProtKB=A0A1P8B8W1	AT4G23730
				ARATH|TAIR=locus=2031476|UniProtKB=Q9C9C4	AT1G74030		ARATH|TAIR=locus=2087388|UniProtKB=Q9LY66	AT3G63490
				ARATH|TAIR=locus=2114789|UniProtKB=Q38893	AT3G04870		ARATH|TAIR=locus=2085542|UniProtKB=Q9SRK5	AT3G10940
				ARATH|TAIR=locus=2121733|UniProtKB=Q9SVG0	AT4G38250		ARATH|TAIR=locus=2015646|UniProtKB=Q9FZ45	AT1G16860
				ARATH|EnsemblGenome=AT4G34090|UniProtKB=Q94JY0	AT4G34090		ARATH|TAIR=locus=2159285|UniProtKB=Q9FJH0	AT5G60860
				ARATH|TAIR=locus=2099004|UniProtKB=Q9LXR7	AT3G58850		ARATH|TAIR=locus=2076969|UniProtKB=Q9M879	AT3G02630
				ARATH|EnsemblGenome=AT5G56600|UniProtKB=Q9FE63	AT5G56600		ARATH|TAIR=locus=2044495|UniProtKB=O64628	AT2G18990
				ARATH|TAIR=locus=2157022|UniProtKB=Q38890	AT5G49720		ARATH|TAIR=locus=505006097|UniProtKB=Q7XA78	AT1G03055
				ARATH|TAIR=locus=2166320|UniProtKB=Q8RXS5	AT5G63020		ARATH|EnsemblGenome=AT3G16920|UniProtKB=Q9LSP9	AT3G16920
				ARATH|TAIR=locus=2087418|UniProtKB=O65572	AT3G63520		ARATH|TAIR=locus=2058769|UniProtKB=Q8VXZ5	AT2G35610
				ARATH|TAIR=locus=2159572|UniProtKB=Q9FNM5	AT5G08650		ARATH|TAIR=locus=504955337|UniProtKB=Q84R17	AT4G24275
				ARATH|TAIR=locus=2116910|UniProtKB=F4JLI5	AT4G34900		ARATH|TAIR=locus=2055993|UniProtKB=Q6NKX3	AT2G04230
				ARATH|TAIR=locus=2122083|UniProtKB=O65502	AT4G35250		ARATH|TAIR=locus=505006621|UniProtKB=Q8L9X2	AT5G19855
				ARATH|TAIR=locus=2131396|UniProtKB=Q9SZZ9	AT4G25710		ARATH|TAIR=locus=2134183|UniProtKB=Q8LBN7	AT4G33640
				ARATH|TAIR=locus=2030963|UniProtKB=Q9SMW7	AT1G17880		ARATH|TAIR=locus=2100133|UniProtKB=Q9SR72	AT3G10080
				ARATH|TAIR=locus=2129780|UniProtKB=O23304	AT4G14480		ARATH|TAIR=locus=2178287|UniProtKB=Q9FN48	AT5G23060
				ARATH|TAIR=locus=2133012|UniProtKB=F4JKH6	AT4G28080		ARATH|TAIR=locus=2153010|UniProtKB=Q9FJ24	AT5G41900
				ARATH|TAIR=locus=2199466|UniProtKB=Q9ZVL6	AT1G54780		ARATH|Gene_OrderedLocusName=At4g24380|UniProtKB=A0A1P8B8P6	AT4G24380
				ARATH|TAIR=locus=2101150|UniProtKB=F4JF21	AT3G48500		ARATH|TAIR=locus=2091970|UniProtKB=Q6R3K6	AT3G27020
				ARATH|TAIR=locus=2130654|UniProtKB=Q43315	AT4G17190		ARATH|TAIR=locus=2032662|UniProtKB=Q8H0W0	AT1G73060
				ARATH|TAIR=locus=2193889|UniProtKB=Q9SAV3	AT1G55510		ARATH|TAIR=locus=2117273|UniProtKB=P21276	AT4G25100
				ARATH|TAIR=locus=2096179|UniProtKB=Q9M2V1	AT3G54360		ARATH|TAIR=locus=2102544|UniProtKB=Q9LXX5	AT3G56650
				ARATH|TAIR=locus=2130759|UniProtKB=Q8VYK7	AT4G16520		ARATH|TAIR=locus=2177492|UniProtKB=Q9FK30	AT5G50420
				ARATH|TAIR=locus=2149785|UniProtKB=Q8RXQ1	AT5G01620		ARATH|TAIR=locus=505006111|UniProtKB=Q9FNZ4	AT1G09415
				ARATH|TAIR=locus=2019409|UniProtKB=Q8H0V6	AT1G64550		ARATH|TAIR=locus=2157250|UniProtKB=Q9FL87	AT5G39210
				ARATH|TAIR=locus=2051023|UniProtKB=O22795	AT2G33450		ARATH|TAIR=locus=2030316|UniProtKB=Q8RX67	AT1G72130
				ARATH|TAIR=locus=2195688|UniProtKB=O80739	AT1G60160		ARATH|TAIR=locus=2200018|UniProtKB=Q9SGE0	AT1G08200
				ARATH|TAIR=locus=2151326|UniProtKB=Q9LZ06	AT5G02790		ARATH|EnsemblGenome=AT1G62440|UniProtKB=O48809	AT1G62440
				ARATH|TAIR=locus=2016407|UniProtKB=Q93YP9	AT1G19450		ARATH|TAIR=locus=2045374|UniProtKB=Q8RUW5	AT2G22990
				ARATH|TAIR=locus=504954641|UniProtKB=P56764	ATCG00170		ARATH|TAIR=locus=2129061|UniProtKB=P46600	AT4G17460
				ARATH|TAIR=locus=2178935|UniProtKB=Q9SWW6	AT5G17420		ARATH|TAIR=locus=2173532|UniProtKB=Q94KT8	AT5G60920
				ARATH|TAIR=locus=2198903|UniProtKB=Q9M8N0	AT1G80630		ARATH|TAIR=locus=2033718|UniProtKB=Q9C5W7	AT1G32400
				ARATH|TAIR=locus=2136912|UniProtKB=F4JKQ7	AT4G09640		ARATH|TAIR=locus=2117666|UniProtKB=Q8L7W0	AT4G18060
				ARATH|TAIR=locus=2130624|UniProtKB=P92963	AT4G17170		ARATH|TAIR=locus=2137609|UniProtKB=Q8LER3	AT4G37800
				ARATH|TAIR=locus=2077627|UniProtKB=Q9M8Z7	AT3G07020		ARATH|EnsemblGenome=AT2G25840|UniProtKB=Q8RXE9	AT2G25840
				ARATH|TAIR=locus=2007923|UniProtKB=F4I907	AT1G17650		ARATH|TAIR=locus=2026972|UniProtKB=Q9XI19	AT1G21600
				ARATH|TAIR=locus=2123206|UniProtKB=Q9SV68	AT4G13010		ARATH|TAIR=locus=2151556|UniProtKB=Q9FKF4	AT5G61670
				ARATH|TAIR=locus=2052576|UniProtKB=Q9SJ22	AT2G21770		ARATH|TAIR=locus=2124039|UniProtKB=O80386	AT4G27430
				ARATH|TAIR=locus=2121994|UniProtKB=Q0WWT7	AT4G24750		ARATH|TAIR=locus=2099478|UniProtKB=P24100	AT3G48750
				ARATH|Gene_OrderedLocusName=At4g13550|UniProtKB=A0A1P8B415	AT4G13550		ARATH|TAIR=locus=2055023|UniProtKB=O22160	AT2G44920
				ARATH|TAIR=locus=2152745|UniProtKB=Q38799	AT5G50850		ARATH|TAIR=locus=2044923|UniProtKB=Q9SJQ6	AT2G36490
				ARATH|TAIR=locus=2196899|UniProtKB=Q9SXC4	AT1G27600		ARATH|TAIR=locus=2019372|UniProtKB=P0CJ48	AT1G29910
				ARATH|EnsemblGenome=AT5G03540|UniProtKB=Q9LZD3	AT5G03540		ARATH|Gene_OrderedLocusName=At1g80770|UniProtKB=A0A1P8AP72	AT1G80770
				ARATH|TAIR=locus=2031730|UniProtKB=Q9FVQ6	AT1G32100		ARATH|TAIR=locus=2157492|UniProtKB=Q9LF50	AT5G17520
				ARATH|TAIR=locus=2126051|UniProtKB=O23066	AT4G00360		ARATH|TAIR=locus=504954893|UniProtKB=Q8VZV9	AT5G24314
				ARATH|TAIR=locus=2053654|UniProtKB=Q39161	AT2G15620		ARATH|TAIR=locus=2089055|UniProtKB=Q9LUV2	AT3G17210
				ARATH|TAIR=locus=2032697|UniProtKB=Q9SSL9	AT1G73080		ARATH|TAIR=locus=2206290|UniProtKB=O80796	AT1G65260
				ARATH|TAIR=locus=2043052|UniProtKB=Q9ZW13	AT2G29290		ARATH|TAIR=locus=2125949|UniProtKB=Q9SMY7	AT4G33220
				ARATH|TAIR=locus=2061918|UniProtKB=O22874	AT2G40610		ARATH|TAIR=locus=2027247|UniProtKB=Q9S829	AT1G74880
				ARATH|TAIR=locus=2207310|UniProtKB=Q9C5M3	AT1G78970		ARATH|TAIR=locus=2049319|UniProtKB=Q93ZE9	AT2G21540
				ARATH|TAIR=locus=2126734|UniProtKB=P46312	AT4G30950		ARATH|TAIR=locus=2027144|UniProtKB=O04928	AT1G62430
				ARATH|TAIR=locus=2128716|UniProtKB=Q94KI8	AT4G03560		ARATH|TAIR=locus=2180474|UniProtKB=Q93VM8	AT5G20650
				ARATH|TAIR=locus=2127233|UniProtKB=Q8H112	AT4G22890		ARATH|TAIR=locus=2204207|UniProtKB=Q9SUI5	AT1G30380
				ARATH|TAIR=locus=2057254|UniProtKB=Q8S895	AT2G17640		ARATH|TAIR=locus=2089468|UniProtKB=Q9LIF1	AT3G21460
				ARATH|TAIR=locus=2154262|UniProtKB=Q9FK13	AT5G53280		ARATH|EnsemblGenome=AT5G44490|UniProtKB=Q9FI16	AT5G44490
				ARATH|TAIR=locus=2166384|UniProtKB=Q6DBP3	AT5G05820		ARATH|TAIR=locus=2149957|UniProtKB=F4K493	AT5G20420
				ARATH|TAIR=locus=504956340|UniProtKB=Q9C5A5	AT5G08720		ARATH|TAIR=locus=2160554|UniProtKB=P42799	AT5G63570
				ARATH|TAIR=locus=2131586|UniProtKB=Q42564	AT4G35000		ARATH|TAIR=locus=2149820|UniProtKB=Q5XPJ6	AT5G01730
				ARATH|TAIR=locus=2185051|UniProtKB=Q9FY50	AT5G13510		ARATH|TAIR=locus=2029944|UniProtKB=Q9LP37	AT1G29070
				ARATH|TAIR=locus=2060679|UniProtKB=O82383	AT2G29730		ARATH|TAIR=locus=2043803|UniProtKB=Q9SZY4	AT2G26690
				ARATH|TAIR=locus=2074628|UniProtKB=P46310	AT3G11170		ARATH|TAIR=locus=2102842|UniProtKB=Q9STF2	AT3G46780
				ARATH|TAIR=locus=2043949|UniProtKB=O22822	AT2G43820		ARATH|TAIR=locus=2085552|UniProtKB=O81235	AT3G10920
				ARATH|TAIR=locus=2118676|UniProtKB=Q9M0B9	AT4G30410		ARATH|TAIR=locus=2008555|UniProtKB=O49347	AT1G67740
				ARATH|TAIR=locus=2146203|UniProtKB=Q8LEB6	AT5G18500		ARATH|TAIR=locus=2165101|UniProtKB=Q9FJT7	AT5G56750
				ARATH|TAIR=locus=2087388|UniProtKB=Q9LY66	AT3G63490		ARATH|TAIR=locus=2177527|UniProtKB=Q9FK35	AT5G50370
				ARATH|TAIR=locus=2085542|UniProtKB=Q9SRK5	AT3G10940		ARATH|TAIR=locus=2058480|UniProtKB=Q2V414	AT2G40920
				ARATH|TAIR=locus=2173767|UniProtKB=Q9SQK3	AT5G40160		ARATH|TAIR=locus=2086290|UniProtKB=Q9LK99	AT3G15060
				ARATH|TAIR=locus=2159285|UniProtKB=Q9FJH0	AT5G60860		ARATH|Gene_OrderedLocusName=At1g70430|UniProtKB=A0A1P8AWS0	AT1G70430
				ARATH|TAIR=locus=2119131|UniProtKB=Q9SZA3	AT4G33250		ARATH|TAIR=locus=505006176|UniProtKB=Q8LFL5	AT1G49975
				ARATH|TAIR=locus=2044495|UniProtKB=O64628	AT2G18990		ARATH|TAIR=locus=2050694|UniProtKB=O80845	AT2G45740
				ARATH|TAIR=locus=505006097|UniProtKB=Q7XA78	AT1G03055		ARATH|Gene_OrderedLocusName=At2g34090|UniProtKB=A0A1P8AX45	AT2G34090
				ARATH|EnsemblGenome=AT3G16920|UniProtKB=Q9LSP9	AT3G16920		ARATH|TAIR=locus=2180019|UniProtKB=Q1H537	AT5G18660
				ARATH|TAIR=locus=2046723|UniProtKB=Q9SLN1	AT2G23360		ARATH|TAIR=locus=2103437|UniProtKB=Q39033	AT3G08510
				ARATH|TAIR=locus=505006130|UniProtKB=Q0WN60	AT1G18485		ARATH|TAIR=locus=2827953|UniProtKB=Q3EBY6	AT2G17780
				ARATH|TAIR=locus=504955337|UniProtKB=Q84R17	AT4G24275		ARATH|TAIR=locus=2049500|UniProtKB=Q84WP5	AT2G36330
				ARATH|TAIR=locus=2055993|UniProtKB=Q6NKX3	AT2G04230		ARATH|EnsemblGenome=AT5G59290|UniProtKB=Q9FIE8	AT5G59290
				ARATH|TAIR=locus=2134183|UniProtKB=Q8LBN7	AT4G33640		ARATH|TAIR=locus=2035384|UniProtKB=Q9FXI9	AT1G19940
				ARATH|TAIR=locus=2178287|UniProtKB=Q9FN48	AT5G23060		ARATH|TAIR=locus=2161992|UniProtKB=Q93Z25	AT5G63180
				ARATH|TAIR=locus=2153010|UniProtKB=Q9FJ24	AT5G41900		ARATH|TAIR=locus=2085181|UniProtKB=Q949U7	AT3G52960
				ARATH|Gene_OrderedLocusName=At4g24380|UniProtKB=A0A1P8B8P6	AT4G24380		ARATH|TAIR=locus=2033087|UniProtKB=Q42029	AT1G06680
				ARATH|TAIR=locus=2091970|UniProtKB=Q6R3K6	AT3G27020		ARATH|TAIR=locus=2134153|UniProtKB=Q8LPL8	AT4G33530
				ARATH|TAIR=locus=2150295|UniProtKB=B9DHT4	AT5G19330		ARATH|TAIR=locus=2166508|UniProtKB=Q9LT91	AT5G51890
				ARATH|TAIR=locus=2032662|UniProtKB=Q8H0W0	AT1G73060		ARATH|TAIR=locus=2197960|UniProtKB=Q9FZE0	AT1G26560
				ARATH|TAIR=locus=2117273|UniProtKB=P21276	AT4G25100		ARATH|TAIR=locus=2057135|UniProtKB=Q84K71	AT2G38330
				ARATH|TAIR=locus=2102544|UniProtKB=Q9LXX5	AT3G56650		ARATH|TAIR=locus=2144826|UniProtKB=Q304A0	AT5G09690
				ARATH|TAIR=locus=2177492|UniProtKB=Q9FK30	AT5G50420		ARATH|TAIR=locus=504954636|UniProtKB=P56757	ATCG00120
				ARATH|TAIR=locus=505006111|UniProtKB=Q9FNZ4	AT1G09415		ARATH|TAIR=locus=2174438|UniProtKB=Q8W4A5	AT5G57930
				ARATH|TAIR=locus=2100237|UniProtKB=Q9SRI3	AT3G01360		ARATH|TAIR=locus=2044636|UniProtKB=Q9XIL6	AT2G15830
				ARATH|TAIR=locus=2200018|UniProtKB=Q9SGE0	AT1G08200		ARATH|TAIR=locus=2184362|UniProtKB=Q9LZ82	AT5G04430
				ARATH|TAIR=locus=2045683|UniProtKB=Q7PC88	AT2G29940		ARATH|Gene_OrderedLocusName=At3g53680|UniProtKB=A0A1I9LNX5	AT3G53680
				ARATH|TAIR=locus=2030316|UniProtKB=Q8RX67	AT1G72130		ARATH|TAIR=locus=2154384|UniProtKB=Q93WF1	AT5G48900
				ARATH|EnsemblGenome=AT1G62440|UniProtKB=O48809	AT1G62440		ARATH|TAIR=locus=2008071|UniProtKB=Q9LDU6	AT1G50430
				ARATH|TAIR=locus=2092522|UniProtKB=Q9C7A2	AT3G12360		ARATH|TAIR=locus=2124844|UniProtKB=O81770	AT4G31780
				ARATH|TAIR=locus=2129061|UniProtKB=P46600	AT4G17460		ARATH|TAIR=locus=2182925|UniProtKB=Q9LYP1	AT5G07250
				ARATH|TAIR=locus=2173532|UniProtKB=Q94KT8	AT5G60920		ARATH|TAIR=locus=2161640|UniProtKB=Q8S9L5	AT5G55220
				ARATH|TAIR=locus=2117666|UniProtKB=Q8L7W0	AT4G18060		ARATH|Gene_OrderedLocusName=At2g35820|UniProtKB=A0A1P8B223	AT2G35820
				ARATH|TAIR=locus=2009477|UniProtKB=Q7XZU3	AT1G22620		ARATH|TAIR=locus=1005716685|UniProtKB=Q8GW32	AT1G26945
				ARATH|TAIR=locus=2137609|UniProtKB=Q8LER3	AT4G37800		ARATH|TAIR=locus=2158936|UniProtKB=Q9LVY0	AT5G36170
				ARATH|EnsemblGenome=AT2G25840|UniProtKB=Q8RXE9	AT2G25840		ARATH|TAIR=locus=2129660|UniProtKB=Q93YV7	AT4G14360
				ARATH|TAIR=locus=2124039|UniProtKB=O80386	AT4G27430		ARATH|TAIR=locus=2031755|UniProtKB=Q43307	AT1G32200
				ARATH|TAIR=locus=2099478|UniProtKB=P24100	AT3G48750		ARATH|TAIR=locus=2044641|UniProtKB=Q9XIM7	AT2G15970
				ARATH|TAIR=locus=2055023|UniProtKB=O22160	AT2G44920		ARATH|TAIR=locus=2098418|UniProtKB=Q9LHA1	AT3G28740
				ARATH|TAIR=locus=2024296|UniProtKB=Q3EDF8	AT1G09900		ARATH|TAIR=locus=505006154|UniProtKB=Q94AL8	AT1G29395
				ARATH|TAIR=locus=2044923|UniProtKB=Q9SJQ6	AT2G36490		ARATH|TAIR=locus=2140050|UniProtKB=Q680K2	AT4G39970
				ARATH|TAIR=locus=2019372|UniProtKB=P0CJ48	AT1G29920,AT1G29910		ARATH|TAIR=locus=2197515|UniProtKB=Q9SHE8	AT1G31330
				ARATH|TAIR=locus=2039782|UniProtKB=O80644	AT2G39570		ARATH|TAIR=locus=504954654|UniProtKB=P56790	ATCG00300
				ARATH|TAIR=locus=2063078|UniProtKB=Q9SIZ3	AT2G40280		ARATH|TAIR=locus=2084208|UniProtKB=Q93ZC9	AT3G01640
				ARATH|Gene_OrderedLocusName=At1g80770|UniProtKB=A0A1P8AP72	AT1G80770		ARATH|EnsemblGenome=AT1G70730|UniProtKB=Q9SGC1	AT1G70730
				ARATH|TAIR=locus=2157492|UniProtKB=Q9LF50	AT5G17520		ARATH|TAIR=locus=2084218|UniProtKB=Q9SS90	AT3G01650
				ARATH|TAIR=locus=2196025|UniProtKB=O49048	AT1G77140		ARATH|TAIR=locus=504954871|UniProtKB=Q9FFC7	AT5G22800
				ARATH|TAIR=locus=2184717|UniProtKB=Q94AQ6	AT5G09230		ARATH|TAIR=locus=2126788|UniProtKB=Q8W4Q4	AT4G24800
				ARATH|TAIR=locus=504954893|UniProtKB=Q8VZV9	AT5G24314		ARATH|TAIR=locus=2063459|UniProtKB=Q944A9	AT2G35190
				ARATH|EnsemblGenome=AT1G17350|UniProtKB=Q9LQI7	AT1G17350		ARATH|TAIR=locus=2035074|UniProtKB=Q9SSS6	AT1G52720
				ARATH|TAIR=locus=2130449|UniProtKB=Q8LB10	AT4G17040		ARATH|TAIR=locus=2080270|UniProtKB=Q9M394	AT3G54090
				ARATH|TAIR=locus=2206290|UniProtKB=O80796	AT1G65260		ARATH|TAIR=locus=2079792|UniProtKB=F4J7A7	AT3G05410
				ARATH|TAIR=locus=2089055|UniProtKB=Q9LUV2	AT3G17210		ARATH|TAIR=locus=2185123|UniProtKB=Q9LZN2	AT5G01990
				ARATH|TAIR=locus=2125949|UniProtKB=Q9SMY7	AT4G33220		ARATH|TAIR=locus=2168352|UniProtKB=Q9LVV6	AT5G52960
				ARATH|TAIR=locus=2044289|UniProtKB=Q9ZPQ8	AT2G03730		ARATH|Gene_OrderedLocusName=At5g35926|UniProtKB=A0A1P8BG75	AT5G35926
				ARATH|TAIR=locus=2027247|UniProtKB=Q9S829	AT1G74880		ARATH|TAIR=locus=2043994|UniProtKB=O24658	AT2G43590
				ARATH|TAIR=locus=2049319|UniProtKB=Q93ZE9	AT2G21540		ARATH|EnsemblGenome=AT5G64040|UniProtKB=P49107	AT5G64040
				ARATH|TAIR=locus=2204207|UniProtKB=Q9SUI5	AT1G30380		ARATH|TAIR=locus=2165154|UniProtKB=Q43727	AT5G35790
				ARATH|Gene_OrderedLocusName=At2g04360|UniProtKB=A0A178VPF6	AT2G04360		ARATH|TAIR=locus=2049857|UniProtKB=Q9ZUS0	AT2G37470
				ARATH|TAIR=locus=2089468|UniProtKB=Q9LIF1	AT3G21460		ARATH|TAIR=locus=2050090|UniProtKB=Q9SJU9	AT2G21280
				ARATH|EnsemblGenome=AT5G44490|UniProtKB=Q9FI16	AT5G44490		ARATH|TAIR=locus=2204360|UniProtKB=Q9LQS1	AT1G75960
				ARATH|TAIR=locus=2010306|UniProtKB=Q8W4E1	AT1G12770		ARATH|TAIR=locus=2058218|UniProtKB=O22870	AT2G43560
				ARATH|TAIR=locus=2169379|UniProtKB=Q9FL59	AT5G06850		ARATH|TAIR=locus=2056266|UniProtKB=Q9ZVP8	AT2G02450
				ARATH|TAIR=locus=2128278|UniProtKB=Q9SUT5	AT4G11260		ARATH|EnsemblGenome=AT1G11180|UniProtKB=Q9SXA5	AT1G11180
				ARATH|TAIR=locus=2149957|UniProtKB=F4K493	AT5G20420		ARATH|TAIR=locus=2076929|UniProtKB=Q9M895	AT3G02450
				ARATH|TAIR=locus=2160554|UniProtKB=P42799	AT5G63570		ARATH|TAIR=locus=2116392|UniProtKB=Q9SZ13	AT4G26710
				ARATH|TAIR=locus=2149820|UniProtKB=Q5XPJ6	AT5G01730		ARATH|TAIR=locus=2024224|UniProtKB=P42777	AT1G03970
				ARATH|TAIR=locus=2029944|UniProtKB=Q9LP37	AT1G29070		ARATH|TAIR=locus=2005499|UniProtKB=Q39048	AT4G24510
				ARATH|TAIR=locus=2043803|UniProtKB=Q9SZY4	AT2G26690		ARATH|TAIR=locus=2132343|UniProtKB=Q9ZQX4	AT4G02620
				ARATH|TAIR=locus=2178037|UniProtKB=Q9FLD8	AT5G39980		ARATH|TAIR=locus=2040691|UniProtKB=O80925	AT2G37550
				ARATH|TAIR=locus=2164991|UniProtKB=Q9FJU9	AT5G56590		ARATH|TAIR=locus=2827544|UniProtKB=Q949P3	AT2G17340
				ARATH|TAIR=locus=2102842|UniProtKB=Q9STF2	AT3G46780		ARATH|TAIR=locus=2062922|UniProtKB=O82775	AT2G45980
				ARATH|TAIR=locus=2008555|UniProtKB=O49347	AT1G67740		ARATH|TAIR=locus=2152896|UniProtKB=Q6R3K9	AT5G24380
				ARATH|TAIR=locus=2165101|UniProtKB=Q9FJT7	AT5G56750		ARATH|TAIR=locus=2015208|UniProtKB=Q9CAN0	AT1G63130
				ARATH|TAIR=locus=2160912|UniProtKB=Q8GS71	AT5G47820		ARATH|TAIR=locus=2077592|UniProtKB=Q8GUG7	AT3G06980
				ARATH|TAIR=locus=2177527|UniProtKB=Q9FK35	AT5G50370		ARATH|TAIR=locus=2180927|UniProtKB=Q9LLC1	AT5G15530
				ARATH|TAIR=locus=2120820|UniProtKB=A4GNA8	AT4G25970		ARATH|TAIR=locus=2205215|UniProtKB=P50318	AT1G56190
				ARATH|TAIR=locus=2134842|UniProtKB=Q9XE98	AT4G04370		ARATH|TAIR=locus=2039563|UniProtKB=O81020	AT2G26870
				ARATH|TAIR=locus=2168297|UniProtKB=Q0WUZ5	AT5G65470		ARATH|TAIR=locus=2135272|UniProtKB=Q8GWG2	AT4G39770
				ARATH|TAIR=locus=2058480|UniProtKB=Q2V414	AT2G40920		ARATH|Gene_OrderedLocusName=At1g79620|UniProtKB=A0A1P8ASB9	AT1G79620
				ARATH|TAIR=locus=505006176|UniProtKB=Q8LFL5	AT1G49975		ARATH|TAIR=locus=2200980|UniProtKB=O24457	AT1G01090
				ARATH|TAIR=locus=2075850|UniProtKB=F4J3T8	AT3G10550		ARATH|TAIR=locus=2036504|UniProtKB=Q93ZN2	AT1G60710
				ARATH|EnsemblGenome=AT1G11720|UniProtKB=F4IAG2	AT1G11720		ARATH|TAIR=locus=2116915|UniProtKB=Q0WLC6	AT4G34830
				ARATH|TAIR=locus=2015228|UniProtKB=Q9CAN5	AT1G63080		ARATH|TAIR=locus=2015378|UniProtKB=P0C7R1	AT1G47580
				ARATH|TAIR=locus=2180019|UniProtKB=Q1H537	AT5G18660		ARATH|TAIR=locus=2076884|UniProtKB=Q39208	AT3G02580
				ARATH|TAIR=locus=2103437|UniProtKB=Q39033	AT3G08510		ARATH|EnsemblGenome=AT1G32550|UniProtKB=Q9C7Y4	AT1G32550
				ARATH|TAIR=locus=2827953|UniProtKB=Q3EBY6	AT2G17780		ARATH|TAIR=locus=2086755|UniProtKB=Q9LRZ4	AT3G16800
				ARATH|TAIR=locus=2125259|UniProtKB=Q9SV20	AT4G31490		ARATH|TAIR=locus=2091236|UniProtKB=Q9LJN4	AT3G19620
				ARATH|EnsemblGenome=AT5G59290|UniProtKB=Q9FIE8	AT5G59290		ARATH|TAIR=locus=2015924|UniProtKB=Q9FZI8	AT1G27480
				ARATH|TAIR=locus=2035853|UniProtKB=Q42510	AT1G13980		ARATH|TAIR=locus=2043338|UniProtKB=O82258	AT2G47910
				ARATH|TAIR=locus=2035384|UniProtKB=Q9FXI9	AT1G19940		ARATH|TAIR=locus=2127393|UniProtKB=Q9XFT3	AT4G21280
				ARATH|TAIR=locus=2161992|UniProtKB=Q93Z25	AT5G63180		ARATH|TAIR=locus=2205035|UniProtKB=Q9SFH9	AT1G69740
				ARATH|TAIR=locus=2050872|UniProtKB=O22145	AT2G45270		ARATH|Gene_OrderedLocusName=At2g02410|UniProtKB=A0A1P8AYT1	AT2G02410
				ARATH|TAIR=locus=2037385|UniProtKB=Q9SYP2	AT1G20950		ARATH|TAIR=locus=2114804|UniProtKB=Q9S6Z7	AT3G04940
				ARATH|TAIR=locus=2010826|UniProtKB=F4I8B9	AT1G65010		ARATH|TAIR=locus=2090101|UniProtKB=P82869	AT3G15520
				ARATH|TAIR=locus=2165452|UniProtKB=Q96242	AT5G42650		ARATH|TAIR=locus=2084133|UniProtKB=F4J117	AT3G01510
				ARATH|TAIR=locus=2085181|UniProtKB=Q949U7	AT3G52960		ARATH|TAIR=locus=2024147|UniProtKB=Q9ZWB3	AT1G03930
				ARATH|TAIR=locus=2136437|UniProtKB=P46864	AT4G27180		ARATH|TAIR=locus=2102767|UniProtKB=Q9STE8	AT3G46740
				ARATH|TAIR=locus=2033087|UniProtKB=Q42029	AT1G06680		ARATH|TAIR=locus=2147720|UniProtKB=Q941D3	AT5G19940
				ARATH|TAIR=locus=2134153|UniProtKB=Q8LPL8	AT4G33530		ARATH|TAIR=locus=2824443|UniProtKB=Q9C609	AT1G25682
				ARATH|TAIR=locus=2166508|UniProtKB=Q9LT91	AT5G51890		ARATH|Gene_OrderedLocusName=At2g04790|UniProtKB=A0A1P8B0D8	AT2G04790
				ARATH|TAIR=locus=504954965|UniProtKB=Q66GP0	AT5G67385		ARATH|TAIR=locus=2204594|UniProtKB=Q94C59	AT1G30690
				ARATH|Gene_OrderedLocusName=At3g24255|UniProtKB=A0A1I9LSY4	AT3G24255		ARATH|TAIR=locus=2054038|UniProtKB=Q38885	AT2G18710
				ARATH|TAIR=locus=2179285|UniProtKB=Q5FV41	AT5G25050		ARATH|TAIR=locus=2093974|UniProtKB=Q9LSA6	AT3G18710
				ARATH|TAIR=locus=2197960|UniProtKB=Q9FZE0	AT1G26560		ARATH|TAIR=locus=2013718|UniProtKB=Q6NL08	AT1G29530
				ARATH|TAIR=locus=2057135|UniProtKB=Q84K71	AT2G38330		ARATH|TAIR=locus=2128833|UniProtKB=F4JG10	AT4G08160
				ARATH|TAIR=locus=504954636|UniProtKB=P56757	ATCG00120		ARATH|TAIR=locus=2054482|UniProtKB=O49344	AT2G30790
				ARATH|TAIR=locus=2174438|UniProtKB=Q8W4A5	AT5G57930		ARATH|TAIR=locus=2206865|UniProtKB=Q9FX32	AT1G73370
				ARATH|TAIR=locus=2184362|UniProtKB=Q9LZ82	AT5G04430		ARATH|TAIR=locus=2129540|UniProtKB=Q67XQ0	AT4G14240
				ARATH|TAIR=locus=2181372|UniProtKB=Q9LF10	AT5G16180		ARATH|TAIR=locus=2155332|UniProtKB=Q93VA3	AT5G45040
				ARATH|TAIR=locus=2101402|UniProtKB=Q9S7P5	AT3G60030		ARATH|TAIR=locus=2065418|UniProtKB=Q9ZU90	AT2G01620
				ARATH|Gene_OrderedLocusName=At3g53680|UniProtKB=A0A1I9LNX5	AT3G53680		ARATH|TAIR=locus=2146102|UniProtKB=Q9LFS4	AT5G16000
				ARATH|TAIR=locus=2154384|UniProtKB=Q93WF1	AT5G48900		ARATH|TAIR=locus=2100691|UniProtKB=Q9M3C6	AT3G55250
				ARATH|TAIR=locus=2013825|UniProtKB=P43298	AT1G66150		ARATH|EnsemblGenome=AT5G20040|UniProtKB=Q9C5J6	AT5G20040
				ARATH|TAIR=locus=2124844|UniProtKB=O81770	AT4G31780		ARATH|TAIR=locus=2201272|UniProtKB=Q9CA28	AT1G68540
				ARATH|TAIR=locus=2161640|UniProtKB=Q8S9L5	AT5G55220		ARATH|TAIR=locus=2024847|UniProtKB=Q9LPH1	AT1G53560
				ARATH|TAIR=locus=2060206|UniProtKB=Q8S8L9	AT2G32450		ARATH|TAIR=locus=2019287|UniProtKB=Q8VZ87	AT1G29910
				ARATH|TAIR=locus=2050064|UniProtKB=Q9SJT9	AT2G21390		ARATH|TAIR=locus=2039295|UniProtKB=Q9SJ66	AT2G35840
				ARATH|TAIR=locus=2084344|UniProtKB=Q9SEE5	AT3G06580		ARATH|TAIR=locus=2056740|UniProtKB=Q8LK93	AT2G02980
				ARATH|TAIR=locus=2012045|UniProtKB=Q84R21	AT1G55930		ARATH|TAIR=locus=2087218|UniProtKB=Q9LK08	AT3G24360
				ARATH|TAIR=locus=1005716685|UniProtKB=Q8GW32	AT1G26945		ARATH|EnsemblGenome=AT1G28100|UniProtKB=Q8GWB2	AT1G28100
				ARATH|TAIR=locus=2158936|UniProtKB=Q9LVY0	AT5G36170		ARATH|TAIR=locus=2075919|UniProtKB=P93046	AT3G44990
				ARATH|TAIR=locus=2129660|UniProtKB=Q93YV7	AT4G14360		ARATH|TAIR=locus=2026021|UniProtKB=Q9C683	AT1G51080
				ARATH|TAIR=locus=2100327|UniProtKB=Q9STU3	AT3G47700		ARATH|TAIR=locus=2147680|UniProtKB=P83291	AT5G20080
				ARATH|TAIR=locus=2128414|UniProtKB=Q9SUQ3	AT4G23740		ARATH|TAIR=locus=2150921|UniProtKB=Q94A21	AT5G15330
				ARATH|TAIR=locus=2031755|UniProtKB=Q43307	AT1G32200		ARATH|Gene_OrderedLocusName=At3g09800|UniProtKB=Q84LG4	AT3G09800
				ARATH|TAIR=locus=2170483|UniProtKB=Q9FL28	AT5G46330		ARATH|TAIR=locus=2171102|UniProtKB=Q9FK81	AT5G22580
				ARATH|TAIR=locus=2098418|UniProtKB=Q9LHA1	AT3G28740		ARATH|TAIR=locus=2097238|UniProtKB=Q94CL8	AT3G55050
				ARATH|TAIR=locus=2197515|UniProtKB=Q9SHE8	AT1G31330		ARATH|TAIR=locus=2098989|UniProtKB=Q9LXS6	AT3G58750
				ARATH|TAIR=locus=2140050|UniProtKB=Q680K2	AT4G39970		ARATH|TAIR=locus=2029524|UniProtKB=Q94F00	AT1G31190
				ARATH|TAIR=locus=504954654|UniProtKB=P56790	ATCG00300		ARATH|TAIR=locus=2018259|UniProtKB=P93825	AT1G04310
				ARATH|TAIR=locus=2117768|UniProtKB=F4JM19	AT4G28710		ARATH|TAIR=locus=2076284|UniProtKB=Q9SS37	AT3G10260
				ARATH|TAIR=locus=2170229|UniProtKB=Q9FG23	AT5G06830		ARATH|TAIR=locus=2057645|UniProtKB=P93014	AT2G33800
				ARATH|TAIR=locus=2084208|UniProtKB=Q93ZC9	AT3G01640		ARATH|TAIR=locus=2077432|UniProtKB=Q9SFB3	AT3G08010
				ARATH|TAIR=locus=2084218|UniProtKB=Q9SS90	AT3G01650		ARATH|TAIR=locus=2081865|UniProtKB=Q9ASU1	AT3G51520
				ARATH|TAIR=locus=504954871|UniProtKB=Q9FFC7	AT5G22800		ARATH|TAIR=locus=2032472|UniProtKB=O48700	AT1G24330
				ARATH|TAIR=locus=2126788|UniProtKB=Q8W4Q4	AT4G24800		ARATH|TAIR=locus=2094917|UniProtKB=Q06AN9	AT3G16320
				ARATH|TAIR=locus=2165199|UniProtKB=P14714	AT5G35840		ARATH|Gene_OrderedLocusName=At5g20220|UniProtKB=A0A1P8BB42	AT5G20220
				ARATH|TAIR=locus=2063459|UniProtKB=Q944A9	AT2G35190		ARATH|EnsemblGenome=AT2G30390|UniProtKB=O04921	AT2G30390
				ARATH|TAIR=locus=2019205|UniProtKB=Q8L4D8	AT1G74690		ARATH|TAIR=locus=2171112|UniProtKB=Q9FK88	AT5G22510
				ARATH|TAIR=locus=2080270|UniProtKB=Q9M394	AT3G54090		ARATH|EnsemblGenome=AT4G01100|UniProtKB=O04619	AT4G01100
				ARATH|TAIR=locus=2079792|UniProtKB=F4J7A7	AT3G05410		ARATH|TAIR=locus=2207320|UniProtKB=P27202	AT1G79040
				ARATH|TAIR=locus=2185123|UniProtKB=Q9LZN2	AT5G01990		ARATH|TAIR=locus=504954592|UniProtKB=P92541	ATMG01090
				ARATH|TAIR=locus=2133109|UniProtKB=Q8RXD4	AT4G21070		ARATH|TAIR=locus=2061903|UniProtKB=O22886	AT2G40490
				ARATH|TAIR=locus=2168352|UniProtKB=Q9LVV6	AT5G52960		ARATH|TAIR=locus=2024765|UniProtKB=Q84TK0	AT1G02950
				ARATH|TAIR=locus=2043994|UniProtKB=O24658	AT2G43590		ARATH|TAIR=locus=2097668|UniProtKB=Q9SR89	AT3G08890
				ARATH|EnsemblGenome=AT5G64040|UniProtKB=P49107	AT5G64040		ARATH|TAIR=locus=2103366|UniProtKB=Q0WRJ7	AT3G60370
				ARATH|TAIR=locus=2197394|UniProtKB=Q8L840	AT1G10930		ARATH|TAIR=locus=2089571|UniProtKB=Q9LUD7	AT3G14570
				ARATH|TAIR=locus=2165154|UniProtKB=Q43727	AT5G35790		ARATH|TAIR=locus=2084933|UniProtKB=O24407	AT3G04730
				ARATH|TAIR=locus=2008798|UniProtKB=Q9SR52	AT1G67550		ARATH|TAIR=locus=2168469|UniProtKB=Q9FIF9	AT5G59150
				ARATH|TAIR=locus=2136133|UniProtKB=Q9T014	AT4G11110		ARATH|TAIR=locus=2141742|UniProtKB=Q8GYS1	AT4G38730
				ARATH|EnsemblGenome=AT3G54860|UniProtKB=Q94KJ7	AT3G54860		ARATH|TAIR=locus=2029391|UniProtKB=Q9SGZ5	AT1G78060
				ARATH|TAIR=locus=2050090|UniProtKB=Q9SJU9	AT2G21280		ARATH|TAIR=locus=2031988|UniProtKB=Q9SYK0	AT1G05590
				ARATH|TAIR=locus=2149932|UniProtKB=F4K5J1	AT5G20490		ARATH|TAIR=locus=2140270|UniProtKB=Q8H1F6	AT4G02790
				ARATH|TAIR=locus=2056266|UniProtKB=Q9ZVP8	AT2G02450		ARATH|TAIR=locus=2079646|UniProtKB=Q9SW95	AT3G07420
				ARATH|TAIR=locus=2204360|UniProtKB=Q9LQS1	AT1G75960		ARATH|EnsemblGenome=AT2G20990|UniProtKB=Q9SKR2	AT2G20990
				ARATH|TAIR=locus=2058218|UniProtKB=O22870	AT2G43560		ARATH|TAIR=locus=2039503|UniProtKB=O81014	AT2G26930
				ARATH|EnsemblGenome=AT1G11180|UniProtKB=Q9SXA5	AT1G11180		ARATH|TAIR=locus=504955963|UniProtKB=Q29Q74	AT2G33855
				ARATH|TAIR=locus=2135897|UniProtKB=Q9STW6	AT4G24280		ARATH|TAIR=locus=505006556|UniProtKB=Q8VZE9	AT4G34138
				ARATH|TAIR=locus=2076929|UniProtKB=Q9M895	AT3G02450		ARATH|TAIR=locus=2174433|UniProtKB=Q8L493	AT5G57850
				ARATH|TAIR=locus=2153614|UniProtKB=Q9FI99	AT5G05870		ARATH|TAIR=locus=2174708|UniProtKB=O23653	AT5G14060
				ARATH|TAIR=locus=2116392|UniProtKB=Q9SZ13	AT4G26710		ARATH|TAIR=locus=2134278|UniProtKB=Q93ZB9	AT4G33790
				ARATH|TAIR=locus=2183612|UniProtKB=Q9FG61	AT5G36250		ARATH|TAIR=locus=2079429|UniProtKB=Q8GZQ3	AT3G03710
				ARATH|TAIR=locus=2024224|UniProtKB=P42777	AT1G03970		ARATH|TAIR=locus=2076441|UniProtKB=Q9M2G7	AT3G58490
				ARATH|TAIR=locus=2005499|UniProtKB=Q39048	AT4G24510		ARATH|TAIR=locus=2118721|UniProtKB=Q9M098	AT4G30620
				ARATH|TAIR=locus=2040691|UniProtKB=O80925	AT2G37550		ARATH|TAIR=locus=2135932|UniProtKB=Q9STX2	AT4G24220
				ARATH|TAIR=locus=2064316|UniProtKB=Q8GUJ1	AT2G30460		ARATH|TAIR=locus=2036736|UniProtKB=Q9C500	AT1G47200
				ARATH|TAIR=locus=2827544|UniProtKB=Q949P3	AT2G17340		ARATH|TAIR=locus=2163290|UniProtKB=Q9FED2	AT5G50720
				ARATH|TAIR=locus=2144103|UniProtKB=F4K3X8	AT5G06670		ARATH|TAIR=locus=2016029|UniProtKB=Q9CB03	AT1G27460
				ARATH|TAIR=locus=2083881|UniProtKB=Q9LX65	AT3G42050		ARATH|TAIR=locus=2167816|UniProtKB=A0JQ86	AT5G43140
				ARATH|TAIR=locus=2062922|UniProtKB=O82775	AT2G45980		ARATH|TAIR=locus=2061951|UniProtKB=O22252	AT2G47600
				ARATH|TAIR=locus=2015208|UniProtKB=Q9CAN0	AT1G63130		ARATH|TAIR=locus=2037435|UniProtKB=Q9M812	AT1G52220
				ARATH|TAIR=locus=2029794|UniProtKB=Q37145	AT1G27770		ARATH|TAIR=locus=2101348|UniProtKB=Q0WMN5	AT3G49140
				ARATH|TAIR=locus=2077592|UniProtKB=Q8GUG7	AT3G06980		ARATH|TAIR=locus=2184158|UniProtKB=O04722	AT5G10180
				ARATH|TAIR=locus=2200231|UniProtKB=Q9C9W5	AT1G68010		ARATH|Gene_OrderedLocusName=AtCg00580|UniProtKB=P56779	ATCG00580
				ARATH|TAIR=locus=2119073|UniProtKB=Q9SVS0	AT4G21770		ARATH|TAIR=locus=2133054|UniProtKB=Q9SUC5	AT4G20870
				ARATH|TAIR=locus=2205215|UniProtKB=P50318	AT1G56190		ARATH|TAIR=locus=2045678|UniProtKB=O80871	AT2G30020
				ARATH|TAIR=locus=2180927|UniProtKB=Q9LLC1	AT5G15530		ARATH|TAIR=locus=2196759|UniProtKB=Q94A41	AT1G69830
				ARATH|TAIR=locus=2020573|UniProtKB=B9DFG3	AT1G70070		ARATH|TAIR=locus=2008535|UniProtKB=Q9FXE5	AT1G67830
				ARATH|TAIR=locus=2135272|UniProtKB=Q8GWG2	AT4G39770		ARATH|TAIR=locus=505006113|UniProtKB=Q8GSJ1	AT1G09795
				ARATH|Gene_OrderedLocusName=At1g79620|UniProtKB=A0A1P8ASB9	AT1G79620		ARATH|TAIR=locus=2156662|UniProtKB=Q06738	AT5G52310
				ARATH|TAIR=locus=2039563|UniProtKB=O81020	AT2G26870		ARATH|TAIR=locus=505006249|UniProtKB=Q8GWA9	AT2G17033
				ARATH|TAIR=locus=2061599|UniProtKB=Q8RWY6	AT2G20190		ARATH|TAIR=locus=2026068|UniProtKB=Q9C685	AT1G51100
				ARATH|EnsemblGenome=AT4G01395|UniProtKB=Q8L838	AT4G01395		ARATH|TAIR=locus=2163436|UniProtKB=Q9FI13	AT5G44520
				ARATH|TAIR=locus=2200980|UniProtKB=O24457	AT1G01090		ARATH|TAIR=locus=2118929|UniProtKB=Q940H6	AT4G33950
				ARATH|TAIR=locus=2100038|UniProtKB=Q8RY99	AT3G10140		ARATH|TAIR=locus=2827077|UniProtKB=Q9FZ27	AT1G02335
				ARATH|TAIR=locus=2018329|UniProtKB=Q940J9	AT1G04430		ARATH|TAIR=locus=2076646|UniProtKB=Q8LGB6	AT3G57750
				ARATH|TAIR=locus=2036504|UniProtKB=Q93ZN2	AT1G60710		ARATH|TAIR=locus=1005716545|UniProtKB=P34047	AT3G22425
				ARATH|TAIR=locus=2116915|UniProtKB=Q0WLC6	AT4G34830		ARATH|TAIR=locus=2066400|UniProtKB=P93051	AT2G48020
				ARATH|TAIR=locus=2204202|UniProtKB=Q9C8G9	AT1G30400		ARATH|TAIR=locus=2171609|UniProtKB=Q8RXX5	AT5G47190
				ARATH|TAIR=locus=2015378|UniProtKB=P0C7R1	AT1G47580		ARATH|TAIR=locus=2051854|UniProtKB=O80574	AT2G44040
				ARATH|TAIR=locus=2076884|UniProtKB=Q39208	AT3G02580		ARATH|TAIR=locus=2163228|UniProtKB=Q9SAU2	AT5G61410
				ARATH|EnsemblGenome=AT1G32550|UniProtKB=Q9C7Y4	AT1G32550		ARATH|TAIR=locus=2200839|UniProtKB=Q9C514	AT1G48830
				ARATH|TAIR=locus=2038560|UniProtKB=Q94K75	AT1G06190		ARATH|TAIR=locus=2174160|UniProtKB=Q8W489	AT5G16630
				ARATH|TAIR=locus=2086755|UniProtKB=Q9LRZ4	AT3G16800		ARATH|TAIR=locus=2026895|UniProtKB=Q9S7Y7	AT1G68560
				ARATH|TAIR=locus=2173368|UniProtKB=Q6NPP4	AT5G64220		ARATH|TAIR=locus=2076954|UniProtKB=Q93V85	AT3G02690
				ARATH|TAIR=locus=2091236|UniProtKB=Q9LJN4	AT3G19620		ARATH|TAIR=locus=2045432|UniProtKB=Q66GI4	AT2G32230
				ARATH|TAIR=locus=2027312|UniProtKB=Q9SAA9	AT1G11680		ARATH|TAIR=locus=2115230|UniProtKB=O23240	AT4G36400
				ARATH|TAIR=locus=2015924|UniProtKB=Q9FZI8	AT1G27480		ARATH|EnsemblGenome=AT4G18970|UniProtKB=Q93YW8	AT4G18970
				ARATH|TAIR=locus=2127393|UniProtKB=Q9XFT3	AT4G21280		ARATH|TAIR=locus=2827577|UniProtKB=Q8GY96	AT2G17280
				ARATH|TAIR=locus=2205035|UniProtKB=Q9SFH9	AT1G69740		ARATH|TAIR=locus=2198035|UniProtKB=Q944H0	AT1G48600
				ARATH|TAIR=locus=2142519|UniProtKB=Q9LX90	AT5G10350		ARATH|TAIR=locus=2198688|UniProtKB=Q9MA41	AT1G05850
				ARATH|TAIR=locus=2074718|UniProtKB=Q9C776	AT3G11240		ARATH|TAIR=locus=2206975|UniProtKB=Q8LGC6	AT1G33040
				ARATH|TAIR=locus=2120993|UniProtKB=Q9XGM8	AT4G38240		ARATH|TAIR=locus=2121974|UniProtKB=Q9SB52	AT4G24570
				ARATH|TAIR=locus=2114804|UniProtKB=Q9S6Z7	AT3G04940		ARATH|TAIR=locus=2089139|UniProtKB=Q9XF87	AT3G27690
				ARATH|TAIR=locus=2090101|UniProtKB=P82869	AT3G15520		ARATH|TAIR=locus=2090734|UniProtKB=Q9LJX0	AT3G28860
				ARATH|TAIR=locus=2084133|UniProtKB=F4J117	AT3G01510		ARATH|TAIR=locus=2012758|UniProtKB=Q9FUS9	AT1G10360
				ARATH|TAIR=locus=2161308|UniProtKB=Q9LVM0	AT5G58300		ARATH|TAIR=locus=2013743|UniProtKB=F4I1G5	AT1G29390
				ARATH|TAIR=locus=2024147|UniProtKB=Q9ZWB3	AT1G03930		ARATH|TAIR=locus=2153438|UniProtKB=Q42536	AT5G54190
				ARATH|TAIR=locus=2036741|UniProtKB=Q9C6B3	AT1G47260		ARATH|TAIR=locus=1005716837|UniProtKB=Q8GW16	AT5G66675
				ARATH|TAIR=locus=2201262|UniProtKB=Q9XF43	AT1G68530		ARATH|TAIR=locus=2010371|UniProtKB=Q42605	AT1G12780
				ARATH|TAIR=locus=2147720|UniProtKB=Q941D3	AT5G19940		ARATH|EnsemblGenome=AT1G07440|UniProtKB=P0DKI3	AT1G07440
				ARATH|TAIR=locus=2824443|UniProtKB=Q9C609	AT1G25682		ARATH|TAIR=locus=2043027|UniProtKB=Q9ZW14	AT2G29310
				ARATH|TAIR=locus=2204594|UniProtKB=Q94C59	AT1G30690		ARATH|TAIR=locus=2026940|UniProtKB=Q9SX22	AT1G68590
				ARATH|TAIR=locus=2101140|UniProtKB=Q8LD28	AT3G48490		ARATH|EnsemblGenome=AT5G19770|UniProtKB=B9DHQ0	AT5G19780
				ARATH|TAIR=locus=2054038|UniProtKB=Q38885	AT2G18710		ARATH|TAIR=locus=2082822|UniProtKB=P61837	AT3G61430
				ARATH|TAIR=locus=2013718|UniProtKB=Q6NL08	AT1G29530		ARATH|TAIR=locus=2015368|UniProtKB=Q9SX83	AT1G47530
				ARATH|TAIR=locus=2128833|UniProtKB=F4JG10	AT4G08160		ARATH|TAIR=locus=2120217|UniProtKB=Q8W4S4	AT4G39080
				ARATH|TAIR=locus=2054482|UniProtKB=O49344	AT2G30790		ARATH|TAIR=locus=2150911|UniProtKB=Q9LXF8	AT5G15240
				ARATH|TAIR=locus=2206865|UniProtKB=Q9FX32	AT1G73370		ARATH|Gene_OrderedLocusName=At1g11070|UniProtKB=A0A1P8AV53	AT1G11070
				ARATH|TAIR=locus=2129540|UniProtKB=Q67XQ0	AT4G14240		ARATH|TAIR=locus=2128038|UniProtKB=Q38853	AT4G35770
				ARATH|EnsemblGenome=AT2G30600|UniProtKB=Q8LEV3	AT2G30600		ARATH|EnsemblGenome=AT5G59750|UniProtKB=Q9FN89	AT5G59750
				ARATH|TAIR=locus=2149877|UniProtKB=Q8RXP6	AT5G20520		ARATH|TAIR=locus=2082827|UniProtKB=Q9FPW6	AT3G61600
				ARATH|TAIR=locus=2155332|UniProtKB=Q93VA3	AT5G45040		ARATH|TAIR=locus=504955637|UniProtKB=Q9STK8	AT3G48280
				ARATH|TAIR=locus=2065418|UniProtKB=Q9ZU90	AT2G01620		ARATH|TAIR=locus=2205829|UniProtKB=Q94K98	AT1G27200
				ARATH|TAIR=locus=2075532|UniProtKB=Q9M8R4	AT3G02720		ARATH|TAIR=locus=2025032|UniProtKB=Q3EDH0	AT1G07520
				ARATH|TAIR=locus=2173952|UniProtKB=Q9FJ57	AT5G55540		ARATH|TAIR=locus=2027171|UniProtKB=Q9S7L5	AT1G74930
				ARATH|EnsemblGenome=AT5G20040|UniProtKB=Q9C5J6	AT5G20040		ARATH|TAIR=locus=2124167|UniProtKB=Q8LPK5	AT4G18780
				ARATH|TAIR=locus=505006367|UniProtKB=Q1LYX4	AT3G24315		ARATH|TAIR=locus=2131513|UniProtKB=O65581	AT4G26530
				ARATH|TAIR=locus=2038746|UniProtKB=Q9ZU35	AT2G01320		ARATH|TAIR=locus=2124509|UniProtKB=Q9SEL7	AT4G18370
				ARATH|TAIR=locus=2019287|UniProtKB=Q8VZ87	AT1G29920,AT1G29910		ARATH|TAIR=locus=2133362|UniProtKB=Q9ZSH7	AT4G01580
				ARATH|TAIR=locus=2024847|UniProtKB=Q9LPH1	AT1G53560		ARATH|TAIR=locus=2154349|UniProtKB=Q8RXK8	AT5G49030
				ARATH|TAIR=locus=2202339|UniProtKB=Q9M9C6	AT1G68410		ARATH|TAIR=locus=2124236|UniProtKB=Q9M7I9	AT4G34190
				ARATH|TAIR=locus=2039295|UniProtKB=Q9SJ66	AT2G35840		ARATH|TAIR=locus=2013663|UniProtKB=Q9C7N4	AT1G29670
				ARATH|TAIR=locus=2056740|UniProtKB=Q8LK93	AT2G02980		ARATH|TAIR=locus=2010321|UniProtKB=F4IDW9	AT1G12790
				ARATH|TAIR=locus=2087218|UniProtKB=Q9LK08	AT3G24360		ARATH|TAIR=locus=4515102981|UniProtKB=Q681K2	AT2G41475
				ARATH|EnsemblGenome=AT1G28100|UniProtKB=Q8GWB2	AT1G28100		ARATH|TAIR=locus=504956018|UniProtKB=Q6NM03	AT2G25605
				ARATH|TAIR=locus=2009061|UniProtKB=Q84MA2	AT1G34120		ARATH|TAIR=locus=504954695|UniProtKB=P56773	ATCG00720
				ARATH|TAIR=locus=2075919|UniProtKB=P93046	AT3G44990		ARATH|TAIR=locus=2025896|UniProtKB=Q6NQK9	AT1G59840
				ARATH|TAIR=locus=2026021|UniProtKB=Q9C683	AT1G51080		ARATH|TAIR=locus=2088469|UniProtKB=Q9LW20	AT3G26900
				ARATH|TAIR=locus=2074929|UniProtKB=Q94AA1	AT3G09470		ARATH|TAIR=locus=2157398|UniProtKB=Q9FI46	AT5G51020
				ARATH|TAIR=locus=2147680|UniProtKB=P83291	AT5G20080		ARATH|TAIR=locus=2087926|UniProtKB=Q9LHN2	AT3G18870
				ARATH|TAIR=locus=2150921|UniProtKB=Q94A21	AT5G15330		ARATH|EnsemblGenome=AT1G07010|UniProtKB=Q8L774	AT1G07010
				ARATH|Gene_OrderedLocusName=At3g09800|UniProtKB=Q84LG4	AT3G09800		ARATH|EnsemblGenome=AT3G58780|UniProtKB=P29381	AT3G58780
				ARATH|TAIR=locus=2200008|UniProtKB=P93043	AT1G08190		ARATH|TAIR=locus=2092462|UniProtKB=Q9LHG9	AT3G12390
				ARATH|TAIR=locus=2164580|UniProtKB=Q9LTR9	AT5G57020		ARATH|TAIR=locus=2084153|UniProtKB=Q8LGG8	AT3G01520
				ARATH|TAIR=locus=2029524|UniProtKB=Q94F00	AT1G31190		ARATH|TAIR=locus=2128469|UniProtKB=Q9SUQ8	AT4G23690
				ARATH|TAIR=locus=2018259|UniProtKB=P93825	AT1G04310		ARATH|TAIR=locus=2166429|UniProtKB=Q9FFJ3	AT5G05850
				ARATH|TAIR=locus=2060954|UniProtKB=Q9SL48	AT2G17980		ARATH|TAIR=locus=2084888|UniProtKB=Q9SR19	AT3G04550
				ARATH|TAIR=locus=2015163|UniProtKB=Q9LQ02	AT1G63020		ARATH|EnsemblGenome=AT4G13040|UniProtKB=Q56XP9	AT4G13040
				ARATH|TAIR=locus=2077432|UniProtKB=Q9SFB3	AT3G08010		ARATH|EnsemblGenome=AT4G27080|UniProtKB=Q9T042	AT4G27080
				ARATH|TAIR=locus=2057645|UniProtKB=P93014	AT2G33800		ARATH|TAIR=locus=2018447|UniProtKB=Q9FWT2	AT1G75440
				ARATH|TAIR=locus=2081865|UniProtKB=Q9ASU1	AT3G51520		ARATH|TAIR=locus=2078312|UniProtKB=Q8RWQ9	AT3G45310
				ARATH|TAIR=locus=2032472|UniProtKB=O48700	AT1G24330		ARATH|TAIR=locus=505006632|UniProtKB=P29516	AT5G23860
				ARATH|TAIR=locus=2154079|UniProtKB=Q8W1E3	AT5G62430		ARATH|TAIR=locus=2032835|UniProtKB=Q9SA23	AT1G16240
				ARATH|Gene_OrderedLocusName=At5g20220|UniProtKB=A0A1P8BB42	AT5G20220		ARATH|TAIR=locus=2200527|UniProtKB=Q8GXQ3	AT1G16110
				ARATH|TAIR=locus=2171112|UniProtKB=Q9FK88	AT5G22510		ARATH|TAIR=locus=2090210|UniProtKB=Q9LSG3	AT3G25140
				ARATH|TAIR=locus=2150615|UniProtKB=A0A1P8BH59	AT5G04020		ARATH|Gene_OrderedLocusName=At4g00300|UniProtKB=Q0WQL0	AT4G00300
				ARATH|TAIR=locus=2061903|UniProtKB=O22886	AT2G40490		ARATH|TAIR=locus=2176912|UniProtKB=Q9FLW9	AT5G52920
				ARATH|TAIR=locus=2024765|UniProtKB=Q84TK0	AT1G02950		ARATH|EnsemblGenome=AT2G48070|UniProtKB=Q9ZU82	AT2G48070
				ARATH|TAIR=locus=2097668|UniProtKB=Q9SR89	AT3G08890		ARATH|TAIR=locus=2053761|UniProtKB=F4IN23	AT2G42380
				ARATH|TAIR=locus=2164783|UniProtKB=Q9LDL7	AT5G48150		ARATH|TAIR=locus=2076324|UniProtKB=Q9SS47	AT3G10360
				ARATH|TAIR=locus=2103366|UniProtKB=Q0WRJ7	AT3G60370		ARATH|TAIR=locus=2081983|UniProtKB=Q9LY62	AT3G55830
				ARATH|TAIR=locus=2089571|UniProtKB=Q9LUD7	AT3G14570		ARATH|TAIR=locus=2141806|UniProtKB=Q9T0I8	AT4G38800
				ARATH|TAIR=locus=2031988|UniProtKB=Q9SYK0	AT1G05590		ARATH|TAIR=locus=2204755|UniProtKB=Q9CAP9	AT1G77580
				ARATH|TAIR=locus=2029391|UniProtKB=Q9SGZ5	AT1G78060		ARATH|TAIR=locus=2147875|UniProtKB=Q9LFQ8	AT4G33110
				ARATH|TAIR=locus=2140270|UniProtKB=Q8H1F6	AT4G02790		ARATH|TAIR=locus=2132323|UniProtKB=O22773	AT4G02530
				ARATH|TAIR=locus=2079646|UniProtKB=Q9SW95	AT3G07420		ARATH|TAIR=locus=2035666|UniProtKB=Q9C8A7	AT1G55360
				ARATH|EnsemblGenome=AT2G20990|UniProtKB=Q9SKR2	AT2G20990		ARATH|TAIR=locus=2119961|UniProtKB=O80345	AT4G28980
				ARATH|TAIR=locus=2039503|UniProtKB=O81014	AT2G26930		ARATH|TAIR=locus=2030908|UniProtKB=F4I933	AT1G17850
				ARATH|TAIR=locus=505006556|UniProtKB=Q8VZE9	AT4G34138		ARATH|TAIR=locus=2130569|UniProtKB=O23420	AT4G15690
				ARATH|TAIR=locus=2174433|UniProtKB=Q8L493	AT5G57850		ARATH|TAIR=locus=2077622|UniProtKB=Q9M8Z8	AT3G07010
				ARATH|TAIR=locus=2174708|UniProtKB=O23653	AT5G14060		ARATH|TAIR=locus=504954667|UniProtKB=P56751	ATCG00440
				ARATH|TAIR=locus=2134278|UniProtKB=Q93ZB9	AT4G33790		ARATH|TAIR=locus=2174398|UniProtKB=Q9FDX1	AT5G57900
				ARATH|TAIR=locus=2079429|UniProtKB=Q8GZQ3	AT3G03710		ARATH|TAIR=locus=2012512|UniProtKB=Q9AST3	AT1G14290
				ARATH|TAIR=locus=2076441|UniProtKB=Q9M2G7	AT3G58490		ARATH|TAIR=locus=2201796|UniProtKB=Q9SJE1	AT1G08520
				ARATH|TAIR=locus=2118721|UniProtKB=Q9M098	AT4G30620		ARATH|TAIR=locus=2037452|UniProtKB=Q9M817	AT1G52190
				ARATH|TAIR=locus=2081071|UniProtKB=Q9ASW1	AT3G06440		ARATH|TAIR=locus=2150670|UniProtKB=Q9LZA4	AT5G04060
				ARATH|TAIR=locus=505006671|UniProtKB=Q940Y9	AT5G43745		ARATH|TAIR=locus=2092477|UniProtKB=Q9LHG8	AT3G12400
				ARATH|TAIR=locus=2054346|UniProtKB=O22941	AT2G41790		ARATH|TAIR=locus=2027186|UniProtKB=Q9S795	AT1G74920
				ARATH|TAIR=locus=2135932|UniProtKB=Q9STX2	AT4G24220		ARATH|EnsemblGenome=AT3G60840|UniProtKB=Q9LZY0	AT3G60840
				ARATH|TAIR=locus=2090875|UniProtKB=Q9LW62	AT3G23340		ARATH|TAIR=locus=2133945|UniProtKB=O81865	AT4G19840
				ARATH|TAIR=locus=2016029|UniProtKB=Q9CB03	AT1G27460		ARATH|TAIR=locus=2087423|UniProtKB=Q9LY71	AT3G63440
				ARATH|TAIR=locus=2167816|UniProtKB=A0JQ86	AT5G43140		ARATH|TAIR=locus=2058974|UniProtKB=Q9SL05	AT2G05620
				ARATH|TAIR=locus=2061951|UniProtKB=O22252	AT2G47600		ARATH|TAIR=locus=2152425|UniProtKB=Q9FJ41	AT5G45950
				ARATH|TAIR=locus=2173418|UniProtKB=Q9FMF5	AT5G64330		ARATH|TAIR=locus=504954666|UniProtKB=P56756	ATCG00430
				ARATH|TAIR=locus=2101348|UniProtKB=Q0WMN5	AT3G49140		ARATH|TAIR=locus=2131498|UniProtKB=O65583	AT4G26510
				ARATH|TAIR=locus=2184158|UniProtKB=O04722	AT5G10180		ARATH|TAIR=locus=2136088|UniProtKB=Q39258	AT4G11150
				ARATH|TAIR=locus=2160806|UniProtKB=Q8L7V3	AT5G64030		ARATH|TAIR=locus=2029421|UniProtKB=Q9SGZ8	AT1G78020
				ARATH|Gene_OrderedLocusName=AtCg00580|UniProtKB=P56779	ATCG00580		ARATH|TAIR=locus=2198656|UniProtKB=Q9LNU1	AT1G20160
				ARATH|TAIR=locus=2196759|UniProtKB=Q94A41	AT1G69830		ARATH|TAIR=locus=2098575|UniProtKB=Q9SFT8	AT3G07080
				ARATH|TAIR=locus=505006113|UniProtKB=Q8GSJ1	AT1G09795		ARATH|TAIR=locus=2085131|UniProtKB=Q9LFA6	AT3G52840
				ARATH|TAIR=locus=2176167|UniProtKB=Q9LU64	AT5G51100		ARATH|TAIR=locus=1009023311|UniProtKB=Q2V2S7	AT4G37925
				ARATH|TAIR=locus=2144638|UniProtKB=Q9LZR3	AT5G03760		ARATH|TAIR=locus=2129191|UniProtKB=O23523	AT4G16830
				ARATH|TAIR=locus=2156662|UniProtKB=Q06738	AT5G52310		ARATH|TAIR=locus=2074393|UniProtKB=Q38833	AT3G51820
				ARATH|TAIR=locus=2094558|UniProtKB=F4J2U9	AT3G23070		ARATH|TAIR=locus=2093827|UniProtKB=Q9LIA8	AT3G29360
				ARATH|TAIR=locus=505006249|UniProtKB=Q8GWA9	AT2G17033		ARATH|TAIR=locus=2201225|UniProtKB=Q940Y5	AT1G23080
				ARATH|TAIR=locus=2122254|UniProtKB=Q5FV35	AT4G36280		ARATH|TAIR=locus=2129106|UniProtKB=Q8VZ91	AT4G17490
				ARATH|TAIR=locus=2163436|UniProtKB=Q9FI13	AT5G44520		ARATH|TAIR=locus=505006116|UniProtKB=Q9XIK0	AT1G10522
				ARATH|TAIR=locus=2076066|UniProtKB=Q9LIS3	AT3G23820		ARATH|TAIR=locus=2184630|UniProtKB=Q9FYR6	AT5G52520
				ARATH|TAIR=locus=2118929|UniProtKB=Q940H6	AT4G33950		ARATH|TAIR=locus=2035257|UniProtKB=Q1ECI2	AT1G01250
				ARATH|TAIR=locus=1005716545|UniProtKB=P34047	AT3G22425		ARATH|TAIR=locus=2132664|UniProtKB=Q8VYY4	AT4G22840
				ARATH|TAIR=locus=2076646|UniProtKB=Q8LGB6	AT3G57750		ARATH|TAIR=locus=2149035|UniProtKB=Q9LFE4	AT5G16730
				ARATH|TAIR=locus=2076249|UniProtKB=Q93YU5	AT3G10380		ARATH|TAIR=locus=2019574|UniProtKB=Q8W593	AT1G67280
				ARATH|TAIR=locus=2066400|UniProtKB=P93051	AT2G48020		ARATH|Gene_OrderedLocusName=At3g27160|UniProtKB=A0A1I9LRJ3	AT3G27160
				ARATH|TAIR=locus=2171609|UniProtKB=Q8RXX5	AT5G47190		ARATH|TAIR=locus=2134996|UniProtKB=O22975	AT4G24160
				ARATH|TAIR=locus=2051854|UniProtKB=O80574	AT2G44040		ARATH|TAIR=locus=2130549|UniProtKB=Q8GWE0	AT4G16390
				ARATH|TAIR=locus=2020270|UniProtKB=F4I460	AT1G04160		ARATH|TAIR=locus=2096454|UniProtKB=O22682	AT3G03630
				ARATH|TAIR=locus=2146718|UniProtKB=Q9ZNZ7	AT5G04140		ARATH|TAIR=locus=2162540|UniProtKB=Q9S7M0	AT5G54270
				ARATH|TAIR=locus=2163228|UniProtKB=Q9SAU2	AT5G61410		ARATH|TAIR=locus=2045497|UniProtKB=Q9SKZ1	AT2G32080
				ARATH|TAIR=locus=2174160|UniProtKB=Q8W489	AT5G16630		ARATH|TAIR=locus=2039727|UniProtKB=O80634	AT2G39470
				ARATH|TAIR=locus=2026895|UniProtKB=Q9S7Y7	AT1G68560		ARATH|TAIR=locus=2200547|UniProtKB=F4I2S4	AT1G16020
				ARATH|TAIR=locus=2076954|UniProtKB=Q93V85	AT3G02690		ARATH|TAIR=locus=2061380|UniProtKB=O82234	AT2G24060
				ARATH|TAIR=locus=2045432|UniProtKB=Q66GI4	AT2G32230		ARATH|TAIR=locus=2084420|UniProtKB=O24621	AT3G53920
				ARATH|TAIR=locus=2030205|UniProtKB=P94040	AT1G72610		ARATH|TAIR=locus=2148012|UniProtKB=Q8H0V5	AT5G11270
				ARATH|TAIR=locus=2115230|UniProtKB=O23240	AT4G36400		ARATH|TAIR=locus=2065499|UniProtKB=Q9SIB2	AT2G28630
				ARATH|TAIR=locus=2101906|UniProtKB=Q9LZX8	AT3G60860		ARATH|TAIR=locus=2025391|UniProtKB=Q08733	AT1G01620
				ARATH|EnsemblGenome=AT4G18970|UniProtKB=Q93YW8	AT4G18970		ARATH|TAIR=locus=2074358|UniProtKB=O65023	AT3G51870
				ARATH|TAIR=locus=2061539|UniProtKB=F4IIU4	AT2G34680		ARATH|EnsemblGenome=AT2G45770|UniProtKB=O80842	AT2G45770
				ARATH|TAIR=locus=504954475|UniProtKB=P62126	ATCG00905		ARATH|TAIR=locus=2041046|UniProtKB=Q9ZW74	AT2G43210
				ARATH|TAIR=locus=2827577|UniProtKB=Q8GY96	AT2G17280		ARATH|TAIR=locus=2103635|UniProtKB=Q9LER7	AT3G56910
				ARATH|TAIR=locus=2198035|UniProtKB=Q944H0	AT1G48600		ARATH|TAIR=locus=2825741|UniProtKB=Q9C639	AT1G45474
				ARATH|TAIR=locus=2198688|UniProtKB=Q9MA41	AT1G05850		ARATH|EnsemblGenome=AT2G34470|UniProtKB=O64700	AT2G34470
				ARATH|TAIR=locus=2019903|UniProtKB=Q6NKP9	AT1G10600		ARATH|TAIR=locus=2011656|UniProtKB=P14891	AT1G76490
				ARATH|TAIR=locus=2151084|UniProtKB=Q84WV1	AT5G26360		ARATH|TAIR=locus=2053448|UniProtKB=F4IFF3	AT2G14050
				ARATH|TAIR=locus=2206975|UniProtKB=Q8LGC6	AT1G33040		ARATH|TAIR=locus=2065821|UniProtKB=Q39099	AT2G06850
				ARATH|TAIR=locus=2036606|UniProtKB=O22715	AT1G60780		ARATH|EnsemblGenome=AT4G28660|UniProtKB=Q8W0Y8	AT4G28660
				ARATH|TAIR=locus=2184432|UniProtKB=Q8LK56	AT5G04560		ARATH|TAIR=locus=2133397|UniProtKB=P55826	AT4G01690
				ARATH|TAIR=locus=2089139|UniProtKB=Q9XF87	AT3G27690		ARATH|TAIR=locus=2169533|UniProtKB=Q9FJB4	AT5G35460
				ARATH|TAIR=locus=2090734|UniProtKB=Q9LJX0	AT3G28860		ARATH|TAIR=locus=2139484|UniProtKB=Q8GY61	AT4G34530
				ARATH|TAIR=locus=2149050|UniProtKB=O81821	AT5G16820		ARATH|TAIR=locus=2129590|UniProtKB=Q8W034	AT4G14300
				ARATH|TAIR=locus=2012758|UniProtKB=Q9FUS9	AT1G10360		ARATH|TAIR=locus=2086047|UniProtKB=Q9LSP0	AT3G17070
				ARATH|TAIR=locus=2153438|UniProtKB=Q42536	AT5G54190		ARATH|TAIR=locus=2141563|UniProtKB=Q9M0R2	AT4G09160
				ARATH|TAIR=locus=1005716837|UniProtKB=Q8GW16	AT5G66675		ARATH|Gene_OrderedLocusName=At1g14190|UniProtKB=A0A1P8APH9	AT1G14190
				ARATH|TAIR=locus=2028798|UniProtKB=Q9C671	AT1G26270		ARATH|TAIR=locus=2080650|UniProtKB=Q9M1J2	AT3G57080
				ARATH|TAIR=locus=2043027|UniProtKB=Q9ZW14	AT2G29310		ARATH|TAIR=locus=2076537|UniProtKB=Q9S7P8	AT3G02180
				ARATH|TAIR=locus=2062286|UniProtKB=F4IHY7	AT2G34640		ARATH|TAIR=locus=2182372|UniProtKB=Q949Y5	AT5G35220
				ARATH|EnsemblGenome=AT5G19770|UniProtKB=B9DHQ0	AT5G19770		ARATH|TAIR=locus=2085360|UniProtKB=Q9M2J9	AT3G58170
				ARATH|TAIR=locus=2082822|UniProtKB=P61837	AT3G61430		ARATH|TAIR=locus=2090487|UniProtKB=Q84R11	AT3G17470
				ARATH|TAIR=locus=1005716172|UniProtKB=Q84VQ3	AT5G21326		ARATH|TAIR=locus=2051789|UniProtKB=O80585	AT2G44160
				ARATH|TAIR=locus=2120217|UniProtKB=Q8W4S4	AT4G39080		ARATH|TAIR=locus=2145816|UniProtKB=F4KFT7	AT5G32470
				ARATH|TAIR=locus=2150911|UniProtKB=Q9LXF8	AT5G15240		ARATH|TAIR=locus=2175569|UniProtKB=Q9LU76	AT5G57100
				ARATH|TAIR=locus=2066301|UniProtKB=O48724	AT2G26570		ARATH|TAIR=locus=2173249|UniProtKB=Q9ZSL6	AT5G13730
				ARATH|TAIR=locus=2157732|UniProtKB=Q9FGR7	AT5G50280		ARATH|TAIR=locus=2009665|UniProtKB=Q8L7M1	AT1G53290
				ARATH|Gene_OrderedLocusName=At1g11070|UniProtKB=A0A1P8AV53	AT1G11070		ARATH|TAIR=locus=2030096|UniProtKB=Q8GYB8	AT1G76690
				ARATH|TAIR=locus=2128038|UniProtKB=Q38853	AT4G35770		ARATH|TAIR=locus=2179822|UniProtKB=Q9ASS6	AT5G13120
				ARATH|EnsemblGenome=AT5G59750|UniProtKB=Q9FN89	AT5G59750		ARATH|TAIR=locus=2074398|UniProtKB=Q96328	AT3G51830
				ARATH|EnsemblGenome=AT3G53170|UniProtKB=Q9SCP4	AT3G53170		ARATH|TAIR=locus=2129695|UniProtKB=O23365	AT4G15110
				ARATH|TAIR=locus=2082827|UniProtKB=Q9FPW6	AT3G61600		ARATH|TAIR=locus=2078648|UniProtKB=Q9SGA5	AT3G02070
				ARATH|TAIR=locus=2205829|UniProtKB=Q94K98	AT1G27200		ARATH|Gene_OrderedLocusName=At4g13577|UniProtKB=A0A1P8B3W6	AT4G13577
				ARATH|TAIR=locus=2163036|UniProtKB=Q6R3K8	AT5G41000		ARATH|TAIR=locus=2163446|UniProtKB=Q9FI12	AT5G44530
				ARATH|TAIR=locus=2203028|UniProtKB=Q9SA52	AT1G09340		ARATH|TAIR=locus=2008996|UniProtKB=Q9FEC1	AT1G34000
				ARATH|TAIR=locus=2118806|UniProtKB=Q9M0C5	AT4G30350		ARATH|TAIR=locus=2008905|UniProtKB=O65378	AT1G12010
				ARATH|TAIR=locus=2196209|UniProtKB=Q8W4J3	AT1G15020		ARATH|TAIR=locus=505006303|UniProtKB=Q8S8P3	AT2G37585
				ARATH|TAIR=locus=2124167|UniProtKB=Q8LPK5	AT4G18780		ARATH|TAIR=locus=2064681|UniProtKB=Q9SLA8	AT2G05990
				ARATH|TAIR=locus=2124509|UniProtKB=Q9SEL7	AT4G18370		ARATH|Gene_OrderedLocusName=At3g29185|UniProtKB=F4J1U2	AT3G29185
				ARATH|TAIR=locus=2133362|UniProtKB=Q9ZSH7	AT4G01580		ARATH|TAIR=locus=2127766|UniProtKB=Q8GY91	AT4G32320
				ARATH|TAIR=locus=2154349|UniProtKB=Q8RXK8	AT5G49030		ARATH|TAIR=locus=2050704|UniProtKB=O80837	AT2G45820
				ARATH|TAIR=locus=2050085|UniProtKB=Q9SJT7	AT2G21410		ARATH|TAIR=locus=2171958|UniProtKB=Q9SCY2	AT5G45680
				ARATH|TAIR=locus=2039290|UniProtKB=Q9SJ45	AT2G36050		ARATH|TAIR=locus=2043403|UniProtKB=O82261	AT2G47940
				ARATH|TAIR=locus=2013663|UniProtKB=Q9C7N4	AT1G29670		ARATH|TAIR=locus=2180801|UniProtKB=Q5PP33	AT5G19500
				ARATH|TAIR=locus=2124236|UniProtKB=Q9M7I9	AT4G34190		ARATH|EnsemblGenome=AT5G44785|UniProtKB=Q8GWJ4	AT5G44785
				ARATH|TAIR=locus=2010321|UniProtKB=F4IDW9	AT1G12790		ARATH|TAIR=locus=2084475|UniProtKB=Q9M324	AT3G54030
				ARATH|TAIR=locus=504954695|UniProtKB=P56773	ATCG00720		ARATH|TAIR=locus=2119475|UniProtKB=A1A6M1	AT4G13670
				ARATH|TAIR=locus=2025896|UniProtKB=Q6NQK9	AT1G59840		ARATH|TAIR=locus=2115703|UniProtKB=Q41932	AT4G05180
				ARATH|TAIR=locus=2088469|UniProtKB=Q9LW20	AT3G26900		ARATH|TAIR=locus=2034516|UniProtKB=O82768	AT1G31860
				ARATH|TAIR=locus=2157398|UniProtKB=Q9FI46	AT5G51020		ARATH|TAIR=locus=2065654|UniProtKB=Q9LD43	AT2G38040
				ARATH|TAIR=locus=2009180|UniProtKB=Q9SHJ8	AT1G06550		ARATH|TAIR=locus=2051338|UniProtKB=Q9SKU2	AT2G20750
				ARATH|TAIR=locus=2092462|UniProtKB=Q9LHG9	AT3G12390		ARATH|TAIR=locus=504954658|UniProtKB=P56767	ATCG00340
				ARATH|TAIR=locus=2084153|UniProtKB=Q8LGG8	AT3G01520		ARATH|TAIR=locus=2076681|UniProtKB=Q9SVY6	AT3G57720
				ARATH|EnsemblGenome=AT4G13040|UniProtKB=Q56XP9	AT4G13040		ARATH|TAIR=locus=2168843|UniProtKB=P57758	AT5G40670
				ARATH|EnsemblGenome=AT4G27080|UniProtKB=Q9T042	AT4G27080		ARATH|TAIR=locus=2075397|UniProtKB=Q9M8S0	AT3G02790
				ARATH|TAIR=locus=2090817|UniProtKB=P94078	AT3G26720		ARATH|TAIR=locus=2178262|UniProtKB=O82660	AT5G23120
				ARATH|TAIR=locus=2078312|UniProtKB=Q8RWQ9	AT3G45310		ARATH|TAIR=locus=2064885|UniProtKB=Q9ZV07	AT2G39010
				ARATH|TAIR=locus=2092965|UniProtKB=Q8H116	AT3G21160		ARATH|TAIR=locus=504954686|UniProtKB=P56769	ATCG00630
				ARATH|TAIR=locus=505006632|UniProtKB=P29516	AT5G23860		ARATH|TAIR=locus=2170827|UniProtKB=Q9FG89	AT5G43750
				ARATH|TAIR=locus=2200527|UniProtKB=Q8GXQ3	AT1G16110		ARATH|TAIR=locus=2205180|UniProtKB=Q8VZ13	AT1G08160
				ARATH|TAIR=locus=2032835|UniProtKB=Q9SA23	AT1G16240		ARATH|TAIR=locus=2200965|UniProtKB=Q93V56	AT1G01050
				ARATH|Gene_OrderedLocusName=At4g00300|UniProtKB=Q0WQL0	AT4G00300		ARATH|TAIR=locus=2124978|UniProtKB=O04603	AT4G01310
				ARATH|TAIR=locus=2176912|UniProtKB=Q9FLW9	AT5G52920		ARATH|TAIR=locus=2114723|UniProtKB=Q9SCK3	AT3G49560
				ARATH|EnsemblGenome=AT2G48070|UniProtKB=Q9ZU82	AT2G48070		ARATH|Gene_OrderedLocusName=At5g08410|UniProtKB=A0A1P8BDN6	AT5G08410
				ARATH|TAIR=locus=2053761|UniProtKB=F4IN23	AT2G42380		ARATH|TAIR=locus=505006359|UniProtKB=Q39195	AT3G21055
				ARATH|TAIR=locus=2076324|UniProtKB=Q9SS47	AT3G10360		ARATH|TAIR=locus=2049837|UniProtKB=F4IQX1	AT2G37450
				ARATH|TAIR=locus=2141806|UniProtKB=Q9T0I8	AT4G38800		ARATH|TAIR=locus=2145860|UniProtKB=Q93VC7	AT5G30510
				ARATH|TAIR=locus=2204755|UniProtKB=Q9CAP9	AT1G77580		ARATH|TAIR=locus=2086208|UniProtKB=Q0WPQ2	AT3G23150
				ARATH|TAIR=locus=2147875|UniProtKB=Q9LFQ8	AT4G33110		ARATH|TAIR=locus=2154389|UniProtKB=Q9FI80	AT5G48910
				ARATH|TAIR=locus=2132323|UniProtKB=O22773	AT4G02530		ARATH|TAIR=locus=2177714|UniProtKB=Q9LV91	AT5G64860
				ARATH|TAIR=locus=2119961|UniProtKB=O80345	AT4G28980		ARATH|TAIR=locus=2127786|UniProtKB=Q8RWY7	AT4G32420
				ARATH|TAIR=locus=2035666|UniProtKB=Q9C8A7	AT1G55360		ARATH|TAIR=locus=2177003|UniProtKB=P29514	AT5G12250
				ARATH|TAIR=locus=2030908|UniProtKB=F4I933	AT1G17850		ARATH|TAIR=locus=2156877|UniProtKB=Q9FKX4	AT5G66080
				ARATH|TAIR=locus=504954667|UniProtKB=P56751	ATCG00440		ARATH|TAIR=locus=2016640|UniProtKB=F4IBB2	AT1G58280
				ARATH|TAIR=locus=2180922|UniProtKB=Q9LF37	AT5G15450		ARATH|TAIR=locus=2131864|UniProtKB=P92965	AT4G25500
				ARATH|TAIR=locus=2012512|UniProtKB=Q9AST3	AT1G14290		ARATH|TAIR=locus=2025687|UniProtKB=Q9SAH7	AT1G80840
				ARATH|TAIR=locus=2201796|UniProtKB=Q9SJE1	AT1G08520		ARATH|TAIR=locus=504954670|UniProtKB=P09468	ATCG00470
				ARATH|TAIR=locus=2037452|UniProtKB=Q9M817	AT1G52190		ARATH|TAIR=locus=2014205|UniProtKB=Q42059	AT1G64390
				ARATH|TAIR=locus=2150670|UniProtKB=Q9LZA4	AT5G04060		ARATH|TAIR=locus=2118031|UniProtKB=Q8GYC7	AT4G11960
				ARATH|TAIR=locus=2027186|UniProtKB=Q9S795	AT1G74920		ARATH|Gene_OrderedLocusName=At2g36895|UniProtKB=A0A1P8B123	AT2G36895
				ARATH|TAIR=locus=2146445|UniProtKB=Q9ASR4	AT5G27410		ARATH|TAIR=locus=2010916|UniProtKB=Q6NKW9	AT1G64760
				ARATH|TAIR=locus=2201036|UniProtKB=Q8L706	AT1G05500		ARATH|TAIR=locus=2028701|UniProtKB=Q56WM6	AT1G31650
				ARATH|EnsemblGenome=AT3G60840|UniProtKB=Q9LZY0	AT3G60840		ARATH|TAIR=locus=2183379|UniProtKB=Q38946	AT5G07440
				ARATH|TAIR=locus=2133945|UniProtKB=O81865	AT4G19840		ARATH|TAIR=locus=2102470|UniProtKB=Q9M1S8	AT3G54720
				ARATH|TAIR=locus=2058974|UniProtKB=Q9SL05	AT2G05620		ARATH|TAIR=locus=2018437|UniProtKB=Q67YU0	AT1G75450
				ARATH|TAIR=locus=2119246|UniProtKB=Q93V88	AT4G33500		ARATH|TAIR=locus=2006907|UniProtKB=Q56XQ6	AT1G33440
				ARATH|TAIR=locus=504954666|UniProtKB=P56756	ATCG00430		ARATH|TAIR=locus=2201876|UniProtKB=Q94A87	AT1G10090
				ARATH|TAIR=locus=2091906|UniProtKB=O24606	AT3G20770		ARATH|EnsemblGenome=AT5G02560|UniProtKB=Q9LZ46	AT5G02560
				ARATH|TAIR=locus=2131498|UniProtKB=O65583	AT4G26510		ARATH|TAIR=locus=2175254|UniProtKB=Q8LEU3	AT5G04900
				ARATH|TAIR=locus=2178930|UniProtKB=Q9C5H9	AT5G17410		ARATH|TAIR=locus=2054331|UniProtKB=Q8RWS8	AT2G41720
				ARATH|TAIR=locus=2136088|UniProtKB=Q39258	AT4G11150		ARATH|Gene_OrderedLocusName=At5g59400|UniProtKB=F4KJ55	AT5G59400
				ARATH|TAIR=locus=2198656|UniProtKB=Q9LNU1	AT1G20160		ARATH|TAIR=locus=2174999|UniProtKB=Q39193	AT5G66880
				ARATH|TAIR=locus=2025442|UniProtKB=Q9LPC4	AT1G01970		ARATH|TAIR=locus=505006633|UniProtKB=Q8LDQ8	AT5G24165
				ARATH|TAIR=locus=2093954|UniProtKB=Q96292	AT3G18780		ARATH|TAIR=locus=2097233|UniProtKB=Q9M2W2	AT3G55040
				ARATH|TAIR=locus=2085131|UniProtKB=Q9LFA6	AT3G52840		ARATH|TAIR=locus=2051472|UniProtKB=Q9SKU1	AT2G20760
				ARATH|TAIR=locus=2157027|UniProtKB=Q8RWS6	AT5G49730		ARATH|TAIR=locus=504954626|UniProtKB=P83755	ATCG00020
				ARATH|TAIR=locus=2074393|UniProtKB=Q38833	AT3G51820		ARATH|TAIR=locus=2145618|UniProtKB=P42732	AT5G14320
				ARATH|TAIR=locus=2093827|UniProtKB=Q9LIA8	AT3G29360		ARATH|TAIR=locus=2061838|UniProtKB=O22881	AT2G40540
				ARATH|TAIR=locus=2201225|UniProtKB=Q940Y5	AT1G23080		ARATH|TAIR=locus=505006545|UniProtKB=F4JV80	AT4G32915
				ARATH|TAIR=locus=2129106|UniProtKB=Q8VZ91	AT4G17490		ARATH|TAIR=locus=2044224|UniProtKB=Q9SJW3	AT2G03680
				ARATH|TAIR=locus=2184630|UniProtKB=Q9FYR6	AT5G52520		ARATH|TAIR=locus=505006557|UniProtKB=Q8L9J9	AT4G34215
				ARATH|EnsemblGenome=AT3G51290|UniProtKB=A0A178VBJ0	AT3G51290		ARATH|TAIR=locus=2017627|UniProtKB=Q9C8H3	AT1G51570
				ARATH|TAIR=locus=2081805|UniProtKB=Q84W41	AT3G51480		ARATH|TAIR=locus=2114520|UniProtKB=Q42522	AT3G48730
				ARATH|TAIR=locus=505006116|UniProtKB=Q9XIK0	AT1G10522		ARATH|TAIR=locus=2165600|UniProtKB=P20431	AT5G57350
				ARATH|TAIR=locus=2132664|UniProtKB=Q8VYY4	AT4G22840		ARATH|TAIR=locus=2149179|UniProtKB=Q94BT0	AT5G20280
				ARATH|TAIR=locus=2098053|UniProtKB=Q9M1R2	AT3G62120		ARATH|TAIR=locus=2117149|UniProtKB=P0CB16	AT4G19050
				ARATH|TAIR=locus=2149035|UniProtKB=Q9LFE4	AT5G16730		ARATH|TAIR=locus=2102410|UniProtKB=P42770	AT3G54660
				ARATH|TAIR=locus=505006535|UniProtKB=O65567	AT4G30825		ARATH|Gene_OrderedLocusName=At1g09890|UniProtKB=A0A1P8AQ71	AT1G09890
				ARATH|TAIR=locus=2075346|UniProtKB=Q9LX66	AT3G46290		ARATH|TAIR=locus=2008615|UniProtKB=Q8LDL0	AT1G67700
				ARATH|Gene_OrderedLocusName=At3g27160|UniProtKB=A0A1I9LRJ3	AT3G27160		ARATH|TAIR=locus=2201891|UniProtKB=O80594	AT1G10030
				ARATH|TAIR=locus=2161268|UniProtKB=F4KEW8	AT5G58320		ARATH|TAIR=locus=2140079|UniProtKB=Q9SMQ6	AT4G39990
				ARATH|TAIR=locus=2058495|UniProtKB=Q940A2	AT2G40860		ARATH|TAIR=locus=2043167|UniProtKB=Q9ZW19	AT2G29360
				ARATH|TAIR=locus=2130549|UniProtKB=Q8GWE0	AT4G16390		ARATH|TAIR=locus=2167504|UniProtKB=Q42597	AT5G36910
				ARATH|TAIR=locus=2096454|UniProtKB=O22682	AT3G03630		ARATH|TAIR=locus=2044259|UniProtKB=P29383	AT2G03710
				ARATH|TAIR=locus=2162540|UniProtKB=Q9S7M0	AT5G54270		ARATH|TAIR=locus=2013124|UniProtKB=Q9FXH5	AT1G19770
				ARATH|TAIR=locus=2045497|UniProtKB=Q9SKZ1	AT2G32080		ARATH|TAIR=locus=2126397|UniProtKB=Q9SZV0	AT4G37510
				ARATH|TAIR=locus=2127776|UniProtKB=O48946	AT4G32410		ARATH|TAIR=locus=2100367|UniProtKB=Q84K47	AT3G47730
				ARATH|TAIR=locus=2200547|UniProtKB=F4I2S4	AT1G16020		ARATH|TAIR=locus=2054376|UniProtKB=P93758	AT2G41870
				ARATH|TAIR=locus=2039727|UniProtKB=O80634	AT2G39470		ARATH|TAIR=locus=2178373|UniProtKB=Q9FG70	AT5G55950
				ARATH|TAIR=locus=2079177|UniProtKB=Q9SN86	AT3G47520		ARATH|TAIR=locus=2026366|UniProtKB=Q9C999	AT1G71090
				ARATH|TAIR=locus=2124271|UniProtKB=O49500	AT4G34040		ARATH|TAIR=locus=2196276|UniProtKB=Q9C6F8	AT1G58070
				ARATH|EnsemblGenome=AT4G15215|UniProtKB=Q7PC83	AT4G15215		ARATH|TAIR=locus=2200562|UniProtKB=Q7X8C5	AT1G16130
				ARATH|TAIR=locus=2061380|UniProtKB=O82234	AT2G24060		ARATH|TAIR=locus=2163158|UniProtKB=Q9FLJ8	AT5G61350
				ARATH|TAIR=locus=2084420|UniProtKB=O24621	AT3G53920		ARATH|TAIR=locus=2122794|UniProtKB=Q9XF89	AT4G10340
				ARATH|TAIR=locus=2148012|UniProtKB=Q8H0V5	AT5G11270		ARATH|TAIR=locus=2075522|UniProtKB=Q9XFH8	AT3G02730
				ARATH|TAIR=locus=2057155|UniProtKB=Q5XPJ9	AT2G38440		ARATH|TAIR=locus=2092835|UniProtKB=Q9LDY2	AT3G13450
				ARATH|TAIR=locus=2065499|UniProtKB=Q9SIB2	AT2G28630		ARATH|TAIR=locus=2056886|UniProtKB=Q9SWH5	AT2G03220
				ARATH|TAIR=locus=2146400|UniProtKB=Q39230	AT5G27470		ARATH|TAIR=locus=2185500|UniProtKB=Q9S7E4	AT5G14780
				ARATH|TAIR=locus=2101943|UniProtKB=F4J9A8	AT3G53240		ARATH|TAIR=locus=2035716|UniProtKB=Q9C888	AT1G55180
				ARATH|TAIR=locus=2827868|UniProtKB=F4IIM1	AT2G22125		ARATH|TAIR=locus=2126684|UniProtKB=Q944P7	AT4G30920
				ARATH|TAIR=locus=2025391|UniProtKB=Q08733	AT1G01620		ARATH|TAIR=locus=2012270|UniProtKB=O80522	AT1G09390
				ARATH|TAIR=locus=2074358|UniProtKB=O65023	AT3G51870		ARATH|TAIR=locus=2176187|UniProtKB=Q8VY90	AT5G51190
				ARATH|TAIR=locus=2085839|UniProtKB=Q9LJ68	AT3G18980		ARATH|TAIR=locus=2024817|UniProtKB=Q9C8M2	AT1G53670
				ARATH|EnsemblGenome=AT2G45770|UniProtKB=O80842	AT2G45770		ARATH|TAIR=locus=2160947|UniProtKB=Q09152	AT5G47770
				ARATH|TAIR=locus=2075165|UniProtKB=Q9SNB7	AT3G46610		ARATH|TAIR=locus=2057996|UniProtKB=Q9LD95	AT2G36990
				ARATH|TAIR=locus=2041046|UniProtKB=Q9ZW74	AT2G43210		ARATH|TAIR=locus=2087065|UniProtKB=O80340	AT3G15210
				ARATH|TAIR=locus=2135763|UniProtKB=Q0WQ57	AT4G12770		ARATH|TAIR=locus=2079874|UniProtKB=Q39061	AT3G52380
				ARATH|TAIR=locus=2103635|UniProtKB=Q9LER7	AT3G56910		ARATH|TAIR=locus=2130374|UniProtKB=Q38854	AT4G15560
				ARATH|TAIR=locus=2825741|UniProtKB=Q9C639	AT1G45474		ARATH|TAIR=locus=2094488|UniProtKB=Q56XR7	AT3G25480
				ARATH|EnsemblGenome=AT5G05660|UniProtKB=Q9FFK8	AT5G05660		ARATH|TAIR=locus=2183013|UniProtKB=Q8L8Z8	AT5G18600
				ARATH|TAIR=locus=2125216|UniProtKB=Q9SV26	AT4G01030		ARATH|TAIR=locus=2012913|UniProtKB=Q8W4E2	AT1G20260
				ARATH|EnsemblGenome=AT2G34470|UniProtKB=O64700	AT2G34470		ARATH|EnsemblGenome=AT2G27030|UniProtKB=P0DH97	AT2G27030
				ARATH|TAIR=locus=2011656|UniProtKB=P14891	AT1G76490		ARATH|EnsemblGenome=AT3G62030|UniProtKB=P34791	AT3G62030
				ARATH|Gene_OrderedLocusName=AtCg00820|UniProtKB=P56808	ATCG00820		ARATH|TAIR=locus=2162321|UniProtKB=Q9FIH1	AT5G42460
				ARATH|TAIR=locus=2122955|UniProtKB=F4JT78	AT4G19500		ARATH|TAIR=locus=2122624|UniProtKB=Q9SB37	AT4G25260
				ARATH|TAIR=locus=1005716169|UniProtKB=Q8S9D1	AT5G21222		ARATH|EnsemblGenome=AT1G63690|UniProtKB=Q8W469	AT1G63690
				ARATH|TAIR=locus=2053448|UniProtKB=F4IFF3	AT2G14050		ARATH|TAIR=locus=2119822|UniProtKB=Q84JF5	AT4G20130
				ARATH|TAIR=locus=2171780|UniProtKB=Q9FJN9	AT5G65260		ARATH|TAIR=locus=2100063|UniProtKB=Q9SR70	AT3G10060
				ARATH|TAIR=locus=2065821|UniProtKB=Q39099	AT2G06850		ARATH|TAIR=locus=2024618|UniProtKB=Q9CAK8	AT1G63970
				ARATH|TAIR=locus=2063167|UniProtKB=Q6NKN8	AT2G41170		ARATH|TAIR=locus=2043849|UniProtKB=O48780	AT2G26640
				ARATH|TAIR=locus=2046173|UniProtKB=Q8GW72	AT2G28100		ARATH|TAIR=locus=2114475|UniProtKB=Q8LBB2	AT3G48530
				ARATH|EnsemblGenome=AT4G28660|UniProtKB=Q8W0Y8	AT4G28660		ARATH|TAIR=locus=2028025|UniProtKB=Q8GY67	AT1G23340
				ARATH|Gene_OrderedLocusName=At4g19530|UniProtKB=O49471	AT4G19530		ARATH|TAIR=locus=2140255|UniProtKB=Q9S7H1	AT4G02770
				ARATH|TAIR=locus=2206194|UniProtKB=Q66GJ0	AT1G31410		ARATH|TAIR=locus=505006285|UniProtKB=Q8RYE9	AT2G33255
				ARATH|TAIR=locus=2133397|UniProtKB=P55826	AT4G01690		ARATH|TAIR=locus=2080575|UniProtKB=Q4V3D9	AT3G57030
				ARATH|TAIR=locus=2205470|UniProtKB=A8MQR0	AT1G68910		ARATH|TAIR=locus=2114820|UniProtKB=P11829	AT3G05020
				ARATH|TAIR=locus=2169533|UniProtKB=Q9FJB4	AT5G35460		ARATH|EnsemblGenome=AT1G11160|UniProtKB=A0A1P8AW69	AT1G11160
				ARATH|TAIR=locus=2139484|UniProtKB=Q8GY61	AT4G34530		ARATH|TAIR=locus=2005500|UniProtKB=P16127	AT4G18480
				ARATH|TAIR=locus=2031133|UniProtKB=Q9MA74	AT1G43710		ARATH|TAIR=locus=2202150|UniProtKB=Q8LCQ4	AT1G19150
				ARATH|TAIR=locus=2129590|UniProtKB=Q8W034	AT4G14300		ARATH|TAIR=locus=2101002|UniProtKB=Q9LEX5	AT3G60980
				ARATH|TAIR=locus=2141563|UniProtKB=Q9M0R2	AT4G09160		ARATH|TAIR=locus=1005716878|UniProtKB=O04905	AT5G26667
				ARATH|TAIR=locus=2086047|UniProtKB=Q9LSP0	AT3G17070		ARATH|TAIR=locus=2057836|UniProtKB=O23249	AT2G27960
				ARATH|TAIR=locus=2080650|UniProtKB=Q9M1J2	AT3G57080		ARATH|TAIR=locus=2164976|UniProtKB=P54970	AT5G56660
				ARATH|TAIR=locus=2196889|UniProtKB=Q94AT5	AT1G27510		ARATH|TAIR=locus=2154915|UniProtKB=Q8VZ74	AT5G66470
				ARATH|TAIR=locus=2182372|UniProtKB=Q949Y5	AT5G35220		ARATH|TAIR=locus=2059247|UniProtKB=Q9SLH0	AT2G27050
				ARATH|TAIR=locus=2090487|UniProtKB=Q84R11	AT3G17470		ARATH|TAIR=locus=2185128|UniProtKB=Q9FPH2	AT5G02160
				ARATH|TAIR=locus=2051789|UniProtKB=O80585	AT2G44160		ARATH|TAIR=locus=2171322|UniProtKB=Q9XFH9	AT5G16400
				ARATH|TAIR=locus=2145816|UniProtKB=F4KFT7	AT5G32470		ARATH|TAIR=locus=2118681|UniProtKB=Q8GXU8	AT4G30580
				ARATH|TAIR=locus=2121036|UniProtKB=Q84WN0	AT4G37920		ARATH|TAIR=locus=2049228|UniProtKB=Q9SJ89	AT2G04700
				ARATH|TAIR=locus=2078302|UniProtKB=Q9SWG0	AT3G45300		ARATH|TAIR=locus=2151201|UniProtKB=Q9LYZ6	AT5G02890
				ARATH|TAIR=locus=2175569|UniProtKB=Q9LU76	AT5G57100		ARATH|Gene_OrderedLocusName=At4g21570|UniProtKB=A0A1P8B7M3	AT4G21570
				ARATH|TAIR=locus=2009665|UniProtKB=Q8L7M1	AT1G53290		ARATH|TAIR=locus=2117388|UniProtKB=Q9SW18	AT4G25080
				ARATH|TAIR=locus=2023782|UniProtKB=Q9M5K3	AT1G48030		ARATH|TAIR=locus=2017567|UniProtKB=O82155	AT1G51700
				ARATH|TAIR=locus=2152287|UniProtKB=Q9FMB4	AT5G38880		ARATH|TAIR=locus=2086420|UniProtKB=O22609	AT3G27925
				ARATH|TAIR=locus=2179822|UniProtKB=Q9ASS6	AT5G13120		ARATH|TAIR=locus=2196045|UniProtKB=F4HXL0	AT1G02660
				ARATH|TAIR=locus=2074398|UniProtKB=Q96328	AT3G51830		ARATH|TAIR=locus=2169677|UniProtKB=P48622	AT5G05580
				ARATH|TAIR=locus=2129695|UniProtKB=O23365	AT4G15110		ARATH|TAIR=locus=2060231|UniProtKB=Q67XD6	AT2G32500
				ARATH|TAIR=locus=2078648|UniProtKB=Q9SGA5	AT3G02070		ARATH|TAIR=locus=2080873|UniProtKB=Q9SD33	AT3G51130
				ARATH|Gene_OrderedLocusName=At4g13577|UniProtKB=A0A1P8B3W6	AT4G13577		ARATH|TAIR=locus=2084284|UniProtKB=Q9C522	AT3G06650
				ARATH|TAIR=locus=2163446|UniProtKB=Q9FI12	AT5G44530		ARATH|TAIR=locus=2139634|UniProtKB=P0DH92	AT4G34720,AT2G16510
				ARATH|TAIR=locus=2008996|UniProtKB=Q9FEC1	AT1G34000		ARATH|TAIR=locus=2160130|UniProtKB=Q38814	AT5G54770
				ARATH|TAIR=locus=2008905|UniProtKB=O65378	AT1G12010		ARATH|TAIR=locus=2115410|UniProtKB=Q8H0V1	AT4G36390
				ARATH|TAIR=locus=505006303|UniProtKB=Q8S8P3	AT2G37585		ARATH|Gene_OrderedLocusName=At2g20250|UniProtKB=A0A1P8B2N5	AT2G20250
				ARATH|TAIR=locus=2040090|UniProtKB=Q0WSZ8	AT2G25480		ARATH|TAIR=locus=2084898|UniProtKB=Q9S726	AT3G04790
				ARATH|Gene_OrderedLocusName=At3g29185|UniProtKB=F4J1U2	AT3G29185		ARATH|TAIR=locus=2136922|UniProtKB=Q9SSS9	AT4G09650
				ARATH|TAIR=locus=2050704|UniProtKB=O80837	AT2G45820		ARATH|TAIR=locus=2061471|UniProtKB=O82230	AT2G24020
				ARATH|TAIR=locus=2127766|UniProtKB=Q8GY91	AT4G32320		ARATH|TAIR=locus=2181422|UniProtKB=Q56ZZ7	AT5G16150
				ARATH|TAIR=locus=2043403|UniProtKB=O82261	AT2G47940		ARATH|TAIR=locus=2103420|UniProtKB=Q9C835	AT3G66654
				ARATH|TAIR=locus=2171958|UniProtKB=Q9SCY2	AT5G45680		ARATH|TAIR=locus=2010267|UniProtKB=Q9XIA4	AT1G49380
				ARATH|TAIR=locus=2180801|UniProtKB=Q5PP33	AT5G19500		ARATH|TAIR=locus=2044430|UniProtKB=O64624	AT2G18940
				ARATH|TAIR=locus=2124598|UniProtKB=Q5XPK0	AT4G18600		ARATH|TAIR=locus=2097618|UniProtKB=Q9SR93	AT3G08930
				ARATH|TAIR=locus=2097253|UniProtKB=Q5PP40	AT3G55080		ARATH|Gene_OrderedLocusName=At3g59300|UniProtKB=A0A1I9LM77	AT3G59300
				ARATH|TAIR=locus=2054000|UniProtKB=C0SV51	AT2G18750		ARATH|TAIR=locus=2142315|UniProtKB=Q9LS26	AT5G46570
				ARATH|EnsemblGenome=AT5G44785|UniProtKB=Q8GWJ4	AT5G44785		ARATH|TAIR=locus=2154855|UniProtKB=Q9FJY7	AT5G66520
				ARATH|TAIR=locus=2084475|UniProtKB=Q9M324	AT3G54030		ARATH|EnsemblGenome=AT2G15570|UniProtKB=Q9SEU7	AT2G15570
				ARATH|TAIR=locus=2032090|UniProtKB=Q9M9E8	AT1G78280		ARATH|TAIR=locus=2075780|UniProtKB=O24521	AT3G10520
				ARATH|TAIR=locus=2132372|UniProtKB=O22763	AT4G02640		ARATH|TAIR=locus=2169364|UniProtKB=Q9LYQ4	AT5G07110
				ARATH|TAIR=locus=2129920|UniProtKB=Q84LM4	AT4G14570		ARATH|TAIR=locus=2014711|UniProtKB=P51412	AT1G35680
				ARATH|TAIR=locus=2115703|UniProtKB=Q41932	AT4G05180		ARATH|TAIR=locus=2026790|UniProtKB=Q8RY46	AT1G70610
				ARATH|TAIR=locus=2065654|UniProtKB=Q9LD43	AT2G38040		ARATH|TAIR=locus=504954694|UniProtKB=P56780	ATCG00710
				ARATH|TAIR=locus=505006536|UniProtKB=P59583	AT4G30935		ARATH|TAIR=locus=2097785|UniProtKB=Q9M9P3	AT3G03250
				ARATH|TAIR=locus=2051338|UniProtKB=Q9SKU2	AT2G20750		ARATH|TAIR=locus=2159168|UniProtKB=Q9FLS8	AT5G61810
				ARATH|TAIR=locus=2180424|UniProtKB=F4K5K6	AT5G20610		ARATH|TAIR=locus=2151256|UniProtKB=Q501F9	AT5G02760
				ARATH|TAIR=locus=504954658|UniProtKB=P56767	ATCG00340		ARATH|Gene_OrderedLocusName=At5g27390|UniProtKB=A0A1P8BEU1	AT5G27390
				ARATH|TAIR=locus=2076681|UniProtKB=Q9SVY6	AT3G57720		ARATH|EnsemblGenome=AT5G35360|UniProtKB=O04983	AT5G35360
				ARATH|TAIR=locus=2178262|UniProtKB=O82660	AT5G23120		ARATH|TAIR=locus=2162162|UniProtKB=Q8LBL1	AT5G55630
				ARATH|TAIR=locus=2064885|UniProtKB=Q9ZV07	AT2G39010		ARATH|TAIR=locus=2081277|UniProtKB=B9DFG5	AT3G59350
				ARATH|TAIR=locus=2115355|UniProtKB=Q8L5Y0	AT4G36630		ARATH|TAIR=locus=2019225|UniProtKB=Q9S7V4	AT1G74520
				ARATH|TAIR=locus=504954686|UniProtKB=P56769	ATCG00630		ARATH|TAIR=locus=2145452|UniProtKB=P58766	AT5G25370
				ARATH|TAIR=locus=2170827|UniProtKB=Q9FG89	AT5G43750		ARATH|TAIR=locus=2204227|UniProtKB=Q9C8G5	AT1G30360
				ARATH|TAIR=locus=2200965|UniProtKB=Q93V56	AT1G01050		ARATH|TAIR=locus=2100048|UniProtKB=F4J2K2	AT3G10160
				ARATH|TAIR=locus=2135368|UniProtKB=Q93V99	AT4G04890		ARATH|TAIR=locus=2125409|UniProtKB=Q7XZP5	AT4G35970
				ARATH|TAIR=locus=2124978|UniProtKB=O04603	AT4G01310		ARATH|Gene=AT4G25870|UniProtKB=Q9SVZ8	AT4G25870
				ARATH|TAIR=locus=505006359|UniProtKB=Q39195	AT3G21055		ARATH|TAIR=locus=2197945|UniProtKB=Q9FZE1	AT1G26570
				ARATH|TAIR=locus=2049837|UniProtKB=F4IQX1	AT2G37450		ARATH|TAIR=locus=2090995|UniProtKB=Q94EI9	AT3G14410
				ARATH|TAIR=locus=2145860|UniProtKB=Q93VC7	AT5G30510		ARATH|EnsemblGenome=AT5G51050|UniProtKB=Q9FI43	AT5G51050
				ARATH|TAIR=locus=2139865|UniProtKB=Q94CL7	AT4G28610		ARATH|TAIR=locus=2077828|UniProtKB=Q9C9Z3	AT3G08630
				ARATH|TAIR=locus=2154389|UniProtKB=Q9FI80	AT5G48910		ARATH|TAIR=locus=2012310|UniProtKB=O80526	AT1G09430
				ARATH|TAIR=locus=2086208|UniProtKB=Q0WPQ2	AT3G23150		ARATH|TAIR=locus=505006112|UniProtKB=F4I111	AT1G09575
				ARATH|TAIR=locus=2127786|UniProtKB=Q8RWY7	AT4G32420		ARATH|TAIR=locus=2086435|UniProtKB=P36210	AT3G27830
				ARATH|TAIR=locus=2177714|UniProtKB=Q9LV91	AT5G64860		ARATH|TAIR=locus=2150620|UniProtKB=P37107	AT5G03940
				ARATH|TAIR=locus=2059856|UniProtKB=O22468	AT2G16780		ARATH|TAIR=locus=2089865|UniProtKB=Q9LVF1	AT3G21550
				ARATH|TAIR=locus=2102674|UniProtKB=O48963	AT3G45780		ARATH|TAIR=locus=2096662|UniProtKB=Q8L7C2	AT3G01370
				ARATH|TAIR=locus=2177003|UniProtKB=P29514	AT5G12250		ARATH|TAIR=locus=2018037|UniProtKB=Q8VYL3	AT1G62290
				ARATH|TAIR=locus=2013628|UniProtKB=Q6NPR7	AT1G29470		ARATH|TAIR=locus=2092256|UniProtKB=Q9C5M1	AT3G19800
				ARATH|TAIR=locus=2156877|UniProtKB=Q9FKX4	AT5G66080		ARATH|TAIR=locus=2013905|UniProtKB=Q9S7J9	AT1G70790
				ARATH|TAIR=locus=2202990|UniProtKB=Q9SYM4	AT1G78580		ARATH|EnsemblGenome=AT3G50000|UniProtKB=Q08466	AT3G50000
				ARATH|TAIR=locus=2175354|UniProtKB=Q9FF75	AT5G04990		ARATH|EnsemblGenome=AT2G28930|UniProtKB=P46573	AT2G28930
				ARATH|TAIR=locus=2025687|UniProtKB=Q9SAH7	AT1G80840		ARATH|TAIR=locus=2082772|UniProtKB=Q6DBN4	AT3G61560
				ARATH|TAIR=locus=504954670|UniProtKB=P09468	ATCG00470		ARATH|TAIR=locus=2120237|UniProtKB=P0DH93	AT4G34720,AT2G16510
				ARATH|TAIR=locus=2006822|UniProtKB=Q9LQV2	AT1G14790		ARATH|Gene_OrderedLocusName=At4g16770|UniProtKB=F4JML2	AT4G16770
				ARATH|Gene_OrderedLocusName=At2g36895|UniProtKB=A0A1P8B123	AT2G36895		ARATH|TAIR=locus=2008860|UniProtKB=B5TYT3	AT1G11960
				ARATH|TAIR=locus=2010916|UniProtKB=Q6NKW9	AT1G64760		ARATH|TAIR=locus=2141777|UniProtKB=Q9T0I5	AT4G38770
				ARATH|TAIR=locus=2057706|UniProtKB=Q570B4	AT2G26250		ARATH|TAIR=locus=2065398|UniProtKB=Q8L9Y3	AT2G01760
				ARATH|TAIR=locus=2102470|UniProtKB=Q9M1S8	AT3G54720		ARATH|TAIR=locus=2152405|UniProtKB=Q5XF33	AT5G45930
				ARATH|TAIR=locus=2018437|UniProtKB=Q67YU0	AT1G75450		ARATH|TAIR=locus=2084500|UniProtKB=Q9M331	AT3G53960
				ARATH|TAIR=locus=2006907|UniProtKB=Q56XQ6	AT1G33440		ARATH|TAIR=locus=2123186|UniProtKB=Q8L7B2	AT4G12910
				ARATH|TAIR=locus=2133244|UniProtKB=F4JHH5	AT4G02350		ARATH|TAIR=locus=2083661|UniProtKB=Q9ASV6	AT3G15190
				ARATH|EnsemblGenome=AT5G02560|UniProtKB=Q9LZ46	AT5G02560		ARATH|TAIR=locus=2118249|UniProtKB=Q9M0F9	AT4G29220
				ARATH|TAIR=locus=2175254|UniProtKB=Q8LEU3	AT5G04900		ARATH|TAIR=locus=2020738|UniProtKB=O48741	AT1G03630
				ARATH|TAIR=locus=2054331|UniProtKB=Q8RWS8	AT2G41720		ARATH|TAIR=locus=2062770|UniProtKB=Q8GYY5	AT2G46710
				ARATH|TAIR=locus=2032775|UniProtKB=Q9SA34	AT1G16350		ARATH|TAIR=locus=2025107|UniProtKB=O50061	AT1G07320
				ARATH|TAIR=locus=2147157|UniProtKB=Q39054	AT5G20990		ARATH|TAIR=locus=2094483|UniProtKB=Q8RXE8	AT3G25410
				ARATH|TAIR=locus=2147855|UniProtKB=Q9LFR0	AT5G14950		ARATH|TAIR=locus=2195503|UniProtKB=P92947	AT1G63940
				ARATH|TAIR=locus=2097233|UniProtKB=Q9M2W2	AT3G55040		ARATH|EnsemblGenome=AT2G38400|UniProtKB=Q94AL9	AT2G38400
				ARATH|TAIR=locus=2051472|UniProtKB=Q9SKU1	AT2G20760		ARATH|TAIR=locus=2149274|UniProtKB=O82730	AT5G20410
				ARATH|TAIR=locus=2009650|UniProtKB=Q9MAH3	AT1G53280		ARATH|TAIR=locus=2139242|UniProtKB=Q9S7N9	AT4G10610
				ARATH|TAIR=locus=2145618|UniProtKB=P42732	AT5G14320		ARATH|TAIR=locus=2194714|UniProtKB=Q9C9R4	AT1G78180
				ARATH|TAIR=locus=2061838|UniProtKB=O22881	AT2G40540		ARATH|TAIR=locus=2095492|UniProtKB=Q9LHA4	AT3G28715
				ARATH|TAIR=locus=2134238|UniProtKB=F4JJT9	AT4G33760		ARATH|TAIR=locus=2174567|UniProtKB=Q8VZP1	AT5G57440
				ARATH|TAIR=locus=505006545|UniProtKB=F4JV80	AT4G32915		ARATH|TAIR=locus=2087517|UniProtKB=Q24JJ8	AT3G14150
				ARATH|TAIR=locus=505006557|UniProtKB=Q8L9J9	AT4G34215		ARATH|TAIR=locus=2125249|UniProtKB=Q9SV14	AT4G31560
				ARATH|TAIR=locus=2017627|UniProtKB=Q9C8H3	AT1G51570		ARATH|TAIR=locus=2039533|UniProtKB=Q1EBV7	AT2G26900
				ARATH|TAIR=locus=2114520|UniProtKB=Q42522	AT3G48730		ARATH|TAIR=locus=2074800|UniProtKB=Q84MB6	AT3G50210
				ARATH|TAIR=locus=2165600|UniProtKB=P20431	AT5G57350		ARATH|TAIR=locus=2050029|UniProtKB=Q8L794	AT2G21370
				ARATH|TAIR=locus=2117149|UniProtKB=P0CB16	AT4G19050		ARATH|TAIR=locus=2020813|UniProtKB=O48737	AT1G03680
				ARATH|TAIR=locus=2102410|UniProtKB=P42770	AT3G54660		ARATH|TAIR=locus=2047102|UniProtKB=Q9S836	AT2G21050
				ARATH|TAIR=locus=2008615|UniProtKB=Q8LDL0	AT1G67700		ARATH|TAIR=locus=2090126|UniProtKB=Q9SEU6	AT3G15360
				ARATH|TAIR=locus=2140079|UniProtKB=Q9SMQ6	AT4G39990		ARATH|TAIR=locus=2115425|UniProtKB=O23239	AT4G36410
				ARATH|TAIR=locus=2034466|UniProtKB=Q9C6T1	AT1G31910		ARATH|EnsemblGenome=AT1G79500|UniProtKB=Q9AV97	AT1G79500
				ARATH|TAIR=locus=2167504|UniProtKB=Q42597	AT5G36910		ARATH|TAIR=locus=2156722|UniProtKB=Q9XH75	AT5G52440
				ARATH|TAIR=locus=2013124|UniProtKB=Q9FXH5	AT1G19770		ARATH|TAIR=locus=2199461|UniProtKB=P25701	AT1G54580
				ARATH|TAIR=locus=2044259|UniProtKB=P29383	AT2G03710		ARATH|TAIR=locus=2171835|UniProtKB=Q9FJP3	AT5G65220
				ARATH|TAIR=locus=2096094|UniProtKB=Q9LZQ1	AT3G62390		ARATH|TAIR=locus=2199322|UniProtKB=A2RVT6	AT1G68230
				ARATH|Gene_OrderedLocusName=At2g21385|UniProtKB=Q94AU3	AT2G21385		ARATH|TAIR=locus=1005716200|UniProtKB=Q6NPD7	AT4G25434
				ARATH|TAIR=locus=2126397|UniProtKB=Q9SZV0	AT4G37510		ARATH|TAIR=locus=2826057|UniProtKB=Q8L7S4	AT1G24764
				ARATH|TAIR=locus=2150265|UniProtKB=Q8RWQ4	AT5G19390		ARATH|TAIR=locus=2042842|UniProtKB=O80434	AT2G38080
				ARATH|TAIR=locus=2100367|UniProtKB=Q84K47	AT3G47730		ARATH|TAIR=locus=2139529|UniProtKB=O65693	AT4G34730
				ARATH|TAIR=locus=2026366|UniProtKB=Q9C999	AT1G71090		ARATH|TAIR=locus=2119966|UniProtKB=Q2HIU1	AT4G29070
				ARATH|TAIR=locus=2196276|UniProtKB=Q9C6F8	AT1G58070		ARATH|TAIR=locus=2086300|UniProtKB=Q93ZB6	AT3G14930
				ARATH|Gene_OrderedLocusName=At3g28370|UniProtKB=A0A1I9LPY5	AT3G28370		ARATH|TAIR=locus=2161518|UniProtKB=Q9FJF6	AT5G18060
				ARATH|TAIR=locus=2160634|UniProtKB=Q8H115	AT5G63790		ARATH|TAIR=locus=2026351|UniProtKB=Q949M8	AT1G71180
				ARATH|TAIR=locus=2122794|UniProtKB=Q9XF89	AT4G10340		ARATH|TAIR=locus=2090807|UniProtKB=Q9LSE4	AT3G26710
				ARATH|TAIR=locus=2075522|UniProtKB=Q9XFH8	AT3G02730		ARATH|EnsemblGenome=AT1G69040|UniProtKB=Q8LJW3	AT1G69040
				ARATH|TAIR=locus=2056886|UniProtKB=Q9SWH5	AT2G03220		ARATH|TAIR=locus=2135054|UniProtKB=Q01908	AT4G04640
				ARATH|TAIR=locus=2169990|UniProtKB=Q8LF99	AT5G65730		ARATH|TAIR=locus=2041454|UniProtKB=Q8W4F1	AT2G46910
				ARATH|TAIR=locus=2185500|UniProtKB=Q9S7E4	AT5G14780		ARATH|TAIR=locus=2134228|UniProtKB=O81884	AT4G33670
				ARATH|TAIR=locus=2125211|UniProtKB=P0CE10	AT4G01020		ARATH|TAIR=locus=2038826|UniProtKB=Q9ZU49	AT2G01180
				ARATH|TAIR=locus=2126684|UniProtKB=Q944P7	AT4G30920		ARATH|EnsemblGenome=AT5G46290|UniProtKB=P52410	AT5G46290
				ARATH|TAIR=locus=2012270|UniProtKB=O80522	AT1G09390		ARATH|TAIR=locus=2181630|UniProtKB=Q8GZ29	AT5G13370
				ARATH|TAIR=locus=2024817|UniProtKB=Q9C8M2	AT1G53670		ARATH|TAIR=locus=2015576|UniProtKB=Q39222	AT1G16920
				ARATH|TAIR=locus=2176187|UniProtKB=Q8VY90	AT5G51190		ARATH|TAIR=locus=2014144|UniProtKB=Q8GZ13	AT1G18400
				ARATH|TAIR=locus=2160947|UniProtKB=Q09152	AT5G47770		ARATH|Gene_OrderedLocusName=At3g63540|UniProtKB=P82658	AT3G63540
				ARATH|TAIR=locus=2057996|UniProtKB=Q9LD95	AT2G36990		ARATH|TAIR=locus=1006230576|UniProtKB=F4K1R2	AT5G48545
				ARATH|TAIR=locus=2012345|UniProtKB=O80536	AT1G09530		ARATH|TAIR=locus=2013149|UniProtKB=Q9AR07	AT1G19640
				ARATH|TAIR=locus=2088515|UniProtKB=F4J6F6	AT3G17850		ARATH|TAIR=locus=2125904|UniProtKB=Q8VZH2	AT4G33090
				ARATH|TAIR=locus=2079874|UniProtKB=Q39061	AT3G52380		ARATH|TAIR=locus=2043964|UniProtKB=P47999	AT2G43750
				ARATH|TAIR=locus=2130374|UniProtKB=Q38854	AT4G15560		ARATH|TAIR=locus=2059999|UniProtKB=O48529	AT2G42220
				ARATH|TAIR=locus=2118509|UniProtKB=Q56X76	AT4G09730		ARATH|TAIR=locus=2036987|UniProtKB=Q8W5R6	AT1G21730
				ARATH|TAIR=locus=2163538|UniProtKB=Q94B60	AT5G45390		ARATH|TAIR=locus=2079306|UniProtKB=Q9LIP5	AT3G26310
				ARATH|TAIR=locus=2094488|UniProtKB=Q56XR7	AT3G25480		ARATH|TAIR=locus=2183139|UniProtKB=Q94LW6	AT5G19600
				ARATH|TAIR=locus=2012913|UniProtKB=Q8W4E2	AT1G20260		ARATH|TAIR=locus=2184153|UniProtKB=Q9LX12	AT5G10170
				ARATH|TAIR=locus=2084711|UniProtKB=Q7XZU2	AT3G43220		ARATH|TAIR=locus=2097790|UniProtKB=Q84VW1	AT3G03150
				ARATH|EnsemblGenome=AT1G01950|UniProtKB=Q9LPC6	AT1G01950		ARATH|TAIR=locus=2127198|UniProtKB=Q9C5G7	AT4G23040
				ARATH|EnsemblGenome=AT3G62030|UniProtKB=P34791	AT3G62030		ARATH|EnsemblGenome=AT4G22990|UniProtKB=Q93ZQ5	AT4G22990
				ARATH|TAIR=locus=2198738|UniProtKB=B9DFZ0	AT1G05900		ARATH|TAIR=locus=2027809|UniProtKB=Q8GWK7	AT1G73830
				ARATH|TAIR=locus=2122624|UniProtKB=Q9SB37	AT4G25260		ARATH|TAIR=locus=2029132|UniProtKB=Q8LBX7	AT1G43790
				ARATH|EnsemblGenome=AT1G63690|UniProtKB=Q8W469	AT1G63690		ARATH|TAIR=locus=2036421|UniProtKB=Q8VY88	AT1G50900
				ARATH|TAIR=locus=2119822|UniProtKB=Q84JF5	AT4G20130		ARATH|TAIR=locus=2019858|UniProtKB=Q94KK7	AT1G79590
				ARATH|TAIR=locus=2150971|UniProtKB=Q9LXF4	AT5G15280		ARATH|TAIR=locus=2016084|UniProtKB=Q94AH3	AT1G71900
				ARATH|TAIR=locus=2178707|UniProtKB=Q9FLW0	AT5G24010		ARATH|TAIR=locus=2042987|UniProtKB=Q9ZW30	AT2G29490
				ARATH|TAIR=locus=2007437|UniProtKB=Q8LPR9	AT1G06950		ARATH|TAIR=locus=2202965|UniProtKB=Q9SYM1	AT1G78610
				ARATH|TAIR=locus=2065210|UniProtKB=O22899	AT2G47250		ARATH|TAIR=locus=2149448|UniProtKB=Q3E965	AT5G24920
				ARATH|TAIR=locus=2061559|UniProtKB=Q42093	AT2G34660		ARATH|Gene_OrderedLocusName=At1g73170|UniProtKB=A0A1P8AWP1	AT1G73170
				ARATH|TAIR=locus=2024618|UniProtKB=Q9CAK8	AT1G63970		ARATH|TAIR=locus=2198576|UniProtKB=Q9LNU3	AT1G20190
				ARATH|TAIR=locus=2043849|UniProtKB=O48780	AT2G26640		ARATH|TAIR=locus=2194759|UniProtKB=Q8LBV4	AT1G78140
				ARATH|TAIR=locus=2200136|UniProtKB=Q9LPZ3	AT1G11410		ARATH|TAIR=locus=2144756|UniProtKB=Q9LXD6	AT5G09730
				ARATH|TAIR=locus=2114475|UniProtKB=Q8LBB2	AT3G48530		ARATH|TAIR=locus=2015681|UniProtKB=Q9FZ52	AT1G16930
				ARATH|TAIR=locus=2140255|UniProtKB=Q9S7H1	AT4G02770		ARATH|TAIR=locus=2173629|UniProtKB=Q9LVR5	AT5G66650
				ARATH|TAIR=locus=505006285|UniProtKB=Q8RYE9	AT2G33255		ARATH|TAIR=locus=2159143|UniProtKB=Q8LPJ3	AT5G13980
				ARATH|TAIR=locus=2129371|UniProtKB=Q8W471	AT4G14070		ARATH|TAIR=locus=2117622|UniProtKB=Q9ZT49	AT4G35480
				ARATH|TAIR=locus=2080575|UniProtKB=Q4V3D9	AT3G57030		ARATH|TAIR=locus=2012928|UniProtKB=P42699	AT1G20340
				ARATH|EnsemblGenome=AT1G11160|UniProtKB=A0A1P8AW69	AT1G11160		ARATH|TAIR=locus=2128489|UniProtKB=Q8H1R3	AT4G23790
				ARATH|TAIR=locus=2005500|UniProtKB=P16127	AT4G18480		ARATH|TAIR=locus=2175458|UniProtKB=Q9LZ23	AT5G04740
				ARATH|TAIR=locus=2202150|UniProtKB=Q8LCQ4	AT1G19150		ARATH|TAIR=locus=2040854|UniProtKB=Q8H124	AT2G34460
				ARATH|TAIR=locus=2101002|UniProtKB=Q9LEX5	AT3G60980		ARATH|TAIR=locus=2078936|UniProtKB=Q8W035	AT3G55630
				ARATH|TAIR=locus=2164976|UniProtKB=P54970	AT5G56660		ARATH|TAIR=locus=2174517|UniProtKB=Q9FKM2	AT5G57490
				ARATH|TAIR=locus=2154915|UniProtKB=Q8VZ74	AT5G66470		ARATH|TAIR=locus=2058500|UniProtKB=Q38846	AT2G40940
				ARATH|TAIR=locus=2059247|UniProtKB=Q9SLH0	AT2G27050		ARATH|TAIR=locus=2176992|UniProtKB=Q9FMP8	AT5G12150
				ARATH|TAIR=locus=2185128|UniProtKB=Q9FPH2	AT5G02160		ARATH|TAIR=locus=2046703|UniProtKB=Q9SJA4	AT2G24610
				ARATH|TAIR=locus=2118681|UniProtKB=Q8GXU8	AT4G30580		ARATH|TAIR=locus=2171529|UniProtKB=O80341	AT5G47230
				ARATH|TAIR=locus=2171322|UniProtKB=Q9XFH9	AT5G16400		ARATH|TAIR=locus=2089586|UniProtKB=Q9LUC9	AT3G14650
				ARATH|TAIR=locus=2049228|UniProtKB=Q9SJ89	AT2G04700		ARATH|TAIR=locus=2148523|UniProtKB=Q8W4E7	AT5G26820
				ARATH|Gene_OrderedLocusName=At4g21570|UniProtKB=A0A1P8B7M3	AT4G21570		ARATH|TAIR=locus=2137869|UniProtKB=F4JHA2	AT4G02260
				ARATH|TAIR=locus=2117388|UniProtKB=Q9SW18	AT4G25080		ARATH|TAIR=locus=2163001|UniProtKB=Q9FLM3	AT5G41060
				ARATH|TAIR=locus=2181499|UniProtKB=Q8GWW7	AT5G08170		ARATH|TAIR=locus=2143563|UniProtKB=Q8VZA1	AT5G03260
				ARATH|TAIR=locus=2149735|UniProtKB=Q7Y1W1	AT5G01590		ARATH|TAIR=locus=2045101|UniProtKB=P0DH94	AT4G34720,AT2G16510
				ARATH|EnsemblGenome=AT5G27640|UniProtKB=Q9C5Z1	AT5G27640		ARATH|TAIR=locus=2094902|UniProtKB=Q9LU14	AT3G16370
				ARATH|TAIR=locus=2121944|UniProtKB=Q9SB50	AT4G24550		ARATH|TAIR=locus=2194661|UniProtKB=Q8L7S9	AT1G43560
				ARATH|TAIR=locus=2086420|UniProtKB=O22609	AT3G27925		ARATH|EnsemblGenome=AT4G02200|UniProtKB=O04259	AT4G02200
				ARATH|TAIR=locus=2025850|UniProtKB=Q9C6C3	AT1G60860		ARATH|TAIR=locus=2204793|UniProtKB=Q8LPS6	AT1G02150
				ARATH|TAIR=locus=2196045|UniProtKB=F4HXL0	AT1G02660		ARATH|TAIR=locus=2116224|UniProtKB=Q9SZ06	AT4G34410
				ARATH|TAIR=locus=2169677|UniProtKB=P48622	AT5G05580		ARATH|EnsemblGenome=AT5G58160|UniProtKB=Q9LVN1	AT5G58160
				ARATH|TAIR=locus=2060231|UniProtKB=Q67XD6	AT2G32500		ARATH|TAIR=locus=2042852|UniProtKB=Q39253	AT2G38170
				ARATH|TAIR=locus=2025946|UniProtKB=Q0WQW5	AT1G59720		ARATH|TAIR=locus=2162167|UniProtKB=Q9FM67	AT5G55710
				ARATH|TAIR=locus=2084284|UniProtKB=Q9C522	AT3G06650		ARATH|TAIR=locus=2122249|UniProtKB=A4VCL8	AT4G36190
				ARATH|TAIR=locus=2121803|UniProtKB=Q9SVE5	AT4G38400		ARATH|TAIR=locus=2124695|UniProtKB=Q9SN28	AT4G10150
				ARATH|TAIR=locus=2198045|UniProtKB=Q9FV81	AT1G48520		ARATH|TAIR=locus=2064133|UniProtKB=Q9ZVJ5	AT2G38740
				ARATH|TAIR=locus=2139634|UniProtKB=P0DH92	AT2G16510		ARATH|TAIR=locus=2043423|UniProtKB=O82255	AT2G47880
				ARATH|TAIR=locus=2179609|UniProtKB=Q8W4J2	AT5G19010		ARATH|TAIR=locus=2163061|UniProtKB=A4FVS2	AT5G41100
				ARATH|TAIR=locus=2115410|UniProtKB=Q8H0V1	AT4G36390		ARATH|TAIR=locus=2037493|UniProtKB=O23654	AT1G78900
				ARATH|Gene_OrderedLocusName=At2g20250|UniProtKB=A0A1P8B2N5	AT2G20250		ARATH|EnsemblGenome=AT2G42590|UniProtKB=Q96299	AT2G42590
				ARATH|TAIR=locus=2172324|UniProtKB=Q9FK60	AT5G18100		ARATH|TAIR=locus=2171544|UniProtKB=Q8L7W2	AT5G47240
				ARATH|TAIR=locus=2127771|UniProtKB=Q94C48	AT4G32330		ARATH|EnsemblGenome=AT4G38510|UniProtKB=Q9SZN1	AT4G38510
				ARATH|TAIR=locus=2136922|UniProtKB=Q9SSS9	AT4G09650		ARATH|TAIR=locus=2132293|UniProtKB=O22775	AT4G02500
				ARATH|TAIR=locus=2181422|UniProtKB=Q56ZZ7	AT5G16150		ARATH|TAIR=locus=2170867|UniProtKB=Q9S7D8	AT5G43780
				ARATH|TAIR=locus=2061471|UniProtKB=O82230	AT2G24020		ARATH|TAIR=locus=2051749|UniProtKB=O80576	AT2G44060
				ARATH|TAIR=locus=2103420|UniProtKB=Q9C835	AT3G66654		ARATH|TAIR=locus=2148131|UniProtKB=Q39172	AT5G16970
				ARATH|TAIR=locus=2010267|UniProtKB=Q9XIA4	AT1G49380		ARATH|TAIR=locus=2047329|UniProtKB=Q9SK50	AT2G24820
				ARATH|Gene_OrderedLocusName=At1g33590|UniProtKB=A0A1P8AWX3	AT1G33590		ARATH|TAIR=locus=2124998|UniProtKB=Q9M158	AT4G01050
				ARATH|TAIR=locus=2044430|UniProtKB=O64624	AT2G18940		ARATH|TAIR=locus=2122333|UniProtKB=P82281	AT4G09010
				ARATH|TAIR=locus=2097618|UniProtKB=Q9SR93	AT3G08930		ARATH|TAIR=locus=2142484|UniProtKB=Q949P2	AT5G10540
				ARATH|Gene_OrderedLocusName=At3g59300|UniProtKB=A0A1I9LM77	AT3G59300		ARATH|TAIR=locus=2122561|UniProtKB=Q9SV96	AT4G39620
				ARATH|TAIR=locus=2137604|UniProtKB=Q9T075	AT4G37880		ARATH|TAIR=locus=2051089|UniProtKB=O22784	AT2G33330
				ARATH|TAIR=locus=2154855|UniProtKB=Q9FJY7	AT5G66520		ARATH|TAIR=locus=2114555|UniProtKB=Q9SMP0	AT3G48590
				ARATH|TAIR=locus=2064717|UniProtKB=Q9ZUG4	AT2G05830		ARATH|TAIR=locus=2051353|UniProtKB=Q9SKT0	AT2G20890
				ARATH|TAIR=locus=2169364|UniProtKB=Q9LYQ4	AT5G07110		ARATH|TAIR=locus=2130938|UniProtKB=Q8LPF8	AT4G16650
				ARATH|TAIR=locus=2014711|UniProtKB=P51412	AT1G35680		ARATH|TAIR=locus=2037508|UniProtKB=Q9ZVA4	AT1G78850
				ARATH|TAIR=locus=2026790|UniProtKB=Q8RY46	AT1G70610		ARATH|TAIR=locus=505006695|UniProtKB=Q8LAD4	AT5G57345
				ARATH|TAIR=locus=2129156|UniProtKB=O23593	AT4G17520		ARATH|TAIR=locus=2122113|UniProtKB=O65493	AT4G35350
				ARATH|TAIR=locus=504954694|UniProtKB=P56780	ATCG00710		ARATH|TAIR=locus=2053086|UniProtKB=Q8S8C6	AT2G21240
				ARATH|Gene_OrderedLocusName=At3g48187|UniProtKB=A0A1I9LTU3	AT3G48187		ARATH|TAIR=locus=2143443|UniProtKB=Q8LEJ6	AT5G03170
				ARATH|TAIR=locus=2159168|UniProtKB=Q9FLS8	AT5G61810		ARATH|TAIR=locus=2170443|UniProtKB=F4KHG6	AT5G46390
				ARATH|TAIR=locus=2151256|UniProtKB=Q501F9	AT5G02760		ARATH|TAIR=locus=2007171|UniProtKB=Q9C4Z7	AT1G69390
				ARATH|TAIR=locus=2005536|UniProtKB=P42498	AT4G18130		ARATH|TAIR=locus=2024362|UniProtKB=Q0WVJ5	AT1G09850
				ARATH|TAIR=locus=2094578|UniProtKB=P49678	AT3G23030		ARATH|TAIR=locus=2118751|UniProtKB=Q9M0D1	AT4G30290
				ARATH|TAIR=locus=2094369|UniProtKB=Q9LUI3	AT3G22780		ARATH|TAIR=locus=2019489|UniProtKB=Q8VY91	AT1G64510
				ARATH|Gene_OrderedLocusName=At5g27390|UniProtKB=A0A1P8BEU1	AT5G27390		ARATH|TAIR=locus=2037970|UniProtKB=Q9MAP3	AT1G32990
				ARATH|TAIR=locus=2082038|UniProtKB=F4IY62	AT3G56040		ARATH|TAIR=locus=2160942|UniProtKB=Q9FIJ7	AT5G47840
				ARATH|TAIR=locus=2162162|UniProtKB=Q8LBL1	AT5G55630		ARATH|TAIR=locus=2084143|UniProtKB=Q93XX2	AT3G01670
				ARATH|EnsemblGenome=AT5G35360|UniProtKB=O04983	AT5G35360		ARATH|TAIR=locus=2025457|UniProtKB=Q84WS0	AT1G01900
				ARATH|TAIR=locus=504955531|UniProtKB=F4JJL0	AT4G21585		ARATH|TAIR=locus=2140872|UniProtKB=Q9T0H9	AT4G13590
				ARATH|TAIR=locus=2204227|UniProtKB=Q9C8G5	AT1G30360		ARATH|TAIR=locus=2044812|UniProtKB=O64750	AT2G34860
				ARATH|TAIR=locus=2175093|UniProtKB=Q9FKK6	AT5G60370		ARATH|TAIR=locus=2151191|UniProtKB=Q0WRY5	AT5G02800
				ARATH|TAIR=locus=2100048|UniProtKB=F4J2K2	AT3G10160		ARATH|TAIR=locus=2126101|UniProtKB=Q5XF03	AT4G00400
				ARATH|TAIR=locus=2197945|UniProtKB=Q9FZE1	AT1G26570		ARATH|TAIR=locus=2099297|UniProtKB=P46313	AT3G12120
				ARATH|TAIR=locus=2128399|UniProtKB=Q9FE38	AT4G23640		ARATH|TAIR=locus=2140568|UniProtKB=Q9T0F4	AT4G09950
				ARATH|TAIR=locus=2146985|UniProtKB=Q94AW5	AT5G25190		ARATH|TAIR=locus=2042972|UniProtKB=Q9ZW32	AT2G29510
				ARATH|TAIR=locus=2116677|UniProtKB=F4JTI1	AT4G32070		ARATH|TAIR=locus=2099157|UniProtKB=Q9LYC8	AT3G62930
				ARATH|TAIR=locus=2012310|UniProtKB=O80526	AT1G09430		ARATH|TAIR=locus=2030427|UniProtKB=Q9LM66	AT1G20850
				ARATH|TAIR=locus=2150560|UniProtKB=Q8GW20	AT5G03900		ARATH|TAIR=locus=2009580|UniProtKB=Q8L636	AT1G53210
				ARATH|TAIR=locus=2086435|UniProtKB=P36210	AT3G27830		ARATH|TAIR=locus=2090890|UniProtKB=Q9LW57	AT3G23400
				ARATH|TAIR=locus=2100267|UniProtKB=Q9SRI1	AT3G01340		ARATH|TAIR=locus=6530298182|UniProtKB=Q8GYM4	AT2G24645
				ARATH|TAIR=locus=2150620|UniProtKB=P37107	AT5G03940		ARATH|TAIR=locus=2083358|UniProtKB=Q9M7Z1	AT3G06850
				ARATH|TAIR=locus=2096662|UniProtKB=Q8L7C2	AT3G01370		ARATH|TAIR=locus=2100407|UniProtKB=Q9STS7	AT3G47860
				ARATH|TAIR=locus=2158601|UniProtKB=Q9FJW6	AT5G67570		ARATH|TAIR=locus=2198210|UniProtKB=Q1ECF5	AT1G01780
				ARATH|TAIR=locus=2018037|UniProtKB=Q8VYL3	AT1G62290		ARATH|TAIR=locus=2124246|UniProtKB=Q8VY09	AT4G34020
				ARATH|TAIR=locus=2092256|UniProtKB=Q9C5M1	AT3G19800		ARATH|TAIR=locus=2166300|UniProtKB=Q9FM54	AT5G62980
				ARATH|TAIR=locus=2146430|UniProtKB=Q84TD5	AT5G27400		ARATH|TAIR=locus=2128096|UniProtKB=Q84MC1	AT4G31290
				ARATH|TAIR=locus=2039380|UniProtKB=Q9ZVX1	AT2G16920		ARATH|TAIR=locus=2035227|UniProtKB=Q84MC7	AT1G01360
				ARATH|TAIR=locus=2013905|UniProtKB=Q9S7J9	AT1G70790		ARATH|TAIR=locus=2144563|UniProtKB=F4KGQ0	AT5G03690
				ARATH|EnsemblGenome=AT3G50000|UniProtKB=Q08466	AT3G50000		ARATH|TAIR=locus=2076631|UniProtKB=Q9SVZ0	AT3G57760
				ARATH|TAIR=locus=2035342|UniProtKB=Q84JH9	AT1G01430		ARATH|TAIR=locus=2081830|UniProtKB=Q9SD07	AT3G51420
				ARATH|TAIR=locus=2120237|UniProtKB=P0DH93	AT2G16510		ARATH|TAIR=locus=2031745|UniProtKB=Q9FVQ4	AT1G32080
				ARATH|TAIR=locus=2017652|UniProtKB=Q0WPA5	AT1G51630		ARATH|TAIR=locus=2086315|UniProtKB=Q84VW9	AT3G14940
				ARATH|Gene_OrderedLocusName=At4g16770|UniProtKB=F4JML2	AT4G16770		ARATH|TAIR=locus=2045639|UniProtKB=O22397	AT2G30070
				ARATH|TAIR=locus=2008860|UniProtKB=B5TYT3	AT1G11960		ARATH|TAIR=locus=2174190|UniProtKB=Q9FMD7	AT5G16590
				ARATH|TAIR=locus=2141777|UniProtKB=Q9T0I5	AT4G38770		ARATH|TAIR=locus=2011020|UniProtKB=Q9FZ32	AT1G55000
				ARATH|TAIR=locus=505006627|UniProtKB=Q9C585	AT5G22030		ARATH|EnsemblGenome=AT3G10270|UniProtKB=Q9SS38	AT3G10270
				ARATH|TAIR=locus=2065398|UniProtKB=Q8L9Y3	AT2G01760		ARATH|TAIR=locus=505006620|UniProtKB=F4KE63	AT5G16715
				ARATH|TAIR=locus=2152405|UniProtKB=Q5XF33	AT5G45930		ARATH|TAIR=locus=2169359|UniProtKB=Q9FL44	AT5G07020
				ARATH|TAIR=locus=2123186|UniProtKB=Q8L7B2	AT4G12910		ARATH|TAIR=locus=2172457|UniProtKB=Q84JA6	AT5G44030
				ARATH|TAIR=locus=2083661|UniProtKB=Q9ASV6	AT3G15190		ARATH|TAIR=locus=2015297|UniProtKB=Q8L7W1	AT1G58200
				ARATH|TAIR=locus=2118249|UniProtKB=Q9M0F9	AT4G29220		ARATH|TAIR=locus=2176182|UniProtKB=Q9LU63	AT5G51110
				ARATH|TAIR=locus=2020738|UniProtKB=O48741	AT1G03630		ARATH|TAIR=locus=2117268|UniProtKB=Q9SW33	AT4G24930
				ARATH|TAIR=locus=2025107|UniProtKB=O50061	AT1G07320		ARATH|TAIR=locus=2010361|UniProtKB=Q9LPW0	AT1G12900
				ARATH|TAIR=locus=2094483|UniProtKB=Q8RXE8	AT3G25410		ARATH|TAIR=locus=2128298|UniProtKB=Q9SAR0	AT4G11280
				ARATH|TAIR=locus=2016487|UniProtKB=Q9LN62	AT1G19360		ARATH|TAIR=locus=2016397|UniProtKB=Q9LN49	AT1G19440
				ARATH|TAIR=locus=2195503|UniProtKB=P92947	AT1G63940		ARATH|TAIR=locus=2185193|UniProtKB=O81208	AT5G02120
				ARATH|EnsemblGenome=AT2G38400|UniProtKB=Q94AL9	AT2G38400		ARATH|TAIR=locus=2027099|UniProtKB=Q41931	AT1G62380
				ARATH|EnsemblGenome=AT3G55480|UniProtKB=Q9M2T1	AT3G55480		ARATH|TAIR=locus=2006742|UniProtKB=Q8H129	AT1G14700
				ARATH|TAIR=locus=2194714|UniProtKB=Q9C9R4	AT1G78180		ARATH|TAIR=locus=505006347|UniProtKB=Q1H563	AT3G14595
				ARATH|TAIR=locus=2095492|UniProtKB=Q9LHA4	AT3G28715		ARATH|TAIR=locus=2042882|UniProtKB=O80439	AT2G38140
				ARATH|TAIR=locus=2174567|UniProtKB=Q8VZP1	AT5G57440		ARATH|TAIR=locus=2148166|UniProtKB=Q39173	AT5G16990
				ARATH|TAIR=locus=2087517|UniProtKB=Q24JJ8	AT3G14150		ARATH|TAIR=locus=2162065|UniProtKB=Q6DBD7	AT5G46220
				ARATH|TAIR=locus=2125249|UniProtKB=Q9SV14	AT4G31560		ARATH|TAIR=locus=2083966|UniProtKB=Q8RXH8	AT3G53530
				ARATH|TAIR=locus=2038678|UniProtKB=Q9ZNT0	AT2G27600		ARATH|TAIR=locus=2086117|UniProtKB=Q9LSN7	AT3G17100
				ARATH|EnsemblGenome=AT5G04230|UniProtKB=P45725	AT5G04230		ARATH|TAIR=locus=2024357|UniProtKB=O04499	AT1G09780
				ARATH|TAIR=locus=2050029|UniProtKB=Q8L794	AT2G21370		ARATH|TAIR=locus=2079706|UniProtKB=Q9SRT0	AT3G07360
				ARATH|TAIR=locus=2177115|UniProtKB=Q66GP4	AT5G13770		ARATH|TAIR=locus=2143049|UniProtKB=Q9LYH0	AT5G12050
				ARATH|TAIR=locus=2200660|UniProtKB=Q8L7F9	AT1G26810		ARATH|TAIR=locus=2051239|UniProtKB=Q9SJ41	AT2G05160
				ARATH|TAIR=locus=2020813|UniProtKB=O48737	AT1G03680		ARATH|TAIR=locus=2025966|UniProtKB=P52901	AT1G59900
				ARATH|TAIR=locus=2047102|UniProtKB=Q9S836	AT2G21050		ARATH|TAIR=locus=2103600|UniProtKB=P0DH98	AT2G27030
				ARATH|TAIR=locus=2115425|UniProtKB=O23239	AT4G36410		ARATH|EnsemblGenome=AT4G35440|UniProtKB=Q8GX93	AT4G35440
				ARATH|EnsemblGenome=AT1G79500|UniProtKB=Q9AV97	AT1G79500		ARATH|TAIR=locus=2093905|UniProtKB=Q9LSC1	AT3G15900
				ARATH|EnsemblGenome=AT3G12020|UniProtKB=F4J8L3	AT3G12020		ARATH|TAIR=locus=2009522|UniProtKB=Q9SK86	AT1G22430
				ARATH|TAIR=locus=2156722|UniProtKB=Q9XH75	AT5G52440		ARATH|TAIR=locus=2159971|UniProtKB=Q42403	AT5G42980
				ARATH|TAIR=locus=2075447|UniProtKB=Q9SCW5	AT3G02990		ARATH|EnsemblGenome=AT5G54290|UniProtKB=Q9M5P3	AT5G54290
				ARATH|TAIR=locus=2171835|UniProtKB=Q9FJP3	AT5G65220		ARATH|TAIR=locus=2065403|UniProtKB=Q9ZU91	AT2G01630
				ARATH|TAIR=locus=2147082|UniProtKB=Q7XZU1	AT5G20840		ARATH|EnsemblGenome=AT2G43550|UniProtKB=O22869	AT2G43550
				ARATH|TAIR=locus=2045208|UniProtKB=Q9SKB6	AT2G31840		ARATH|TAIR=locus=2827363|UniProtKB=F4IVI0	AT2G20635
				ARATH|TAIR=locus=2826057|UniProtKB=Q8L7S4	AT1G24764		ARATH|TAIR=locus=2139717|UniProtKB=Q93Z92	AT4G11680
				ARATH|TAIR=locus=2042842|UniProtKB=O80434	AT2G38080		ARATH|TAIR=locus=2097993|UniProtKB=Q9M1Q8	AT3G62160
				ARATH|TAIR=locus=2166791|UniProtKB=Q9FMW5	AT5G23360		ARATH|TAIR=locus=504954678|UniProtKB=P56781	ATCG00550
				ARATH|EnsemblGenome=AT5G17230|UniProtKB=P37271	AT5G17230		ARATH|EnsemblGenome=AT4G24230|UniProtKB=Q9STX1	AT4G24230
				ARATH|TAIR=locus=2139529|UniProtKB=O65693	AT4G34730		ARATH|EnsemblGenome=AT1G45249|UniProtKB=Q9M7Q4	AT1G45249
				ARATH|TAIR=locus=2119966|UniProtKB=Q2HIU1	AT4G29070		ARATH|TAIR=locus=2200141|UniProtKB=Q8LDI5	AT1G11530
				ARATH|TAIR=locus=2086300|UniProtKB=Q93ZB6	AT3G14930		ARATH|TAIR=locus=2117763|UniProtKB=Q9SVU5	AT4G28780
				ARATH|TAIR=locus=2090807|UniProtKB=Q9LSE4	AT3G26710		ARATH|TAIR=locus=2165321|UniProtKB=Q9FLI0	AT5G51790
				ARATH|EnsemblGenome=AT1G69040|UniProtKB=Q8LJW3	AT1G69040		ARATH|TAIR=locus=2075155|UniProtKB=Q9SNB8	AT3G46600
				ARATH|TAIR=locus=2135054|UniProtKB=Q01908	AT4G04640		ARATH|TAIR=locus=2051449|UniProtKB=Q8VZQ6	AT2G20770
				ARATH|TAIR=locus=2034141|UniProtKB=Q84W55	AT1G65580		ARATH|TAIR=locus=2080697|UniProtKB=Q9FR97	AT3G11440
				ARATH|TAIR=locus=2041454|UniProtKB=Q8W4F1	AT2G46910		ARATH|TAIR=locus=2099382|UniProtKB=Q9LH74	AT3G14810
				ARATH|TAIR=locus=2134228|UniProtKB=O81884	AT4G33670		ARATH|TAIR=locus=2038942|UniProtKB=Q9S714	AT2G20260
				ARATH|TAIR=locus=2173867|UniProtKB=Q9FJ70	AT5G55400		ARATH|EnsemblGenome=AT2G45960|UniProtKB=Q06611	AT2G45960
				ARATH|EnsemblGenome=AT5G46290|UniProtKB=P52410	AT5G46290		ARATH|TAIR=locus=2032226|UniProtKB=B9DGG8	AT1G28330
				ARATH|TAIR=locus=2014144|UniProtKB=Q8GZ13	AT1G18400		ARATH|TAIR=locus=2035395|UniProtKB=Q43870	AT1G19920
				ARATH|Gene_OrderedLocusName=At3g63540|UniProtKB=P82658	AT3G63540		ARATH|TAIR=locus=2005526|UniProtKB=Q00218	AT4G33510
				ARATH|TAIR=locus=2013149|UniProtKB=Q9AR07	AT1G19640		ARATH|TAIR=locus=2081066|UniProtKB=Q9SQU4	AT3G06410
				ARATH|TAIR=locus=2125904|UniProtKB=Q8VZH2	AT4G33090		ARATH|TAIR=locus=2162092|UniProtKB=Q9FM80	AT5G55580
				ARATH|TAIR=locus=2043964|UniProtKB=P47999	AT2G43750		ARATH|TAIR=locus=2159597|UniProtKB=P43292	AT5G08590
				ARATH|TAIR=locus=2059999|UniProtKB=O48529	AT2G42220		ARATH|TAIR=locus=2016214|UniProtKB=Q9CAA0	AT1G79990
				ARATH|TAIR=locus=2050564|UniProtKB=O64884	AT2G44500		ARATH|TAIR=locus=2088867|UniProtKB=Q41963	AT3G26520
				ARATH|TAIR=locus=2036987|UniProtKB=Q8W5R6	AT1G21730		ARATH|TAIR=locus=2160462|UniProtKB=P35131	AT5G41700
				ARATH|TAIR=locus=2079306|UniProtKB=Q9LIP5	AT3G26310		ARATH|TAIR=locus=2008381|UniProtKB=Q9S9Z8	AT1G34760
				ARATH|TAIR=locus=2121763|UniProtKB=F4JTN2	AT4G38360		ARATH|Gene_OrderedLocusName=At3g58760|UniProtKB=A0A1I9LMD5	AT3G58760
				ARATH|EnsemblGenome=AT4G22990|UniProtKB=Q93ZQ5	AT4G22990		ARATH|TAIR=locus=2034376|UniProtKB=P31168	AT1G20440
				ARATH|TAIR=locus=2081780|UniProtKB=Q9C5G5	AT3G51460		ARATH|TAIR=locus=2092150|UniProtKB=Q9LU85	AT3G26070
				ARATH|TAIR=locus=2027809|UniProtKB=Q8GWK7	AT1G73830		ARATH|TAIR=locus=2117939|UniProtKB=Q8LAA6	AT4G23400
				ARATH|TAIR=locus=2177038|UniProtKB=Q84WM9	AT5G12110		ARATH|TAIR=locus=2120765|UniProtKB=P42158	AT4G26100
				ARATH|TAIR=locus=504954697|UniProtKB=P56762	ATCG00740		ARATH|TAIR=locus=504954665|UniProtKB=P56754	ATCG00420
				ARATH|TAIR=locus=2036421|UniProtKB=Q8VY88	AT1G50900		ARATH|TAIR=locus=2080280|UniProtKB=Q940H3	AT3G54260
				ARATH|TAIR=locus=2202965|UniProtKB=Q9SYM1	AT1G78610		ARATH|TAIR=locus=2010514|UniProtKB=Q9FZ89	AT1G28150
				ARATH|TAIR=locus=2042987|UniProtKB=Q9ZW30	AT2G29490		ARATH|TAIR=locus=2131854|UniProtKB=P93835	AT4G25490
				ARATH|Gene_OrderedLocusName=At1g73170|UniProtKB=A0A1P8AWP1	AT1G73170		ARATH|TAIR=locus=2077254|UniProtKB=Q9M1X0	AT3G63190
				ARATH|TAIR=locus=2099433|UniProtKB=Q9SXJ7	AT3G48870		ARATH|TAIR=locus=2831040|UniProtKB=Q6IDS6	AT3G08505
				ARATH|TAIR=locus=2198576|UniProtKB=Q9LNU3	AT1G20190		ARATH|TAIR=locus=2197061|UniProtKB=Q43867	AT1G53840
				ARATH|TAIR=locus=2015681|UniProtKB=Q9FZ52	AT1G16930		ARATH|TAIR=locus=2172560|UniProtKB=Q9FHG7	AT5G57760
				ARATH|TAIR=locus=2025540|UniProtKB=Q8VZJ0	AT1G08660
				ARATH|TAIR=locus=2159143|UniProtKB=Q8LPJ3	AT5G13980
				ARATH|TAIR=locus=2117622|UniProtKB=Q9ZT49	AT4G35480
				ARATH|TAIR=locus=2012928|UniProtKB=P42699	AT1G20340
				ARATH|TAIR=locus=2128489|UniProtKB=Q8H1R3	AT4G23790
				ARATH|TAIR=locus=2040854|UniProtKB=Q8H124	AT2G34460
				ARATH|TAIR=locus=2174517|UniProtKB=Q9FKM2	AT5G57490
				ARATH|TAIR=locus=2058500|UniProtKB=Q38846	AT2G40940
				ARATH|TAIR=locus=2030943|UniProtKB=Q9LMT2	AT1G17980
				ARATH|TAIR=locus=2176992|UniProtKB=Q9FMP8	AT5G12150
				ARATH|TAIR=locus=2046703|UniProtKB=Q9SJA4	AT2G24610
				ARATH|TAIR=locus=2137869|UniProtKB=F4JHA2	AT4G02260
				ARATH|TAIR=locus=2089586|UniProtKB=Q9LUC9	AT3G14650
				ARATH|TAIR=locus=2148523|UniProtKB=Q8W4E7	AT5G26820
				ARATH|TAIR=locus=2143563|UniProtKB=Q8VZA1	AT5G03260
				ARATH|TAIR=locus=2094902|UniProtKB=Q9LU14	AT3G16370
				ARATH|TAIR=locus=2194661|UniProtKB=Q8L7S9	AT1G43560
				ARATH|TAIR=locus=2045101|UniProtKB=P0DH94	AT2G16510
				ARATH|TAIR=locus=2204793|UniProtKB=Q8LPS6	AT1G02150
				ARATH|TAIR=locus=2116224|UniProtKB=Q9SZ06	AT4G34410
				ARATH|EnsemblGenome=AT5G58160|UniProtKB=Q9LVN1	AT5G58160
				ARATH|TAIR=locus=2042852|UniProtKB=Q39253	AT2G38170
				ARATH|TAIR=locus=2010846|UniProtKB=P11139	AT1G64740
				ARATH|TAIR=locus=2162167|UniProtKB=Q9FM67	AT5G55710
				ARATH|TAIR=locus=2122249|UniProtKB=A4VCL8	AT4G36190
				ARATH|TAIR=locus=2124695|UniProtKB=Q9SN28	AT4G10150
				ARATH|TAIR=locus=2064133|UniProtKB=Q9ZVJ5	AT2G38740
				ARATH|TAIR=locus=2043423|UniProtKB=O82255	AT2G47880
				ARATH|TAIR=locus=2037493|UniProtKB=O23654	AT1G78900
				ARATH|TAIR=locus=2163061|UniProtKB=A4FVS2	AT5G41100
				ARATH|EnsemblGenome=AT3G21070|UniProtKB=Q56YN3	AT3G21070
				ARATH|EnsemblGenome=AT2G42590|UniProtKB=Q96299	AT2G42590
				ARATH|EnsemblGenome=AT4G38510|UniProtKB=Q9SZN1	AT4G38510
				ARATH|TAIR=locus=2132293|UniProtKB=O22775	AT4G02500
				ARATH|TAIR=locus=2051749|UniProtKB=O80576	AT2G44060
				ARATH|TAIR=locus=2148131|UniProtKB=Q39172	AT5G16970
				ARATH|TAIR=locus=2047329|UniProtKB=Q9SK50	AT2G24820
				ARATH|TAIR=locus=2124998|UniProtKB=Q9M158	AT4G01050
				ARATH|TAIR=locus=2122333|UniProtKB=P82281	AT4G09010
				ARATH|TAIR=locus=504954476|UniProtKB=P61841	ATCG00900
				ARATH|TAIR=locus=2142484|UniProtKB=Q949P2	AT5G10540
				ARATH|TAIR=locus=2122561|UniProtKB=Q9SV96	AT4G39620
				ARATH|TAIR=locus=2173209|UniProtKB=Q9FNA3	AT5G13690
				ARATH|TAIR=locus=2051353|UniProtKB=Q9SKT0	AT2G20890
				ARATH|TAIR=locus=2130938|UniProtKB=Q8LPF8	AT4G16650
				ARATH|TAIR=locus=2037508|UniProtKB=Q9ZVA4	AT1G78850
				ARATH|TAIR=locus=505006695|UniProtKB=Q8LAD4	AT5G57345
				ARATH|TAIR=locus=2162336|UniProtKB=Q9FIH8	AT5G42390
				ARATH|TAIR=locus=2122113|UniProtKB=O65493	AT4G35350
				ARATH|TAIR=locus=2085859|UniProtKB=Q84R27	AT3G18960
				ARATH|TAIR=locus=2128156|UniProtKB=C0LGR9	AT4G31250
				ARATH|TAIR=locus=2092211|UniProtKB=Q9LT31	AT3G19770
				ARATH|EnsemblGenome=AT5G36700|UniProtKB=P0DKC3	AT5G36790
				ARATH|TAIR=locus=2143443|UniProtKB=Q8LEJ6	AT5G03170
				ARATH|TAIR=locus=2007171|UniProtKB=Q9C4Z7	AT1G69390
				ARATH|TAIR=locus=2165026|UniProtKB=F4K933	AT5G56780
				ARATH|TAIR=locus=2170443|UniProtKB=F4KHG6	AT5G46390
				ARATH|TAIR=locus=2013598|UniProtKB=F4I1H5	AT1G29440
				ARATH|TAIR=locus=2150645|UniProtKB=Q9LZA6	AT5G04040
				ARATH|TAIR=locus=2024362|UniProtKB=Q0WVJ5	AT1G09850
				ARATH|TAIR=locus=2118751|UniProtKB=Q9M0D1	AT4G30290
				ARATH|TAIR=locus=2019489|UniProtKB=Q8VY91	AT1G64510
				ARATH|TAIR=locus=2037970|UniProtKB=Q9MAP3	AT1G32990
				ARATH|TAIR=locus=2206095|UniProtKB=Q9C8E7	AT1G42540
				ARATH|TAIR=locus=2160942|UniProtKB=Q9FIJ7	AT5G47840
				ARATH|TAIR=locus=2084143|UniProtKB=Q93XX2	AT3G01670
				ARATH|TAIR=locus=2025457|UniProtKB=Q84WS0	AT1G01900
				ARATH|TAIR=locus=2140872|UniProtKB=Q9T0H9	AT4G13590
				ARATH|TAIR=locus=2044812|UniProtKB=O64750	AT2G34860
				ARATH|TAIR=locus=2126101|UniProtKB=Q5XF03	AT4G00400
				ARATH|TAIR=locus=2042972|UniProtKB=Q9ZW32	AT2G29510
				ARATH|TAIR=locus=2168907|UniProtKB=Q9FGL5	AT5G49660
				ARATH|TAIR=locus=2030427|UniProtKB=Q9LM66	AT1G20850
				ARATH|TAIR=locus=2042491|UniProtKB=Q9SJW6	AT2G31300
				ARATH|TAIR=locus=2009580|UniProtKB=Q8L636	AT1G53210
				ARATH|TAIR=locus=2097248|UniProtKB=Q9M2V9	AT3G55070
				ARATH|TAIR=locus=6530298182|UniProtKB=Q8GYM4	AT2G24645
				ARATH|TAIR=locus=2153348|UniProtKB=Q6NMA9	AT5G45170
				ARATH|TAIR=locus=2083358|UniProtKB=Q9M7Z1	AT3G06850
				ARATH|TAIR=locus=2129515|UniProtKB=Q07356	AT4G14210
				ARATH|TAIR=locus=2198210|UniProtKB=Q1ECF5	AT1G01780
				ARATH|TAIR=locus=504954640|UniProtKB=P56797	ATCG00160
				ARATH|TAIR=locus=2200955|UniProtKB=Q9MAM3	AT1G01120
				ARATH|TAIR=locus=2124246|UniProtKB=Q8VY09	AT4G34020
				ARATH|TAIR=locus=2181920|UniProtKB=Q8VY07	AT5G11710
				ARATH|Gene_OrderedLocusName=At5g13590|UniProtKB=A0A1P8BET4	AT5G13590
				ARATH|TAIR=locus=2128096|UniProtKB=Q84MC1	AT4G31290
				ARATH|TAIR=locus=2006777|UniProtKB=Q8LF21	AT1G14830
				ARATH|TAIR=locus=2144563|UniProtKB=F4KGQ0	AT5G03690
				ARATH|TAIR=locus=2120805|UniProtKB=Q8LPK2	AT4G25960
				ARATH|TAIR=locus=2150270|UniProtKB=F4K128	AT5G19310
				ARATH|TAIR=locus=2076631|UniProtKB=Q9SVZ0	AT3G57760
				ARATH|TAIR=locus=2081830|UniProtKB=Q9SD07	AT3G51420
				ARATH|TAIR=locus=2031745|UniProtKB=Q9FVQ4	AT1G32080
				ARATH|Gene=AT5G19670|UniProtKB=F4K2K9	AT5G19670
				ARATH|TAIR=locus=2075730|UniProtKB=Q8VYG2	AT3G10700
				ARATH|TAIR=locus=2086315|UniProtKB=Q84VW9	AT3G14940
				ARATH|TAIR=locus=2174190|UniProtKB=Q9FMD7	AT5G16590
				ARATH|TAIR=locus=2091286|UniProtKB=Q84J46	AT3G29290
				ARATH|EnsemblGenome=AT1G61850|UniProtKB=F4HX15	AT1G61850
				ARATH|TAIR=locus=2011020|UniProtKB=Q9FZ32	AT1G55000
				ARATH|EnsemblGenome=AT3G10270|UniProtKB=Q9SS38	AT3G10270
				ARATH|TAIR=locus=505006620|UniProtKB=F4KE63	AT5G16715
				ARATH|TAIR=locus=2169359|UniProtKB=Q9FL44	AT5G07020
				ARATH|TAIR=locus=2172457|UniProtKB=Q84JA6	AT5G44030
				ARATH|TAIR=locus=2005518|UniProtKB=Q9SZJ5	AT4G37930
				ARATH|TAIR=locus=2059546|UniProtKB=F4IRM4	AT2G25290
				ARATH|EnsemblGenome=AT1G13170|UniProtKB=Q9SAF0	AT1G13170
				ARATH|Gene_OrderedLocusName=At2g28830|UniProtKB=Q9ZV31	AT2G28830
				ARATH|TAIR=locus=2149403|UniProtKB=Q9FUD3	AT5G24800
				ARATH|TAIR=locus=2015297|UniProtKB=Q8L7W1	AT1G58200
				ARATH|TAIR=locus=2115060|UniProtKB=O23160	AT4G37260
				ARATH|TAIR=locus=2082866|UniProtKB=Q9M3B6	AT3G49160
				ARATH|TAIR=locus=2176182|UniProtKB=Q9LU63	AT5G51110
				ARATH|TAIR=locus=2117268|UniProtKB=Q9SW33	AT4G24930
				ARATH|TAIR=locus=2010361|UniProtKB=Q9LPW0	AT1G12900
				ARATH|TAIR=locus=2185193|UniProtKB=O81208	AT5G02120
				ARATH|TAIR=locus=2027099|UniProtKB=Q41931	AT1G62380
				ARATH|TAIR=locus=2006742|UniProtKB=Q8H129	AT1G14700
				ARATH|TAIR=locus=2147324|UniProtKB=F4K0C4	AT5G54440
				ARATH|TAIR=locus=505006347|UniProtKB=Q1H563	AT3G14595
				ARATH|TAIR=locus=2042882|UniProtKB=O80439	AT2G38140
				ARATH|EnsemblGenome=AT5G12370|UniProtKB=X5JA13	AT5G12370
				ARATH|TAIR=locus=2142444|UniProtKB=Q9LX99	AT5G10470
				ARATH|TAIR=locus=504955712|UniProtKB=Q9M1I1	AT3G54460
				ARATH|TAIR=locus=2177261|UniProtKB=Q9C5U2	AT5G35750
				ARATH|TAIR=locus=2086117|UniProtKB=Q9LSN7	AT3G17100
				ARATH|TAIR=locus=2079706|UniProtKB=Q9SRT0	AT3G07360
				ARATH|TAIR=locus=2039697|UniProtKB=O80632	AT2G39450
				ARATH|TAIR=locus=2013990|UniProtKB=Q9C9A6	AT1G71020
				ARATH|TAIR=locus=2143049|UniProtKB=Q9LYH0	AT5G12050
				ARATH|TAIR=locus=2051239|UniProtKB=Q9SJ41	AT2G05160
				ARATH|TAIR=locus=2025966|UniProtKB=P52901	AT1G59900
				ARATH|EnsemblGenome=AT4G35440|UniProtKB=Q8GX93	AT4G35440
				ARATH|TAIR=locus=2093905|UniProtKB=Q9LSC1	AT3G15900
				ARATH|TAIR=locus=2159971|UniProtKB=Q42403	AT5G42980
				ARATH|EnsemblGenome=AT2G15530|UniProtKB=Q9ZQF9	AT2G15530
				ARATH|TAIR=locus=2097993|UniProtKB=Q9M1Q8	AT3G62160
				ARATH|EnsemblGenome=AT4G24230|UniProtKB=Q9STX1	AT4G24230
				ARATH|TAIR=locus=2054371|UniProtKB=O22943	AT2G41770
				ARATH|TAIR=locus=2165321|UniProtKB=Q9FLI0	AT5G51790
				ARATH|TAIR=locus=2051449|UniProtKB=Q8VZQ6	AT2G20770
				ARATH|TAIR=locus=2075155|UniProtKB=Q9SNB8	AT3G46600
				ARATH|TAIR=locus=2099382|UniProtKB=Q9LH74	AT3G14810
				ARATH|TAIR=locus=2038942|UniProtKB=Q9S714	AT2G20260
				ARATH|TAIR=locus=2130504|UniProtKB=O23553	AT4G17090
				ARATH|EnsemblGenome=AT2G45960|UniProtKB=Q06611	AT2G45960
				ARATH|TAIR=locus=2097885|UniProtKB=Q8L785	AT3G48110
				ARATH|TAIR=locus=2035395|UniProtKB=Q43870	AT1G19920
				ARATH|TAIR=locus=2177291|UniProtKB=Q9FKI0	AT5G35700
				ARATH|TAIR=locus=2162092|UniProtKB=Q9FM80	AT5G55580
				ARATH|TAIR=locus=2148293|UniProtKB=Q9LTI5	AT5G59450
				ARATH|TAIR=locus=2157607|UniProtKB=Q8L844	AT5G42310
				ARATH|TAIR=locus=2159597|UniProtKB=P43292	AT5G08590
				ARATH|TAIR=locus=2016214|UniProtKB=Q9CAA0	AT1G79990
				ARATH|TAIR=locus=2088867|UniProtKB=Q41963	AT3G26520
				ARATH|TAIR=locus=2008076|UniProtKB=Q8H125	AT1G50600
				ARATH|TAIR=locus=2008381|UniProtKB=Q9S9Z8	AT1G34760
				ARATH|TAIR=locus=2117778|UniProtKB=Q93Z18	AT4G28880
				ARATH|TAIR=locus=2092150|UniProtKB=Q9LU85	AT3G26070
				ARATH|TAIR=locus=2034376|UniProtKB=P31168	AT1G20440
				ARATH|TAIR=locus=2167462|UniProtKB=Q8GYB4	AT5G36940
				ARATH|TAIR=locus=504954665|UniProtKB=P56754	ATCG00420
				ARATH|TAIR=locus=505006398|UniProtKB=Q9M1G6	AT3G54620
				ARATH|TAIR=locus=2131854|UniProtKB=P93835	AT4G25490
				ARATH|TAIR=locus=2018462|UniProtKB=Q9FWS1	AT1G75310
				ARATH|TAIR=locus=2077254|UniProtKB=Q9M1X0	AT3G63190
				ARATH|Gene_OrderedLocusName=At4g02120|UniProtKB=A0A1P8B6F9	AT4G02120
				ARATH|TAIR=locus=2825149|UniProtKB=F4HXQ7	AT1G08800
				ARATH|TAIR=locus=2143166|UniProtKB=Q9LFV3	AT5G15730
				ARATH|TAIR=locus=2030512|UniProtKB=Q8GWA7	AT1G20830
				ARATH|TAIR=locus=2197061|UniProtKB=Q43867	AT1G53840
				ARATH|TAIR=locus=2181655|UniProtKB=Q9LYR6	AT5G13400
				ARATH|TAIR=locus=2172560|UniProtKB=Q9FHG7	AT5G57760
