# Supplementary material for: NuA4 and H2A.Z control environmental responses and autotrophic growth in Arabidopsis
Source: Nat Commun. 2022 Jan 12;13:277. doi: 10.1038/s41467-021-27882-5 (PMC8755797; doi:10.1038/s41467-021-27882-5)
Supplement: Supplementary file 11 — Supplementary Data 8 [file 41467_2021_27882_MOESM11_ESM.xlsx]

## Sheet: Down_BP
	PANTHER Overrepresentation Test of genes hypoactive in Atepl1-2 against GO biological process
	Analysis Type:	PANTHER Overrepresentation Test (Released 20210224)
	Annotation Version and Release Date:	GO Ontology database DOI: 10.5281/zenodo.4495804 Released 2021-02-01
	Analyzed List:	Client Text Box Input (Arabidopsis thaliana)
	Reference List:	Arabidopsis thaliana (all genes in database)
	Test Type:	FISHER
	Correction:	BONFERRONI
	Bonferroni count:	2839
	GO biological process complete	Arabidopsis thaliana - REFLIST (27462)	Input (1945)	expected	over/under	fold Enrichment	P-value
	regulation of RNA metabolic process (GO:0051252)	2244	104	158.93	-	.65	0.00983
	cellular macromolecule metabolic process (GO:0044260)	4364	405	309.08	+	11324	9.76e-05
	cellular response to light stimulus (GO:0071482)	104	26	13697	+	19419	0.000972
	sulfur compound metabolic process (GO:0006790)	394	63	27.91	+	46054	9.68e-05
	cellulose metabolic process (GO:0030243)	55	17	32933	+	13241	0.00967
	carotenoid metabolic process (GO:0016116)	30	17	44532	+	8.00	9.54e-06
	tetraterpenoid metabolic process (GO:0016108)	30	17	44532	+	8.00	9.54e-06
	establishment of localization (GO:0051234)	2301	263	162.97	+	22282	9.39e-10
	pyruvate metabolic process (GO:0006090)	79	26	22037	+	23833	9.37e-06
	cellular response to oxidative stress (GO:0034599)	75	20	11444	+	28185	0.00932
	cellular polysaccharide metabolic process (GO:0044264)	269	67	44335	+	19054	9.25e-13
	carbohydrate derivative biosynthetic process (GO:1901137)	450	69	31.87	+	42401	9.13e-05
	cellular metabolic process (GO:0044237)	7586	931	537.28	+	26665	9.07e-71
	inorganic ion transmembrane transport (GO:0098660)	245	41	17.35	+	13181	0.00907
	actin cytoskeleton organization (GO:0030036)	104	24	13697	+	46082	0.00901
	protoporphyrinogen IX biosynthetic process (GO:0006782)	15	11	44348	+	13058	0.000893
	protoporphyrinogen IX metabolic process (GO:0046501)	15	11	44348	+	13058	0.000893
	plastid organization (GO:0009657)	309	112	21.88	+	44535	8.88e-35
	isopentenyl diphosphate biosynthetic process (GO:0009240)	16	10	41275	+	30164	0.00884
	isopentenyl diphosphate metabolic process (GO:0046490)	16	10	41275	+	30164	0.00884
	carboxylic acid metabolic process (GO:0019752)	844	171	59.78	+	31444	8.75e-27
	heterocycle biosynthetic process (GO:0018130)	697	132	49.37	+	24504	8.73e-18
	purine-containing compound biosynthetic process (GO:0072522)	118	28	13363	+	12844	0.000872
	nucleoside triphosphate biosynthetic process (GO:0009142)	61	18	11780	+	42826	0.0087
	movement of cell or subcellular component (GO:0006928)	89	24	11110	+	29646	0.000851
	regulation of RNA biosynthetic process (GO:2001141)	2170	99	153.69	-	.64	0.00838
	cellular aldehyde metabolic process (GO:0006081)	48	16	14671	+	26024	0.00836
	terpenoid metabolic process (GO:0006721)	151	30	25477	+	29618	0.00836
	growth (GO:0040007)	442	62	31.30	+	35796	0.00836
	nucleobase-containing small molecule metabolic process (GO:0055086)	379	86	26.84	+	43891	8.14e-15
	small molecule biosynthetic process (GO:0044283)	629	117	44.55	+	23043	8.13e-15
	pigment biosynthetic process (GO:0046148)	111	46	31594	+	31168	8.08e-15
	monocarboxylic acid metabolic process (GO:0032787)	420	82	29.75	+	27791	8e-11
	cellular response to radiation (GO:0071478)	110	27	29037	+	17227	0.000795
	carotenoid biosynthetic process (GO:0016117)	22	14	20455	+	36008	7.89e-05
	tetraterpenoid biosynthetic process (GO:0016109)	22	14	20455	+	36008	7.89e-05
	fatty acid biosynthetic process (GO:0006633)	117	30	47331	+	22706	7.76e-05
	response to high light intensity (GO:0009644)	60	26	45748	+	44536	7.7e-08
	response to abiotic stimulus (GO:0009628)	2137	273	151.35	+	29221	7.66e-16
	beta-glucan metabolic process (GO:0051273)	67	19	27485	+	4.00	0.00764
	cellular process (GO:0009987)	11906	1346	843.24	+	21916	7.52e-106
	developmental growth involved in morphogenesis (GO:0060560)	334	54	23.66	+	46784	0.000734
	response to stress (GO:0006950)	3114	323	220.55	+	16803	7.3e-08
	plastid translation (GO:0032544)	20	11	15342	+	28307	0.00719
	cellular component biogenesis (GO:0044085)	1325	170	93.84	+	29587	7.13e-09
	cell wall macromolecule metabolic process (GO:0044036)	171	35	44512	+	32540	0.000706
	purine-containing compound metabolic process (GO:0072521)	224	55	15.86	+	17227	6.78e-10
	cell wall organization or biogenesis (GO:0071554)	510	79	36.12	+	43497	6.62e-06
	acyl-CoA metabolic process (GO:0006637)	46	19	46082	+	30437	6.56e-05
	thioester metabolic process (GO:0035383)	46	19	46082	+	30437	6.56e-05
	hexose metabolic process (GO:0019318)	87	22	42522	+	20880	0.00646
	reproductive system development (GO:0061458)	1215	134	86.05	+	20455	0.00631
	ion transport (GO:0006811)	1508	170	106.80	+	21551	6.28e-05
	response to light stimulus (GO:0009416)	711	129	50.36	+	20486	6.27e-16
	inorganic cation transmembrane transport (GO:0098662)	224	39	15.86	+	16834	0.00621
	primary metabolic process (GO:0044238)	7124	773	504.56	+	19360	6.16e-34
	reproductive structure development (GO:0048608)	1213	134	85.91	+	20455	0.00615
	unidimensional cell growth (GO:0009826)	287	46	20.33	+	46054	0.00597
	glucan biosynthetic process (GO:0009250)	118	36	13363	+	11414	5.8e-08
	acetyl-CoA biosynthetic process (GO:0006085)	15	10	44348	+	15220	0.00579
	generation of precursor metabolites and energy (GO:0006091)	376	125	26.63	+	25294	5.69e-36
	purine ribonucleotide metabolic process (GO:0009150)	194	49	13.74	+	20880	5.66e-09
	ribonucleotide biosynthetic process (GO:0009260)	130	30	44440	+	46082	0.000561
	monosaccharide metabolic process (GO:0005996)	122	31	23590	+	21610	5.47e-05
	biosynthetic process (GO:0009058)	2788	447	197.46	+	46054	5.43e-52
	cellular lipid metabolic process (GO:0044255)	681	118	48.23	+	16469	5.43e-13
	organophosphate biosynthetic process (GO:0090407)	330	69	23.37	+	34731	5.42e-10
	multicellular organismal process (GO:0032501)	2775	272	196.54	+	13881	0.000536
	regulation of transcription, DNA-templated (GO:0006355)	2168	98	153.55	-	.64	0.00535
	regulation of nucleic acid-templated transcription (GO:1903506)	2168	98	153.55	-	.64	0.00535
	regulation of biological quality (GO:0065008)	948	119	67.14	+	28126	5.3e-05
	carbohydrate metabolic process (GO:0005975)	934	154	66.15	+	12086	5.23e-16
	cellular component assembly (GO:0022607)	841	109	59.56	+	30317	5.22e-05
	cellular aromatic compound metabolic process (GO:0006725)	2490	294	176.35	+	24473	5.18e-13
	chlorophyll metabolic process (GO:0015994)	59	37	43191	+	31260	5.16e-16
	cellular glucan metabolic process (GO:0006073)	194	53	13.74	+	31472	5.07e-11
	microtubule-based process (GO:0007017)	221	39	15.65	+	17930	0.00502
	lipid metabolic process (GO:0006629)	854	128	60.48	+	44532	4.8e-10
	response to temperature stimulus (GO:0009266)	625	88	44.27	+	36161	4.77e-05
	anion transport (GO:0006820)	1139	123	80.67	+	18994	0.0477
	fatty acid metabolic process (GO:0006631)	206	40	14.59	+	27061	0.000475
	organic cyclic compound biosynthetic process (GO:1901362)	870	150	61.62	+	15738	4.7e-17
	chloroplast fission (GO:0010020)	22	13	20455	+	12632	0.00047
	plastid fission (GO:0043572)	22	13	20455	+	12632	0.00047
	chloroplast RNA processing (GO:0031425)	22	13	20455	+	12632	0.00047
	monocarboxylic acid biosynthetic process (GO:0072330)	195	43	13.81	+	44503	4.65e-06
	carbohydrate biosynthetic process (GO:0016051)	302	70	21.39	+	46447	4.6e-12
	phosphate-containing compound metabolic process (GO:0006796)	1811	207	128.26	+	22282	4.56e-07
	gene expression (GO:0010467)	1598	162	113.18	+	15707	0.0456
	electron transport chain (GO:0022900)	112	37	34151	+	24198	4.39e-09
	nucleobase-containing compound biosynthetic process (GO:0034654)	507	82	35.91	+	46784	4.37e-07
	plant-type cell wall biogenesis (GO:0009832)	159	34	46327	+	44230	0.000429
	nucleotide biosynthetic process (GO:0009165)	165	37	25508	+	42795	4.27e-05
	establishment of localization in cell (GO:0051649)	765	98	54.18	+	29587	0.000426
	supramolecular fiber organization (GO:0097435)	155	29	36069	+	23408	0.0425
	purine ribonucleotide biosynthetic process (GO:0009152)	106	27	18810	+	21976	0.000423
	protein targeting (GO:0006605)	238	41	16.86	+	15738	0.00407
	plastid transcription (GO:0042793)	11	8	.78	+	46661	0.04
	photosynthetic electron transport in photosystem II (GO:0009772)	11	8	.78	+	46661	0.04
	post-embryonic development (GO:0009791)	1489	169	105.46	+	21916	3.98e-05
	circadian rhythm (GO:0007623)	115	24	41852	+	34731	0.0391
	rhythmic process (GO:0048511)	115	24	41852	+	34731	0.0391
	porphyrin-containing compound biosynthetic process (GO:0006779)	48	32	14671	+	15220	3.86e-14
	polysaccharide biosynthetic process (GO:0000271)	214	50	15.16	+	11018	3.84e-08
	cellular carbohydrate biosynthetic process (GO:0034637)	213	54	44454	+	21245	3.77e-10
	chloroplast RNA modification (GO:1900865)	25	11	28126	+	44348	0.0375
	transport (GO:0006810)	2255	256	159.71	+	21916	3.71e-09
	alpha-amino acid metabolic process (GO:1901605)	235	38	16.64	+	46784	0.0371
	cellular polysaccharide biosynthetic process (GO:0033692)	177	45	20059	+	21610	3.7e-08
	cell division (GO:0051301)	208	35	14.73	+	13912	0.037
	developmental process involved in reproduction (GO:0003006)	1449	150	102.63	+	16803	0.037
	reactive oxygen species metabolic process (GO:0072593)	69	18	32599	+	24898	0.0367
	cellular homeostasis (GO:0019725)	251	40	17.78	+	45689	0.0366
	cellular nitrogen compound metabolic process (GO:0034641)	2861	360	202.63	+	28491	3.57e-21
	carboxylic acid biosynthetic process (GO:0046394)	423	81	29.96	+	25600	3.57e-10
	cellular metabolic compound salvage (GO:0043094)	76	19	14001	+	19419	0.0356
	nucleoside diphosphate metabolic process (GO:0009132)	76	19	14001	+	19419	0.0356
	protein-containing complex subunit organization (GO:0043933)	612	80	43.34	+	31048	0.00353
	hydrogen peroxide metabolic process (GO:0042743)	36	13	20121	+	44474	0.035
	purine nucleotide biosynthetic process (GO:0006164)	112	28	34151	+	19419	0.000349
	photosynthesis, light harvesting (GO:0009765)	42	33	35462	+	44450	3.44e-16
	cytoskeleton organization (GO:0007010)	278	56	19.69	+	30713	3.43e-07
	terpenoid biosynthetic process (GO:0016114)	122	25	23590	+	32540	0.0343
	transmembrane transport (GO:0055085)	864	116	61.19	+	32874	3.35e-06
	oxoacid metabolic process (GO:0043436)	946	177	67.00	+	23408	3.29e-24
	cellular response to environmental stimulus (GO:0104004)	189	38	13.39	+	30713	0.000328
	cellular response to abiotic stimulus (GO:0071214)	189	38	13.39	+	30713	0.000328
	cellular localization (GO:0051641)	929	114	65.80	+	26665	0.000327
	biological_process (GO:0008150)	21204	1653	1501.78	+	44470	3.24e-13
	response to light intensity (GO:0009642)	139	45	30926	+	20911	3.21e-11
	acyl-CoA biosynthetic process (GO:0071616)	21	13	17899	+	27242	0.000315
	thioester biosynthetic process (GO:0035384)	21	13	17899	+	27242	0.000315
	nucleotide metabolic process (GO:0009117)	271	62	19.19	+	44986	3.11e-10
	organic substance metabolic process (GO:0071704)	7780	867	551.02	+	20821	3.1e-45
	starch metabolic process (GO:0005982)	64	21	19450	+	23102	0.000309
	organic acid biosynthetic process (GO:0016053)	454	82	32.15	+	20121	3.08e-09
	protein localization to chloroplast (GO:0072598)	49	23	17227	+	23163	3.07e-07
	nucleobase-containing compound metabolic process (GO:0006139)	2074	226	146.89	+	19725	3e-06
	amide biosynthetic process (GO:0043604)	573	101	40.58	+	17930	2.96e-11
	regulation of macromolecule biosynthetic process (GO:0010556)	2357	113	166.93	-	.68	0.0294
	developmental growth (GO:0048589)	384	54	27.20	+	36161	0.0291
	developmental process (GO:0032502)	3018	312	213.75	+	16803	2.84e-07
	heme metabolic process (GO:0042168)	27	13	33239	+	29373	0.00281
	regulation of cellular macromolecule biosynthetic process (GO:2000112)	2344	112	166.01	-	.67	0.0279
	response to inorganic substance (GO:0010035)	914	121	64.73	+	31778	2.77e-06
	organic substance catabolic process (GO:1901575)	1334	141	94.48	+	17899	0.0274
	response to radiation (GO:0009314)	735	130	52.06	+	18295	2.69e-15
	photosynthesis (GO:0015979)	188	116	13.32	+	26146	2.64e-54
	multicellular organism development (GO:0007275)	2494	251	176.64	+	15342	0.000263
	cell wall biogenesis (GO:0042546)	238	49	16.86	+	33270	2.6e-06
	acetyl-CoA metabolic process (GO:0006084)	25	14	28126	+	33420	0.00026
	nucleoside phosphate biosynthetic process (GO:1901293)	168	40	33178	+	13210	2.59e-06
	protein-containing complex assembly (GO:0065003)	537	73	38.03	+	33604	0.00259
	porphyrin-containing compound metabolic process (GO:0006778)	72	39	44474	+	23924	2.53e-15
	tRNA aminoacylation for protein translation (GO:0006418)	57	20	44290	+	34790	0.000253
	response to chemical (GO:0042221)	2687	273	190.31	+	15707	2.52e-05
	isoprenoid metabolic process (GO:0006720)	191	34	13.53	+	18660	0.0252
	intracellular transport (GO:0046907)	720	91	50.99	+	28491	0.0025
	anatomical structure development (GO:0048856)	2875	300	203.62	+	17168	2.48e-07
	sulfur compound biosynthetic process (GO:0044272)	141	30	36404	+	3.00	0.00247
	cellular protein-containing complex assembly (GO:0034622)	470	63	33.29	+	32509	0.0245
	phosphorus metabolic process (GO:0006793)	1856	217	131.45	+	23743	2.43e-08
	regulation of macromolecule metabolic process (GO:0060255)	2989	151	211.70	-	.71	0.0242
	photosynthesis, light reaction (GO:0019684)	127	89	36373	+	32752	2.39e-44
	plant-type cell wall organization or biogenesis (GO:0071669)	267	45	18.91	+	13912	0.00238
	organic cyclic compound metabolic process (GO:1901360)	2571	307	182.09	+	25204	2.37e-14
	response to cold (GO:0009409)	415	70	29.39	+	13912	2.37e-06
	tRNA aminoacylation (GO:0043039)	59	22	43191	+	46143	2.37e-05
	amino acid activation (GO:0043038)	59	22	43191	+	46143	2.37e-05
	photosynthetic electron transport chain (GO:0009767)	45	34	43525	+	24746	2.29e-16
	plastid membrane organization (GO:0009668)	56	26	35490	+	20607	2.29e-08
	pigment metabolic process (GO:0042440)	134	51	18142	+	13636	2.23e-15
	thylakoid membrane organization (GO:0010027)	49	26	17227	+	18080	2.2e-09
	membrane organization (GO:0061024)	259	47	18.34	+	20486	0.000219
	photosystem I assembly (GO:0048564)	17	11	43831	+	41883	0.00219
	nucleoside triphosphate metabolic process (GO:0009141)	66	18	24563	+	31107	0.0219
	ion transmembrane transport (GO:0034220)	479	77	33.93	+	46419	2.17e-06
	photosynthetic electron transport in photosystem I (GO:0009773)	16	12	41275	+	21824	0.000216
	metabolic process (GO:0008152)	8363	998	592.31	+	24838	2.11e-72
	peptide metabolic process (GO:0006518)	615	98	43.56	+	45689	2.1e-08
	organophosphate metabolic process (GO:0019637)	574	114	40.65	+	29252	2.09e-16
	cell growth (GO:0016049)	385	61	27.27	+	45323	0.000207
	aromatic compound biosynthetic process (GO:0019438)	782	136	55.39	+	16834	2.03e-15
	response to external stimulus (GO:0009605)	1513	173	107.16	+	22282	2.03e-05
	regulation of photosynthesis, light reaction (GO:0042548)	23	11	23012	+	27546	0.0202
	glucan metabolic process (GO:0044042)	202	53	14.31	+	25628	2e-10
	fruit development (GO:0010154)	753	102	53.33	+	33239	2e-05
	nitrogen compound metabolic process (GO:0006807)	6100	633	432.03	+	17168	1.97e-20
	purine nucleotide metabolic process (GO:0006163)	202	49	14.31	+	15401	1.96e-08
	cellular carbohydrate metabolic process (GO:0044262)	383	90	27.13	+	11749	1.9e-16
	photosystem II assembly (GO:0010207)	26	17	30682	+	45170	1.89e-06
	cell morphogenesis (GO:0000902)	368	53	44373	+	44257	0.0189
	chloroplast organization (GO:0009658)	238	85	16.86	+	44291	1.88e-25
	photosystem II repair (GO:0010206)	12	11	.85	+	34669	0.000188
	organonitrogen compound biosynthetic process (GO:1901566)	1332	229	94.34	+	15738	1.87e-27
	peptide biosynthetic process (GO:0043043)	515	84	36.47	+	10990	1.87e-07
	phospholipid metabolic process (GO:0006644)	213	42	44454	+	28522	0.000186
	organic substance biosynthetic process (GO:1901576)	2652	434	187.83	+	11355	1.85e-52
	macromolecule metabolic process (GO:0043170)	5430	494	384.58	+	46753	1.85e-05
	seed development (GO:0048316)	730	100	51.70	+	33970	1.8e-05
	defense response to other organism (GO:0098542)	806	95	57.09	+	24108	0.018
	defense response to bacterium (GO:0042742)	417	58	29.53	+	35065	0.0179
	serine family amino acid metabolic process (GO:0009069)	58	17	44504	+	41730	0.0175
	tetrapyrrole metabolic process (GO:0033013)	74	41	45413	+	30133	1.74e-16
	lipid biosynthetic process (GO:0008610)	521	93	36.90	+	19025	1.74e-10
	nucleoside phosphate metabolic process (GO:0006753)	282	64	19.97	+	43891	1.71e-10
	cation transmembrane transport (GO:0098655)	233	39	16.50	+	13181	0.0169
	small molecule metabolic process (GO:0044281)	1488	281	105.39	+	24504	1.64e-41
	cellular amino acid metabolic process (GO:0006520)	366	77	25.92	+	35462	1.63e-11
	cell redox homeostasis (GO:0045454)	47	17	12114	+	44505	0.00163
	heterocycle metabolic process (GO:0046483)	2356	288	166.86	+	26665	1.62e-14
	protein targeting to chloroplast (GO:0045036)	47	23	12114	+	33390	1.61e-07
	establishment of protein localization to chloroplast (GO:0072596)	47	23	12114	+	33390	1.61e-07
	cellular macromolecule biosynthetic process (GO:0034645)	1265	174	89.59	+	34335	1.59e-11
	embryo development ending in seed dormancy (GO:0009793)	541	84	38.32	+	43497	1.57e-06
	catabolic process (GO:0009056)	1460	159	103.40	+	19725	0.00152
	purine nucleoside bisphosphate metabolic process (GO:0034032)	63	23	16893	+	42125	1.51e-05
	ribonucleoside bisphosphate metabolic process (GO:0033875)	63	23	16893	+	42125	1.51e-05
	nucleoside bisphosphate metabolic process (GO:0033865)	63	23	16893	+	42125	1.51e-05
	tetrapyrrole biosynthetic process (GO:0033014)	52	36	24898	+	28369	1.49e-16
	heme biosynthetic process (GO:0006783)	22	11	20455	+	44354	0.0145
	cellular component organization (GO:0016043)	2411	323	170.76	+	32509	1.43e-22
	translation (GO:0006412)	510	84	36.12	+	12086	1.43e-07
	chlorophyll biosynthetic process (GO:0015995)	41	32	32905	+	44238	1.41e-15
	carbohydrate derivative metabolic process (GO:1901135)	737	120	52.20	+	10990	1.39e-11
	cytokinesis (GO:0000910)	99	25	44203	+	20880	0.00138
	system development (GO:0048731)	1901	197	134.64	+	16803	0.00138
	response to oxygen-containing compound (GO:1901700)	1514	158	107.23	+	17168	0.0136
	purine nucleoside bisphosphate biosynthetic process (GO:0034033)	35	15	17564	+	44322	0.00135
	ribonucleoside bisphosphate biosynthetic process (GO:0034030)	35	15	17564	+	44322	0.00135
	nucleoside bisphosphate biosynthetic process (GO:0033866)	35	15	17564	+	44322	0.00135
	cellular component organization or biogenesis (GO:0071840)	2817	365	199.51	+	30317	1.32e-23
	organelle organization (GO:0006996)	1673	235	118.49	+	35796	1.32e-17
	cell wall polysaccharide metabolic process (GO:0010383)	144	31	44105	+	44289	0.00131
	ribose phosphate metabolic process (GO:0019693)	229	53	16.22	+	46447	1.29e-08
	cellulose biosynthetic process (GO:0030244)	50	16	19784	+	19085	0.0129
	cellular biosynthetic process (GO:0044249)	2561	420	181.38	+	11720	1.28e-50
	regulation of nucleobase-containing compound metabolic process (GO:0019219)	2303	108	163.11	-	.66	0.0128
	embryo development (GO:0009790)	566	87	40.09	+	42767	1.26e-06
	response to stimulus (GO:0050896)	5533	553	391.88	+	14977	1.25e-13
	actin filament-based process (GO:0030029)	113	27	8.00	+	13575	0.00125
	proton transmembrane transport (GO:1902600)	91	22	16589	+	15036	0.0121
	organonitrogen compound metabolic process (GO:1901564)	4564	507	323.25	+	20821	1.2e-20
	photosynthesis, light harvesting in photosystem I (GO:0009768)	24	18	25569	+	21824	1.18e-07
	cellular nitrogen compound biosynthetic process (GO:0044271)	1222	222	86.55	+	20852	1.17e-29
	cellular amide metabolic process (GO:0043603)	722	130	51.14	+	19756	1.15e-15
	protein repair (GO:0030091)	26	16	30682	+	25416	1.15e-05
	ribose phosphate biosynthetic process (GO:0046390)	135	30	20699	+	41699	0.00112
	localization (GO:0051179)	2466	277	174.65	+	21551	1.09e-09
	regulation of photosynthesis (GO:0010109)	40	19	30348	+	26085	1.09e-05
	macromolecule biosynthetic process (GO:0009059)	1321	184	93.56	+	35431	1.07e-12
	response to cadmium ion (GO:0046686)	313	51	22.17	+	10990	0.00106
	beta-glucan biosynthetic process (GO:0051274)	62	18	14336	+	44473	0.0105
	polysaccharide metabolic process (GO:0005976)	417	79	29.53	+	24504	1.04e-09
	ribonucleotide metabolic process (GO:0009259)	220	52	15.58	+	12479	1.04e-08
	organic acid metabolic process (GO:0006082)	984	180	69.69	+	21217	1.03e-23
	protein import into chloroplast stroma (GO:0045037)	26	12	30682	+	19146	0.0103
	Unclassified (UNCLASSIFIED)	6258	292	443.22	-	.66	0
	PANTHER Overrepresentation Test of genes hypoactive in Ateaf1-1 against GO biological process
	Analysis Type:	PANTHER Overrepresentation Test (Released 20210224)
	Annotation Version and Release Date:	GO Ontology database DOI: 10.5281/zenodo.4495804 Released 2021-02-01
	Analyzed List:	Client Text Box Input (Arabidopsis thaliana)
	Reference List:	Arabidopsis thaliana (all genes in database)
	Test Type:	FISHER
	Correction:	BONFERRONI
	Bonferroni count:	2839
	GO biological process complete	Arabidopsis thaliana - REFLIST (27462)	Input (1771)	expected	over/under	fold Enrichment	P-value
	Unclassified (UNCLASSIFIED)	6258	287	403.57	-	.71	0
	cellular process (GO:0009987)	11906	1153	767.81	+	18264	1.35e-67
	photosynthesis (GO:0015979)	188	114	44542	+	14855	9.47e-57
	metabolic process (GO:0008152)	8363	862	539.32	+	21916	1.47e-50
	cellular metabolic process (GO:0044237)	7586	795	489.21	+	23012	3.31e-47
	photosynthesis, light reaction (GO:0019684)	127	87	43678	+	22920	8.35e-46
	biosynthetic process (GO:0009058)	2788	402	179.80	+	45323	1.03e-45
	organic substance biosynthetic process (GO:1901576)	2652	389	171.03	+	46419	1.75e-45
	small molecule metabolic process (GO:0044281)	1488	272	95.96	+	30348	4.38e-45
	generation of precursor metabolites and energy (GO:0006091)	376	129	24.25	+	11810	1.57e-42
	cellular biosynthetic process (GO:0044249)	2561	370	165.16	+	45323	1.44e-41
	carboxylic acid metabolic process (GO:0019752)	844	166	54.43	+	44319	4e-29
	organic acid metabolic process (GO:0006082)	984	180	63.46	+	30713	2.25e-28
	oxoacid metabolic process (GO:0043436)	946	175	61.01	+	31809	7.47e-28
	organic substance metabolic process (GO:0071704)	7780	735	501.73	+	16803	6e-27
	organonitrogen compound biosynthetic process (GO:1901566)	1332	201	85.90	+	12451	3e-22
	plastid organization (GO:0009657)	309	84	19.93	+	44652	4.68e-21
	cellular nitrogen compound biosynthetic process (GO:0044271)	1222	184	78.81	+	12086	5.51e-20
	small molecule biosynthetic process (GO:0044283)	629	121	40.56	+	35827	9.42e-20
	response to stimulus (GO:0050896)	5533	534	356.82	+	18264	1.6e-18
	photosynthetic electron transport chain (GO:0009767)	45	35	32905	+	44359	1.98e-18
	response to abiotic stimulus (GO:0009628)	2137	263	137.81	+	33239	2.55e-18
	monocarboxylic acid metabolic process (GO:0032787)	420	91	44466	+	13210	3.53e-17
	nucleobase-containing small molecule metabolic process (GO:0055086)	379	85	24.44	+	17593	1.05e-16
	organic cyclic compound biosynthetic process (GO:1901362)	870	139	56.11	+	17564	2.13e-16
	organophosphate metabolic process (GO:0019637)	574	106	37.02	+	31444	7.16e-16
	primary metabolic process (GO:0044238)	7124	635	459.42	+	13881	1.71e-15
	photosynthesis, light harvesting (GO:0009765)	42	30	25965	+	44419	9.02e-15
	tetrapyrrole metabolic process (GO:0033013)	74	36	28216	+	19906	4.67e-14
	carbohydrate metabolic process (GO:0005975)	934	138	60.23	+	47150	1.25e-13
	purine-containing compound metabolic process (GO:0072521)	224	59	14.45	+	44412	1.28e-13
	porphyrin-containing compound metabolic process (GO:0006778)	72	35	23468	+	19906	1.33e-13
	heterocycle biosynthetic process (GO:0018130)	697	114	44.95	+	19756	1.43e-13
	response to stress (GO:0006950)	3114	325	200.82	+	22647	1.97e-13
	chlorophyll metabolic process (GO:0015994)	59	32	29281	+	15189	2.62e-13
	cellular carbohydrate metabolic process (GO:0044262)	383	78	24.70	+	42430	4.19e-13
	aromatic compound biosynthetic process (GO:0019438)	782	121	50.43	+	14642	6.14e-13
	ribonucleotide metabolic process (GO:0009259)	220	57	14.19	+	44231	8.07e-13
	ribose phosphate metabolic process (GO:0019693)	229	58	14.77	+	34029	1.05e-12
	chloroplast organization (GO:0009658)	238	59	15.35	+	30742	1.33e-12
	purine ribonucleotide metabolic process (GO:0009150)	194	53	18963	+	45383	1.39e-12
	purine nucleotide metabolic process (GO:0006163)	202	54	44268	+	42095	1.6e-12
	nucleotide metabolic process (GO:0009117)	271	63	17.48	+	21976	1.85e-12
	nucleoside phosphate metabolic process (GO:0006753)	282	64	18.19	+	19054	2.91e-12
	organonitrogen compound metabolic process (GO:1901564)	4564	430	294.33	+	16803	5.38e-12
	response to light intensity (GO:0009642)	139	44	35278	+	33329	5.43e-12
	response to light stimulus (GO:0009416)	711	111	45.85	+	15373	7e-12
	carbohydrate derivative metabolic process (GO:1901135)	737	113	47.53	+	13912	1.17e-11
	cellular lipid metabolic process (GO:0044255)	681	107	43.92	+	16103	1.19e-11
	carboxylic acid biosynthetic process (GO:0046394)	423	79	27.28	+	32905	1.7e-11
	lipid metabolic process (GO:0006629)	854	124	55.07	+	45689	1.83e-11
	tetrapyrrole biosynthetic process (GO:0033014)	52	28	12844	+	12997	2.49e-11
	response to radiation (GO:0009314)	735	111	47.40	+	12451	3.78e-11
	organic acid biosynthetic process (GO:0016053)	454	81	29.28	+	28157	7.5e-11
	cellular nitrogen compound metabolic process (GO:0034641)	2861	293	184.50	+	21551	9.13e-11
	carbohydrate biosynthetic process (GO:0016051)	302	63	19.48	+	44986	1.38e-10
	lipid biosynthetic process (GO:0008610)	521	87	33.60	+	21582	2.56e-10
	response to chemical (GO:0042221)	2687	277	173.28	+	21916	2.94e-10
	transmembrane transport (GO:0055085)	864	121	55.72	+	42767	3.73e-10
	cellular amide metabolic process (GO:0043603)	722	107	46.56	+	10990	3.89e-10
	pigment metabolic process (GO:0042440)	134	40	23590	+	23102	4.98e-10
	chlorophyll biosynthetic process (GO:0015995)	41	24	23408	+	44417	5.17e-10
	response to inorganic substance (GO:0010035)	914	125	58.94	+	44532	5.99e-10
	porphyrin-containing compound biosynthetic process (GO:0006779)	48	25	44472	+	44416	1.19e-09
	electron transport chain (GO:0022900)	112	36	44743	+	35886	1.32e-09
	thylakoid membrane organization (GO:0010027)	49	24	42430	+	22098	9.62e-09
	cellular polysaccharide metabolic process (GO:0044264)	269	55	17.35	+	42795	1.1e-08
	organophosphate biosynthetic process (GO:0090407)	330	62	21.28	+	33270	1.14e-08
	organic cyclic compound metabolic process (GO:1901360)	2571	260	165.80	+	20821	1.31e-08
	pigment biosynthetic process (GO:0046148)	111	34	42552	+	27485	1.76e-08
	cellular amino acid metabolic process (GO:0006520)	366	65	23.60	+	27426	3.47e-08
	ion transmembrane transport (GO:0034220)	479	77	30.89	+	17930	4.39e-08
	pyruvate metabolic process (GO:0006090)	79	28	44444	+	18384	7.8e-08
	plastid membrane organization (GO:0009668)	56	24	22341	+	23894	8.72e-08
	biological_process (GO:0008150)	21204	1484	1367.43	+	44440	9.31e-08
	inorganic ion transmembrane transport (GO:0098660)	245	50	15.80	+	42430	1.1e-07
	heterocycle metabolic process (GO:0046483)	2356	236	151.94	+	20090	3.99e-07
	fatty acid metabolic process (GO:0006631)	206	44	13.28	+	11383	4.61e-07
	cellular aromatic compound metabolic process (GO:0006725)	2490	246	160.58	+	19360	4.86e-07
	photosystem II assembly (GO:0010207)	26	17	24838	+	41913	4.88e-07
	inorganic cation transmembrane transport (GO:0098662)	224	46	14.45	+	43160	5.49e-07
	cation transmembrane transport (GO:0098655)	233	47	44270	+	41334	5.87e-07
	response to cold (GO:0009409)	415	67	26.76	+	18295	6.5e-07
	polysaccharide metabolic process (GO:0005976)	417	67	26.89	+	17930	7.48e-07
	cellular component organization or biogenesis (GO:0071840)	2817	270	181.67	+	17899	9.13e-07
	response to oxygen-containing compound (GO:1901700)	1514	166	97.64	+	25569	1.07e-06
	nitrogen compound metabolic process (GO:0006807)	6100	510	393.38	+	10959	1.13e-06
	cellular carbohydrate biosynthetic process (GO:0034637)	213	44	13.74	+	43891	1.15e-06
	amide biosynthetic process (GO:0043604)	573	82	36.95	+	44593	1.24e-06
	response to high light intensity (GO:0009644)	60	23	31837	+	34455	1.31e-06
	photosynthesis, light harvesting in photosystem I (GO:0009768)	24	16	20090	+	12693	1.37e-06
	cellular component organization (GO:0016043)	2411	236	155.48	+	18994	3.12e-06
	sulfur compound metabolic process (GO:0006790)	394	62	25.41	+	16103	6.76e-06
	cellular glucan metabolic process (GO:0006073)	194	40	18963	+	43891	7.44e-06
	monocarboxylic acid biosynthetic process (GO:0072330)	195	40	21520	+	43160	8.44e-06
	cation transport (GO:0006812)	407	63	26.25	+	14642	1.03e-05
	regulation of photosynthesis (GO:0010109)	40	18	21217	+	35947	1.38e-05
	nucleoside phosphate biosynthetic process (GO:1901293)	168	36	30590	+	11749	1.92e-05
	glucan metabolic process (GO:0044042)	202	40	44268	+	44380	2.01e-05
	protein repair (GO:0030091)	26	15	24838	+	34912	2.06e-05
	response to temperature stimulus (GO:0009266)	625	83	40.31	+	44349	2.55e-05
	catabolic process (GO:0009056)	1460	155	94.15	+	23743	2.96e-05
	response to external stimulus (GO:0009605)	1513	159	97.57	+	23012	3.74e-05
	nucleoside diphosphate metabolic process (GO:0009132)	76	23	32964	+	25294	5.34e-05
	purine nucleoside bisphosphate metabolic process (GO:0034032)	63	21	44351	+	42856	5.53e-05
	ribonucleoside bisphosphate metabolic process (GO:0033875)	63	21	44351	+	42856	5.53e-05
	nucleoside bisphosphate metabolic process (GO:0033865)	63	21	44351	+	42856	5.53e-05
	response to cadmium ion (GO:0046686)	313	51	20.19	+	19391	6.91e-05
	acyl-CoA metabolic process (GO:0006637)	46	18	35462	+	44383	7.79e-05
	thioester metabolic process (GO:0035383)	46	18	35462	+	44383	7.79e-05
	photosynthetic electron transport in photosystem I (GO:0009773)	16	12	44256	+	23316	8.18e-05
	ribonucleotide biosynthetic process (GO:0009260)	130	30	14093	+	21245	8.25e-05
	cellular component biogenesis (GO:0044085)	1325	141	85.45	+	23743	0.000121
	fatty acid biosynthetic process (GO:0006633)	117	28	20271	+	25993	0.000122
	hexose biosynthetic process (GO:0019319)	26	14	24838	+	12997	0.000126
	sulfur compound biosynthetic process (GO:0044272)	141	31	44448	+	15036	0.000127
	response to water (GO:0009415)	368	56	23.73	+	13181	0.000132
	ribonucleoside diphosphate metabolic process (GO:0009185)	61	20	34029	+	44413	0.00015
	response to water deprivation (GO:0009414)	359	55	23.15	+	13912	0.000162
	ribose phosphate biosynthetic process (GO:0046390)	135	30	26146	+	16497	0.00017
	purine nucleotide biosynthetic process (GO:0006164)	112	27	44743	+	27089	0.000187
	response to oxidative stress (GO:0006979)	458	64	29.54	+	42767	0.000232
	proton transmembrane transport (GO:1902600)	91	24	31898	+	44443	0.00024
	purine ribonucleotide biosynthetic process (GO:0009152)	106	26	30834	+	29281	0.000242
	carbohydrate catabolic process (GO:0016052)	233	41	44270	+	26696	0.000331
	nucleotide biosynthetic process (GO:0009165)	165	33	23651	+	44472	0.000331
	monosaccharide biosynthetic process (GO:0046364)	46	17	35462	+	26785	0.000368
	transport (GO:0006810)	2255	212	145.42	+	16803	0.000403
	purine-containing compound biosynthetic process (GO:0072522)	118	27	22463	+	20149	0.000462
	cell redox homeostasis (GO:0045454)	47	17	44258	+	22402	0.000473
	localization (GO:0051179)	2466	228	159.03	+	15707	0.00048
	cellular polysaccharide biosynthetic process (GO:0033692)	177	34	15281	+	35827	0.000494
	membrane organization (GO:0061024)	259	43	16.70	+	20852	0.000499
	establishment of localization (GO:0051234)	2301	215	148.39	+	16438	0.000515
	ion transport (GO:0006811)	1508	153	97.25	+	20821	0.000522
	acetyl-CoA metabolic process (GO:0006084)	25	13	22282	+	44355	0.000522
	polysaccharide biosynthetic process (GO:0000271)	214	38	13.80	+	27426	0.000564
	photosystem II repair (GO:0010206)	12	10	.77	+	33939	0.000608
	glucose metabolic process (GO:0006006)	42	16	25965	+	33359	0.000615
	nucleoside diphosphate phosphorylation (GO:0006165)	61	19	34029	+	30407	0.000624
	acyl-CoA biosynthetic process (GO:0071616)	21	12	12785	+	31625	0.000719
	thioester biosynthetic process (GO:0035384)	21	12	12785	+	31625	0.000719
	carbohydrate derivative biosynthetic process (GO:1901137)	450	62	29.02	+	41671	0.000794
	monosaccharide metabolic process (GO:0005996)	122	27	31959	+	15766	0.00082
	organic substance catabolic process (GO:1901575)	1334	138	86.03	+	21916	0.000826
	ADP metabolic process (GO:0046031)	56	18	22341	+	35886	0.000879
	purine ribonucleoside diphosphate metabolic process (GO:0009179)	56	18	22341	+	35886	0.000879
	purine nucleoside diphosphate metabolic process (GO:0009135)	56	18	22341	+	35886	0.000879
	nucleobase-containing compound biosynthetic process (GO:0034654)	507	67	32.70	+	44318	0.000892
	photosystem I assembly (GO:0048564)	17	11	44470	+	44265	0.000913
	cell wall organization or biogenesis (GO:0071554)	510	67	32.89	+	44288	0.000988
	phosphorus metabolic process (GO:0006793)	1856	179	119.69	+	18264	0.00108
	macromolecule biosynthetic process (GO:0009059)	1321	136	85.19	+	21916	0.00132
	nucleotide phosphorylation (GO:0046939)	65	19	43556	+	19450	0.00141
	response to acid chemical (GO:0001101)	400	56	25.80	+	42767	0.00142
	gluconeogenesis (GO:0006094)	23	12	17533	+	44447	0.00151
	nucleoside triphosphate metabolic process (GO:0009141)	66	19	46113	+	16893	0.00171
	cellular response to chemical stress (GO:0062197)	120	26	27211	+	13210	0.00192
	cellular homeostasis (GO:0019725)	251	41	16.19	+	19391	0.00196
	cellular response to oxidative stress (GO:0034599)	75	20	30773	+	41730	0.00242
	nucleoside triphosphate biosynthetic process (GO:0009142)	61	18	34029	+	21276	0.00249
	acetyl-CoA biosynthetic process (GO:0006085)	15	10	.97	+	12693	0.0026
	carotenoid metabolic process (GO:0016116)	30	13	33970	+	26451	0.00265
	tetraterpenoid metabolic process (GO:0016108)	30	13	33970	+	26451	0.00265
	peptide metabolic process (GO:0006518)	615	75	39.66	+	32509	0.00276
	photosynthetic electron transport in photosystem II (GO:0009772)	11	9	.71	+	25538	0.00279
	protein-containing complex assembly (GO:0065003)	537	68	34.63	+	35065	0.00292
	regulation of biological quality (GO:0065008)	948	103	61.14	+	24838	0.00382
	organic hydroxy compound metabolic process (GO:1901615)	292	44	18.83	+	12451	0.00416
	starch metabolic process (GO:0005982)	64	18	41365	+	13241	0.00446
	regulation of transcription, DNA-templated (GO:0006355)	2168	87	139.81	-	.62	0.0047
	regulation of nucleic acid-templated transcription (GO:1903506)	2168	87	139.81	-	.62	0.0047
	ATP metabolic process (GO:0046034)	144	28	47362	+	44230	0.00474
	cell wall polysaccharide metabolic process (GO:0010383)	144	28	47362	+	44230	0.00474
	cell wall macromolecule metabolic process (GO:0044036)	171	31	44266	+	29618	0.00496
	hexose metabolic process (GO:0019318)	87	21	22402	+	27089	0.00513
	serine family amino acid metabolic process (GO:0009069)	58	17	27089	+	20180	0.00539
	cell wall biogenesis (GO:0042546)	238	38	15.35	+	17564	0.00725
	phospholipid metabolic process (GO:0006644)	213	35	13.74	+	20121	0.00851
	protein-containing complex subunit organization (GO:0043933)	612	73	39.47	+	31048	0.00864
	regulation of photosynthesis, light reaction (GO:0042548)	23	11	17533	+	15523	0.00867
	translation (GO:0006412)	510	64	32.89	+	34700	0.00921
	cellular protein-containing complex assembly (GO:0034622)	470	60	30.31	+	35796	0.00933
	phosphate-containing compound metabolic process (GO:0006796)	1811	170	116.79	+	16803	0.00955
	ATP generation from ADP (GO:0006757)	54	16	17593	+	21641	0.00955
	glycolytic process (GO:0006096)	54	16	17593	+	21641	0.00955
	peptide biosynthetic process (GO:0043043)	515	64	33.21	+	33970	0.0104
	purine nucleoside bisphosphate biosynthetic process (GO:0034033)	35	13	46054	+	27881	0.0105
	ribonucleoside bisphosphate biosynthetic process (GO:0034030)	35	13	46054	+	27881	0.0105
	nucleoside bisphosphate biosynthetic process (GO:0033866)	35	13	46054	+	27881	0.0105
	cellular macromolecule biosynthetic process (GO:0034645)	1265	127	81.58	+	20455	0.0106
	cellular amino acid biosynthetic process (GO:0008652)	184	32	32082	+	25600	0.0111
	cellular aldehyde metabolic process (GO:0006081)	48	15	44472	+	31138	0.0112
	regulation of RNA biosynthetic process (GO:2001141)	2170	89	139.94	-	.64	0.0118
	small molecule catabolic process (GO:0044282)	235	37	15.15	+	16103	0.0122
	biological process involved in interspecies interaction between organisms (GO:0044419)	1121	115	72.29	+	21551	0.0125
	glucan biosynthetic process (GO:0009250)	118	24	22463	+	42064	0.0131
	hydrogen peroxide metabolic process (GO:0042743)	36	13	11720	+	22037	0.0135
	response to metal ion (GO:0010038)	430	56	27.73	+	44229	0.0135
	regulation of macromolecule metabolic process (GO:0060255)	2989	134	192.76	-	.70	0.0165
	regulation of nucleobase-containing compound metabolic process (GO:0019219)	2303	97	148.52	-	.65	0.0176
	plastid translation (GO:0032544)	20	10	47119	+	27576	0.0181
	NAD(P)H dehydrogenase complex assembly (GO:0010275)	11	8	.71	+	47058	0.021
	regulation of generation of precursor metabolites and energy (GO:0043467)	26	11	24838	+	20607	0.0219
	defense response to other organism (GO:0098542)	806	88	51.98	+	25204	0.0246
	alpha-amino acid metabolic process (GO:1901605)	235	36	15.15	+	13912	0.0257
	cellular catabolic process (GO:0044248)	1214	121	78.29	+	20090	0.0273
	hydrogen peroxide catabolic process (GO:0042744)	27	11	27030	+	11841	0.0291
	heme metabolic process (GO:0042168)	27	11	27030	+	11841	0.0291
	regulation of RNA metabolic process (GO:0051252)	2244	95	144.71	-	.66	0.0316
	chloroplast fission (GO:0010020)	22	10	15342	+	44323	0.0347
	plastid fission (GO:0043572)	22	10	15342	+	44323	0.0347
	acetyl-CoA biosynthetic process from pyruvate (GO:0006086)	8	7	.52	+	13.57	0.0351
	protein targeting to chloroplast (GO:0045036)	47	14	44258	+	22737	0.0368
	establishment of protein localization to chloroplast (GO:0072596)	47	14	44258	+	22737	0.0368
	cellular ketone metabolic process (GO:0042180)	54	15	17593	+	11414	0.0368
	cellular component assembly (GO:0022607)	841	90	54.24	+	24108	0.0372
	chromosome organization (GO:0051276)	499	10	32.18	-	.31	0.0373
	reactive oxygen species metabolic process (GO:0072593)	69	17	16528	+	30011	0.0383
	defense response to bacterium (GO:0042742)	417	53	26.89	+	35431	0.0398
	purine nucleoside triphosphate metabolic process (GO:0009144)	48	14	44472	+	19085	0.0449
	disaccharide metabolic process (GO:0005984)	70	17	18719	+	28185	0.045
	organic hydroxy compound biosynthetic process (GO:1901617)	172	29	44450	+	22313	0.0455
	homeostatic process (GO:0042592)	510	61	32.89	+	31048	0.0499
	PANTHER Overrepresentation Test of genes hypoactive in Atglk against GO biological process
	Analysis Type:	PANTHER Overrepresentation Test (Released 20210224)
	Annotation Version and Release Date:	GO Ontology database DOI: 10.5281/zenodo.4495804 Released 2021-02-01
	Analyzed List:	Client Text Box Input (Arabidopsis thaliana)
	Reference List:	Arabidopsis thaliana (all genes in database)
	Test Type:	FISHER
	Correction:	BONFERRONI
	Bonferroni count:	2839
	GO biological process complete	Arabidopsis thaliana - REFLIST (27462)	Input (807)	expected	over/under	fold Enrichment	P-value
	Unclassified (UNCLASSIFIED)	6258	120	183.90	-	.65	0
	response to stimulus (GO:0050896)	5533	409	162.59	+	19025	2.82e-76
	response to stress (GO:0006950)	3114	295	91.51	+	44621	3.94e-71
	response to external biotic stimulus (GO:0043207)	1095	163	32.18	+	44382	1.93e-58
	response to other organism (GO:0051707)	1095	163	32.18	+	44382	1.93e-58
	response to biotic stimulus (GO:0009607)	1096	163	32.21	+	44352	2.16e-58
	biological process involved in interspecies interaction between organisms (GO:0044419)	1121	164	32.94	+	35886	6.84e-58
	response to chemical (GO:0042221)	2687	247	78.96	+	41334	9.46e-55
	response to external stimulus (GO:0009605)	1513	184	44.46	+	41730	1.19e-54
	defense response to other organism (GO:0098542)	806	133	23.69	+	22767	3.61e-51
	defense response (GO:0006952)	950	141	27.92	+	44321	1.43e-49
	response to oxygen-containing compound (GO:1901700)	1514	174	44.49	+	33298	4.35e-48
	response to abiotic stimulus (GO:0009628)	2137	199	62.80	+	42795	5.7e-43
	response to bacterium (GO:0009617)	512	96	44331	+	14032	6.99e-40
	response to organic substance (GO:0010033)	1712	170	50.31	+	13940	5.18e-39
	defense response to bacterium (GO:0042742)	417	81	45992	+	22433	4.19e-34
	response to hypoxia (GO:0001666)	260	65	23559	+	18841	2.2e-32
	response to decreased oxygen levels (GO:0036293)	264	65	27942	+	14093	4.8e-32
	cellular response to hypoxia (GO:0071456)	234	62	32295	+	44236	5.37e-32
	response to oxygen levels (GO:0070482)	266	65	30133	+	11902	7.06e-32
	cellular response to decreased oxygen levels (GO:0036294)	236	62	34486	+	34547	8.13e-32
	cellular response to oxygen levels (GO:0071453)	237	62	35217	+	33086	9.99e-32
	response to chitin (GO:0010200)	138	50	44351	+	12389	1.22e-30
	cellular response to chemical stimulus (GO:0070887)	1085	119	31.88	+	26724	1.76e-29
	cellular response to stimulus (GO:0051716)	2478	189	72.82	+	21947	2.38e-29
	cellular process (GO:0009987)	11906	521	349.87	+	17899	2.39e-29
	response to fungus (GO:0009620)	350	63	47392	+	41426	2.68e-24
	response to wounding (GO:0009611)	236	53	34486	+	23559	5.21e-24
	response to organonitrogen compound (GO:0010243)	250	53	12966	+	44378	5.64e-23
	cellular response to stress (GO:0033554)	1123	107	33.00	+	45352	1.47e-21
	response to nitrogen compound (GO:1901698)	301	55	31260	+	44713	3.53e-21
	photosynthesis (GO:0015979)	188	44	19115	+	35247	3.68e-20
	response to lipid (GO:0033993)	811	86	23.83	+	22341	1.72e-19
	photosynthesis, light reaction (GO:0019684)	127	37	26724	+	33482	2.34e-19
	response to organic cyclic compound (GO:0014070)	276	50	44508	+	42522	6.74e-19
	regulation of defense response (GO:0031347)	266	48	30133	+	41791	5.47e-18
	response to salicylic acid (GO:0009751)	151	37	16163	+	12632	3.5e-17
	response to endogenous stimulus (GO:0009719)	1276	105	37.50	+	29252	1.18e-16
	response to hormone (GO:0009725)	1246	103	36.62	+	29618	2.07e-16
	regulation of response to stress (GO:0080134)	395	55	22586	+	27120	2.95e-16
	defense response to fungus (GO:0050832)	253	44	15888	+	33725	9.2e-16
	immune system process (GO:0002376)	220	41	16954	+	12571	1.74e-15
	protein phosphorylation (GO:0006468)	1033	90	30.36	+	35096	2.64e-15
	metabolic process (GO:0008152)	8363	363	245.76	+	17533	4.08e-14
	response to temperature stimulus (GO:0009266)	625	65	18.37	+	19784	1.04e-13
	response to cold (GO:0009409)	415	52	44166	+	46113	1.71e-13
	regulation of response to stimulus (GO:0048583)	747	71	21.95	+	44986	2.65e-13
	phosphorylation (GO:0016310)	1207	94	35.47	+	23774	4.05e-13
	immune response (GO:0006955)	162	33	27851	+	34121	4.94e-13
	regulation of response to biotic stimulus (GO:0002831)	189	35	20210	+	11110	7.85e-13
	regulation of response to external stimulus (GO:0032101)	194	35	25689	+	41791	1.58e-12
	phosphorus metabolic process (GO:0006793)	1856	122	54.54	+	45323	1.59e-12
	innate immune response (GO:0045087)	155	31	20180	+	29738	6.33e-12
	photosynthesis, light harvesting (GO:0009765)	42	19	44927	+	15.39	1e-11
	photosynthesis, light harvesting in photosystem I (GO:0009768)	24	16	.71	+	22.69	1.58e-11
	cellular metabolic process (GO:0044237)	7586	327	222.92	+	17168	2.28e-11
	phosphate-containing compound metabolic process (GO:0006796)	1811	117	53.22	+	43862	2.57e-11
	response to fatty acid (GO:0070542)	179	32	46143	+	44414	3.56e-11
	response to inorganic substance (GO:0010035)	914	75	26.86	+	28887	4.7e-11
	response to jasmonic acid (GO:0009753)	175	31	41760	+	44261	1.15e-10
	response to light stimulus (GO:0009416)	711	63	20.89	+	44230	2.94e-10
	response to acid chemical (GO:0001101)	400	45	27699	+	30376	7.18e-10
	response to radiation (GO:0009314)	735	63	21.60	+	33635	1.15e-09
	generation of precursor metabolites and energy (GO:0006091)	376	43	44327	+	32568	1.49e-09
	response to abscisic acid (GO:0009737)	498	50	14.63	+	15401	1.72e-09
	gene expression (GO:0010467)	1598	7	46.96	-	.15	1.92e-09
	cell communication (GO:0007154)	1588	102	46.67	+	43497	2.34e-09
	response to alcohol (GO:0097305)	503	50	14.78	+	13940	2.42e-09
	response to water (GO:0009415)	368	42	29860	+	32203	2.96e-09
	photosynthetic electron transport chain (GO:0009767)	45	17	11689	+	31747	2.97e-09
	nucleic acid metabolic process (GO:0090304)	1698	9	49.90	-	.18	3.56e-09
	response to water deprivation (GO:0009414)	359	41	20363	+	32568	5.43e-09
	porphyrin-containing compound biosynthetic process (GO:0006779)	48	17	14977	+	44328	6.92e-09
	chlorophyll biosynthetic process (GO:0015995)	41	16	43831	+	13.28	9.27e-09
	tetrapyrrole biosynthetic process (GO:0033014)	52	17	19360	+	41579	1.99e-08
	response to light intensity (GO:0009642)	139	25	44412	+	44536	2.51e-08
	protein modification process (GO:0036211)	2468	134	72.52	+	31048	4.22e-08
	cellular protein modification process (GO:0006464)	2468	134	72.52	+	31048	4.22e-08
	signal transduction (GO:0007165)	1296	85	38.08	+	44958	1.09e-07
	response to high light intensity (GO:0009644)	60	17	27760	+	23621	1.32e-07
	organonitrogen compound metabolic process (GO:1901564)	4564	209	134.12	+	20455	1.43e-07
	porphyrin-containing compound metabolic process (GO:0006778)	72	18	44532	+	18841	2.06e-07
	tetrapyrrole metabolic process (GO:0033013)	74	18	42767	+	46966	3.03e-07
	signaling (GO:0023052)	1335	85	39.23	+	42767	3.71e-07
	cellular response to organic substance (GO:0071310)	667	54	19.60	+	27791	4.14e-07
	chlorophyll metabolic process (GO:0015994)	59	16	26665	+	45170	8.47e-07
	organic substance metabolic process (GO:0071704)	7780	312	228.62	+	13150	1.35e-06
	protein autophosphorylation (GO:0046777)	187	26	18384	+	26755	1.5e-06
	cellular response to organic cyclic compound (GO:0071407)	127	21	26724	+	23132	4.44e-06
	cellular response to endogenous stimulus (GO:0071495)	524	44	15.40	+	31444	7.83e-06
	cellular response to oxygen-containing compound (GO:1901701)	505	43	14.84	+	32905	8.09e-06
	regulation of jasmonic acid mediated signaling pathway (GO:2000022)	41	13	43831	+	29129	8.12e-06
	cellular response to salicylic acid stimulus (GO:0071446)	51	14	18264	+	12663	9.59e-06
	response to oomycetes (GO:0002239)	96	18	29983	+	14032	1.15e-05
	cellular response to hormone stimulus (GO:0032870)	492	42	14.46	+	32905	1.16e-05
	regulation of biological process (GO:0050789)	5332	227	156.69	+	16438	1.24e-05
	biological regulation (GO:0065007)	5927	247	174.17	+	15342	1.3e-05
	response to oxidative stress (GO:0006979)	458	40	13.46	+	35462	1.51e-05
	cellular response to lipid (GO:0071396)	312	32	42979	+	17958	1.64e-05
	cell death (GO:0008219)	99	18	33270	+	43617	1.76e-05
	cell wall organization or biogenesis (GO:0071554)	510	42	14.99	+	29252	3.03e-05
	macromolecule modification (GO:0043412)	2790	135	81.99	+	23743	5.63e-05
	regulation of immune system process (GO:0002682)	108	18	42795	+	24593	5.82e-05
	external encapsulating structure organization (GO:0045229)	331	32	26908	+	47178	5.94e-05
	small molecule biosynthetic process (GO:0044283)	629	47	18.48	+	19756	7.42e-05
	response to osmotic stress (GO:0006970)	528	42	15.52	+	25965	7.54e-05
	pigment biosynthetic process (GO:0046148)	111	18	46082	+	19115	8.47e-05
	positive regulation of defense response (GO:0031349)	98	17	32174	+	32994	8.53e-05
	RNA metabolic process (GO:0016070)	1291	9	37.94	-	.24	8.63e-05
	salicylic acid mediated signaling pathway (GO:0009863)	42	12	44927	+	26543	8.75e-05
	defense response to oomycetes (GO:0002229)	74	15	42767	+	33025	9.11e-05
	biological_process (GO:0008150)	21204	687	623.10	+	44470	0.000114
	programmed cell death (GO:0012501)	76	15	44958	+	26451	0.000124
	regulation of cell death (GO:0010941)	89	16	22678	+	44536	0.00014
	regulation of cellular process (GO:0050794)	4669	199	137.20	+	16438	0.000172
	plant-type hypersensitive response (GO:0009626)	46	12	12785	+	32356	0.000205
	defense response to Gram-negative bacterium (GO:0050829)	20	9	.59	+	15.31	0.000205
	cell wall organization (GO:0071555)	279	28	44044	+	15401	0.000221
	small molecule metabolic process (GO:0044281)	1488	83	43.73	+	32874	0.000223
	pigment metabolic process (GO:0042440)	134	19	34394	+	30407	0.000239
	programmed cell death induced by symbiont (GO:0034050)	47	12	13881	+	25416	0.000251
	biological process involved in interaction with symbiont (GO:0051702)	48	12	14977	+	18841	0.000305
	electron transport chain (GO:0022900)	112	17	47178	+	42856	0.000477
	oxoacid metabolic process (GO:0043436)	946	59	27.80	+	44532	0.00056
	positive regulation of response to stimulus (GO:0048584)	259	26	22463	+	15401	0.000637
	response to reactive oxygen species (GO:0000302)	160	20	25659	+	45748	0.000699
	monocarboxylic acid biosynthetic process (GO:0072330)	195	22	26785	+	30742	0.000893
	defense response by callose deposition (GO:0052542)	25	9	.73	+	45992	0.000945
	nucleobase-containing compound metabolic process (GO:0006139)	2074	26	60.95	-	.43	0.00111
	biological process involved in symbiotic interaction (GO:0044403)	79	14	11720	+	44261	0.00111
	carboxylic acid biosynthetic process (GO:0046394)	423	34	16041	+	27061	0.00128
	negative regulation of defense response (GO:0031348)	69	13	44257	+	15128	0.00157
	heme metabolic process (GO:0042168)	27	9	.79	+	12724	0.00161
	organic acid metabolic process (GO:0006082)	984	59	28.92	+	44288	0.00254
	indole-containing compound metabolic process (GO:0042430)	73	13	42036	+	44353	0.00275
	carbohydrate biosynthetic process (GO:0016051)	302	27	31990	+	44289	0.00304
	regulation of defense response to bacterium (GO:1900424)	50	11	17168	+	18080	0.0031
	systemic acquired resistance (GO:0009627)	62	12	29952	+	21702	0.00332
	regulation of signal transduction (GO:0009966)	325	28	20333	+	34001	0.00379
	hormone-mediated signaling pathway (GO:0009755)	425	33	18233	+	23408	0.00382
	carbohydrate metabolic process (GO:0005975)	934	56	27.45	+	44288	0.00383
	positive regulation of response to biotic stimulus (GO:0002833)	89	14	22678	+	12905	0.00398
	heme biosynthetic process (GO:0006783)	22	8	.65	+	13850	0.00405
	regulation of signaling (GO:0023051)	330	28	25812	+	32540	0.00499
	protoporphyrinogen IX biosynthetic process (GO:0006782)	15	7	.44	+	15.88	0.00501
	protoporphyrinogen IX metabolic process (GO:0046501)	15	7	.44	+	15.88	0.00501
	carboxylic acid metabolic process (GO:0019752)	844	52	24.80	+	44471	0.00504
	induced systemic resistance (GO:0009682)	32	9	.94	+	21064	0.00528
	positive regulation of response to external stimulus (GO:0032103)	92	14	25600	+	43221	0.00564
	regulation of cell communication (GO:0010646)	333	28	29099	+	31444	0.00587
	RNA processing (GO:0006396)	789	4	23.19	-	.17	0.00637
	photosynthetic electron transport in photosystem I (GO:0009773)	16	7	.47	+	14.89	0.00703
	organic acid biosynthetic process (GO:0016053)	454	34	13.34	+	20121	0.00743
	organelle organization (GO:0006996)	1673	20	49.16	-	.41	0.0075
	defense response by cell wall thickening (GO:0052482)	17	7	.50	+	44210	0.00968
	oxylipin biosynthetic process (GO:0031408)	17	7	.50	+	44210	0.00968
	regulation of stomatal movement (GO:0010119)	97	14	31079	+	33329	0.00984
	jasmonic acid biosynthetic process (GO:0009695)	26	8	.76	+	17441	0.0114
	primary metabolic process (GO:0044238)	7124	269	209.35	+	46753	0.0119
	negative regulation of cell death (GO:0060548)	36	9	44348	+	18841	0.0121
	response to low light intensity stimulus (GO:0009645)	19	7	.56	+	20059	0.0175
	oxylipin metabolic process (GO:0031407)	19	7	.56	+	20059	0.0175
	polysaccharide metabolic process (GO:0005976)	417	31	45992	+	19391	0.024
	monocarboxylic acid metabolic process (GO:0032787)	420	31	12754	+	18660	0.0261
	indole-containing compound catabolic process (GO:0042436)	13	6	.38	+	15.71	0.0298
	regulation of salicylic acid metabolic process (GO:0010337)	21	7	.62	+	12724	0.03
	callose localization (GO:0052545)	41	9	43831	+	17349	0.03
	response to molecule of bacterial origin (GO:0002237)	41	9	43831	+	17349	0.03
	translation (GO:0006412)	510	1	14.99	-	.07	0.0303
	cellular response to fatty acid (GO:0071398)	79	12	11720	+	42856	0.0307
	regulation of stomatal closure (GO:0090333)	32	8	.94	+	18841	0.0414
	response to insect (GO:0009625)	32	8	.94	+	18841	0.0414
	pectin metabolic process (GO:0045488)	161	17	26755	+	21610	0.0425
	regulation of immune response (GO:0050776)	97	13	31079	+	20546	0.0447
	galacturonan metabolic process (GO:0010393)	162	17	27851	+	20880	0.0457
	polysaccharide localization (GO:0033037)	44	9	47119	+	35217	0.0492
