# Supplementary material for: NuA4 and H2A.Z control environmental responses and autotrophic growth in Arabidopsis
Source: Nat Commun. 2022 Jan 12;13:277. doi: 10.1038/s41467-021-27882-5 (PMC8755797; doi:10.1038/s41467-021-27882-5)
Supplement: Supplementary file 12 — Supplementary Data 9 [file 41467_2021_27882_MOESM12_ESM.xlsx]

## Sheet: Down_CC
	PANTHER Overrepresentation Test of genes hypoactive in Atepl1-2 against GO cellular component
	Analysis Type:	PANTHER Overrepresentation Test (Released 20210224)
	Annotation Version and Release Date:	GO Ontology database DOI: 10.5281/zenodo.4495804 Released 2021-02-01
	Analyzed List:	Client Text Box Input (Arabidopsis thaliana)
	Reference List:	Arabidopsis thaliana (all genes in database)
	Test Type:	FISHER
	Correction:	BONFERRONI
	Bonferroni count:	671
	GO biological process complete	Arabidopsis thaliana - REFLIST (27462)	Input (1945)	expected	over/under	fold Enrichment	P-value
	Unclassified (UNCLASSIFIED)	3011	85	213.25	-	.40	0.00E00
	plastid (GO:0009536)	5277	938	373.74	+	18660	7.45E-165
	chloroplast (GO:0009507)	4864	893	344.49	+	21582	2.63E-162
	cytoplasm (GO:0005737)	14255	1563	1009.61	+	20090	2.79E-138
	plastid stroma (GO:0009532)	728	329	51.56	+	14032	3.98E-133
	chloroplast stroma (GO:0009570)	716	323	50.71	+	13667	2.43E-130
	thylakoid (GO:0009579)	543	263	38.46	+	30834	3.15E-110
	plastid envelope (GO:0009526)	637	265	45.12	+	31898	5.00E-99
	chloroplast envelope (GO:0009941)	613	258	43.42	+	34455	3.85E-97
	chloroplast thylakoid (GO:0009534)	451	222	31.94	+	34851	3.36E-93
	plastid thylakoid (GO:0031976)	454	222	32.15	+	33025	9.23E-93
	photosynthetic membrane (GO:0034357)	392	193	27.76	+	34851	1.90E-80
	thylakoid membrane (GO:0042651)	388	192	27.48	+	36312	2.68E-80
	organelle subcompartment (GO:0031984)	1169	314	82.79	+	28915	4.60E-78
	chloroplast thylakoid membrane (GO:0009535)	357	178	25.28	+	44293	1.45E-74
	plastid thylakoid membrane (GO:0055035)	362	179	25.64	+	35947	1.45E-74
	envelope (GO:0031975)	1027	282	72.74	+	32203	3.38E-71
	organelle envelope (GO:0031967)	1027	282	72.74	+	32203	3.38E-71
	intracellular anatomical structure (GO:0005622)	20601	1754	1459.07	+	43831	2.56E-58
	organelle (GO:0043226)	18925	1653	1340.37	+	44927	7.27E-54
	intracellular organelle (GO:0043229)	18775	1644	1329.74	+	45292	1.17E-53
	membrane-bounded organelle (GO:0043227)	18729	1637	1326.48	+	44927	5.04E-52
	intracellular membrane-bounded organelle (GO:0043231)	18568	1625	1315.08	+	45292	6.13E-51
	cytosol (GO:0005829)	3210	482	227.35	+	44532	5.80E-50
	membrane (GO:0016020)	5484	681	388.41	+	27395	4.54E-47
	cellular anatomical entity (GO:0110165)	23531	1849	1666.59	+	44501	7.81E-36
	photosystem (GO:0009521)	61	47	11780	+	32417	2.71E-24
	thylakoid lumen (GO:0031977)	63	47	16893	+	19633	7.30E-24
	cellular_component (GO:0005575)	24451	1860	1731.75	+	44378	3.12E-21
	chloroplast thylakoid lumen (GO:0009543)	45	38	43525	+	33909	2.40E-20
	plastid thylakoid lumen (GO:0031978)	45	38	43525	+	33909	2.40E-20
	plastoglobule (GO:0010287)	76	44	14001	+	42948	4.96E-19
	photosystem II (GO:0009523)	42	31	35462	+	15615	3.66E-15
	apoplast (GO:0048046)	297	71	44307	+	13940	1.76E-13
	membrane protein complex (GO:0098796)	585	106	41.43	+	20486	2.81E-13
	endomembrane system (GO:0012505)	2296	272	162.61	+	24473	1.69E-12
	Golgi apparatus (GO:0005794)	1154	164	81.73	+	44198	2.23E-12
	plastid nucleoid (GO:0042646)	54	29	30011	+	21367	1.98E-11
	nucleoid (GO:0009295)	59	30	43191	+	43282	2.16E-11
	cell periphery (GO:0071944)	4013	412	284.22	+	16438	5.03E-11
	chloroplast nucleoid (GO:0042644)	47	26	12114	+	29768	2.51E-10
	photosystem II oxygen evolving complex (GO:0009654)	23	20	23012	+	47088	3.44E-10
	photosystem I (GO:0009522)	22	19	20455	+	43800	1.43E-09
	vesicle (GO:0031982)	817	120	57.86	+	44379	1.95E-09
	plasma membrane (GO:0005886)	3522	362	249.45	+	16438	2.34E-09
	vacuole (GO:0005773)	1079	145	76.42	+	32874	3.93E-09
	cytoplasmic vesicle (GO:0031410)	720	109	50.99	+	41671	4.90E-09
	intracellular vesicle (GO:0097708)	722	109	51.14	+	41306	5.24E-09
	trans-Golgi network (GO:0005802)	304	62	21.53	+	32174	5.32E-09
	endosome (GO:0005768)	412	74	29.18	+	19756	1.22E-08
	Golgi apparatus subcompartment (GO:0098791)	440	77	31.16	+	17199	1.48E-08
	plastid membrane (GO:0042170)	144	39	44105	+	30011	4.13E-08
	chloroplast membrane (GO:0031969)	133	37	15585	+	34029	6.69E-08
	cytoskeleton (GO:0005856)	300	59	21.25	+	28522	7.16E-08
	plastid inner membrane (GO:0009528)	68	26	30042	+	14732	1.63E-07
	chloroplast thylakoid membrane protein complex (GO:0098807)	24	17	25569	+	10.00	1.83E-07
	chloroplast inner membrane (GO:0009706)	64	25	19450	+	19115	2.51E-07
	nucleus (GO:0005634)	10184	588	721.28	-	.82	6.25E-07
	plastid ribosome (GO:0009547)	29	17	44318	+	46966	1.53E-06
	protein-containing complex (GO:0032991)	2948	297	208.79	+	15342	2.48E-06
	Golgi stack (GO:0005795)	195	42	13.81	+	44289	3.07E-06
	stromule (GO:0010319)	36	18	20121	+	44354	3.55E-06
	organelle membrane (GO:0031090)	1459	168	103.33	+	23012	4.92E-06
	Golgi cisterna (GO:0031985)	186	40	13.17	+	44289	7.36E-06
	supramolecular polymer (GO:0099081)	156	36	44327	+	46082	8.34E-06
	polymeric cytoskeletal fiber (GO:0099513)	156	36	44327	+	46082	8.34E-06
	supramolecular fiber (GO:0099512)	156	36	44327	+	46082	8.34E-06
	oxidoreductase complex (GO:1990204)	159	36	46327	+	43891	1.27E-05
	nuclear protein-containing complex (GO:0140513)	821	20	58.15	-	.34	1.32E-05
	bounding membrane of organelle (GO:0098588)	923	116	65.37	+	28126	2.36E-05
	nuclear lumen (GO:0031981)	890	24	63.03	-	.38	3.28E-05
	intracellular non-membrane-bounded organelle (GO:0043232)	1536	168	108.79	+	19725	1.05E-04
	non-membrane-bounded organelle (GO:0043228)	1536	168	108.79	+	19725	1.05E-04
	plasmodesma (GO:0009506)	935	114	66.22	+	26299	1.16E-04
	cell-cell junction (GO:0005911)	935	114	66.22	+	26299	1.16E-04
	symplast (GO:0055044)	935	114	66.22	+	26299	1.16E-04
	anchoring junction (GO:0070161)	935	114	66.22	+	26299	1.16E-04
	cell junction (GO:0030054)	935	114	66.22	+	26299	1.16E-04
	photosystem I reaction center (GO:0009538)	11	10	.78	+	31017	1.89E-04
	proton-transporting two-sector ATPase complex (GO:0016469)	65	20	22007	+	12510	3.42E-04
	extrinsic component of membrane (GO:0019898)	79	22	22037	+	34029	3.92E-04
	microtubule (GO:0005874)	146	31	12693	+	3.00	4.02E-04
	organellar ribosome (GO:0000313)	76	21	14001	+	32933	7.80E-04
	microtubule cytoskeleton (GO:0015630)	217	39	15.37	+	19756	9.42E-04
	vacuolar membrane (GO:0005774)	570	75	40.37	+	31413	1.26E-03
	NAD(P)H dehydrogenase complex (plastoquinone) (GO:0010598)	12	9	.85	+	21824	2.26E-03
	ribosome (GO:0005840)	394	56	27.91	+	44198	3.58E-03
	proton-transporting V-type ATPase complex (GO:0033176)	23	11	23012	+	27546	4.77E-03
	Golgi medial cisterna (GO:0005797)	60	17	45748	+	4.00	6.03E-03
	plastid large ribosomal subunit (GO:0000311)	15	9	44348	+	17380	8.39E-03
	nucleolus (GO:0005730)	480	11	34.00	-	.32	9.04E-03
	supramolecular complex (GO:0099080)	253	40	17.92	+	44958	9.50E-03
	proton-transporting V-type ATPase, V0 domain (GO:0033179)	13	8	.92	+	25416	2.26E-02
	plastid chromosome (GO:0009508)	18	9	46388	+	44354	2.51E-02
	cytoplasmic chromosome (GO:0000229)	18	9	46388	+	44354	2.51E-02
	actin cytoskeleton (GO:0015629)	63	16	16893	+	21610	3.40E-02
	chloroplast stromal thylakoid (GO:0009533)	10	7	.71	+	32387	3.96E-02
	PANTHER Overrepresentation Test of genes hypoactive in Ateaf1-1 against GO cellular component
	Analysis Type:	PANTHER Overrepresentation Test (Released 20210224)
	Annotation Version and Release Date:	GO Ontology database DOI: 10.5281/zenodo.4495804 Released 2021-02-01
	Analyzed List:	Client Text Box Input (Arabidopsis thaliana)
	Reference List:	Arabidopsis thaliana (all genes in database)
	Test Type:	FISHER
	Correction:	BONFERRONI
	Bonferroni count:	671
	GO biological process complete	Arabidopsis thaliana - REFLIST (27462)	Input (1771)	expected	over/under	fold Enrichment	P-value
	Unclassified (UNCLASSIFIED)	3011	79	194.18	-	.41	0.00E00
	plastid (GO:0009536)	5277	871	340.31	+	20486	1.30E-160
	chloroplast (GO:0009507)	4864	826	313.68	+	23043	6.00E-156
	plastid stroma (GO:0009532)	728	302	46.95	+	15858	2.34E-124
	thylakoid (GO:0009579)	543	268	35.02	+	23924	1.24E-123
	chloroplast stroma (GO:0009570)	716	298	46.17	+	16589	6.94E-123
	cytoplasm (GO:0005737)	14255	1404	919.29	+	19360	3.08E-116
	plastid thylakoid (GO:0031976)	454	230	29.28	+	31594	6.14E-107
	chloroplast thylakoid (GO:0009534)	451	229	44437	+	31959	1.32E-106
	photosynthetic membrane (GO:0034357)	392	201	25.28	+	34881	1.67E-93
	thylakoid membrane (GO:0042651)	388	199	44252	+	34881	1.53E-92
	plastid thylakoid membrane (GO:0055035)	362	189	23.35	+	44477	1.12E-88
	chloroplast thylakoid membrane (GO:0009535)	357	187	44250	+	44538	7.04E-88
	plastid envelope (GO:0009526)	637	235	41.08	+	26420	1.11E-86
	chloroplast envelope (GO:0009941)	613	228	39.53	+	28246	1.70E-84
	organelle subcompartment (GO:0031984)	1169	304	75.39	+	44259	3.71E-82
	envelope (GO:0031975)	1027	249	66.23	+	27820	5.33E-61
	organelle envelope (GO:0031967)	1027	249	66.23	+	27820	5.33E-61
	cytosol (GO:0005829)	3210	452	207.01	+	43132	1.26E-50
	membrane (GO:0016020)	5484	642	353.66	+	29952	4.18E-50
	intracellular anatomical structure (GO:0005622)	20601	1567	1328.54	+	43101	2.33E-40
	intracellular organelle (GO:0043229)	18775	1456	1210.78	+	43831	8.69E-35
	intracellular membrane-bounded organelle (GO:0043231)	18568	1445	1197.43	+	44197	8.90E-35
	organelle (GO:0043226)	18925	1463	1220.46	+	43831	2.12E-34
	membrane-bounded organelle (GO:0043227)	18729	1452	1207.82	+	43831	3.08E-34
	cellular anatomical entity (GO:0110165)	23531	1676	1517.49	+	44470	3.83E-29
	thylakoid lumen (GO:0031977)	63	51	44351	+	20424	5.22E-29
	photosystem (GO:0009521)	61	48	34029	+	44166	7.92E-27
	chloroplast thylakoid lumen (GO:0009543)	45	39	32905	+	13.44	1.36E-22
	plastid thylakoid lumen (GO:0031978)	45	39	32905	+	13.44	1.36E-22
	plastoglobule (GO:0010287)	76	43	32964	+	28338	9.56E-20
	cellular_component (GO:0005575)	24451	1692	1576.82	+	44378	9.92E-19
	photosystem II (GO:0009523)	42	33	25965	+	43435	5.56E-18
	nucleus (GO:0005634)	10184	482	656.76	-	.73	1.20E-14
	membrane protein complex (GO:0098796)	585	101	37.73	+	24869	7.04E-14
	cell periphery (GO:0071944)	4013	387	258.79	+	18264	2.69E-12
	photosystem II oxygen evolving complex (GO:0009654)	23	21	17533	+	14.16	8.39E-12
	apoplast (GO:0048046)	297	62	19.15	+	45352	5.03E-11
	plasma membrane (GO:0005886)	3522	335	227.13	+	17168	1.92E-09
	organelle membrane (GO:0031090)	1459	168	94.09	+	28856	4.98E-09
	vacuole (GO:0005773)	1079	135	69.58	+	34335	5.15E-09
	photosystem I (GO:0009522)	22	16	15342	+	47058	1.28E-07
	chloroplast thylakoid membrane protein complex (GO:0098807)	24	16	20090	+	12693	3.23E-07
	nuclear protein-containing complex (GO:0140513)	821	14	52.95	-	.26	4.06E-07
	oxidoreductase complex (GO:1990204)	159	37	45931	+	22341	4.07E-07
	Golgi apparatus (GO:0005794)	1154	133	74.42	+	28856	1.09E-06
	proton-transporting two-sector ATPase complex (GO:0016469)	65	23	43556	+	18019	1.09E-06
	plastid membrane (GO:0042170)	144	34	47362	+	24167	1.45E-06
	NAD(P)H dehydrogenase complex (plastoquinone) (GO:0010598)	12	12	.77	+	15.51	2.16E-06
	chloroplast membrane (GO:0031969)	133	32	21398	+	26724	2.89E-06
	bounding membrane of organelle (GO:0098588)	923	111	59.52	+	31413	3.58E-06
	stromule (GO:0010319)	36	17	11720	+	11871	4.95E-06
	vacuolar membrane (GO:0005774)	570	78	36.76	+	44532	5.63E-06
	endomembrane system (GO:0012505)	2296	218	148.07	+	17168	3.51E-05
	plastid inner membrane (GO:0009528)	68	21	14336	+	28946	3.89E-05
	chloroplast inner membrane (GO:0009706)	64	20	41365	+	31138	6.81E-05
	photosystem I reaction center (GO:0009538)	11	10	.71	+	44483	8.29E-05
	nuclear lumen (GO:0031981)	890	22	57.40	-	.38	1.42E-04
	nucleoid (GO:0009295)	59	18	29281	+	26755	3.93E-04
	plastid nucleoid (GO:0042646)	54	17	17593	+	32234	5.60E-04
	cell wall (GO:0005618)	566	70	36.50	+	33604	8.90E-04
	external encapsulating structure (GO:0030312)	584	71	37.66	+	32509	1.29E-03
	proton-transporting V-type ATPase complex (GO:0033176)	23	11	17533	+	15523	2.05E-03
	proton-transporting two-sector ATPase complex, catalytic domain (GO:0033178)	27	11	27030	+	11841	6.88E-03
	intracellular protein-containing complex (GO:0140535)	695	18	44.82	-	.40	7.34E-03
	chloroplast nucleoid (GO:0042644)	47	14	44258	+	22737	8.70E-03
	extrinsic component of membrane (GO:0019898)	79	18	44444	+	19419	1.27E-02
	chloroplast stromal thylakoid (GO:0009533)	10	7	.64	+	31321	2.25E-02
	PANTHER Overrepresentation Test of genes hypoactive in Atglk against GO biological process
	Analysis Type:	PANTHER Overrepresentation Test (Released 20210224)
	Annotation Version and Release Date:	GO Ontology database DOI: 10.5281/zenodo.4495804 Released 2021-02-01
	Analyzed List:	Client Text Box Input (Arabidopsis thaliana)
	Reference List:	Arabidopsis thaliana (all genes in database)
	Test Type:	FISHER
	Correction:	BONFERRONI
	Bonferroni count:	671
	GO biological process complete	Arabidopsis thaliana - REFLIST (27462)	Input (807)	expected	over/under	fold Enrichment	P-value
	Unclassified (UNCLASSIFIED)	3011	53	88.48	-	.60	0.00E00
	membrane (GO:0016020)	5484	351	161.15	+	43132	3.26E-47
	cell periphery (GO:0071944)	4013	269	117.93	+	46784	3.01E-36
	plasma membrane (GO:0005886)	3522	247	103.50	+	14277	1.33E-35
	chloroplast thylakoid (GO:0009534)	451	75	13.25	+	24228	4.45E-28
	plastid thylakoid (GO:0031976)	454	75	13.34	+	22767	6.50E-28
	thylakoid (GO:0009579)	543	81	15.96	+	44413	1.35E-27
	photosynthetic membrane (GO:0034357)	392	69	19299	+	36281	5.69E-27
	plastid thylakoid membrane (GO:0055035)	362	66	23651	+	43983	1.73E-26
	thylakoid membrane (GO:0042651)	388	68	14916	+	35186	1.88E-26
	chloroplast thylakoid membrane (GO:0009535)	357	65	18172	+	43983	5.00E-26
	organelle subcompartment (GO:0031984)	1169	110	34.35	+	43891	1.77E-22
	photosystem (GO:0009521)	61	26	28856	+	14.50	6.27E-17
	plastoglobule (GO:0010287)	76	26	44958	+	23682	5.14E-15
	plastid (GO:0009536)	5277	253	155.07	+	23012	4.17E-13
	photosystem I (GO:0009522)	22	16	.65	+	24.75	1.40E-12
	cytoplasm (GO:0005737)	14255	528	418.90	+	46023	1.67E-11
	chloroplast (GO:0009507)	4864	232	142.93	+	22647	3.01E-11
	chloroplast envelope (GO:0009941)	613	54	44214	+	3.00	5.28E-09
	plastid envelope (GO:0009526)	637	55	18.72	+	34366	6.87E-09
	chloroplast stroma (GO:0009570)	716	59	44307	+	29252	6.90E-09
	plastid stroma (GO:0009532)	728	59	21.39	+	27791	1.28E-08
	cellular anatomical entity (GO:0110165)	23531	751	691.48	+	44440	9.91E-08
	cytosol (GO:0005829)	3210	157	94.33	+	24108	3.18E-07
	chloroplast thylakoid lumen (GO:0009543)	45	14	11689	+	21824	5.79E-07
	plastid thylakoid lumen (GO:0031978)	45	14	11689	+	21824	5.79E-07
	chloroplast thylakoid membrane protein complex (GO:0098807)	24	11	.71	+	15.60	1.44E-06
	photosystem II (GO:0009523)	42	13	44927	+	19633	2.45E-06
	thylakoid lumen (GO:0031977)	63	15	31048	+	44477	3.30E-06
	plasmodesma (GO:0009506)	935	62	27.48	+	46054	7.06E-06
	cell-cell junction (GO:0005911)	935	62	27.48	+	46054	7.06E-06
	symplast (GO:0055044)	935	62	27.48	+	46054	7.06E-06
	anchoring junction (GO:0070161)	935	62	27.48	+	46054	7.06E-06
	cell junction (GO:0030054)	935	62	27.48	+	46054	7.06E-06
	photosystem I reaction center (GO:0009538)	11	8	.32	+	24.75	1.64E-05
	nuclear protein-containing complex (GO:0140513)	821	2	24.13	-	.08	1.73E-05
	membrane protein complex (GO:0098796)	585	45	17.19	+	22678	2.08E-05
	cytoplasmic vesicle (GO:0031410)	720	51	21.16	+	15008	2.25E-05
	intracellular vesicle (GO:0097708)	722	51	21.22	+	14642	2.41E-05
	apoplast (GO:0048046)	297	29	26877	+	11749	5.28E-05
	transferase complex (GO:1990234)	678	1	19.92	-	.05	8.07E-05
	vesicle (GO:0031982)	817	54	44220	+	45689	8.33E-05
	intracellular non-membrane-bounded organelle (GO:0043232)	1536	15	45.14	-	.33	1.74E-04
	non-membrane-bounded organelle (GO:0043228)	1536	15	45.14	-	.33	1.74E-04
	Golgi apparatus (GO:0005794)	1154	67	33.91	+	35796	2.53E-04
	intrinsic component of plasma membrane (GO:0031226)	279	26	44044	+	42795	5.55E-04
	external encapsulating structure (GO:0030312)	584	41	17.16	+	14277	7.18E-04
	envelope (GO:0031975)	1027	60	30.18	+	36161	1.01E-03
	organelle envelope (GO:0031967)	1027	60	30.18	+	36161	1.01E-03
	photosystem II oxygen evolving complex (GO:0009654)	23	8	.68	+	30987	1.26E-03
	intracellular organelle lumen (GO:0070013)	1053	8	30.94	-	.26	1.27E-03
	membrane-enclosed lumen (GO:0031974)	1053	8	30.94	-	.26	1.27E-03
	organelle lumen (GO:0043233)	1053	8	30.94	-	.26	1.27E-03
	secretory vesicle (GO:0099503)	168	19	34425	+	31107	1.29E-03
	cell wall (GO:0005618)	566	39	16.63	+	12451	1.86E-03
	intracellular protein-containing complex (GO:0140535)	695	3	20.42	-	.15	3.13E-03
	intracellular anatomical structure (GO:0005622)	20601	661	605.38	+	44440	3.41E-03
	endomembrane system (GO:0012505)	2296	106	67.47	+	20821	4.42E-03
	PSII associated light-harvesting complex II (GO:0009517)	7	5	.21	+	24.31	8.42E-03
	thylakoid light-harvesting complex (GO:0009503)	7	5	.21	+	24.31	8.42E-03
	light-harvesting complex (GO:0030076)	7	5	.21	+	24.31	8.42E-03
	plant-type cell wall (GO:0009505)	234	21	32295	+	44319	1.05E-02
	nuclear lumen (GO:0031981)	890	7	26.15	-	.27	1.51E-02
	trans-Golgi network (GO:0005802)	304	24	34182	+	25235	1.90E-02
	cellular_component (GO:0005575)	24451	754	718.52	+	44317	2.21E-02
	intrinsic component of membrane (GO:0031224)	755	44	22.19	+	35796	2.34E-02
	Golgi apparatus subcompartment (GO:0098791)	440	30	34304	+	11720	3.85E-02
