# Supplementary material for: NuA4 and H2A.Z control environmental responses and autotrophic growth in Arabidopsis
Source: Nat Commun. 2022 Jan 12;13:277. doi: 10.1038/s41467-021-27882-5 (PMC8755797; doi:10.1038/s41467-021-27882-5)
Supplement: Supplementary file 13 — Supplementary Data 10 [file 41467_2021_27882_MOESM13_ESM.xlsx]

## Sheet: Up_mapped
	glk upregulated genes mapped to GO Ids			Atepl1-2 upregulated genes mapped to GO Ids			Ateaf1-1 upregulated genes mapped to GO Ids
	ID	AGI		ID	AGI		ID	AGI
	ARATH|TAIR=locus=2152395|UniProtKB=Q6NMR9	AT5G45920		ARATH|TAIR=locus=2043844|UniProtKB=O48781	AT2G26660		ARATH|TAIR=locus=2064816|UniProtKB=Q9SHB5	AT2G40740
	ARATH|TAIR=locus=2045610|UniProtKB=Q67ZI9	AT2G42990		ARATH|TAIR=locus=2139777|UniProtKB=P50700	AT4G11650		ARATH|EnsemblGenome=AT1G67500|UniProtKB=Q766Z3	AT1G67500
	ARATH|TAIR=locus=2033600|UniProtKB=Q9CAC1	AT1G70710		ARATH|TAIR=locus=2038663|UniProtKB=Q9ZQH0	AT2G27490		ARATH|TAIR=locus=2139777|UniProtKB=P50700	AT4G11650
	ARATH|TAIR=locus=2034250|UniProtKB=Q9C968	AT1G80370		ARATH|TAIR=locus=2172334|UniProtKB=Q9FK44	AT5G18270		ARATH|TAIR=locus=2130035|UniProtKB=O23320	AT4G14640
	ARATH|TAIR=locus=2044376|UniProtKB=Q8L500	AT2G46790		ARATH|EnsemblGenome=AT2G30750|UniProtKB=O49340	AT2G30750		ARATH|TAIR=locus=2059657|UniProtKB=F4IMH3	AT2G17250
	ARATH|TAIR=locus=2101298|UniProtKB=P24101	AT3G49110		ARATH|EnsemblGenome=AT2G30770|UniProtKB=O49342	AT2G30770		ARATH|TAIR=locus=2172334|UniProtKB=Q9FK44	AT5G18270
	ARATH|TAIR=locus=2137614|UniProtKB=Q9T068	AT4G37810		ARATH|TAIR=locus=2116292|UniProtKB=Q9SZ20	AT4G26800		ARATH|TAIR=locus=505006128|UniProtKB=O04130	AT1G17745
	ARATH|TAIR=locus=2012602|UniProtKB=Q9M9S0	AT1G14440		ARATH|TAIR=locus=2015721|UniProtKB=Q9FYJ2	AT1G31010		ARATH|TAIR=locus=2137144|UniProtKB=Q9XEC7	AT4G04500
	ARATH|EnsemblGenome=AT5G53120|UniProtKB=Q94BN2	AT5G53120		ARATH|TAIR=locus=2075959|UniProtKB=F4J4C8	AT3G45040		ARATH|EnsemblGenome=AT2G30770|UniProtKB=O49342	AT2G30770
	ARATH|TAIR=locus=2034183|UniProtKB=Q9SXY0	AT1G65470		ARATH|TAIR=locus=2165680|UniProtKB=Q9FHZ2	AT5G41910		ARATH|EnsemblGenome=AT2G30750|UniProtKB=O49340	AT2G30750
	ARATH|TAIR=locus=2049485|UniProtKB=Q9SJM3	AT2G36350		ARATH|TAIR=locus=2034250|UniProtKB=Q9C968	AT1G80370		ARATH|TAIR=locus=2116292|UniProtKB=Q9SZ20	AT4G26800
	ARATH|TAIR=locus=2066138|UniProtKB=O81077	AT2G29090		ARATH|TAIR=locus=2142768|UniProtKB=Q9FF10	AT5G07830		ARATH|TAIR=locus=2015721|UniProtKB=Q9FYJ2	AT1G31010
	ARATH|TAIR=locus=2080645|UniProtKB=Q9M1J8	AT3G57000		ARATH|TAIR=locus=2050439|UniProtKB=Q9ZUP2	AT2G19490		ARATH|TAIR=locus=2075959|UniProtKB=F4J4C8	AT3G45040
	ARATH|TAIR=locus=2099624|UniProtKB=Q8GXW1	AT3G03450		ARATH|TAIR=locus=2019245|UniProtKB=Q9S7H8	AT1G74710		ARATH|TAIR=locus=2075581|UniProtKB=Q9SD67	AT3G47060
	ARATH|TAIR=locus=2144296|UniProtKB=Q9LYD3	AT5G11590		ARATH|TAIR=locus=2026326|UniProtKB=Q949X9	AT1G71040		ARATH|TAIR=locus=2128916|UniProtKB=F4JPK8	AT4G30250
	ARATH|TAIR=locus=2014114|UniProtKB=B3H5A8	AT1G18330		ARATH|Gene_OrderedLocusName=AtMg00570|UniProtKB=P93312	ATMG00570		ARATH|TAIR=locus=2034250|UniProtKB=Q9C968	AT1G80370
	ARATH|TAIR=locus=2139509|UniProtKB=O65680	AT4G34550		ARATH|TAIR=locus=2097578|UniProtKB=Q8W4D4	AT3G59660		ARATH|TAIR=locus=2014676|UniProtKB=Q9LQF2	AT1G35580
	ARATH|TAIR=locus=2016139|UniProtKB=Q8W4I4	AT1G70300		ARATH|TAIR=locus=2082712|UniProtKB=Q8VX13	AT3G54960		ARATH|TAIR=locus=2185031|UniProtKB=Q9FY46	AT5G13550
	ARATH|TAIR=locus=2056138|UniProtKB=O80950	AT2G39310		ARATH|TAIR=locus=2078007|UniProtKB=Q147F9	AT3G50940		ARATH|TAIR=locus=2142768|UniProtKB=Q9FF10	AT5G07830
	ARATH|TAIR=locus=2055807|UniProtKB=Q9ZUK9	AT2G15020		ARATH|TAIR=locus=2034964|UniProtKB=Q8VWV6	AT1G18860		ARATH|TAIR=locus=2155056|UniProtKB=Q9FH57	AT5G66320
	ARATH|TAIR=locus=2202862|UniProtKB=Q9S7P3	AT1G59540		ARATH|TAIR=locus=2200003|UniProtKB=Q9SGD1	AT1G08290		ARATH|TAIR=locus=2141907|UniProtKB=O49725	AT4G18210
	ARATH|TAIR=locus=2019868|UniProtKB=Q8RXZ4	AT1G79630		ARATH|TAIR=locus=2027799|UniProtKB=Q9C9U3	AT1G73680		ARATH|TAIR=locus=2050439|UniProtKB=Q9ZUP2	AT2G19490
	ARATH|TAIR=locus=2026565|UniProtKB=P59259	AT5G59970		ARATH|TAIR=locus=2114618|UniProtKB=Q9SCK1	AT3G49580		ARATH|TAIR=locus=2019245|UniProtKB=Q9S7H8	AT1G74710
	ARATH|TAIR=locus=2133447|UniProtKB=Q9M115	AT4G01730		ARATH|TAIR=locus=2043605|UniProtKB=O64637	AT2G45570		ARATH|TAIR=locus=2026326|UniProtKB=Q949X9	AT1G71040
	ARATH|TAIR=locus=2023817|UniProtKB=Q949Z1	AT1G48100		ARATH|TAIR=locus=2119622|UniProtKB=O65426	AT4G21610		ARATH|TAIR=locus=2101482|UniProtKB=Q9FNX5	AT3G60190
	ARATH|TAIR=locus=2171681|UniProtKB=Q9LT10	AT5G23530		ARATH|TAIR=locus=2101298|UniProtKB=P24101	AT3G49110		ARATH|TAIR=locus=2124024|UniProtKB=A2RVK7	AT4G27490
	ARATH|TAIR=locus=2084558|UniProtKB=Q39009	AT3G22880		ARATH|TAIR=locus=2132447|UniProtKB=Q9SUF1	AT4G08290		ARATH|TAIR=locus=2170204|UniProtKB=Q42578	AT5G06720
	ARATH|TAIR=locus=2024745|UniProtKB=Q9SRW9	AT1G02730		ARATH|TAIR=locus=2137020|UniProtKB=Q66WT5	AT4G11910		ARATH|Gene_OrderedLocusName=AtMg00570|UniProtKB=P93312	ATMG00570
	ARATH|TAIR=locus=2053893|UniProtKB=Q42344	AT2G17560		ARATH|TAIR=locus=2091156|UniProtKB=Q9LJN0	AT3G19660		ARATH|TAIR=locus=2183409|UniProtKB=Q9LY15	AT5G07460
	ARATH|TAIR=locus=2088065|UniProtKB=Q8L7Y8	AT3G23670		ARATH|TAIR=locus=2194889|UniProtKB=Q6ICW9	AT1G44890		ARATH|TAIR=locus=2035994|UniProtKB=Q8H1B3	AT1G09080
	ARATH|TAIR=locus=505006539|UniProtKB=Q6NQ99	AT4G31805		ARATH|TAIR=locus=2144416|UniProtKB=Q9LS09	AT5G38110		ARATH|TAIR=locus=2076934|UniProtKB=Q0H8D7	AT3G02680
	ARATH|TAIR=locus=2040179|UniProtKB=P52032	AT2G25080		ARATH|TAIR=locus=2044209|UniProtKB=Q9ZPR1	AT2G03670		ARATH|TAIR=locus=2097578|UniProtKB=Q8W4D4	AT3G59660
	ARATH|TAIR=locus=2141642|UniProtKB=O49711	AT4G21880		ARATH|TAIR=locus=2050837|UniProtKB=F4IW47	AT2G45290		ARATH|TAIR=locus=2082712|UniProtKB=Q8VX13	AT3G54960
	ARATH|TAIR=locus=2145969|UniProtKB=Q8LB81	AT5G33370		ARATH|TAIR=locus=2058465|UniProtKB=O22197	AT2G40830		ARATH|TAIR=locus=2078007|UniProtKB=Q147F9	AT3G50940
	ARATH|TAIR=locus=2026659|UniProtKB=Q9CAD6	AT1G63710		ARATH|TAIR=locus=2825389|UniProtKB=Q9C9H6	AT1G71390		ARATH|TAIR=locus=2034964|UniProtKB=Q8VWV6	AT1G18860
	ARATH|TAIR=locus=2168459|UniProtKB=Q9LLR6	AT5G59310		ARATH|TAIR=locus=2032050|UniProtKB=Q8VYI5	AT1G78410		ARATH|TAIR=locus=2027799|UniProtKB=Q9C9U3	AT1G73680
	ARATH|TAIR=locus=2093586|UniProtKB=Q9LRN8	AT3G17465		ARATH|TAIR=locus=2137614|UniProtKB=Q9T068	AT4G37810		ARATH|TAIR=locus=2043605|UniProtKB=O64637	AT2G45570
	ARATH|Gene_OrderedLocusName=At1g73750|UniProtKB=A0A1P8AWG3	AT1G73750		ARATH|TAIR=locus=2012602|UniProtKB=Q9M9S0	AT1G14440		ARATH|TAIR=locus=2114618|UniProtKB=Q9SCK1	AT3G49580
	ARATH|TAIR=locus=2040834|UniProtKB=O64702	AT2G34450		ARATH|TAIR=locus=2178555|UniProtKB=Q9FIP9	AT5G46760		ARATH|TAIR=locus=2119622|UniProtKB=O65426	AT4G21610
	ARATH|TAIR=locus=2119151|UniProtKB=Q9SZA4	AT4G33270		ARATH|EnsemblGenome=AT5G53120|UniProtKB=Q94BN2	AT5G53120		ARATH|TAIR=locus=2025152|UniProtKB=Q8RXN5	AT1G75200
	ARATH|TAIR=locus=2127113|UniProtKB=O65271	AT4G00620		ARATH|Gene_OrderedLocusName=At1g10417|UniProtKB=A0A1P8ASY5	AT1G10417		ARATH|TAIR=locus=2132447|UniProtKB=Q9SUF1	AT4G08290
	ARATH|TAIR=locus=2016319|UniProtKB=Q9SSD1	AT1G80080		ARATH|TAIR=locus=2200056|UniProtKB=Q500Z4	AT1G11450		ARATH|TAIR=locus=2137020|UniProtKB=Q66WT5	AT4G11910
	ARATH|TAIR=locus=2087482|UniProtKB=Q9LJG6	AT3G14190		ARATH|TAIR=locus=2091060|UniProtKB=Q9LUL9	AT3G14280		ARATH|TAIR=locus=2194889|UniProtKB=Q6ICW9	AT1G44890
	ARATH|TAIR=locus=2005494|UniProtKB=P48731	AT4G32980		ARATH|TAIR=locus=2085517|UniProtKB=Q9SRK7	AT3G10960		ARATH|TAIR=locus=2044209|UniProtKB=Q9ZPR1	AT2G03670
	ARATH|TAIR=locus=505006168|UniProtKB=Q8LC53	AT1G34245		ARATH|TAIR=locus=2199978|UniProtKB=F4HW02	AT1G08230		ARATH|TAIR=locus=2144416|UniProtKB=Q9LS09	AT5G38110
	ARATH|TAIR=locus=2143004|UniProtKB=Q29PZ1	AT5G11930		ARATH|TAIR=locus=2128514|UniProtKB=Q9SUP6	AT4G23810		ARATH|TAIR=locus=2050837|UniProtKB=F4IW47	AT2G45290
	ARATH|TAIR=locus=2182870|UniProtKB=Q9LYN8	AT5G07280		ARATH|TAIR=locus=505006220|UniProtKB=Q9FX28	AT1G73325		ARATH|TAIR=locus=2825389|UniProtKB=Q9C9H6	AT1G71390
	ARATH|TAIR=locus=2086528|UniProtKB=Q9LK31	AT3G27220		ARATH|TAIR=locus=2009527|UniProtKB=Q9SK92	AT1G22500		ARATH|TAIR=locus=2032050|UniProtKB=Q8VYI5	AT1G78410
	ARATH|TAIR=locus=2160722|UniProtKB=Q39067	AT5G06150		ARATH|TAIR=locus=2199486|UniProtKB=Q9S9K7	AT1G54690		ARATH|TAIR=locus=504956186|UniProtKB=Q8W3K0	AT1G58602
	ARATH|TAIR=locus=2006862|UniProtKB=Q43386	AT1G14900		ARATH|TAIR=locus=2091107|UniProtKB=Q9S7M9	AT3G07680		ARATH|EnsemblGenome=AT5G53120|UniProtKB=Q94BN2	AT5G53120
	ARATH|TAIR=locus=2155508|UniProtKB=Q93Y06	AT5G67200		ARATH|TAIR=locus=2066138|UniProtKB=O81077	AT2G29090		ARATH|TAIR=locus=2178555|UniProtKB=Q9FIP9	AT5G46760
	ARATH|TAIR=locus=2136083|UniProtKB=Q84J78	AT4G11060		ARATH|TAIR=locus=2181052|UniProtKB=Q9LZV6	AT5G01900		ARATH|TAIR=locus=2082832|UniProtKB=Q9M316	AT3G61520
	ARATH|TAIR=locus=2065505|UniProtKB=F4IIS5	AT2G28620		ARATH|TAIR=locus=2063814|UniProtKB=Q9ZQ89	AT2G03530		ARATH|TAIR=locus=2091060|UniProtKB=Q9LUL9	AT3G14280
	ARATH|TAIR=locus=2142778|UniProtKB=Q9SD84	AT5G08000		ARATH|TAIR=locus=2080645|UniProtKB=Q9M1J8	AT3G57000		ARATH|TAIR=locus=2085517|UniProtKB=Q9SRK7	AT3G10960
	ARATH|Gene_OrderedLocusName=At3g48830|UniProtKB=F4JF58	AT3G48830		ARATH|TAIR=locus=2005524|UniProtKB=P92960	AT4G32650		ARATH|TAIR=locus=2128514|UniProtKB=Q9SUP6	AT4G23810
	ARATH|TAIR=locus=2040164|UniProtKB=Q9SK27	AT2G25060		ARATH|TAIR=locus=2161088|UniProtKB=Q9FM94	AT5G56370		ARATH|TAIR=locus=2009527|UniProtKB=Q9SK92	AT1G22500
	ARATH|TAIR=locus=2153067|UniProtKB=F4KDA5	AT5G51540		ARATH|TAIR=locus=2158730|UniProtKB=Q9FKU9	AT5G44390		ARATH|TAIR=locus=2066138|UniProtKB=O81077	AT2G29090
	ARATH|TAIR=locus=2128504|UniProtKB=Q9SUP7	AT4G23800		ARATH|TAIR=locus=2045263|UniProtKB=Q7XJU1	AT2G31730		ARATH|TAIR=locus=2063814|UniProtKB=Q9ZQ89	AT2G03530
	ARATH|TAIR=locus=2077992|UniProtKB=Q8LPQ3	AT3G50840		ARATH|TAIR=locus=2093079|UniProtKB=Q9LSY9	AT3G21750		ARATH|TAIR=locus=2161183|UniProtKB=Q9LVM1	AT5G58270
	ARATH|TAIR=locus=2028972|UniProtKB=A2RVN3	AT1G66540		ARATH|TAIR=locus=2169354|UniProtKB=Q9C5T3	AT5G07100		ARATH|TAIR=locus=2161088|UniProtKB=Q9FM94	AT5G56370
	ARATH|TAIR=locus=2182855|UniProtKB=Q6XAT2	AT5G07180		ARATH|TAIR=locus=2027463|UniProtKB=O49782	AT1G18570		ARATH|TAIR=locus=2005524|UniProtKB=P92960	AT4G32650
	ARATH|TAIR=locus=2103005|UniProtKB=Q9M8Y5	AT3G04290		ARATH|TAIR=locus=2135625|UniProtKB=Q9SU34	AT4G12490		ARATH|TAIR=locus=505006494|UniProtKB=F4JRJ6	AT4G18465
	ARATH|Gene_OrderedLocusName=At5g10946|UniProtKB=A0A1P8BE35	AT5G10946		ARATH|TAIR=locus=2066321|UniProtKB=O48707	AT2G26400		ARATH|TAIR=locus=2150931|UniProtKB=Q8H1D9	AT5G15170
	ARATH|TAIR=locus=2083524|UniProtKB=Q9SR37	AT3G09260		ARATH|TAIR=locus=2044757|UniProtKB=O64763	AT2G35000		ARATH|TAIR=locus=2158730|UniProtKB=Q9FKU9	AT5G44390
	ARATH|TAIR=locus=2020688|UniProtKB=F4I5D5	AT1G70260		ARATH|TAIR=locus=2101318|UniProtKB=Q9SMU8	AT3G49120		ARATH|TAIR=locus=2122388|UniProtKB=Q9ZRV4	AT4G09140
	ARATH|TAIR=locus=2206905|UniProtKB=Q39091	AT1G73330		ARATH|TAIR=locus=2057517|UniProtKB=Q9SKN5	AT2G28350		ARATH|TAIR=locus=2093079|UniProtKB=Q9LSY9	AT3G21750
	ARATH|TAIR=locus=2032080|UniProtKB=Q8LEA2	AT1G78440		ARATH|TAIR=locus=2016139|UniProtKB=Q8W4I4	AT1G70300		ARATH|TAIR=locus=2027463|UniProtKB=O49782	AT1G18570
	ARATH|TAIR=locus=2165366|UniProtKB=Q9FLI4	AT5G51750		ARATH|TAIR=locus=2056138|UniProtKB=O80950	AT2G39310		ARATH|TAIR=locus=2135625|UniProtKB=Q9SU34	AT4G12490
	ARATH|TAIR=locus=2033273|UniProtKB=P35631	AT1G69120		ARATH|TAIR=locus=2172224|UniProtKB=Q94F08	AT5G62630		ARATH|TAIR=locus=2066321|UniProtKB=O48707	AT2G26400
	ARATH|TAIR=locus=2082480|UniProtKB=Q1PES7	AT3G06220		ARATH|TAIR=locus=2089184|UniProtKB=Q8L8Q3	AT3G27650		ARATH|TAIR=locus=2101318|UniProtKB=Q9SMU8	AT3G49120
	ARATH|TAIR=locus=2144216|UniProtKB=Q94FL9	AT5G11510		ARATH|TAIR=locus=2103311|UniProtKB=Q9M202	AT3G60580		ARATH|TAIR=locus=2057517|UniProtKB=Q9SKN5	AT2G28350
	ARATH|TAIR=locus=2124331|UniProtKB=P42753	AT4G34160		ARATH|EnsemblGenome=AT4G21903|UniProtKB=F4JKB9	AT4G21903		ARATH|TAIR=locus=2016139|UniProtKB=Q8W4I4	AT1G70300
	ARATH|TAIR=locus=2118339|UniProtKB=Q8VYE5	AT4G29360		ARATH|TAIR=locus=2039871|UniProtKB=Q9SHV7	AT2G10440		ARATH|TAIR=locus=2056138|UniProtKB=O80950	AT2G39310
	ARATH|TAIR=locus=2827068|UniProtKB=F4HVY0	AT1G02205		ARATH|TAIR=locus=2096229|UniProtKB=Q9MA96	AT3G05230		ARATH|TAIR=locus=2172224|UniProtKB=Q94F08	AT5G62630
	ARATH|TAIR=locus=2040292|UniProtKB=Q9ZVC2	AT2G41370		ARATH|TAIR=locus=505006369|UniProtKB=Q56YU0	AT3G24503		ARATH|TAIR=locus=2089184|UniProtKB=Q8L8Q3	AT3G27650
	ARATH|TAIR=locus=2027089|UniProtKB=Q38874	AT1G62360		ARATH|TAIR=locus=2007534|UniProtKB=Q93Y00	AT1G03040		ARATH|TAIR=locus=2055807|UniProtKB=Q9ZUK9	AT2G15020
	ARATH|TAIR=locus=2062205|UniProtKB=Q9ZPV5	AT2G18220		ARATH|TAIR=locus=2028080|UniProtKB=Q9LR33	AT1G23290		ARATH|TAIR=locus=2103311|UniProtKB=Q9M202	AT3G60580
	ARATH|TAIR=locus=4010713414|UniProtKB=A8MS78	AT1G05835		ARATH|TAIR=locus=2086425|UniProtKB=Q9LK89	AT3G27880		ARATH|TAIR=locus=2153122|UniProtKB=Q9FGR0	AT5G51660
	ARATH|TAIR=locus=2101655|UniProtKB=Q9FVE6	AT3G44750		ARATH|TAIR=locus=2176436|UniProtKB=Q9LSW9	AT5G43420		ARATH|EnsemblGenome=AT4G21903|UniProtKB=F4JKB9	AT4G21903
	ARATH|TAIR=locus=2153152|UniProtKB=Q9FHM4	AT5G51600		ARATH|TAIR=locus=2026565|UniProtKB=P59259	AT1G07660		ARATH|Gene_OrderedLocusName=At3g07530|UniProtKB=A0A1I9LM22	AT3G07530
	ARATH|TAIR=locus=2197036|UniProtKB=Q8LG32	AT1G53870		ARATH|TAIR=locus=2196189|UniProtKB=P34893	AT1G14980		ARATH|TAIR=locus=2098033|UniProtKB=Q9M1P7	AT3G62270
	ARATH|TAIR=locus=2179008|UniProtKB=Q84VQ0	AT5G21150		ARATH|TAIR=locus=2083850|UniProtKB=Q8GYE0	AT3G52190		ARATH|TAIR=locus=505006369|UniProtKB=Q56YU0	AT3G24503
	ARATH|TAIR=locus=2040671|UniProtKB=O80931	AT2G37630		ARATH|TAIR=locus=2166557|UniProtKB=O81641	AT5G54140		ARATH|TAIR=locus=2037345|UniProtKB=C0SUW7	AT1G20910
	ARATH|TAIR=locus=2200256|UniProtKB=Q9C9W4	AT1G67990		ARATH|TAIR=locus=2133447|UniProtKB=Q9M115	AT4G01730		ARATH|TAIR=locus=2176436|UniProtKB=Q9LSW9	AT5G43420
	ARATH|TAIR=locus=2099585|UniProtKB=Q9C5L3	AT3G47420		ARATH|TAIR=locus=2085430|UniProtKB=Q9M2J6	AT3G58200		ARATH|TAIR=locus=2036515|UniProtKB=Q9ASZ9	AT1G60730
	ARATH|TAIR=locus=2062860|UniProtKB=O22893	AT2G47180		ARATH|EnsemblGenome=AT5G48820|UniProtKB=Q9FKB5	AT5G48820		ARATH|TAIR=locus=2083850|UniProtKB=Q8GYE0	AT3G52190
	ARATH|TAIR=locus=2060263|UniProtKB=Q8RX83	AT2G32530		ARATH|TAIR=locus=2131606|UniProtKB=Q38912	AT4G35020		ARATH|TAIR=locus=2028040|UniProtKB=F4I4P3	AT1G23230
	ARATH|TAIR=locus=2088329|UniProtKB=O04316	AT3G16410		ARATH|TAIR=locus=2076626|UniProtKB=F4J3G5	AT3G57680		ARATH|TAIR=locus=2085430|UniProtKB=Q9M2J6	AT3G58200
	ARATH|TAIR=locus=2158217|UniProtKB=Q9FN13	AT5G67390		ARATH|TAIR=locus=2171681|UniProtKB=Q9LT10	AT5G23530		ARATH|EnsemblGenome=AT1G11303|UniProtKB=Q9SXB5	AT1G11303
	ARATH|TAIR=locus=2137824|UniProtKB=O81416	AT4G02290		ARATH|TAIR=locus=2089663|UniProtKB=Q9LJQ5	AT3G18260		ARATH|TAIR=locus=2131606|UniProtKB=Q38912	AT4G35020
	ARATH|TAIR=locus=3437527|UniProtKB=Q9SV13	AT3G51895		ARATH|TAIR=locus=2200171|UniProtKB=Q9S7U5	AT1G67970		ARATH|TAIR=locus=2171681|UniProtKB=Q9LT10	AT5G23530
	ARATH|TAIR=locus=2065195|UniProtKB=O22898	AT2G47240		ARATH|TAIR=locus=2017689|UniProtKB=Q67YM6	AT1G22900		ARATH|TAIR=locus=2181818|UniProtKB=P22954	AT5G02490
	ARATH|EnsemblGenome=AT3G08770|UniProtKB=Q9LDB4	AT3G08770		ARATH|TAIR=locus=2100118|UniProtKB=Q9SR73	AT3G10090		ARATH|TAIR=locus=2045457|UniProtKB=Q9SKY8	AT2G32120
	ARATH|EnsemblGenome=AT5G15800|UniProtKB=P29382	AT5G15800		ARATH|TAIR=locus=2181818|UniProtKB=P22954	AT5G02490		ARATH|TAIR=locus=2076904|UniProtKB=Q96300	AT3G02520
	ARATH|TAIR=locus=2097218|UniProtKB=Q9M2V5	AT3G55110		ARATH|TAIR=locus=2098282|UniProtKB=Q9SCU1	AT3G51670		ARATH|TAIR=locus=2014104|UniProtKB=Q84M92	AT1G18450
	ARATH|EnsemblGenome=AT4G21060|UniProtKB=A7XDQ9	AT4G21060		ARATH|TAIR=locus=2076904|UniProtKB=Q96300	AT3G02520		ARATH|TAIR=locus=2098282|UniProtKB=Q9SCU1	AT3G51670
	ARATH|TAIR=locus=2119028|UniProtKB=Q8GUK4	AT4G21650		ARATH|EnsemblGenome=AT1G05000|UniProtKB=Q9ZVN4	AT1G05000		ARATH|EnsemblGenome=AT1G05000|UniProtKB=Q9ZVN4	AT1G05000
	ARATH|EnsemblGenome=AT4G28680|UniProtKB=Q9M0G4	AT4G28680		ARATH|TAIR=locus=2010212|UniProtKB=Q9XIA7	AT1G49410		ARATH|TAIR=locus=2043007|UniProtKB=Q9ZW28	AT2G29470
	ARATH|TAIR=locus=2125692|UniProtKB=O65530	AT4G32710		ARATH|TAIR=locus=2084558|UniProtKB=Q39009	AT3G22880		ARATH|TAIR=locus=2122194|UniProtKB=Q42600	AT4G36220
	ARATH|TAIR=locus=2032323|UniProtKB=F4I8H8	AT1G71340		ARATH|TAIR=locus=2025447|UniProtKB=Q9LPD2	AT1G01880		ARATH|TAIR=locus=2018491|UniProtKB=Q9SHY2	AT1G65730
	ARATH|TAIR=locus=2063464|UniProtKB=O82179	AT2G35120		ARATH|TAIR=locus=2043007|UniProtKB=Q9ZW28	AT2G29470		ARATH|TAIR=locus=2064940|UniProtKB=Q9ZUZ6	AT2G39120
	ARATH|TAIR=locus=2102460|UniProtKB=Q9M1S9	AT3G54710		ARATH|TAIR=locus=2122194|UniProtKB=Q42600	AT4G36220		ARATH|TAIR=locus=2121711|UniProtKB=Q6NQ87	AT4G23300
	ARATH|TAIR=locus=2126276|UniProtKB=Q8GWT4	AT4G31120		ARATH|TAIR=locus=2018491|UniProtKB=Q9SHY2	AT1G65730		ARATH|TAIR=locus=2178302|UniProtKB=Q8GXN9	AT5G23080
	ARATH|TAIR=locus=2061072|UniProtKB=Q9ZQ19	AT2G24490		ARATH|TAIR=locus=2152084|UniProtKB=Q9FEB4	AT5G65870		ARATH|TAIR=locus=2164915|UniProtKB=Q9FIX2	AT5G39720
	ARATH|TAIR=locus=2034995|UniProtKB=Q8LC68	AT1G18800		ARATH|TAIR=locus=2064940|UniProtKB=Q9ZUZ6	AT2G39120		ARATH|TAIR=locus=2118964|UniProtKB=O81767	AT4G33990
	ARATH|TAIR=locus=2077447|UniProtKB=Q84WS8	AT3G07860		ARATH|TAIR=locus=2121711|UniProtKB=Q6NQ87	AT4G23300		ARATH|TAIR=locus=2130020|UniProtKB=Q9LEA7	AT4G14630
	ARATH|TAIR=locus=2020302|UniProtKB=Q9SHH8	AT1G17190		ARATH|TAIR=locus=2120693|UniProtKB=F4JL28	AT4G22140		ARATH|TAIR=locus=2030551|UniProtKB=Q39234	AT1G22070
	ARATH|TAIR=locus=2114810|UniProtKB=Q56XP4	AT3G05030		ARATH|TAIR=locus=2164915|UniProtKB=Q9FIX2	AT5G39720		ARATH|TAIR=locus=2180952|UniProtKB=Q9LF27	AT5G15550
	ARATH|TAIR=locus=2157172|UniProtKB=Q9FGQ7	AT5G67260		ARATH|TAIR=locus=2130020|UniProtKB=Q9LEA7	AT4G14630		ARATH|TAIR=locus=2128484|UniProtKB=Q9SUQ7	AT4G23700
	ARATH|TAIR=locus=2088664|UniProtKB=Q08891	AT3G11980		ARATH|TAIR=locus=2195175|UniProtKB=Q9C6H3	AT1G66620		ARATH|TAIR=locus=2036906|UniProtKB=Q9XI01	AT1G21750
	ARATH|TAIR=locus=2183229|UniProtKB=Q7Y228	AT5G19740		ARATH|TAIR=locus=2030551|UniProtKB=Q39234	AT1G22070		ARATH|TAIR=locus=2126921|UniProtKB=Q84WW5	AT4G00170
	ARATH|TAIR=locus=2043989|UniProtKB=O22824	AT2G43800		ARATH|TAIR=locus=2180952|UniProtKB=Q9LF27	AT5G15550		ARATH|TAIR=locus=2127423|UniProtKB=F4JIP6	AT4G21220
	ARATH|TAIR=locus=2076201|UniProtKB=P30182	AT3G23890		ARATH|Gene_OrderedLocusName=At1g76170|UniProtKB=A0A1P8ASI0	AT1G76170		ARATH|TAIR=locus=2140538|UniProtKB=Q9T0F1	AT4G09920
	ARATH|TAIR=locus=2026629|UniProtKB=Q9CAD0	AT1G63650		ARATH|TAIR=locus=2128484|UniProtKB=Q9SUQ7	AT4G23700		ARATH|TAIR=locus=2051058|UniProtKB=O22799	AT2G33490
	ARATH|TAIR=locus=2152435|UniProtKB=Q9FJ40	AT5G45960		ARATH|TAIR=locus=2036906|UniProtKB=Q9XI01	AT1G21750		ARATH|TAIR=locus=2075276|UniProtKB=Q9LX85	AT3G46080
	ARATH|TAIR=locus=2140250|UniProtKB=Q66GM9	AT4G02850		ARATH|TAIR=locus=2126921|UniProtKB=Q84WW5	AT4G00170		ARATH|TAIR=locus=505006460|UniProtKB=Q8GWQ2	AT4G14465
	ARATH|TAIR=locus=2096164|UniProtKB=P35632	AT3G54340		ARATH|TAIR=locus=2051058|UniProtKB=O22799	AT2G33490		ARATH|EnsemblGenome=AT4G20110|UniProtKB=Q8L7E3	AT4G20110
	ARATH|Gene_OrderedLocusName=At1g48660|UniProtKB=A0A1P8AV88	AT1G48660		ARATH|EnsemblGenome=AT1G10230|UniProtKB=Q9SY65	AT1G10230		ARATH|TAIR=locus=2016249|UniProtKB=Q8GW57	AT1G80150
	ARATH|TAIR=locus=2139330|UniProtKB=F4JI46	AT4G03100		ARATH|TAIR=locus=2075276|UniProtKB=Q9LX85	AT3G46080		ARATH|TAIR=locus=2024603|UniProtKB=O48538	AT1G64060
	ARATH|TAIR=locus=2196563|UniProtKB=Q38819	AT1G15570		ARATH|Gene=AT4G32290|UniProtKB=O49362	AT4G32290		ARATH|TAIR=locus=2178968|UniProtKB=Q9FPJ5	AT5G21090
	ARATH|TAIR=locus=2157533|UniProtKB=P46875	AT5G54670		ARATH|TAIR=locus=2197500|UniProtKB=Q9SHE9	AT1G31320		ARATH|TAIR=locus=2147825|UniProtKB=Q4F883	AT5G14930
	ARATH|TAIR=locus=2122829|UniProtKB=Q9SV84	AT4G10380		ARATH|TAIR=locus=505006460|UniProtKB=Q8GWQ2	AT4G14465		ARATH|TAIR=locus=2170578|UniProtKB=O80396	AT5G40440
	ARATH|TAIR=locus=2061843|UniProtKB=Q8VZR7	AT2G40460		ARATH|TAIR=locus=2157230|UniProtKB=P92996	AT5G39190		ARATH|TAIR=locus=2117174|UniProtKB=Q8GX72	AT4G18980
	ARATH|TAIR=locus=2115984|UniProtKB=Q9M0V4	AT4G05410		ARATH|EnsemblGenome=AT4G20110|UniProtKB=Q8L7E3	AT4G20110		ARATH|TAIR=locus=2066107|UniProtKB=Q8LGN0	AT2G29120
	ARATH|TAIR=locus=2061833|UniProtKB=Q501D5	AT2G40550		ARATH|TAIR=locus=2016249|UniProtKB=Q8GW57	AT1G80150		ARATH|TAIR=locus=2139544|UniProtKB=Q05763	AT4G34570
	ARATH|TAIR=locus=2159542|UniProtKB=Q96330	AT5G08640		ARATH|TAIR=locus=2024603|UniProtKB=O48538	AT1G64060		ARATH|TAIR=locus=2078332|UniProtKB=Q9M3E5	AT3G45330
	ARATH|TAIR=locus=2056670|UniProtKB=O80622	AT2G03090		ARATH|TAIR=locus=505006136|UniProtKB=P93047	AT1G20696		ARATH|TAIR=locus=2031938|UniProtKB=Q9AUE0	AT1G05570
	ARATH|TAIR=locus=2184702|UniProtKB=Q84JL2	AT5G09300		ARATH|TAIR=locus=2178968|UniProtKB=Q9FPJ5	AT5G21090		ARATH|TAIR=locus=505006539|UniProtKB=Q6NQ99	AT4G31805
	ARATH|TAIR=locus=2040282|UniProtKB=O80365	AT2G41310		ARATH|TAIR=locus=2147825|UniProtKB=Q4F883	AT5G14930		ARATH|TAIR=locus=2019272|UniProtKB=F4I366	AT1G29940
	ARATH|TAIR=locus=2094736|UniProtKB=Q9LU33	AT3G21260		ARATH|TAIR=locus=2162177|UniProtKB=Q9FM74	AT5G55640		ARATH|TAIR=locus=2079681|UniProtKB=Q8LGN1	AT3G07520
	ARATH|TAIR=locus=2101998|UniProtKB=Q9SCP2	AT3G53190		ARATH|TAIR=locus=2053893|UniProtKB=Q42344	AT2G17560		ARATH|TAIR=locus=2133239|UniProtKB=O81291	AT4G02420
	ARATH|TAIR=locus=2030913|UniProtKB=Q9LMT8	AT1G17920		ARATH|TAIR=locus=2205876|UniProtKB=Q8GUM3	AT1G44100		ARATH|TAIR=locus=2087837|UniProtKB=Q9LUW0	AT3G22400
	ARATH|TAIR=locus=2119290|UniProtKB=Q9SVQ6	AT4G13210		ARATH|TAIR=locus=2029471|UniProtKB=Q6NQB7	AT1G77810		ARATH|TAIR=locus=2139767|UniProtKB=Q2PGG3	AT4G11640
	ARATH|EnsemblGenome=AT2G26840|UniProtKB=Q8GWA2	AT2G26840		ARATH|TAIR=locus=2065440|UniProtKB=Q9ZU95	AT2G01670		ARATH|TAIR=locus=2159961|UniProtKB=Q8L5U0	AT5G42970
	ARATH|TAIR=locus=2162494|UniProtKB=Q9FNI7	AT5G22740		ARATH|TAIR=locus=2117174|UniProtKB=Q8GX72	AT4G18980		ARATH|TAIR=locus=2149795|UniProtKB=Q9M020	AT5G01550
	ARATH|EnsemblGenome=AT3G01140|UniProtKB=Q9LE63	AT3G01140		ARATH|TAIR=locus=2066107|UniProtKB=Q8LGN0	AT2G29120		ARATH|Gene_OrderedLocusName=At2g12205|UniProtKB=A0A1P8AXM6	AT2G12205
	ARATH|TAIR=locus=2095828|UniProtKB=Q9M2Q4	AT3G57940		ARATH|TAIR=locus=2118229|UniProtKB=Q9M0G0	AT4G29210		ARATH|TAIR=locus=2090689|UniProtKB=Q9LT72	AT3G19440
	ARATH|TAIR=locus=2052367|UniProtKB=Q9SJH6	AT2G42800		ARATH|TAIR=locus=2078332|UniProtKB=Q9M3E5	AT3G45330		ARATH|TAIR=locus=2171998|UniProtKB=Q8RWF0	AT5G45620
	ARATH|TAIR=locus=2167948|UniProtKB=C0LGW6	AT5G62230		ARATH|TAIR=locus=2031938|UniProtKB=Q9AUE0	AT1G05570		ARATH|TAIR=locus=2077147|UniProtKB=Q9LZU4	AT3G45860
	ARATH|TAIR=locus=2094553|UniProtKB=Q9XIW0	AT3G23000		ARATH|TAIR=locus=2102629|UniProtKB=Q9LXX8	AT3G56620		ARATH|TAIR=locus=2172219|UniProtKB=Q9LV16	AT5G62620
	ARATH|TAIR=locus=2093561|UniProtKB=Q9LTL0	AT3G26290		ARATH|TAIR=locus=2079681|UniProtKB=Q8LGN1	AT3G07520		ARATH|TAIR=locus=2084410|UniProtKB=P0CJ47	AT2G37620
	ARATH|TAIR=locus=2141055|UniProtKB=O49687	AT4G17880		ARATH|TAIR=locus=2133239|UniProtKB=O81291	AT4G02420		ARATH|EnsemblGenome=AT3G03773|UniProtKB=Q6ID70	AT3G03773
	ARATH|TAIR=locus=2034081|UniProtKB=Q9SAV1	AT1G52030		ARATH|TAIR=locus=2087837|UniProtKB=Q9LUW0	AT3G22400		ARATH|EnsemblGenome=AT4G19220|UniProtKB=O49680	AT4G19220
	ARATH|TAIR=locus=2011030|UniProtKB=Q06327	AT1G55020		ARATH|TAIR=locus=2139767|UniProtKB=Q2PGG3	AT4G11640		ARATH|TAIR=locus=2123663|UniProtKB=P93030	AT4G28270
	ARATH|TAIR=locus=2030611|UniProtKB=Q8VY80	AT1G22160		ARATH|TAIR=locus=2159961|UniProtKB=Q8L5U0	AT5G42970		ARATH|TAIR=locus=2046901|UniProtKB=Q43295	AT2G14750
	ARATH|TAIR=locus=2047515|UniProtKB=O24600	AT2G24120		ARATH|TAIR=locus=2149795|UniProtKB=Q9M020	AT5G01550		ARATH|EnsemblGenome=AT1G29590|UniProtKB=Q9C7P2	AT1G29590
	ARATH|TAIR=locus=2125437|UniProtKB=Q8LDW9	AT4G03210		ARATH|Gene_OrderedLocusName=At2g12205|UniProtKB=A0A1P8AXM6	AT2G12205		ARATH|TAIR=locus=2145969|UniProtKB=Q8LB81	AT5G33370
	ARATH|TAIR=locus=504956107|UniProtKB=Q9SAF8	AT1G13245		ARATH|TAIR=locus=2090689|UniProtKB=Q9LT72	AT3G19440		ARATH|TAIR=locus=505006711|UniProtKB=Q8LC33	AT5G63135
	ARATH|TAIR=locus=2025371|UniProtKB=Q9LMM1	AT1G01600		ARATH|TAIR=locus=2118319|UniProtKB=Q9M0E0	AT4G29430		ARATH|TAIR=locus=2026659|UniProtKB=Q9CAD6	AT1G63710
	ARATH|TAIR=locus=2207300|UniProtKB=Q8RWT0	AT1G78960		ARATH|TAIR=locus=2077147|UniProtKB=Q9LZU4	AT3G45860		ARATH|TAIR=locus=2090572|UniProtKB=Q9LD37	AT3G17700
	ARATH|TAIR=locus=2206435|UniProtKB=Q9SAJ6	AT1G79530		ARATH|TAIR=locus=2064392|UniProtKB=Q94AY3	AT2G30580		ARATH|TAIR=locus=2061758|UniProtKB=Q9ZQC5	AT2G37080
	ARATH|TAIR=locus=2011927|UniProtKB=Q2QAV0	AT1G50240		ARATH|TAIR=locus=2172219|UniProtKB=Q9LV16	AT5G62620		ARATH|TAIR=locus=2166973|UniProtKB=Q9FMW8	AT5G23330
	ARATH|TAIR=locus=2028280|UniProtKB=Q96512	AT1G44970		ARATH|TAIR=locus=2084410|UniProtKB=P0CJ47	AT2G37620		ARATH|TAIR=locus=2139757|UniProtKB=Q9T0D0	AT4G11630
	ARATH|TAIR=locus=2032372|UniProtKB=O22456	AT1G24260		ARATH|TAIR=locus=2049731|UniProtKB=Q58FZ0	AT2G37390		ARATH|TAIR=locus=2152002|UniProtKB=P40228	AT5G47080
	ARATH|TAIR=locus=504954859|UniProtKB=Q8LCB5	AT5G57123		ARATH|EnsemblGenome=AT3G03773|UniProtKB=Q6ID70	AT3G03773		ARATH|EnsemblGenome=AT5G11210|UniProtKB=Q9LFN5	AT5G11210
	ARATH|TAIR=locus=2134583|UniProtKB=O23090	AT4G00870		ARATH|TAIR=locus=2132333|UniProtKB=O04289	AT4G02700		ARATH|TAIR=locus=2055547|UniProtKB=Q8L7F7	AT2G45000
	ARATH|Gene_OrderedLocusName=At5g60150|UniProtKB=A0A1P8BA18	AT5G60150		ARATH|TAIR=locus=2123663|UniProtKB=P93030	AT4G28270		ARATH|TAIR=locus=2020457|UniProtKB=Q9ZWC8	AT1G55610
	ARATH|TAIR=locus=2033939|UniProtKB=Q9C8J8	AT1G51460		ARATH|TAIR=locus=505006439|UniProtKB=Q941C5	AT4G13195		ARATH|TAIR=locus=2137787|UniProtKB=Q9T091	AT4G27690
	ARATH|EnsemblGenome=AT4G38062|UniProtKB=P0CB23	AT4G38062		ARATH|TAIR=locus=2046901|UniProtKB=Q43295	AT2G14750		ARATH|TAIR=locus=2030185|UniProtKB=Q9CAH1	AT1G72540
	ARATH|TAIR=locus=2201016|UniProtKB=Q9LR47	AT1G05470		ARATH|TAIR=locus=2168973|UniProtKB=Q41916	AT5G47550		ARATH|EnsemblGenome=AT5G59650|UniProtKB=C0LGW2	AT5G59650
	ARATH|Gene_OrderedLocusName=At3g12170|UniProtKB=A0A1I9LLP0	AT3G12170		ARATH|TAIR=locus=2160190|UniProtKB=P14671	AT5G54810		ARATH|TAIR=locus=2059642|UniProtKB=Q9SII6	AT2G17220
	ARATH|TAIR=locus=2086538|UniProtKB=Q9LK25	AT3G27280		ARATH|TAIR=locus=2145969|UniProtKB=Q8LB81	AT5G33370		ARATH|TAIR=locus=2050069|UniProtKB=Q9SJT1	AT2G21470
	ARATH|TAIR=locus=2172793|UniProtKB=Q9FFA5	AT5G23750		ARATH|TAIR=locus=2085780|UniProtKB=Q9LJU6	AT3G20510		ARATH|TAIR=locus=2132912|UniProtKB=Q9SUE7	AT4G27910
	ARATH|TAIR=locus=2011691|UniProtKB=Q9C9K1	AT1G76570		ARATH|TAIR=locus=505006711|UniProtKB=Q8LC33	AT5G63135		ARATH|TAIR=locus=2034158|UniProtKB=O04478	AT1G65610
	ARATH|TAIR=locus=2082274|UniProtKB=Q9LH52	AT3G12145		ARATH|TAIR=locus=2026659|UniProtKB=Q9CAD6	AT1G63710		ARATH|TAIR=locus=2010748|UniProtKB=F4I532	AT1G56350
	ARATH|Gene_OrderedLocusName=At1g06720|UniProtKB=A0A1P8AVE9	AT1G06720		ARATH|TAIR=locus=2011907|UniProtKB=Q9SX52	AT1G50370		ARATH|TAIR=locus=2040834|UniProtKB=O64702	AT2G34450
	ARATH|TAIR=locus=2025121|UniProtKB=Q9FRL5	AT1G75240		ARATH|Gene_OrderedLocusName=At3g02030|UniProtKB=A0A1I9LSS3	AT3G02030		ARATH|TAIR=locus=2019337|UniProtKB=Q9ASQ6	AT1G29720
	ARATH|EnsemblGenome=AT2G47160|UniProtKB=Q8VYR7	AT2G47160		ARATH|TAIR=locus=2024725|UniProtKB=Q4V3E2	AT1G02740		ARATH|TAIR=locus=2089955|UniProtKB=Q9LVD9	AT3G21690
	ARATH|TAIR=locus=2092349|UniProtKB=D2WL32	AT3G20440		ARATH|TAIR=locus=2139757|UniProtKB=Q9T0D0	AT4G11630		ARATH|TAIR=locus=2103620|UniProtKB=Q8GWR1	AT3G56900
	ARATH|TAIR=locus=2116219|UniProtKB=Q9SZ05	AT4G34400		ARATH|TAIR=locus=2152002|UniProtKB=P40228	AT5G47080		ARATH|TAIR=locus=2032200|UniProtKB=Q5M750	AT1G28280
	ARATH|TAIR=locus=2180547|UniProtKB=Q9XGZ0	AT5G25880		ARATH|EnsemblGenome=AT5G11210|UniProtKB=Q9LFN5	AT5G11210		ARATH|TAIR=locus=2032667|UniProtKB=Q93Z24	AT1G72990
	ARATH|TAIR=locus=2128828|UniProtKB=P46639	AT4G08150		ARATH|TAIR=locus=2020457|UniProtKB=Q9ZWC8	AT1G55610		ARATH|TAIR=locus=2122058|UniProtKB=Q944A7	AT4G35230
	ARATH|TAIR=locus=2206880|UniProtKB=Q9FX31	AT1G73360		ARATH|TAIR=locus=2200477|UniProtKB=Q94AN4	AT1G16060		ARATH|TAIR=locus=2037593|UniProtKB=Q5XET6	AT1G78910
	ARATH|TAIR=locus=2139594|UniProtKB=Q8L4M6	AT4G34680		ARATH|TAIR=locus=2137787|UniProtKB=Q9T091	AT4G27690		ARATH|TAIR=locus=2127113|UniProtKB=O65271	AT4G00620
	ARATH|TAIR=locus=2044913|UniProtKB=Q9SJQ1	AT2G36570		ARATH|TAIR=locus=2030185|UniProtKB=Q9CAH1	AT1G72540		ARATH|TAIR=locus=2063197|UniProtKB=O80673	AT2G41140
	ARATH|TAIR=locus=2060273|UniProtKB=Q564K3	AT2G32590		ARATH|TAIR=locus=2064206|UniProtKB=Q9ZVH7	AT2G38550		ARATH|TAIR=locus=2144841|UniProtKB=Q8VZJ1	AT5G09790
	ARATH|TAIR=locus=2091211|UniProtKB=Q9LJN8	AT3G19590		ARATH|TAIR=locus=2059642|UniProtKB=Q9SII6	AT2G17220		ARATH|TAIR=locus=2169717|UniProtKB=Q9FFG1	AT5G05540
	ARATH|TAIR=locus=2185093|UniProtKB=Q9LZM6	AT5G02050		ARATH|TAIR=locus=2116967|UniProtKB=Q9M129	AT4G01450		ARATH|TAIR=locus=2087852|UniProtKB=Q9LUW5	AT3G22330
	ARATH|EnsemblGenome=AT2G41000|UniProtKB=Q0WTI8	AT2G41000		ARATH|TAIR=locus=2034158|UniProtKB=O04478	AT1G65610		ARATH|TAIR=locus=2094603|UniProtKB=Q9LS80	AT3G23110
	ARATH|Gene_OrderedLocusName=At2g38995|UniProtKB=F4IU14	AT2G38995		ARATH|TAIR=locus=2823924|UniProtKB=Q8LFJ6	AT1G11475		ARATH|TAIR=locus=2087832|UniProtKB=Q9LUW6	AT3G22310
	ARATH|TAIR=locus=2088369|UniProtKB=O04311	AT3G16450		ARATH|TAIR=locus=2010748|UniProtKB=F4I532	AT1G56350		ARATH|TAIR=locus=2137722|UniProtKB=Q9T080	AT4G27560
	ARATH|TAIR=locus=2161830|UniProtKB=Q6NPP2	AT5G56120		ARATH|TAIR=locus=2181504|UniProtKB=Q9LEY1	AT5G08260		ARATH|TAIR=locus=2078262|UniProtKB=Q944L3	AT3G45260
	ARATH|TAIR=locus=2018349|UniProtKB=P93824	AT1G04350		ARATH|TAIR=locus=2019337|UniProtKB=Q9ASQ6	AT1G29720		ARATH|TAIR=locus=2005494|UniProtKB=P48731	AT4G32980
	ARATH|TAIR=locus=2170277|UniProtKB=Q5HZ36	AT5G56860		ARATH|TAIR=locus=2059682|UniProtKB=Q9SII8	AT2G17200		ARATH|TAIR=locus=2178843|UniProtKB=Q9LUZ4	AT5G58620
	ARATH|EnsemblGenome=AT4G16270|UniProtKB=O23474	AT4G16270		ARATH|TAIR=locus=2200985|UniProtKB=Q8LCW9	AT1G01100		ARATH|TAIR=locus=2087700|UniProtKB=Q9LTV3	AT3G12830
	ARATH|TAIR=locus=2086696|UniProtKB=P59226	AT3G27360,AT5G10400		ARATH|TAIR=locus=2089955|UniProtKB=Q9LVD9	AT3G21690		ARATH|TAIR=locus=2097895|UniProtKB=Q9SU58	AT3G47950
	ARATH|TAIR=locus=2025865|UniProtKB=O22718	AT1G60810		ARATH|TAIR=locus=2103620|UniProtKB=Q8GWR1	AT3G56900		ARATH|TAIR=locus=2102202|UniProtKB=Q8LGE3	AT3G33520
	ARATH|TAIR=locus=2119687|UniProtKB=Q8LDW6	AT4G21590		ARATH|TAIR=locus=2032200|UniProtKB=Q5M750	AT1G28280		ARATH|TAIR=locus=2200883|UniProtKB=Q94KB7	AT1G61560
	ARATH|TAIR=locus=2149264|UniProtKB=P48007	AT5G20240		ARATH|TAIR=locus=2086533|UniProtKB=Q9LK32	AT3G27210		ARATH|TAIR=locus=2012492|UniProtKB=O49839	AT1G14370
	ARATH|TAIR=locus=2032180|UniProtKB=Q9FZA2	AT1G28290		ARATH|TAIR=locus=2119151|UniProtKB=Q9SZA4	AT4G33270		ARATH|TAIR=locus=2143004|UniProtKB=Q29PZ1	AT5G11930
	ARATH|Gene_OrderedLocusName=At1g44760|UniProtKB=A0A1P8APG6	AT1G44760		ARATH|TAIR=locus=2127113|UniProtKB=O65271	AT4G00620		ARATH|TAIR=locus=2149614|UniProtKB=Q9LTE1	AT5G52760
	ARATH|TAIR=locus=2199917|UniProtKB=Q9LR87	AT1G24070		ARATH|TAIR=locus=2063197|UniProtKB=O80673	AT2G41140		ARATH|TAIR=locus=2043495|UniProtKB=Q52QU1	AT2G25820
	ARATH|TAIR=locus=2183720|UniProtKB=Q9LEU7	AT5G10930		ARATH|TAIR=locus=2168611|UniProtKB=Q6NPG2	AT5G53590		ARATH|TAIR=locus=2206991|UniProtKB=Q9C7U1	AT1G72140
	ARATH|TAIR=locus=2205015|UniProtKB=Q94F88	AT1G69770		ARATH|TAIR=locus=2049213|UniProtKB=Q9SJ96	AT2G04630		ARATH|TAIR=locus=2062029|UniProtKB=O22263	AT2G47470
	ARATH|TAIR=locus=2199736|UniProtKB=Q501A3	AT1G76240		ARATH|TAIR=locus=2094603|UniProtKB=Q9LS80	AT3G23110		ARATH|Gene_OrderedLocusName=At1g66465|UniProtKB=A0A1P8ASK0	AT1G66465
	ARATH|TAIR=locus=2038593|UniProtKB=Q9ZQG8	AT2G27510		ARATH|TAIR=locus=2016319|UniProtKB=Q9SSD1	AT1G80080		ARATH|TAIR=locus=2153924|UniProtKB=Q9FLV0	AT5G24530
	ARATH|TAIR=locus=2015499|UniProtKB=Q9LQ12	AT1G62940		ARATH|TAIR=locus=2087832|UniProtKB=Q9LUW6	AT3G22310		ARATH|TAIR=locus=2040159|UniProtKB=Q8VYJ7	AT2G25140
	ARATH|TAIR=locus=2142060|UniProtKB=Q9T0K8	AT4G13370		ARATH|TAIR=locus=2087482|UniProtKB=Q9LJG6	AT3G14190		ARATH|TAIR=locus=2034797|UniProtKB=Q9ZUC2	AT1G23730
	ARATH|TAIR=locus=2031245|UniProtKB=Q8GW17	AT1G25470		ARATH|TAIR=locus=2131576|UniProtKB=O49608	AT4G34990		ARATH|TAIR=locus=2182870|UniProtKB=Q9LYN8	AT5G07280
	ARATH|TAIR=locus=504954807|UniProtKB=Q6AWT8	AT5G20635		ARATH|TAIR=locus=2137722|UniProtKB=Q9T080	AT4G27560		ARATH|EnsemblGenome=AT1G22280|UniProtKB=Q9LME4	AT1G22280
	ARATH|TAIR=locus=2222662|UniProtKB=Q9S7G6	AT5G14580		ARATH|TAIR=locus=2045359|UniProtKB=O64818	AT2G23090		ARATH|TAIR=locus=2160952|UniProtKB=Q9FIJ6	AT5G47850
	ARATH|TAIR=locus=2115220|UniProtKB=Q9M066	AT4G36380		ARATH|TAIR=locus=2078262|UniProtKB=Q944L3	AT3G45260		ARATH|TAIR=locus=2114985|UniProtKB=O23171	AT4G37150
	ARATH|TAIR=locus=2163325|UniProtKB=Q9LUE3	AT5G50790		ARATH|TAIR=locus=2178843|UniProtKB=Q9LUZ4	AT5G58620		ARATH|TAIR=locus=2039165|UniProtKB=Q8GYJ2	AT2G36080
	ARATH|TAIR=locus=2174348|UniProtKB=Q9FJN6	AT5G57780		ARATH|TAIR=locus=2005494|UniProtKB=P48731	AT4G32980		ARATH|TAIR=locus=2149010|UniProtKB=Q9LFE0	AT5G16780
	ARATH|TAIR=locus=2184585|UniProtKB=O49195	AT5G24780		ARATH|TAIR=locus=2087700|UniProtKB=Q9LTV3	AT3G12830		ARATH|TAIR=locus=2086528|UniProtKB=Q9LK31	AT3G27220
	ARATH|TAIR=locus=2092960|UniProtKB=Q8RWI9	AT3G21090		ARATH|TAIR=locus=2103580|UniProtKB=Q9LDH1	AT3G56710		ARATH|Gene_OrderedLocusName=At3g26440|UniProtKB=A0A1I9LLN7	AT3G26440
	ARATH|TAIR=locus=2103341|UniProtKB=Q9M207	AT3G60520		ARATH|TAIR=locus=505006168|UniProtKB=Q8LC53	AT1G34245		ARATH|TAIR=locus=2044034|UniProtKB=F4IS56	AT2G43850
	ARATH|TAIR=locus=2079542|UniProtKB=Q9M276	AT3G61890		ARATH|TAIR=locus=2097895|UniProtKB=Q9SU58	AT3G47950		ARATH|TAIR=locus=2119936|UniProtKB=Q9SZD5	AT4G29050
	ARATH|TAIR=locus=2037665|UniProtKB=Q9C648	AT1G58430		ARATH|Gene_OrderedLocusName=At2g23890|UniProtKB=A0A178VR03	AT2G23890		ARATH|TAIR=locus=2165361|UniProtKB=Q9FLH8	AT5G51830
	ARATH|TAIR=locus=2008550|UniProtKB=Q9FXD8	AT1G67750		ARATH|TAIR=locus=2200883|UniProtKB=Q94KB7	AT1G61560		ARATH|Gene=AT5G41460|UniProtKB=Q9FN55	AT5G41460
	ARATH|TAIR=locus=2023848|UniProtKB=Q9LMX7	AT1G13710		ARATH|TAIR=locus=2160664|UniProtKB=Q9FFP1	AT5G63730		ARATH|TAIR=locus=2199597|UniProtKB=Q9LPU6	AT1G21110
	ARATH|TAIR=locus=2159305|UniProtKB=Q5BPF3	AT5G60880		ARATH|TAIR=locus=2012492|UniProtKB=O49839	AT1G14370		ARATH|TAIR=locus=2197664|UniProtKB=O64770	AT1G61490
	ARATH|TAIR=locus=2134796|UniProtKB=O49675	AT4G19170		ARATH|TAIR=locus=2017662|UniProtKB=O80397	AT1G51660		ARATH|TAIR=locus=2130479|UniProtKB=Q9FE29	AT4G15610
	ARATH|TAIR=locus=2017933|UniProtKB=Q9SA50	AT1G16520		ARATH|TAIR=locus=2143004|UniProtKB=Q29PZ1	AT5G11930		ARATH|TAIR=locus=2094034|UniProtKB=Q8VZ80	AT3G18830
	ARATH|TAIR=locus=2037798|UniProtKB=Q8VYZ5	AT1G15440		ARATH|TAIR=locus=2149614|UniProtKB=Q9LTE1	AT5G52760		ARATH|TAIR=locus=2165715|UniProtKB=Q39043	AT5G42020
	ARATH|TAIR=locus=2005709|UniProtKB=Q9LR00	AT1G75580		ARATH|TAIR=locus=2014589|UniProtKB=Q9S7E6	AT1G76300		ARATH|TAIR=locus=2102345|UniProtKB=Q9LI83	AT3G25610
	ARATH|TAIR=locus=2178973|UniProtKB=Q8LPL3	AT5G21100		ARATH|TAIR=locus=2043495|UniProtKB=Q52QU1	AT2G25820		ARATH|TAIR=locus=2198718|UniProtKB=Q84RQ9	AT1G05880
	ARATH|TAIR=locus=2081008|UniProtKB=Q9S818	AT3G51240		ARATH|TAIR=locus=2206991|UniProtKB=Q9C7U1	AT1G72140		ARATH|TAIR=locus=2097613|UniProtKB=Q9SR87	AT3G08870
	ARATH|TAIR=locus=2042541|UniProtKB=Q9SJW9	AT2G31270		ARATH|TAIR=locus=2125334|UniProtKB=Q94K80	AT4G35890		ARATH|TAIR=locus=2049852|UniProtKB=Q9ZUU0	AT2G37260
	ARATH|TAIR=locus=2195653|UniProtKB=Q682B4	AT1G60270		ARATH|TAIR=locus=2062029|UniProtKB=O22263	AT2G47470		ARATH|TAIR=locus=2170852|UniProtKB=Q9M7I7	AT5G43860
	ARATH|TAIR=locus=2026810|UniProtKB=P46640	AT1G70510		ARATH|Gene_OrderedLocusName=At1g66465|UniProtKB=A0A1P8ASK0	AT1G66465		ARATH|TAIR=locus=6530298239|UniProtKB=P0C8Q9	AT5G19025
	ARATH|TAIR=locus=2038031|UniProtKB=Q9MAP8	AT1G32930		ARATH|TAIR=locus=2042496|UniProtKB=Q8VYM0	AT2G31230		ARATH|TAIR=locus=2059093|UniProtKB=O64483	AT2G19190
	ARATH|TAIR=locus=2037026|UniProtKB=F4HPR5	AT1G53140		ARATH|TAIR=locus=2153924|UniProtKB=Q9FLV0	AT5G24530		ARATH|TAIR=locus=2009150|UniProtKB=Q8H1U4	AT1G06590
	ARATH|TAIR=locus=2127378|UniProtKB=Q07970	AT4G21270		ARATH|TAIR=locus=2034797|UniProtKB=Q9ZUC2	AT1G23730		ARATH|TAIR=locus=2006862|UniProtKB=Q43386	AT1G14900
	ARATH|TAIR=locus=2061534|UniProtKB=Q8VY64	AT2G34720		ARATH|EnsemblGenome=AT1G22280|UniProtKB=Q9LME4	AT1G22280		ARATH|TAIR=locus=2824065|UniProtKB=Q9FXE3	AT1G67810
	ARATH|TAIR=locus=2095128|UniProtKB=B3DNP3	AT3G27180		ARATH|EnsemblGenome=AT1G07640|UniProtKB=Q8L9V6	AT1G07640		ARATH|Gene_OrderedLocusName=At1g22660|UniProtKB=A0A1P8AU61	AT1G22660
	ARATH|TAIR=locus=2088040|UniProtKB=P50651	AT3G23580		ARATH|TAIR=locus=2160952|UniProtKB=Q9FIJ6	AT5G47850		ARATH|TAIR=locus=2155508|UniProtKB=Q93Y06	AT5G67200
	ARATH|TAIR=locus=2079969|UniProtKB=Q9SVD5	AT3G52540		ARATH|TAIR=locus=2114985|UniProtKB=O23171	AT4G37150		ARATH|TAIR=locus=2166001|UniProtKB=Q9LV72	AT5G48400
	ARATH|EnsemblGenome=AT1G02690|UniProtKB=Q9FWY7	AT1G02690		ARATH|TAIR=locus=2039165|UniProtKB=Q8GYJ2	AT2G36080		ARATH|Gene_OrderedLocusName=At3g13910|UniProtKB=A0A1I9LQ26	AT3G13910
	ARATH|TAIR=locus=2019075|UniProtKB=Q9CA59	AT1G74560		ARATH|TAIR=locus=2132599|UniProtKB=O49658	AT4G22770		ARATH|TAIR=locus=2084731|UniProtKB=Q6NQ79	AT3G43240
	ARATH|TAIR=locus=2165091|UniProtKB=Q9FJT8	AT5G56740		ARATH|TAIR=locus=2063053|UniProtKB=Q9S733	AT2G40240		ARATH|TAIR=locus=2099946|UniProtKB=Q9M2T2	AT3G55470
	ARATH|TAIR=locus=2026242|UniProtKB=Q39044	AT1G62710		ARATH|TAIR=locus=2086528|UniProtKB=Q9LK31	AT3G27220		ARATH|TAIR=locus=2121224|UniProtKB=Q6WWW4	AT4G38600
	ARATH|TAIR=locus=2064352|UniProtKB=Q84RD1	AT2G30420		ARATH|TAIR=locus=2005525|UniProtKB=P29976	AT4G39980		ARATH|TAIR=locus=2094807|UniProtKB=F4J2Z7	AT3G29250
	ARATH|TAIR=locus=2086355|UniProtKB=Q84JE8	AT3G14890		ARATH|Gene_OrderedLocusName=At3g26440|UniProtKB=A0A1I9LLN7	AT3G26440		ARATH|TAIR=locus=2026267|UniProtKB=Q8H1H9	AT1G62810
	ARATH|TAIR=locus=2204619|UniProtKB=Q9SA75	AT1G30600		ARATH|TAIR=locus=2044034|UniProtKB=F4IS56	AT2G43850		ARATH|TAIR=locus=2142659|UniProtKB=Q9LZF7	AT5G03330
	ARATH|TAIR=locus=2081840|UniProtKB=Q9SCZ0	AT3G51590		ARATH|TAIR=locus=2165361|UniProtKB=Q9FLH8	AT5G51830		ARATH|TAIR=locus=504956320|UniProtKB=Q9SRZ3	AT1G65985
	ARATH|TAIR=locus=2045384|UniProtKB=O64810	AT2G23000		ARATH|Gene=AT5G41460|UniProtKB=Q9FN55	AT5G41460		ARATH|TAIR=locus=2153222|UniProtKB=Q9FHE5	AT5G45090
	ARATH|TAIR=locus=2203871|UniProtKB=Q94K43	AT1G62540		ARATH|TAIR=locus=2199597|UniProtKB=Q9LPU6	AT1G21110		ARATH|TAIR=locus=2136083|UniProtKB=Q84J78	AT4G11060
	ARATH|TAIR=locus=2162182|UniProtKB=Q9FM66	AT5G55720		ARATH|TAIR=locus=2077962|UniProtKB=P0CB17	AT3G50810		ARATH|TAIR=locus=2199587|UniProtKB=Q9LPU7	AT1G21120
	ARATH|TAIR=locus=2009031|UniProtKB=Q93Z38	AT1G34060		ARATH|EnsemblGenome=AT1G62800|UniProtKB=P46646	AT1G62800		ARATH|TAIR=locus=2116782|UniProtKB=Q9SZ54	AT4G31870
	ARATH|TAIR=locus=2129376|UniProtKB=Q06915	AT4G14080		ARATH|TAIR=locus=2130479|UniProtKB=Q9FE29	AT4G15610		ARATH|TAIR=locus=2008341|UniProtKB=Q9S9Z7	AT1G34750
	ARATH|TAIR=locus=2169175|UniProtKB=Q93ZR6	AT5G37300		ARATH|TAIR=locus=2094034|UniProtKB=Q8VZ80	AT3G18830		ARATH|TAIR=locus=2117099|UniProtKB=O04147	AT4G18930
	ARATH|TAIR=locus=2120845|UniProtKB=Q9SZI6	AT4G26150		ARATH|TAIR=locus=2020568|UniProtKB=O04532	AT1G70140		ARATH|TAIR=locus=2024690|UniProtKB=P42760	AT1G02930
	ARATH|TAIR=locus=2040874|UniProtKB=Q94C70	AT2G34190		ARATH|TAIR=locus=2165715|UniProtKB=Q39043	AT5G42020		ARATH|TAIR=locus=2090034|UniProtKB=Q9LK57	AT3G13160
	ARATH|TAIR=locus=2080590|UniProtKB=O80366	AT3G57040		ARATH|TAIR=locus=2050512|UniProtKB=O64882	AT2G44480		ARATH|TAIR=locus=2041001|UniProtKB=Q9ZW86	AT2G43080
	ARATH|TAIR=locus=2018556|UniProtKB=Q5XVH5	AT1G65710		ARATH|TAIR=locus=2102345|UniProtKB=Q9LI83	AT3G25610		ARATH|TAIR=locus=2201006|UniProtKB=F4I8S3	AT1G05490
	ARATH|TAIR=locus=2043012|UniProtKB=Q9ZW15	AT2G29320		ARATH|TAIR=locus=2045730|UniProtKB=Q9SJV7	AT2G01090		ARATH|TAIR=locus=2065505|UniProtKB=F4IIS5	AT2G28620
	ARATH|TAIR=locus=2135462|UniProtKB=B3LF48	AT4G05520		ARATH|TAIR=locus=2198718|UniProtKB=Q84RQ9	AT1G05880		ARATH|Gene_OrderedLocusName=At3g48830|UniProtKB=F4JF58	AT3G48830
	ARATH|TAIR=locus=2055007|UniProtKB=Q8LBQ7	AT2G44940		ARATH|TAIR=locus=2097613|UniProtKB=Q9SR87	AT3G08870		ARATH|TAIR=locus=2115340|UniProtKB=O23210	AT4G36710
	ARATH|TAIR=locus=2032627|UniProtKB=Q9S746	AT1G72970		ARATH|TAIR=locus=2049852|UniProtKB=Q9ZUU0	AT2G37260		ARATH|TAIR=locus=2049003|UniProtKB=O64834	AT2G23680
	ARATH|TAIR=locus=2028075|UniProtKB=Q84JS6	AT1G23380		ARATH|TAIR=locus=2170852|UniProtKB=Q9M7I7	AT5G43860		ARATH|TAIR=locus=2180325|UniProtKB=Q0V7P8	AT5G27750
	ARATH|EnsemblGenome=AT1G33260|UniProtKB=P0DKI6	AT1G33260		ARATH|TAIR=locus=2101719|UniProtKB=Q9S7F3	AT3G50750		ARATH|TAIR=locus=2158720|UniProtKB=Q9FKV0	AT5G44380
	ARATH|TAIR=locus=2014390|UniProtKB=Q8W4H8	AT1G54010		ARATH|TAIR=locus=2059093|UniProtKB=O64483	AT2G19190		ARATH|TAIR=locus=2055772|UniProtKB=Q9ZUK3	AT2G15080
	ARATH|TAIR=locus=2080858|UniProtKB=Q9SD20	AT3G51280		ARATH|TAIR=locus=2009150|UniProtKB=Q8H1U4	AT1G06590		ARATH|TAIR=locus=2129111|UniProtKB=Q9SUK8	AT4G16750
	ARATH|TAIR=locus=2156248|UniProtKB=Q8GX37	AT5G48360		ARATH|TAIR=locus=2006862|UniProtKB=Q43386	AT1G14900		ARATH|TAIR=locus=2197935|UniProtKB=Q9FZC5	AT1G26390
	ARATH|TAIR=locus=2076770|UniProtKB=Q9M363	AT3G61750		ARATH|TAIR=locus=2050429|UniProtKB=O65896	AT2G19570		ARATH|TAIR=locus=2057185|UniProtKB=Q8L6Y7	AT2G38420
	ARATH|TAIR=locus=2162692|UniProtKB=Q8GWW8	AT5G48030		ARATH|TAIR=locus=2824065|UniProtKB=Q9FXE3	AT1G67810		ARATH|TAIR=locus=2153067|UniProtKB=F4KDA5	AT5G51540
	ARATH|TAIR=locus=2020377|UniProtKB=B5X561	AT1G17040		ARATH|TAIR=locus=2139579|UniProtKB=O65677	AT4G34510		ARATH|TAIR=locus=2028631|UniProtKB=Q8RWY1	AT1G31600
	ARATH|TAIR=locus=2180927|UniProtKB=Q9LLC1	AT5G15530		ARATH|TAIR=locus=2203891|UniProtKB=Q9SXE1	AT1G62560		ARATH|TAIR=locus=2149594|UniProtKB=Q9LTE2	AT5G52750
	ARATH|TAIR=locus=2051369|UniProtKB=P47925	AT2G20870		ARATH|Gene_OrderedLocusName=At1g65486|UniProtKB=A0A1P8AQ95	AT1G65486		ARATH|TAIR=locus=2090131|UniProtKB=Q9LE16	AT3G15460
	ARATH|TAIR=locus=2012340|UniProtKB=O80528	AT1G09450		ARATH|TAIR=locus=2155508|UniProtKB=Q93Y06	AT5G67200		ARATH|TAIR=locus=2201826|UniProtKB=Q94EJ2	AT1G08460
	ARATH|TAIR=locus=2078411|UniProtKB=Q9LYM0	AT3G56220		ARATH|TAIR=locus=2166001|UniProtKB=Q9LV72	AT5G48400		ARATH|TAIR=locus=2066086|UniProtKB=Q9C5V5	AT2G29110
	ARATH|TAIR=locus=2152637|UniProtKB=Q9FGV2	AT5G37010		ARATH|TAIR=locus=2117522|UniProtKB=Q9SW00	AT4G25850		ARATH|TAIR=locus=2205609|UniProtKB=O81908	AT1G02060
	ARATH|TAIR=locus=2075810|UniProtKB=Q9SQY7	AT3G10570		ARATH|TAIR=locus=2118666|UniProtKB=Q940Q4	AT4G30400		ARATH|TAIR=locus=2027605|UniProtKB=Q9FXA7	AT1G56550
	ARATH|Gene_OrderedLocusName=At2g28790|UniProtKB=A0A1P8B068	AT2G28790		ARATH|Gene_OrderedLocusName=At3g13910|UniProtKB=A0A1I9LQ26	AT3G13910		ARATH|TAIR=locus=505006714|UniProtKB=Q8L8Q8	AT5G64816
	ARATH|TAIR=locus=2116797|UniProtKB=Q8RXN4	AT4G31810		ARATH|TAIR=locus=2099946|UniProtKB=Q9M2T2	AT3G55470		ARATH|Gene_OrderedLocusName=At1g55775|UniProtKB=A0A178W2N2	AT1G55775
	ARATH|TAIR=locus=2028190|UniProtKB=Q9S9P6	AT1G30530		ARATH|TAIR=locus=1006230106|UniProtKB=Q8LF43	AT2G22122		ARATH|TAIR=locus=505006334|UniProtKB=Q9LPP4	AT3G10525
	ARATH|TAIR=locus=2060161|UniProtKB=F4IK92	AT2G07170		ARATH|TAIR=locus=2094807|UniProtKB=F4J2Z7	AT3G29250		ARATH|TAIR=locus=2155563|UniProtKB=Q8RXK2	AT5G67240
	ARATH|TAIR=locus=2037021|UniProtKB=Q9LNN2	AT1G53070		ARATH|Gene_OrderedLocusName=At5g51585|UniProtKB=A0A1P8BGC7	AT5G51585		ARATH|TAIR=locus=2128504|UniProtKB=Q9SUP7	AT4G23800
	ARATH|TAIR=locus=2146814|UniProtKB=Q66GM8	AT5G26670		ARATH|TAIR=locus=2026267|UniProtKB=Q8H1H9	AT1G62810		ARATH|TAIR=locus=2047395|UniProtKB=Q9SK33	AT2G25000
	ARATH|EnsemblGenome=AT3G49900|UniProtKB=Q9M2W8	AT3G49900		ARATH|TAIR=locus=2142659|UniProtKB=Q9LZF7	AT5G03330		ARATH|TAIR=locus=2046748|UniProtKB=Q8S8S9	AT2G23620
	ARATH|TAIR=locus=2098653|UniProtKB=Q9LH85	AT3G28500		ARATH|TAIR=locus=504956320|UniProtKB=Q9SRZ3	AT1G65985		ARATH|Gene_OrderedLocusName=At5g51465|UniProtKB=A0A1P8BH24	AT5G51465
	ARATH|TAIR=locus=2088272|UniProtKB=Q8L8A6	AT3G13960		ARATH|TAIR=locus=2153222|UniProtKB=Q9FHE5	AT5G45090		ARATH|TAIR=locus=2065363|UniProtKB=Q9ZU93	AT2G01650
	ARATH|TAIR=locus=2133737|UniProtKB=Q67XD9	AT4G09510		ARATH|TAIR=locus=2136083|UniProtKB=Q84J78	AT4G11060		ARATH|TAIR=locus=2088020|UniProtKB=Q9LUH2	AT3G23560
	ARATH|TAIR=locus=2047241|UniProtKB=P0DH85	AT2G24700		ARATH|TAIR=locus=2199587|UniProtKB=Q9LPU7	AT1G21120		ARATH|TAIR=locus=2179739|UniProtKB=Q8VWQ5	AT5G26170
	ARATH|TAIR=locus=2033228|UniProtKB=Q93Z37	AT1G69160		ARATH|TAIR=locus=2008341|UniProtKB=Q9S9Z7	AT1G34750		ARATH|TAIR=locus=2154272|UniProtKB=Q9FK12	AT5G53290
	ARATH|TAIR=locus=2143069|UniProtKB=Q9LYG9	AT5G12080		ARATH|TAIR=locus=2116782|UniProtKB=Q9SZ54	AT4G31870		ARATH|TAIR=locus=2026616|UniProtKB=Q05431	AT1G07890
	ARATH|TAIR=locus=505006709|UniProtKB=Q9FIS1	AT5G62165		ARATH|TAIR=locus=2117099|UniProtKB=O04147	AT4G18930		ARATH|TAIR=locus=2018531|UniProtKB=Q8LD98	AT1G65690
	ARATH|TAIR=locus=2040605|UniProtKB=Q8S9J0	AT2G36630		ARATH|TAIR=locus=2086310|UniProtKB=Q9LKA5	AT3G15000		ARATH|TAIR=locus=2100587|UniProtKB=Q9FW03	AT3G29770
	ARATH|TAIR=locus=2086909|UniProtKB=Q9LIH9	AT3G18600		ARATH|EnsemblGenome=AT4G21450|UniProtKB=Q8VYN2	AT4G21450		ARATH|TAIR=locus=2096259|UniProtKB=Q9MAB2	AT3G05070
	ARATH|TAIR=locus=2078976|UniProtKB=Q9M056	AT3G55660		ARATH|TAIR=locus=2024690|UniProtKB=P42760	AT1G02930		ARATH|TAIR=locus=2040929|UniProtKB=O64698	AT2G34490
	ARATH|EnsemblGenome=AT3G05830|UniProtKB=Q9M9L3	AT3G05830		ARATH|EnsemblGenome=AT1G64750|UniProtKB=Q9XIR8	AT1G64750		ARATH|TAIR=locus=2083524|UniProtKB=Q9SR37	AT3G09260
	ARATH|TAIR=locus=2138106|UniProtKB=Q0WVN5	AT4G23990		ARATH|TAIR=locus=2058460|UniProtKB=F4IJ08	AT2G40900		ARATH|TAIR=locus=2020688|UniProtKB=F4I5D5	AT1G70260
	ARATH|TAIR=locus=2030225|UniProtKB=Q9CAI2	AT1G72670		ARATH|TAIR=locus=2206320|UniProtKB=O80807	AT1G65360		ARATH|Gene_OrderedLocusName=At5g47130|UniProtKB=A0A1P8BFV1	AT5G47130
	ARATH|TAIR=locus=2173644|UniProtKB=Q9XFH4	AT5G66750		ARATH|Gene_OrderedLocusName=At3g48830|UniProtKB=F4JF58	AT3G48830		ARATH|TAIR=locus=2129905|UniProtKB=O23382	AT4G15280
	ARATH|TAIR=locus=2163396|UniProtKB=Q0WTY4	AT5G44560		ARATH|TAIR=locus=2040164|UniProtKB=Q9SK27	AT2G25060		ARATH|TAIR=locus=2035651|UniProtKB=Q9SEU4	AT1G55310
	ARATH|TAIR=locus=2829928|UniProtKB=Q9LJF5	AT3G26932		ARATH|TAIR=locus=2142419|UniProtKB=Q9LXA9	AT5G10570		ARATH|TAIR=locus=2052801|UniProtKB=O80866	AT2G31020
	ARATH|TAIR=locus=505006530|UniProtKB=F4JL89	AT4G28395		ARATH|TAIR=locus=2115340|UniProtKB=O23210	AT4G36710		ARATH|Gene_OrderedLocusName=At1g13830|UniProtKB=A0A1P8AME0	AT1G13830
	ARATH|TAIR=locus=2043027|UniProtKB=Q9ZW14	AT2G29310		ARATH|Gene_OrderedLocusName=At4g16957|UniProtKB=A0A1P8B3D3	AT4G16957		ARATH|TAIR=locus=2098648|UniProtKB=Q9LH82	AT3G28540
	ARATH|TAIR=locus=2063434|UniProtKB=Q5PNU4	AT2G35310		ARATH|TAIR=locus=2156589|UniProtKB=Q9FKB0	AT5G48870		ARATH|TAIR=locus=2031860|UniProtKB=Q9SAF5	AT1G13210
	ARATH|TAIR=locus=2167826|UniProtKB=Q9FMG8	AT5G43150		ARATH|TAIR=locus=2195773|UniProtKB=Q9SYB0	AT1G61740		ARATH|TAIR=locus=2052811|UniProtKB=O80852	AT2G30860
	ARATH|TAIR=locus=2201307|UniProtKB=Q9CA32	AT1G68490		ARATH|TAIR=locus=2049003|UniProtKB=O64834	AT2G23680		ARATH|TAIR=locus=2165427|UniProtKB=P51102	AT5G42800
	ARATH|EnsemblGenome=AT1G58520|UniProtKB=F4IBD7	AT1G58520		ARATH|TAIR=locus=2152773|UniProtKB=Q8L953	AT5G47930		ARATH|EnsemblGenome=AT5G52640|UniProtKB=P27323	AT5G52640
	ARATH|Gene_OrderedLocusName=At5g02230|UniProtKB=A0A1P8BF18	AT5G02230		ARATH|TAIR=locus=2180325|UniProtKB=Q0V7P8	AT5G27750		ARATH|TAIR=locus=2077587|UniProtKB=Q9M8Z5	AT3G07050
	ARATH|TAIR=locus=2043629|UniProtKB=O64639	AT2G45590		ARATH|TAIR=locus=2158720|UniProtKB=Q9FKV0	AT5G44380		ARATH|TAIR=locus=2205045|UniProtKB=Q9C9L4	AT1G69720
	ARATH|TAIR=locus=2141772|UniProtKB=Q9T0J2	AT4G38840		ARATH|TAIR=locus=2028942|UniProtKB=Q6NLC8	AT1G66480		ARATH|TAIR=locus=2166943|UniProtKB=P32746	AT5G23300
	ARATH|TAIR=locus=2095395|UniProtKB=Q9LHD9	AT3G28270		ARATH|TAIR=locus=2129111|UniProtKB=Q9SUK8	AT4G16750		ARATH|TAIR=locus=2206905|UniProtKB=Q39091	AT1G73330
	ARATH|TAIR=locus=2043182|UniProtKB=Q9ZW07	AT2G29200		ARATH|TAIR=locus=2197935|UniProtKB=Q9FZC5	AT1G26390		ARATH|TAIR=locus=2078337|UniProtKB=Q9M3D8	AT3G45410
	ARATH|TAIR=locus=1009023318|UniProtKB=Q1G3I2	AT4G15248		ARATH|TAIR=locus=2036650|UniProtKB=Q94KB4	AT1G42560		ARATH|TAIR=locus=2154129|UniProtKB=Q9FUT0	AT5G62480
	ARATH|TAIR=locus=2023854|UniProtKB=Q9LMX6	AT1G13730		ARATH|TAIR=locus=2028631|UniProtKB=Q8RWY1	AT1G31600		ARATH|TAIR=locus=2142679|UniProtKB=Q9LZF5	AT5G03350
	ARATH|TAIR=locus=2101841|UniProtKB=Q9LZX4	AT3G60900		ARATH|TAIR=locus=2149594|UniProtKB=Q9LTE2	AT5G52750		ARATH|Gene=AT5G44820|UniProtKB=Q147R7	AT5G44820
	ARATH|TAIR=locus=2080394|UniProtKB=O22042	AT3G06030		ARATH|TAIR=locus=2090131|UniProtKB=Q9LE16	AT3G15460		ARATH|Gene_OrderedLocusName=At1g54575|UniProtKB=A0A1P8AWH6	AT1G54575
	ARATH|TAIR=locus=2043595|UniProtKB=Q8S9M3	AT2G45480		ARATH|TAIR=locus=2201826|UniProtKB=Q94EJ2	AT1G08460		ARATH|TAIR=locus=2078112|UniProtKB=Q9M9X0	AT3G05650
	ARATH|TAIR=locus=2082812|UniProtKB=Q9M322	AT3G61420		ARATH|TAIR=locus=2066086|UniProtKB=Q9C5V5	AT2G29110		ARATH|EnsemblGenome=AT3G44530|UniProtKB=Q9LXN4	AT3G44530
	ARATH|TAIR=locus=2129795|UniProtKB=Q39084	AT4G15910		ARATH|TAIR=locus=2160654|UniProtKB=Q9FFQ0	AT5G63640		ARATH|TAIR=locus=2178702|UniProtKB=P19172	AT5G24090
	ARATH|TAIR=locus=2147314|UniProtKB=Q9LSQ4	AT5G54510		ARATH|Gene_OrderedLocusName=At2g41600|UniProtKB=A0A1P8AZU6	AT2G41600		ARATH|TAIR=locus=2121363|UniProtKB=O49447	AT4G28390
	ARATH|TAIR=locus=2077031|UniProtKB=Q8L471	AT3G22550		ARATH|TAIR=locus=2027605|UniProtKB=Q9FXA7	AT1G56550		ARATH|TAIR=locus=2137154|UniProtKB=Q9XEC8	AT4G04510
	ARATH|TAIR=locus=2096214|UniProtKB=Q9MAB3	AT3G05060		ARATH|TAIR=locus=2078906|UniProtKB=Q9M053	AT3G55690		ARATH|TAIR=locus=2095958|UniProtKB=Q9SQQ6	AT3G04060
	ARATH|TAIR=locus=2161982|UniProtKB=Q9FML4	AT5G63090		ARATH|TAIR=locus=2078037|UniProtKB=Q9M9W8	AT3G05630		ARATH|TAIR=locus=2203807|UniProtKB=P54120	AT1G33960
	ARATH|TAIR=locus=2174324|UniProtKB=Q4JL84	AT5G59780		ARATH|TAIR=locus=505006714|UniProtKB=Q8L8Q8	AT5G64816		ARATH|TAIR=locus=2204783|UniProtKB=O81913	AT1G02230
	ARATH|TAIR=locus=2184575|UniProtKB=Q8LEB2	AT5G24760		ARATH|Gene_OrderedLocusName=At1g55775|UniProtKB=A0A178W2N2	AT1G55775		ARATH|TAIR=locus=2131571|UniProtKB=Q66GR4	AT4G35070
	ARATH|TAIR=locus=2007181|UniProtKB=Q9C788	AT1G69500		ARATH|TAIR=locus=505006334|UniProtKB=Q9LPP4	AT3G10525		ARATH|Gene_OrderedLocusName=At1g02470|UniProtKB=F4HXI8	AT1G02470
	ARATH|TAIR=locus=2170111|UniProtKB=Q9FGB0	AT5G50010		ARATH|TAIR=locus=2025222|UniProtKB=O49286	AT1G77000		ARATH|TAIR=locus=2174502|UniProtKB=Q9FKM3	AT5G57480
	ARATH|TAIR=locus=2024670|UniProtKB=Q9SRX3	AT1G02800		ARATH|TAIR=locus=2128504|UniProtKB=Q9SUP7	AT4G23800		ARATH|TAIR=locus=2161093|UniProtKB=Q9FM85	AT5G56460
	ARATH|Gene_OrderedLocusName=At2g21210|UniProtKB=A0A1P8AYM3	AT2G21210		ARATH|TAIR=locus=2028972|UniProtKB=A2RVN3	AT1G66540		ARATH|TAIR=locus=2074790|UniProtKB=Q9SND9	AT3G50280
	ARATH|TAIR=locus=2172813|UniProtKB=Q9FF86	AT5G23940		ARATH|TAIR=locus=2047395|UniProtKB=Q9SK33	AT2G25000		ARATH|EnsemblGenome=AT4G23260|UniProtKB=Q8RX80	AT4G23260
	ARATH|TAIR=locus=2198708|UniProtKB=Q9MA39	AT1G05870		ARATH|TAIR=locus=2046748|UniProtKB=Q8S8S9	AT2G23620		ARATH|TAIR=locus=2011466|UniProtKB=F4IEM5	AT1G52920
	ARATH|TAIR=locus=2076482|UniProtKB=Q9SRT9	AT3G02230		ARATH|Gene_OrderedLocusName=At5g51465|UniProtKB=A0A1P8BH24	AT5G51465		ARATH|TAIR=locus=2124859|UniProtKB=O81769	AT4G31790
	ARATH|TAIR=locus=2116870|UniProtKB=Q9SW48	AT4G34860		ARATH|TAIR=locus=2065363|UniProtKB=Q9ZU93	AT2G01650		ARATH|EnsemblGenome=AT1G33840|UniProtKB=Q9LQ36	AT1G33840
	ARATH|TAIR=locus=2126382|UniProtKB=Q9SZU1	AT4G37410		ARATH|TAIR=locus=2088020|UniProtKB=Q9LUH2	AT3G23560		ARATH|Gene=AT4G27480|UniProtKB=F4JIW2	AT4G27480
	ARATH|TAIR=locus=2175916|UniProtKB=Q8L616	AT5G17700		ARATH|TAIR=locus=2179739|UniProtKB=Q8VWQ5	AT5G26170		ARATH|TAIR=locus=2080275|UniProtKB=Q9ZSZ8	AT3G54170
	ARATH|TAIR=locus=2042947|UniProtKB=O80437	AT2G38110		ARATH|TAIR=locus=2154272|UniProtKB=Q9FK12	AT5G53290		ARATH|TAIR=locus=2096956|UniProtKB=Q94FT2	AT3G54480
	ARATH|TAIR=locus=2010237|UniProtKB=Q9XI99	AT1G49320		ARATH|TAIR=locus=2026616|UniProtKB=Q05431	AT1G07890		ARATH|TAIR=locus=2013190|UniProtKB=F4I1L3	AT1G36180
	ARATH|TAIR=locus=2181514|UniProtKB=Q9LEY9	AT5G08180		ARATH|TAIR=locus=2018531|UniProtKB=Q8LD98	AT1G65690		ARATH|TAIR=locus=2194724|UniProtKB=Q9C9R3	AT1G78190
	ARATH|TAIR=locus=2016640|UniProtKB=F4IBB2	AT1G58280		ARATH|TAIR=locus=2103005|UniProtKB=Q9M8Y5	AT3G04290		ARATH|EnsemblGenome=AT5G65240|UniProtKB=C0LGX1	AT5G65240
	ARATH|TAIR=locus=2057243|UniProtKB=Q39068	AT2G17620		ARATH|TAIR=locus=2100587|UniProtKB=Q9FW03	AT3G29770		ARATH|TAIR=locus=2098740|UniProtKB=Q9SCS6	AT3G50480
	ARATH|TAIR=locus=2118031|UniProtKB=Q8GYC7	AT4G11960		ARATH|TAIR=locus=2040929|UniProtKB=O64698	AT2G34490		ARATH|TAIR=locus=2064955|UniProtKB=Q9ZV19	AT2G38860
	ARATH|TAIR=locus=2102470|UniProtKB=Q9M1S8	AT3G54720		ARATH|EnsemblGenome=AT3G02610|UniProtKB=Q9M881	AT3G02610		ARATH|TAIR=locus=2015413|UniProtKB=Q9SX78	AT1G47480
	ARATH|TAIR=locus=2076522|UniProtKB=P29384	AT3G02310		ARATH|TAIR=locus=2083524|UniProtKB=Q9SR37	AT3G09260		ARATH|TAIR=locus=2183597|UniProtKB=Q9FG65	AT5G36220
	ARATH|TAIR=locus=504956026|UniProtKB=Q8S8M2	AT2G01505		ARATH|TAIR=locus=2020688|UniProtKB=F4I5D5	AT1G70260		ARATH|TAIR=locus=2100262|UniProtKB=Q9SRI2	AT3G01350
	ARATH|TAIR=locus=2139404|UniProtKB=F4JI44	AT4G03090		ARATH|Gene_OrderedLocusName=At5g47130|UniProtKB=A0A1P8BFV1	AT5G47130		ARATH|TAIR=locus=2130839|UniProtKB=Q7FGZ2	AT4G15850
	ARATH|TAIR=locus=2137559|UniProtKB=Q38914	AT4G37750		ARATH|TAIR=locus=2129905|UniProtKB=O23382	AT4G15280		ARATH|TAIR=locus=2151074|UniProtKB=Q94AZ2	AT5G26340
	ARATH|TAIR=locus=2137737|UniProtKB=Q9T081	AT4G27570		ARATH|TAIR=locus=2035651|UniProtKB=Q9SEU4	AT1G55310		ARATH|TAIR=locus=2116169|UniProtKB=Q8VXY4	AT4G34270
	ARATH|TAIR=locus=504956282|UniProtKB=Q5XVI1	AT1G54385		ARATH|TAIR=locus=2052801|UniProtKB=O80866	AT2G31020		ARATH|TAIR=locus=2057448|UniProtKB=O80995	AT2G26010
	ARATH|TAIR=locus=2161033|UniProtKB=Q9FM82	AT5G56490		ARATH|Gene_OrderedLocusName=At1g13830|UniProtKB=A0A1P8AME0	AT1G13830		ARATH|TAIR=locus=2134093|UniProtKB=Q8VY26	AT4G32810
	ARATH|TAIR=locus=2050130|UniProtKB=Q9SJU5	AT2G21320		ARATH|TAIR=locus=2098648|UniProtKB=Q9LH82	AT3G28540		ARATH|TAIR=locus=2082239|UniProtKB=Q9C7D4	AT3G12220
	ARATH|TAIR=locus=2019978|UniProtKB=Q9SAC4	AT1G10780		ARATH|TAIR=locus=2052811|UniProtKB=O80852	AT2G30860		ARATH|TAIR=locus=2040292|UniProtKB=Q9ZVC2	AT2G41370
	ARATH|TAIR=locus=2020798|UniProtKB=Q43383	AT1G03410		ARATH|TAIR=locus=2165427|UniProtKB=P51102	AT5G42800		ARATH|EnsemblGenome=AT3G11220|UniProtKB=Q9C778	AT3G11220
	ARATH|EnsemblGenome=AT1G33430|UniProtKB=Q9C809	AT1G33430		ARATH|TAIR=locus=2007913|UniProtKB=Q84JG5	AT1G17560		ARATH|TAIR=locus=2027089|UniProtKB=Q38874	AT1G62360
	ARATH|TAIR=locus=2157032|UniProtKB=Q3KTM0	AT5G49740		ARATH|TAIR=locus=2142614|UniProtKB=Q9LZF1	AT5G03380		ARATH|TAIR=locus=2083083|UniProtKB=Q147P4	AT3G50040
	ARATH|TAIR=locus=2012542|UniProtKB=Q9M9S3	AT1G14410		ARATH|TAIR=locus=2205045|UniProtKB=Q9C9L4	AT1G69720		ARATH|TAIR=locus=2062205|UniProtKB=Q9ZPV5	AT2G18220
	ARATH|TAIR=locus=2144040|UniProtKB=Q9LSS5	AT5G60210		ARATH|TAIR=locus=2206905|UniProtKB=Q39091	AT1G73330		ARATH|TAIR=locus=2099609|UniProtKB=Q93V61	AT3G03310
	ARATH|EnsemblGenome=AT1G18250|UniProtKB=P50699	AT1G18250		ARATH|TAIR=locus=2078337|UniProtKB=Q9M3D8	AT3G45410		ARATH|TAIR=locus=2132308|UniProtKB=P46422	AT4G02520
	ARATH|Gene_OrderedLocusName=At3g61490|UniProtKB=A0A1I9LS88	AT3G61490		ARATH|TAIR=locus=2177008|UniProtKB=Q8RWL5	AT5G12170		ARATH|TAIR=locus=2126362|UniProtKB=Q9SZT9	AT4G37390
	ARATH|TAIR=locus=2009452|UniProtKB=Q9S9K9	AT1G22640		ARATH|TAIR=locus=2154129|UniProtKB=Q9FUT0	AT5G62480		ARATH|TAIR=locus=2101655|UniProtKB=Q9FVE6	AT3G44750
	ARATH|TAIR=locus=2169023|UniProtKB=Q8LPF3	AT5G47500		ARATH|TAIR=locus=2142679|UniProtKB=Q9LZF5	AT5G03350		ARATH|TAIR=locus=2183715|UniProtKB=Q9LEW3	AT5G10760
	ARATH|TAIR=locus=2129900|UniProtKB=Q38832	AT4G14550		ARATH|Gene=AT5G44820|UniProtKB=Q147R7	AT5G44820		ARATH|TAIR=locus=2093104|UniProtKB=Q9LSY6	AT3G21780
	ARATH|TAIR=locus=2179240|UniProtKB=Q8LC95	AT5G25090		ARATH|TAIR=locus=2172888|UniProtKB=Q9FF98	AT5G23820		ARATH|TAIR=locus=2098861|UniProtKB=Q8L7L5	AT3G61310
	ARATH|TAIR=locus=2079316|UniProtKB=Q9LIP3	AT3G26330		ARATH|Gene_OrderedLocusName=At1g54575|UniProtKB=A0A1P8AWH6	AT1G54575		ARATH|Gene_OrderedLocusName=At5g45840|UniProtKB=C0LGU7	AT5G45840
	ARATH|TAIR=locus=2175856|UniProtKB=Q9SE43	AT5G60690		ARATH|TAIR=locus=2078112|UniProtKB=Q9M9X0	AT3G05650		ARATH|TAIR=locus=2140200|UniProtKB=Q3E7T8	AT4G05320
	ARATH|TAIR=locus=504956458|UniProtKB=Q9C576	AT5G22100		ARATH|EnsemblGenome=AT3G44530|UniProtKB=Q9LXN4	AT3G44530		ARATH|TAIR=locus=2031810|UniProtKB=Q8RWK8	AT1G13030
	ARATH|TAIR=locus=2139325|UniProtKB=Q9ZT91	AT4G02930		ARATH|TAIR=locus=2178702|UniProtKB=P19172	AT5G24090		ARATH|TAIR=locus=2088140|UniProtKB=F4JC97	AT3G13330
	ARATH|TAIR=locus=505006391|UniProtKB=Q9STL5	AT3G48350		ARATH|TAIR=locus=2121363|UniProtKB=O49447	AT4G28390		ARATH|TAIR=locus=2036957|UniProtKB=Q9FNY7	AT1G21710
	ARATH|TAIR=locus=2157951|UniProtKB=Q9FGQ2	AT5G50800		ARATH|TAIR=locus=2137154|UniProtKB=Q9XEC8	AT4G04510		ARATH|EnsemblGenome=AT4G37010|UniProtKB=O23184	AT4G37010
	ARATH|TAIR=locus=2043485|UniProtKB=Q683C9	AT2G25880		ARATH|TAIR=locus=2095958|UniProtKB=Q9SQQ6	AT3G04060		ARATH|TAIR=locus=2202795|UniProtKB=Q8LFD3	AT1G26960
	ARATH|TAIR=locus=2160339|UniProtKB=Q9FLR1	AT5G07690		ARATH|TAIR=locus=2040342|UniProtKB=P30188	AT2G41410		ARATH|TAIR=locus=4010713776|UniProtKB=Q9LW32	AT3G26782
	ARATH|TAIR=locus=2088644|UniProtKB=F4J8K6	AT3G11964		ARATH|TAIR=locus=2025162|UniProtKB=Q9FRL8	AT1G75270		ARATH|TAIR=locus=2179008|UniProtKB=Q84VQ0	AT5G21150
	ARATH|TAIR=locus=2041011|UniProtKB=Q8GWB4	AT2G43110		ARATH|TAIR=locus=2203807|UniProtKB=P54120	AT1G33960		ARATH|TAIR=locus=2006807|UniProtKB=Q8L612	AT1G14780
	ARATH|EnsemblGenome=AT1G53870|UniProtKB=Q67XV7	AT1G53870		ARATH|TAIR=locus=2204783|UniProtKB=O81913	AT1G02230		ARATH|TAIR=locus=2166645|UniProtKB=Q6NKX1	AT5G38710
	ARATH|TAIR=locus=2052408|UniProtKB=Q9S728	AT2G42840		ARATH|TAIR=locus=2131571|UniProtKB=Q66GR4	AT4G35070		ARATH|TAIR=locus=2040671|UniProtKB=O80931	AT2G37630
	ARATH|TAIR=locus=2075351|UniProtKB=Q9LX74	AT3G46210		ARATH|Gene_OrderedLocusName=At1g02470|UniProtKB=F4HXI8	AT1G02470		ARATH|TAIR=locus=2207360|UniProtKB=O64515	AT1G79360
	ARATH|TAIR=locus=2060659|UniProtKB=O82387	AT2G29680		ARATH|TAIR=locus=2174502|UniProtKB=Q9FKM3	AT5G57480		ARATH|TAIR=locus=2121758|UniProtKB=Q8GYU3	AT4G38440
	ARATH|EnsemblGenome=AT4G38960|UniProtKB=C0SVM5	AT4G38960		ARATH|TAIR=locus=2087075|UniProtKB=Q9LDZ1	AT3G15300		ARATH|TAIR=locus=2099585|UniProtKB=Q9C5L3	AT3G47420
	ARATH|Gene_OrderedLocusName=At3g24463|UniProtKB=A0A178V9P2	AT3G24463		ARATH|TAIR=locus=2161093|UniProtKB=Q9FM85	AT5G56460		ARATH|TAIR=locus=2062860|UniProtKB=O22893	AT2G47180
	ARATH|TAIR=locus=2126639|UniProtKB=O65569	AT4G30800		ARATH|TAIR=locus=2074790|UniProtKB=Q9SND9	AT3G50280		ARATH|TAIR=locus=2093516|UniProtKB=Q9LTM3	AT3G26180
	ARATH|TAIR=locus=2033374|UniProtKB=F4HPZ9	AT1G66730		ARATH|EnsemblGenome=AT4G23260|UniProtKB=Q8RX80	AT4G23260		ARATH|TAIR=locus=2127998|UniProtKB=Q9FT72	AT4G35740
	ARATH|TAIR=locus=2035037|UniProtKB=Q9C6B8	AT1G73590		ARATH|EnsemblGenome=AT1G33840|UniProtKB=Q9LQ36	AT1G33840		ARATH|TAIR=locus=2036873|UniProtKB=O80690	AT1G61820
	ARATH|TAIR=locus=2088212|UniProtKB=Q8GYL9	AT3G14000		ARATH|Gene=AT4G27480|UniProtKB=F4JIW2	AT4G27480		ARATH|TAIR=locus=2153323|UniProtKB=F4KD38	AT5G45140
	ARATH|EnsemblGenome=AT4G00480|UniProtKB=Q8W2F1	AT4G00480		ARATH|Gene_OrderedLocusName=At5g35732|UniProtKB=A0A1P8B9S8	AT5G35732		ARATH|TAIR=locus=2171327|UniProtKB=Q9FFF1	AT5G16320
	ARATH|TAIR=locus=2143754|UniProtKB=F4K5T2	AT5G28030		ARATH|TAIR=locus=2080275|UniProtKB=Q9ZSZ8	AT3G54170		ARATH|TAIR=locus=2018506|UniProtKB=Q9S972	AT1G65800
	ARATH|TAIR=locus=2176337|UniProtKB=P59231	AT5G22440		ARATH|Gene=AT5G25820|UniProtKB=Q0WPG1	AT5G25820		ARATH|TAIR=locus=2087695|UniProtKB=Q9LTW0	AT3G12740
	ARATH|TAIR=locus=2122689|UniProtKB=Q8VXX5	AT4G25240		ARATH|TAIR=locus=2138171|UniProtKB=Q9T0A3	AT4G23880		ARATH|Gene_OrderedLocusName=At5g08110|UniProtKB=A0A1P8BBA5	AT5G08110
	ARATH|TAIR=locus=2026494|UniProtKB=Q9LQQ4	AT1G07790		ARATH|TAIR=locus=2096956|UniProtKB=Q94FT2	AT3G54480		ARATH|Gene_OrderedLocusName=At4g38600|UniProtKB=B3H700	AT4G38600
	ARATH|TAIR=locus=2199932|UniProtKB=Q93VR4	AT1G24020		ARATH|TAIR=locus=2194724|UniProtKB=Q9C9R3	AT1G78190		ARATH|TAIR=locus=2161398|UniProtKB=Q9FNK4	AT5G46180
	ARATH|TAIR=locus=6530584248|UniProtKB=Q9LYU4	AT5G13320		ARATH|TAIR=locus=2015736|UniProtKB=Q93VQ9	AT1G31020		ARATH|EnsemblGenome=AT4G11890|UniProtKB=Q8GY82	AT4G11890
	ARATH|TAIR=locus=2128253|UniProtKB=Q9SUS9	AT4G11320		ARATH|TAIR=locus=2098740|UniProtKB=Q9SCS6	AT3G50480		ARATH|TAIR=locus=2167918|UniProtKB=Q9LVA7	AT5G62290
	ARATH|TAIR=locus=2085221|UniProtKB=Q8L8A7	AT3G52910		ARATH|TAIR=locus=2163051|UniProtKB=Q9FLM8	AT5G41010		ARATH|TAIR=locus=2137296|UniProtKB=F4JGB6	AT4G04220
	ARATH|TAIR=locus=504956443|UniProtKB=Q9C578	AT5G22100		ARATH|TAIR=locus=2007387|UniProtKB=Q8L6Z2	AT1G07030		ARATH|TAIR=locus=2144558|UniProtKB=Q9LZS7	AT5G03610
	ARATH|TAIR=locus=2185158|UniProtKB=Q8GYS4	AT5G02180		ARATH|TAIR=locus=2098821|UniProtKB=Q9M2F1	AT3G61110		ARATH|EnsemblGenome=AT1G28210|UniProtKB=Q38813	AT1G28210
	ARATH|TAIR=locus=2079306|UniProtKB=Q9LIP5	AT3G26310		ARATH|TAIR=locus=2064955|UniProtKB=Q9ZV19	AT2G38860		ARATH|TAIR=locus=2060263|UniProtKB=Q8RX83	AT2G32530
	ARATH|TAIR=locus=2173522|UniProtKB=Q38876	AT5G60910		ARATH|TAIR=locus=2015413|UniProtKB=Q9SX78	AT1G47480		ARATH|TAIR=locus=2088329|UniProtKB=O04316	AT3G16410
	ARATH|TAIR=locus=2176937|UniProtKB=Q9FLX5	AT5G52860		ARATH|TAIR=locus=2183597|UniProtKB=Q9FG65	AT5G36220		ARATH|Gene_OrderedLocusName=At1g66460|UniProtKB=A0A1P8ASI1	AT1G66460
	ARATH|TAIR=locus=2079152|UniProtKB=Q8LFV3	AT3G47500		ARATH|TAIR=locus=2100262|UniProtKB=Q9SRI2	AT3G01350		ARATH|TAIR=locus=2081720|UniProtKB=Q940L4	AT3G62590
	ARATH|TAIR=locus=2010921|UniProtKB=Q9ZSK1	AT1G64970		ARATH|TAIR=locus=2151074|UniProtKB=Q94AZ2	AT5G26340		ARATH|TAIR=locus=2076274|UniProtKB=Q9SS43	AT3G10320
	ARATH|TAIR=locus=2056700|UniProtKB=Q8LG89	AT2G02850		ARATH|TAIR=locus=2057448|UniProtKB=O80995	AT2G26010		ARATH|EnsemblGenome=AT4G00690|UniProtKB=O65278	AT4G00690
	ARATH|TAIR=locus=2205871|UniProtKB=Q9C6Y3	AT1G44110		ARATH|TAIR=locus=2134093|UniProtKB=Q8VY26	AT4G32810		ARATH|TAIR=locus=2019748|UniProtKB=Q9FZH5	AT1G67070
	ARATH|TAIR=locus=1005716680|UniProtKB=Q3ECW8	AT1G45191		ARATH|TAIR=locus=2082239|UniProtKB=Q9C7D4	AT3G12220		ARATH|TAIR=locus=2161053|UniProtKB=Q9FM89	AT5G56420
	ARATH|TAIR=locus=2119063|UniProtKB=Q9SVS1	AT4G21760		ARATH|TAIR=locus=2040292|UniProtKB=Q9ZVC2	AT2G41370		ARATH|Gene_OrderedLocusName=At1g69020|UniProtKB=A0A1P8AW81	AT1G69020
	ARATH|TAIR=locus=2144153|UniProtKB=Q67XX3	AT5G06550		ARATH|TAIR=locus=2158631|UniProtKB=Q9FJW3	AT5G67600		ARATH|TAIR=locus=2205090|UniProtKB=Q8VZP4	AT1G08000
	ARATH|TAIR=locus=2146350|UniProtKB=Q94CI7	AT5G27350		ARATH|EnsemblGenome=AT3G11220|UniProtKB=Q9C778	AT3G11220		ARATH|TAIR=locus=2053908|UniProtKB=Q9SHL8	AT2G17500
	ARATH|EnsemblGenome=AT3G61880|UniProtKB=Q9SLP1	AT3G61880		ARATH|TAIR=locus=2027089|UniProtKB=Q38874	AT1G62360		ARATH|TAIR=locus=2034461|UniProtKB=Q9C6S4	AT1G31820
	ARATH|TAIR=locus=2062002|UniProtKB=O22261	AT2G47490		ARATH|TAIR=locus=2050349|UniProtKB=Q9FUJ3	AT2G19500		ARATH|TAIR=locus=2153914|UniProtKB=Q9XGN1	AT5G24520
	ARATH|TAIR=locus=2085859|UniProtKB=Q84R27	AT3G18960		ARATH|TAIR=locus=2030165|UniProtKB=Q94BS8	AT1G72630		ARATH|TAIR=locus=2044747|UniProtKB=O64745	AT2G34810
	ARATH|TAIR=locus=2040804|UniProtKB=O80775	AT2G34260		ARATH|TAIR=locus=2099609|UniProtKB=Q93V61	AT3G03310		ARATH|TAIR=locus=2065195|UniProtKB=O22898	AT2G47240
	ARATH|TAIR=locus=2098906|UniProtKB=Q9M2D9	AT3G61250		ARATH|TAIR=locus=2132308|UniProtKB=P46422	AT4G02520		ARATH|EnsemblGenome=AT3G08770|UniProtKB=Q9LDB4	AT3G08770
	ARATH|TAIR=locus=2051038|UniProtKB=O22812	AT2G33620		ARATH|TAIR=locus=2016184|UniProtKB=Q6NQH1	AT1G70350		ARATH|TAIR=locus=2040939|UniProtKB=O64697	AT2G34500
	ARATH|EnsemblGenome=AT1G11080|UniProtKB=O04084	AT1G11080		ARATH|TAIR=locus=2126362|UniProtKB=Q9SZT9	AT4G37390		ARATH|TAIR=locus=2027508|UniProtKB=Q9C695	AT1G57560
	ARATH|TAIR=locus=2005507|UniProtKB=Q42371	AT2G26330		ARATH|TAIR=locus=2101655|UniProtKB=Q9FVE6	AT3G44750		ARATH|TAIR=locus=2135069|UniProtKB=Q8W4K1	AT4G04670
	ARATH|TAIR=locus=2119540|UniProtKB=B3LFA3	AT4G13800		ARATH|TAIR=locus=2183715|UniProtKB=Q9LEW3	AT5G10760		ARATH|TAIR=locus=2056750|UniProtKB=A4IJ37	AT2G02910
	ARATH|TAIR=locus=2206960|UniProtKB=Q8W488	AT1G33110		ARATH|TAIR=locus=2093104|UniProtKB=Q9LSY6	AT3G21780		ARATH|TAIR=locus=2124943|UniProtKB=Q39024	AT4G01370
	ARATH|TAIR=locus=2057459|UniProtKB=O64852	AT2G26180		ARATH|TAIR=locus=2098861|UniProtKB=Q8L7L5	AT3G61310		ARATH|TAIR=locus=2005493|UniProtKB=P47927	AT4G36920
	ARATH|TAIR=locus=2180499|UniProtKB=A6QR87	AT5G20670		ARATH|TAIR=locus=2006932|UniProtKB=Q9FW44	AT1G33560		ARATH|TAIR=locus=504955642|UniProtKB=Q9STL2	AT3G48320
	ARATH|TAIR=locus=2034344|UniProtKB=Q9LDZ5	AT1G20650		ARATH|Gene_OrderedLocusName=At5g45840|UniProtKB=C0LGU7	AT5G45840		ARATH|Gene_OrderedLocusName=At4g18253|UniProtKB=A0A1P8B6P8	AT4G18253
	ARATH|TAIR=locus=2102499|UniProtKB=Q9LY03	AT3G56370		ARATH|TAIR=locus=2140200|UniProtKB=Q3E7T8	AT4G05320		ARATH|TAIR=locus=2163153|UniProtKB=Q9FLJ2	AT5G61430
	ARATH|TAIR=locus=2179280|UniProtKB=Q9ZU07	AT5G25130		ARATH|TAIR=locus=2031810|UniProtKB=Q8RWK8	AT1G13030		ARATH|TAIR=locus=2097218|UniProtKB=Q9M2V5	AT3G55110
	ARATH|TAIR=locus=2178393|UniProtKB=Q9FG73	AT5G55920		ARATH|TAIR=locus=2040384|UniProtKB=Q9SII0	AT2G38810		ARATH|TAIR=locus=2120983|UniProtKB=Q9SZL5	AT4G38150
	ARATH|TAIR=locus=2079631|UniProtKB=Q9SRS5	AT3G07410		ARATH|EnsemblGenome=AT4G37010|UniProtKB=O23184	AT4G37010		ARATH|TAIR=locus=2117552|UniProtKB=Q9C5E7	AT4G25880
	ARATH|TAIR=locus=2075034|UniProtKB=Q84TG1	AT3G09720		ARATH|TAIR=locus=2202795|UniProtKB=Q8LFD3	AT1G26960		ARATH|TAIR=locus=2134961|UniProtKB=Q9SU50	AT4G24040
	ARATH|TAIR=locus=2152642|UniProtKB=Q9FGV1	AT5G37020		ARATH|TAIR=locus=2179008|UniProtKB=Q84VQ0	AT5G21150		ARATH|TAIR=locus=2050782|UniProtKB=Q58FX0	AT2G45760
	ARATH|TAIR=locus=2204518|UniProtKB=Q700D9	AT1G14600		ARATH|TAIR=locus=2006807|UniProtKB=Q8L612	AT1G14780		ARATH|TAIR=locus=2121636|UniProtKB=Q8L7G3	AT4G23150
	ARATH|TAIR=locus=2088500|UniProtKB=Q9LVI6	AT3G17840		ARATH|TAIR=locus=2166645|UniProtKB=Q6NKX1	AT5G38710		ARATH|EnsemblGenome=AT4G28680|UniProtKB=Q9M0G4	AT4G28680
	ARATH|TAIR=locus=2162550|UniProtKB=F4K0A6	AT5G54280		ARATH|TAIR=locus=2040671|UniProtKB=O80931	AT2G37630		ARATH|TAIR=locus=2099639|UniProtKB=Q9SRQ7	AT3G03530
	ARATH|TAIR=locus=2012232|UniProtKB=Q9FX86	AT1G49580		ARATH|TAIR=locus=2207360|UniProtKB=O64515	AT1G79360		ARATH|TAIR=locus=2178863|UniProtKB=Q9SP02	AT5G58710
	ARATH|EnsemblGenome=AT3G19290|UniProtKB=Q9M7Q2	AT3G19290		ARATH|TAIR=locus=2029919|UniProtKB=Q9LP56	AT1G29280		ARATH|TAIR=locus=2090562|UniProtKB=Q9LDR2	AT3G17690
	ARATH|EnsemblGenome=AT5G25475|UniProtKB=Q680D9	AT5G25475		ARATH|TAIR=locus=2121758|UniProtKB=Q8GYU3	AT4G38440		ARATH|TAIR=locus=2037823|UniProtKB=Q9XI21	AT1G15480
	ARATH|TAIR=locus=2175304|UniProtKB=Q9FF79	AT5G04950		ARATH|TAIR=locus=2099585|UniProtKB=Q9C5L3	AT3G47420		ARATH|TAIR=locus=2059395|UniProtKB=O48773	AT2G32920
	ARATH|TAIR=locus=2088344|UniProtKB=O04314	AT3G16420		ARATH|TAIR=locus=2062860|UniProtKB=O22893	AT2G47180		ARATH|TAIR=locus=2201816|UniProtKB=O04153	AT1G08450
	ARATH|TAIR=locus=2013134|UniProtKB=F4HP88	AT1G19650		ARATH|TAIR=locus=2093516|UniProtKB=Q9LTM3	AT3G26180		ARATH|TAIR=locus=2005540|UniProtKB=P47735	AT4G28490
	ARATH|TAIR=locus=2130220|UniProtKB=F4JIF5	AT4G14770		ARATH|TAIR=locus=2036873|UniProtKB=O80690	AT1G61820		ARATH|TAIR=locus=2144588|UniProtKB=Q93WJ8	AT5G03630
	ARATH|TAIR=locus=4010713706|UniProtKB=Q0WRU9	AT2G43445		ARATH|TAIR=locus=2171327|UniProtKB=Q9FFF1	AT5G16320		ARATH|TAIR=locus=2028451|UniProtKB=Q9FVQ1	AT1G48920
	ARATH|TAIR=locus=2052040|UniProtKB=O82190	AT2G19910		ARATH|TAIR=locus=2087695|UniProtKB=Q9LTW0	AT3G12740		ARATH|TAIR=locus=2203038|UniProtKB=F4HZG9	AT1G09300
	ARATH|TAIR=locus=2024132|UniProtKB=F4I2H7	AT1G03780		ARATH|TAIR=locus=2015353|UniProtKB=Q9SX99	AT1G47720		ARATH|TAIR=locus=2117398|UniProtKB=Q8VZ56	AT4G25000
	ARATH|TAIR=locus=505006437|UniProtKB=Q680C0	AT4G10955		ARATH|EnsemblGenome=AT4G11890|UniProtKB=Q8GY82	AT4G11890		ARATH|TAIR=locus=2099413|UniProtKB=Q9M2Z8	AT3G48850
	ARATH|TAIR=locus=2222607|UniProtKB=Q9LYK7	AT5G14520		ARATH|TAIR=locus=2167918|UniProtKB=Q9LVA7	AT5G62290		ARATH|TAIR=locus=2153333|UniProtKB=Q9FKF0	AT5G45150
	ARATH|TAIR=locus=2171726|UniProtKB=Q42396	AT5G23580		ARATH|TAIR=locus=2137296|UniProtKB=F4JGB6	AT4G04220		ARATH|TAIR=locus=2083268|UniProtKB=Q9LXJ6	AT3G52680
	ARATH|TAIR=locus=2185056|UniProtKB=Q9FY49	AT5G13520		ARATH|TAIR=locus=2050740|UniProtKB=O80832	AT2G45870		ARATH|TAIR=locus=2141692|UniProtKB=Q84JT6	AT4G21850
	ARATH|TAIR=locus=2159078|UniProtKB=Q8LPL5	AT5G13840		ARATH|TAIR=locus=2144558|UniProtKB=Q9LZS7	AT5G03610		ARATH|TAIR=locus=2126276|UniProtKB=Q8GWT4	AT4G31120
	ARATH|TAIR=locus=2024608|UniProtKB=Q940M0	AT1G63980		ARATH|EnsemblGenome=AT1G28210|UniProtKB=Q38813	AT1G28210		ARATH|TAIR=locus=2046163|UniProtKB=Q9ZUV3	AT2G28110
				ARATH|TAIR=locus=2023885|UniProtKB=Q84JB8	AT1G13770		ARATH|TAIR=locus=2118450|UniProtKB=Q9SZ92	AT4G09760
				ARATH|TAIR=locus=2060263|UniProtKB=Q8RX83	AT2G32530		ARATH|TAIR=locus=2130324|UniProtKB=O23404	AT4G15530
				ARATH|TAIR=locus=2088329|UniProtKB=O04316	AT3G16410		ARATH|Gene=AT5G24750|UniProtKB=F4KII1	AT5G24750
				ARATH|Gene_OrderedLocusName=At1g66460|UniProtKB=A0A1P8ASI1	AT1G66460		ARATH|TAIR=locus=2176892|UniProtKB=Q84JK8	AT5G52900
				ARATH|TAIR=locus=2081720|UniProtKB=Q940L4	AT3G62590		ARATH|TAIR=locus=2174175|UniProtKB=Q9FMD9	AT5G16570
				ARATH|TAIR=locus=2158217|UniProtKB=Q9FN13	AT5G67390		ARATH|TAIR=locus=2018209|UniProtKB=Q9C821	AT1G52290
				ARATH|TAIR=locus=2076274|UniProtKB=Q9SS43	AT3G10320		ARATH|TAIR=locus=2033661|UniProtKB=A0A1P8AUY4	AT1G67120
				ARATH|EnsemblGenome=AT4G00690|UniProtKB=O65278	AT4G00690		ARATH|TAIR=locus=2169774|UniProtKB=Q9FNF8	AT5G24240
				ARATH|TAIR=locus=2019748|UniProtKB=Q9FZH5	AT1G67070		ARATH|TAIR=locus=2204604|UniProtKB=Q9SA85	AT1G30700
				ARATH|TAIR=locus=2161053|UniProtKB=Q9FM89	AT5G56420		ARATH|TAIR=locus=2063063|UniProtKB=Q8S8E3	AT2G40330
				ARATH|TAIR=locus=2137824|UniProtKB=O81416	AT4G02290		ARATH|TAIR=locus=2077447|UniProtKB=Q84WS8	AT3G07860
				ARATH|TAIR=locus=2053908|UniProtKB=Q9SHL8	AT2G17500		ARATH|TAIR=locus=2020302|UniProtKB=Q9SHH8	AT1G17190
				ARATH|TAIR=locus=2034461|UniProtKB=Q9C6S4	AT1G31820		ARATH|EnsemblGenome=AT5G11030|UniProtKB=Q84VX3	AT5G11030
				ARATH|TAIR=locus=2153914|UniProtKB=Q9XGN1	AT5G24520		ARATH|TAIR=locus=2127691|UniProtKB=Q9ZSA8	AT4G10500
				ARATH|TAIR=locus=2046565|UniProtKB=Q56WD9	AT2G33150		ARATH|TAIR=locus=2182255|UniProtKB=Q9LXU6	AT5G12930
				ARATH|TAIR=locus=2044747|UniProtKB=O64745	AT2G34810		ARATH|TAIR=locus=2148358|UniProtKB=Q7XJ55	AT5G59490
				ARATH|TAIR=locus=2065195|UniProtKB=O22898	AT2G47240		ARATH|TAIR=locus=5019474757|UniProtKB=F4IWB3	AT3G20898
				ARATH|TAIR=locus=505006514|UniProtKB=F4JLZ6	AT4G22755		ARATH|TAIR=locus=2008086|UniProtKB=Q9LPR8	AT1G50420
				ARATH|TAIR=locus=505006581|UniProtKB=Q8LCY2	AT5G03905		ARATH|TAIR=locus=2128389|UniProtKB=Q9SUS1	AT4G23550
				ARATH|TAIR=locus=2033359|UniProtKB=Q9C9M6	AT1G66740		ARATH|TAIR=locus=2170403|UniProtKB=Q9FL26	AT5G46350
				ARATH|TAIR=locus=2084515|UniProtKB=Q9M337	AT3G53890		ARATH|TAIR=locus=2129690|UniProtKB=Q8LPS2	AT4G14400
				ARATH|TAIR=locus=2180907|UniProtKB=Q9LF38	AT5G15440		ARATH|TAIR=locus=2051294|UniProtKB=Q9SJ29	AT2G05330
				ARATH|EnsemblGenome=AT3G08770|UniProtKB=Q9LDB4	AT3G08770		ARATH|TAIR=locus=2144776|UniProtKB=Q9LXD7	AT5G09740
				ARATH|TAIR=locus=2016349|UniProtKB=Q949S5	AT1G80110		ARATH|TAIR=locus=2172089|UniProtKB=Q8GYH5	AT5G54610
				ARATH|TAIR=locus=2027508|UniProtKB=Q9C695	AT1G57560		ARATH|TAIR=locus=2046535|UniProtKB=O49325	AT2G33080
				ARATH|TAIR=locus=2151271|UniProtKB=Q9LZ08	AT5G02770		ARATH|TAIR=locus=505006636|UniProtKB=Q8L8S2	AT5G24655
				ARATH|TAIR=locus=2101709|UniProtKB=Q94A84	AT3G50740		ARATH|Gene=AT3G61280|UniProtKB=Q5Q0C1	AT3G61280
				ARATH|TAIR=locus=2124943|UniProtKB=Q39024	AT4G01370		ARATH|TAIR=locus=2119627|UniProtKB=O65418	AT4G21530
				ARATH|TAIR=locus=2075372|UniProtKB=Q9LDJ9	AT3G03040		ARATH|TAIR=locus=2129475|UniProtKB=O23278	AT4G14190
				ARATH|TAIR=locus=2005493|UniProtKB=P47927	AT4G36920		ARATH|TAIR=locus=2059294|UniProtKB=Q9ZVD0	AT2G27100
				ARATH|TAIR=locus=504955642|UniProtKB=Q9STL2	AT3G48320		ARATH|TAIR=locus=2043989|UniProtKB=O22824	AT2G43800
				ARATH|TAIR=locus=2084510|UniProtKB=Q9M330	AT3G53970		ARATH|Gene_OrderedLocusName=AtMg00580|UniProtKB=P93313	ATMG00580
				ARATH|TAIR=locus=2025655|UniProtKB=Q9M4B5	AT1G08780		ARATH|TAIR=locus=2173408|UniProtKB=Q9FME8	AT5G64410
				ARATH|Gene_OrderedLocusName=At4g18253|UniProtKB=A0A1P8B6P8	AT4G18253		ARATH|TAIR=locus=2134548|UniProtKB=O23100	AT4G00760
				ARATH|TAIR=locus=2012833|UniProtKB=Q9SY56	AT1G10140		ARATH|TAIR=locus=2047208|UniProtKB=Q9SJP2	AT2G15390
				ARATH|TAIR=locus=2163153|UniProtKB=Q9FLJ2	AT5G61430		ARATH|TAIR=locus=2152561|UniProtKB=Q9FJL3	AT5G48570
				ARATH|TAIR=locus=2097218|UniProtKB=Q9M2V5	AT3G55110		ARATH|TAIR=locus=2019185|UniProtKB=Q9CA52	AT1G74650
				ARATH|TAIR=locus=2120983|UniProtKB=Q9SZL5	AT4G38150		ARATH|TAIR=locus=2047570|UniProtKB=O65787	AT2G24180
				ARATH|TAIR=locus=2095269|UniProtKB=Q9SR97	AT3G08990		ARATH|TAIR=locus=2195850|UniProtKB=C0LGG4	AT1G51860
				ARATH|TAIR=locus=2026177|UniProtKB=Q43348	AT1G62660		ARATH|TAIR=locus=2031200|UniProtKB=Q7XYY2	AT1G25540
				ARATH|TAIR=locus=2030006|UniProtKB=P68350	AT1G29160		ARATH|TAIR=locus=2097643|UniProtKB=Q9SR96	AT3G08970
				ARATH|TAIR=locus=2050296|UniProtKB=Q9SLA1	AT2G25620		ARATH|TAIR=locus=2095512|UniProtKB=Q9LJJ7	AT3G28580
				ARATH|TAIR=locus=2134658|UniProtKB=Q9M161	AT4G00940		ARATH|TAIR=locus=2093792|UniProtKB=Q9LIA4	AT3G29390
				ARATH|TAIR=locus=2117552|UniProtKB=Q9C5E7	AT4G25880		ARATH|TAIR=locus=2207390|UniProtKB=A4GSN8	AT1G79280
				ARATH|TAIR=locus=2134961|UniProtKB=Q9SU50	AT4G24040		ARATH|TAIR=locus=2136779|UniProtKB=Q9STR4	AT4G26200
				ARATH|TAIR=locus=2050782|UniProtKB=Q58FX0	AT2G45760		ARATH|TAIR=locus=2007151|UniProtKB=Q9SEZ3	AT1G69570
				ARATH|TAIR=locus=2121636|UniProtKB=Q8L7G3	AT4G23150		ARATH|TAIR=locus=2039185|UniProtKB=Q9SJ52	AT2G35980
				ARATH|EnsemblGenome=AT4G28680|UniProtKB=Q9M0G4	AT4G28680		ARATH|TAIR=locus=2122467|UniProtKB=Q8RWW7	AT4G39390
				ARATH|TAIR=locus=2099639|UniProtKB=Q9SRQ7	AT3G03530		ARATH|TAIR=locus=2160324|UniProtKB=Q9FLR3	AT5G07680
				ARATH|TAIR=locus=2178863|UniProtKB=Q9SP02	AT5G58710		ARATH|TAIR=locus=2088394|UniProtKB=Q9LW27	AT3G26830
				ARATH|TAIR=locus=2090562|UniProtKB=Q9LDR2	AT3G17690		ARATH|TAIR=locus=2011511|UniProtKB=Q9C942	AT1G52760
				ARATH|TAIR=locus=2037823|UniProtKB=Q9XI21	AT1G15480		ARATH|TAIR=locus=2101933|UniProtKB=Q9SCN8	AT3G53230
				ARATH|TAIR=locus=2059395|UniProtKB=O48773	AT2G32920		ARATH|TAIR=locus=2138208|UniProtKB=Q94JV5	AT4G08790
				ARATH|TAIR=locus=2031321|UniProtKB=Q8GXB3	AT1G63470		ARATH|TAIR=locus=2040656|UniProtKB=P0CJ46	AT2G37620
				ARATH|TAIR=locus=2088781|UniProtKB=Q9LIG6	AT3G20970		ARATH|Gene_OrderedLocusName=At5g44567|UniProtKB=A0A1P8BDL3	AT5G44567
				ARATH|TAIR=locus=2201816|UniProtKB=O04153	AT1G08450		ARATH|EnsemblGenome=AT1G66970|UniProtKB=Q7Y208	AT1G66970
				ARATH|TAIR=locus=2180213|UniProtKB=Q9LZ31	AT5G04660		ARATH|TAIR=locus=2171047|UniProtKB=Q9FGQ9	AT5G47060
				ARATH|EnsemblGenome=AT2G43530|UniProtKB=O22867	AT2G43530		ARATH|TAIR=locus=2127398|UniProtKB=Q84MA5	AT4G21120
				ARATH|TAIR=locus=2100088|UniProtKB=A2RVP7	AT3G10110		ARATH|TAIR=locus=2160831|UniProtKB=Q8GY63	AT5G63990
				ARATH|TAIR=locus=2087457|UniProtKB=Q9LJH8	AT3G14100		ARATH|EnsemblGenome=AT1G72330|UniProtKB=Q9LDV4	AT1G72330
				ARATH|TAIR=locus=2005540|UniProtKB=P47735	AT4G28490		ARATH|TAIR=locus=2091363|UniProtKB=Q94JU2	AT3G28050
				ARATH|TAIR=locus=2076096|UniProtKB=Q9LIS2	AT3G23830		ARATH|Gene_OrderedLocusName=At1g48660|UniProtKB=A0A1P8AV88	AT1G48660
				ARATH|TAIR=locus=2144588|UniProtKB=Q93WJ8	AT5G03630		ARATH|EnsemblGenome=AT5G40240|UniProtKB=Q9FL08	AT5G40240
				ARATH|TAIR=locus=2028451|UniProtKB=Q9FVQ1	AT1G48920		ARATH|TAIR=locus=2094771|UniProtKB=Q9LU36	AT3G21230
				ARATH|TAIR=locus=2099292|UniProtKB=Q9C7C3	AT3G12130		ARATH|Gene_OrderedLocusName=At3g02300|UniProtKB=A0A1I9LR23	AT3G02300
				ARATH|TAIR=locus=2117398|UniProtKB=Q8VZ56	AT4G25000		ARATH|TAIR=locus=2196563|UniProtKB=Q38819	AT1G15570
				ARATH|TAIR=locus=2099413|UniProtKB=Q9M2Z8	AT3G48850		ARATH|TAIR=locus=2120840|UniProtKB=Q9SZI0	AT4G26060
				ARATH|TAIR=locus=2141692|UniProtKB=Q84JT6	AT4G21850		ARATH|TAIR=locus=2093501|UniProtKB=Q9LTM6	AT3G26160
				ARATH|Gene_OrderedLocusName=At1g75945|UniProtKB=A0A1P8ATP0	AT1G75945		ARATH|TAIR=locus=2026423|UniProtKB=Q9LDI9	AT1G69250
				ARATH|TAIR=locus=2102460|UniProtKB=Q9M1S9	AT3G54710		ARATH|TAIR=locus=2095168|UniProtKB=Q8LG58	AT3G23730
				ARATH|TAIR=locus=2040530|UniProtKB=Q9ZQ96	AT2G36780		ARATH|TAIR=locus=2181427|UniProtKB=Q9LF05	AT5G16230
				ARATH|TAIR=locus=2045417|UniProtKB=Q9SKZ3	AT2G32060		ARATH|TAIR=locus=2122829|UniProtKB=Q9SV84	AT4G10380
				ARATH|TAIR=locus=2126276|UniProtKB=Q8GWT4	AT4G31120		ARATH|TAIR=locus=2825451|UniProtKB=Q39241	AT1G45145
				ARATH|TAIR=locus=2046163|UniProtKB=Q9ZUV3	AT2G28110		ARATH|TAIR=locus=2095735|UniProtKB=P32962	AT3G44300
				ARATH|TAIR=locus=2118450|UniProtKB=Q9SZ92	AT4G09760		ARATH|TAIR=locus=2125914|UniProtKB=Q9SMZ9	AT4G33100
				ARATH|TAIR=locus=2174175|UniProtKB=Q9FMD9	AT5G16570		ARATH|TAIR=locus=2061843|UniProtKB=Q8VZR7	AT2G40460
				ARATH|TAIR=locus=2018209|UniProtKB=Q9C821	AT1G52290		ARATH|TAIR=locus=2115984|UniProtKB=Q9M0V4	AT4G05410
				ARATH|TAIR=locus=2166640|UniProtKB=Q9FKR0	AT5G38780		ARATH|TAIR=locus=2088374|UniProtKB=O04310	AT3G16460
				ARATH|TAIR=locus=2137179|UniProtKB=Q9XEC3	AT4G04450		ARATH|TAIR=locus=2010524|UniProtKB=Q9C509	AT1G27980
				ARATH|TAIR=locus=2063063|UniProtKB=Q8S8E3	AT2G40330		ARATH|TAIR=locus=2062190|UniProtKB=F4IQJ2	AT2G18410
				ARATH|TAIR=locus=2169774|UniProtKB=Q9FNF8	AT5G24240		ARATH|TAIR=locus=2172432|UniProtKB=Q9FND4	AT5G43920
				ARATH|TAIR=locus=2204604|UniProtKB=Q9SA85	AT1G30700		ARATH|TAIR=locus=2184812|UniProtKB=Q84VY5	AT5G09290
				ARATH|TAIR=locus=2034995|UniProtKB=Q8LC68	AT1G18800		ARATH|TAIR=locus=2124276|UniProtKB=Q9C5D0	AT4G34120
				ARATH|TAIR=locus=2077447|UniProtKB=Q84WS8	AT3G07860		ARATH|TAIR=locus=2057361|UniProtKB=B9DFU2	AT2G26170
				ARATH|TAIR=locus=2020302|UniProtKB=Q9SHH8	AT1G17190		ARATH|TAIR=locus=2120267|UniProtKB=Q945F0	AT4G39030
				ARATH|TAIR=locus=2007584|UniProtKB=Q8LGI8	AT1G03150		ARATH|TAIR=locus=2047635|UniProtKB=Q8L4M1	AT2G19430
				ARATH|EnsemblGenome=AT5G11030|UniProtKB=Q84VX3	AT5G11030		ARATH|TAIR=locus=2118294|UniProtKB=Q8VZU9	AT4G29330
				ARATH|Gene_OrderedLocusName=At3g57590|UniProtKB=Q9SVX4	AT3G57590		ARATH|TAIR=locus=2084593|UniProtKB=Q9LIJ8	AT3G22970
				ARATH|TAIR=locus=2127691|UniProtKB=Q9ZSA8	AT4G10500		ARATH|TAIR=locus=2204808|UniProtKB=Q9FZ24	AT1G02370
				ARATH|TAIR=locus=2007382|UniProtKB=Q9LMK2	AT1G07090		ARATH|TAIR=locus=504954829|UniProtKB=Q9FN69	AT5G41315
				ARATH|TAIR=locus=2044787|UniProtKB=O64765	AT2G35020		ARATH|TAIR=locus=2124311|UniProtKB=O49482	AT4G34230
				ARATH|TAIR=locus=2140361|UniProtKB=Q8LAF5	AT4G19350		ARATH|TAIR=locus=2138268|UniProtKB=Q8VZG8	AT4G08850
				ARATH|TAIR=locus=2182255|UniProtKB=Q9LXU6	AT5G12930		ARATH|TAIR=locus=2141662|UniProtKB=F4JKB6	AT4G21900
				ARATH|TAIR=locus=2148358|UniProtKB=Q7XJ55	AT5G59490		ARATH|TAIR=locus=2074738|UniProtKB=Q9C768	AT3G11340
				ARATH|TAIR=locus=5019474757|UniProtKB=F4IWB3	AT3G20898		ARATH|TAIR=locus=2077274|UniProtKB=Q8RXT4	AT3G63280
				ARATH|TAIR=locus=2008086|UniProtKB=Q9LPR8	AT1G50420		ARATH|TAIR=locus=2054437|UniProtKB=Q6NMB0	AT2G30660
				ARATH|TAIR=locus=2128389|UniProtKB=Q9SUS1	AT4G23550		ARATH|TAIR=locus=2039084|UniProtKB=Q9SKD7	AT2G46430
				ARATH|TAIR=locus=2025492|UniProtKB=Q9LPC7	AT1G01940		ARATH|TAIR=locus=2160967|UniProtKB=Q9FIJ4	AT5G47870
				ARATH|Gene_OrderedLocusName=At1g03620|UniProtKB=A0A1P8APM3	AT1G03620		ARATH|TAIR=locus=2077695|UniProtKB=Q2V3N5	AT3G59000
				ARATH|TAIR=locus=2170403|UniProtKB=Q9FL26	AT5G46350		ARATH|TAIR=locus=2093511|UniProtKB=Q9LTM4	AT3G26170
				ARATH|TAIR=locus=2171805|UniProtKB=Q66GQ6	AT5G65090		ARATH|TAIR=locus=2827921|UniProtKB=Q8VYV9	AT2G17760
				ARATH|TAIR=locus=2129690|UniProtKB=Q8LPS2	AT4G14400		ARATH|TAIR=locus=2031978|UniProtKB=Q7XJU2	AT1G05710
				ARATH|TAIR=locus=2011000|UniProtKB=Q9FZ33	AT1G54990		ARATH|TAIR=locus=2012260|UniProtKB=P94014	AT1G09560
				ARATH|TAIR=locus=2090235|UniProtKB=Q38935	AT3G25220		ARATH|TAIR=locus=2182432|UniProtKB=Q9LHS0	AT5G35200
				ARATH|TAIR=locus=2163208|UniProtKB=Q0V842	AT5G61390		ARATH|TAIR=locus=2142514|UniProtKB=Q8H1D6	AT5G10520
				ARATH|TAIR=locus=2051294|UniProtKB=Q9SJ29	AT2G05330		ARATH|TAIR=locus=2098368|UniProtKB=Q9SRN0	AT3G11660
				ARATH|TAIR=locus=2172089|UniProtKB=Q8GYH5	AT5G54610		ARATH|TAIR=locus=2174764|UniProtKB=Q9FLF7	AT5G64610
				ARATH|TAIR=locus=2046535|UniProtKB=O49325	AT2G33080		ARATH|TAIR=locus=2127193|UniProtKB=O82752	AT4G23030
				ARATH|TAIR=locus=505006636|UniProtKB=Q8L8S2	AT5G24655		ARATH|TAIR=locus=2092286|UniProtKB=Q39228	AT3G19930
				ARATH|Gene=AT3G61280|UniProtKB=Q5Q0C1	AT3G61280		ARATH|TAIR=locus=2044440|UniProtKB=Q8VWJ1	AT2G18950
				ARATH|TAIR=locus=2059294|UniProtKB=Q9ZVD0	AT2G27100		ARATH|TAIR=locus=2182300|UniProtKB=Q9LXV0	AT5G12890
				ARATH|TAIR=locus=2043989|UniProtKB=O22824	AT2G43800		ARATH|TAIR=locus=2167215|UniProtKB=Q9FE46	AT5G17220
				ARATH|TAIR=locus=2173408|UniProtKB=Q9FME8	AT5G64410		ARATH|TAIR=locus=2174834|UniProtKB=F4KF27	AT5G64680
				ARATH|Gene_OrderedLocusName=AtMg00580|UniProtKB=P93313	ATMG00580		ARATH|TAIR=locus=2101998|UniProtKB=Q9SCP2	AT3G53190
				ARATH|TAIR=locus=2083941|UniProtKB=Q67XJ2	AT3G53340		ARATH|TAIR=locus=2081860|UniProtKB=Q9SD05	AT3G51440
				ARATH|TAIR=locus=2047208|UniProtKB=Q9SJP2	AT2G15390		ARATH|TAIR=locus=2179939|UniProtKB=Q8RWN5	AT5G04280
				ARATH|TAIR=locus=2134548|UniProtKB=O23100	AT4G00760		ARATH|EnsemblGenome=AT2G26840|UniProtKB=Q8GWA2	AT2G26840
				ARATH|TAIR=locus=2019185|UniProtKB=Q9CA52	AT1G74650		ARATH|TAIR=locus=2047339|UniProtKB=Q9SK32	AT2G25010
				ARATH|TAIR=locus=2047570|UniProtKB=O65787	AT2G24180		ARATH|TAIR=locus=2018758|UniProtKB=Q9FXJ2	AT1G28580
				ARATH|TAIR=locus=2195850|UniProtKB=C0LGG4	AT1G51860		ARATH|TAIR=locus=2084228|UniProtKB=Q02283	AT3G01470
				ARATH|TAIR=locus=2175453|UniProtKB=Q9FMC8	AT5G04820		ARATH|TAIR=locus=2149674|UniProtKB=F4KHL6	AT5G52720
				ARATH|TAIR=locus=2097643|UniProtKB=Q9SR96	AT3G08970		ARATH|TAIR=locus=2082543|UniProtKB=P33157	AT3G57260
				ARATH|TAIR=locus=2198289|UniProtKB=Q2HIK4	AT1G29990		ARATH|TAIR=locus=2161438|UniProtKB=Q9FNL7	AT5G46050
				ARATH|TAIR=locus=2095512|UniProtKB=Q9LJJ7	AT3G28580		ARATH|EnsemblGenome=AT3G01140|UniProtKB=Q9LE63	AT3G01140
				ARATH|TAIR=locus=2136779|UniProtKB=Q9STR4	AT4G26200		ARATH|TAIR=locus=2026346|UniProtKB=Q9C9A2	AT1G71060
				ARATH|TAIR=locus=2151471|UniProtKB=Q9FHG2	AT5G46430		ARATH|TAIR=locus=2006852|UniProtKB=F4HXW9	AT1G14970
				ARATH|TAIR=locus=2064806|UniProtKB=Q93WU8	AT2G40750		ARATH|TAIR=locus=2095828|UniProtKB=Q9M2Q4	AT3G57940
				ARATH|TAIR=locus=2039185|UniProtKB=Q9SJ52	AT2G35980		ARATH|TAIR=locus=2032905|UniProtKB=Q9SA41	AT1G16420
				ARATH|TAIR=locus=2122467|UniProtKB=Q8RWW7	AT4G39390		ARATH|TAIR=locus=2125023|UniProtKB=Q9M156	AT4G01070
				ARATH|TAIR=locus=2092940|UniProtKB=Q9LJB7	AT3G21150		ARATH|TAIR=locus=2095843|UniProtKB=Q9M2Q3	AT3G57950
				ARATH|TAIR=locus=2160324|UniProtKB=Q9FLR3	AT5G07680		ARATH|TAIR=locus=2120051|UniProtKB=Q43731	AT4G37520
				ARATH|TAIR=locus=2043644|UniProtKB=O64640	AT2G45600		ARATH|TAIR=locus=2025732|UniProtKB=Q38942	AT1G80670
				ARATH|TAIR=locus=2088394|UniProtKB=Q9LW27	AT3G26830		ARATH|TAIR=locus=2019235|UniProtKB=Q8LGU7	AT1G74700
				ARATH|TAIR=locus=2011511|UniProtKB=Q9C942	AT1G52760		ARATH|TAIR=locus=2052000|UniProtKB=Q9SLL7	AT2G19740
				ARATH|Gene_OrderedLocusName=At3g48410|UniProtKB=A0A1I9LMU3	AT3G48410		ARATH|TAIR=locus=2140391|UniProtKB=O65708	AT4G19370
				ARATH|TAIR=locus=2101933|UniProtKB=Q9SCN8	AT3G53230		ARATH|TAIR=locus=2130384|UniProtKB=B6SFA4	AT4G15570
				ARATH|TAIR=locus=2040656|UniProtKB=P0CJ46	AT2G37620		ARATH|TAIR=locus=2014330|UniProtKB=Q8L793	AT1G54170
				ARATH|TAIR=locus=2827948|UniProtKB=Q6NQN8	AT2G17740		ARATH|EnsemblGenome=AT4G33050|UniProtKB=O82645	AT4G33050
				ARATH|TAIR=locus=2152435|UniProtKB=Q9FJ40	AT5G45960		ARATH|EnsemblGenome=AT4G22280|UniProtKB=Q3E7K7	AT4G22280
				ARATH|EnsemblGenome=AT1G05890|UniProtKB=Q8L829	AT1G05890		ARATH|TAIR=locus=2150665|UniProtKB=Q94A64	AT5G03970
				ARATH|Gene_OrderedLocusName=At5g44567|UniProtKB=A0A1P8BDL3	AT5G44567		ARATH|TAIR=locus=2200271|UniProtKB=Q9C9W3	AT1G67980
				ARATH|TAIR=locus=2094364|UniProtKB=Q9LIL4	AT3G22845		ARATH|TAIR=locus=2028140|UniProtKB=O04292	AT1G30490
				ARATH|TAIR=locus=2089124|UniProtKB=O22048	AT3G27620		ARATH|TAIR=locus=2135252|UniProtKB=Q8L7U7	AT4G39670
				ARATH|TAIR=locus=2171047|UniProtKB=Q9FGQ9	AT5G47060		ARATH|TAIR=locus=2060167|UniProtKB=Q8H1E3	AT2G07180
				ARATH|TAIR=locus=4010713712|UniProtKB=A0MDQ1	AT2G45695		ARATH|TAIR=locus=2141055|UniProtKB=O49687	AT4G17880
				ARATH|TAIR=locus=2127398|UniProtKB=Q84MA5	AT4G21120		ARATH|TAIR=locus=2044682|UniProtKB=O64759	AT2G34960
				ARATH|TAIR=locus=2160831|UniProtKB=Q8GY63	AT5G63990		ARATH|TAIR=locus=2026555|UniProtKB=Q9XES1	AT1G07670
				ARATH|EnsemblGenome=AT1G72330|UniProtKB=Q9LDV4	AT1G72330		ARATH|Gene_OrderedLocusName=At5g37400|UniProtKB=A0A1P8BD25	AT5G37400
				ARATH|TAIR=locus=2091363|UniProtKB=Q94JU2	AT3G28050		ARATH|EnsemblGenome=AT4G24920|UniProtKB=P0DI74	AT4G24920,AT5G50460
				ARATH|TAIR=locus=2087669|UniProtKB=Q9SWE5	AT3G18030		ARATH|TAIR=locus=2083128|UniProtKB=Q9SN11	AT3G50070
				ARATH|Gene_OrderedLocusName=At1g11220|UniProtKB=Q9SXA8	AT1G11220		ARATH|TAIR=locus=2133529|UniProtKB=Q9M0T3	AT4G08470
				ARATH|TAIR=locus=2165780|UniProtKB=Q9FHX8	AT5G42060		ARATH|TAIR=locus=2196810|UniProtKB=Q9CAS6	AT1G69930
				ARATH|Gene_OrderedLocusName=At1g48660|UniProtKB=A0A1P8AV88	AT1G48660		ARATH|TAIR=locus=2146965|UniProtKB=Q501E6	AT5G25250
				ARATH|EnsemblGenome=AT5G40240|UniProtKB=Q9FL08	AT5G40240		ARATH|TAIR=locus=2034081|UniProtKB=Q9SAV1	AT1G52030
				ARATH|TAIR=locus=2094771|UniProtKB=Q9LU36	AT3G21230		ARATH|TAIR=locus=2133925|UniProtKB=Q5ICL9	AT4G19660
				ARATH|TAIR=locus=2172399|UniProtKB=Q9FK46	AT5G18250		ARATH|TAIR=locus=2036868|UniProtKB=O80703	AT1G61980
				ARATH|TAIR=locus=2016462|UniProtKB=Q8LFA9	AT1G19340		ARATH|TAIR=locus=2121621|UniProtKB=Q9C5S9	AT4G23140
				ARATH|TAIR=locus=2120840|UniProtKB=Q9SZI0	AT4G26060		ARATH|TAIR=locus=2011030|UniProtKB=Q06327	AT1G55020
				ARATH|TAIR=locus=2036069|UniProtKB=O04035	AT1G08940		ARATH|TAIR=locus=2206365|UniProtKB=P47996	AT1G79470
				ARATH|TAIR=locus=2093501|UniProtKB=Q9LTM6	AT3G26160		ARATH|TAIR=locus=2202064|UniProtKB=Q9SXB6	AT1G11310
				ARATH|TAIR=locus=2026423|UniProtKB=Q9LDI9	AT1G69250		ARATH|TAIR=locus=504955958|UniProtKB=Q6NLT2	AT2G04495
				ARATH|TAIR=locus=2057635|UniProtKB=P93006	AT2G33700		ARATH|TAIR=locus=2128936|UniProtKB=P24806	AT4G30270
				ARATH|TAIR=locus=2140025|UniProtKB=P59169	AT5G10980,AT4G40040		ARATH|EnsemblGenome=AT4G21910|UniProtKB=Q940N9	AT4G21910
				ARATH|TAIR=locus=2095168|UniProtKB=Q8LG58	AT3G23730		ARATH|TAIR=locus=2024407|UniProtKB=O04492	AT1G09700
				ARATH|TAIR=locus=2181427|UniProtKB=Q9LF05	AT5G16230		ARATH|TAIR=locus=2117154|UniProtKB=O49404	AT4G18890
				ARATH|TAIR=locus=2122829|UniProtKB=Q9SV84	AT4G10380		ARATH|TAIR=locus=2103555|UniProtKB=Q9LET7	AT3G56690
				ARATH|TAIR=locus=2825451|UniProtKB=Q39241	AT1G45145		ARATH|TAIR=locus=2143099|UniProtKB=Q8W4S6	AT5G11920
				ARATH|TAIR=locus=2095735|UniProtKB=P32962	AT3G44300		ARATH|TAIR=locus=2153754|UniProtKB=Q9FKD7	AT5G37890
				ARATH|TAIR=locus=2125914|UniProtKB=Q9SMZ9	AT4G33100		ARATH|TAIR=locus=2083921|UniProtKB=Q8LAV5	AT3G53310
				ARATH|TAIR=locus=2061843|UniProtKB=Q8VZR7	AT2G40460		ARATH|TAIR=locus=2018516|UniProtKB=O04482	AT1G65650
				ARATH|TAIR=locus=2075236|UniProtKB=Q9LX82	AT3G46130		ARATH|TAIR=locus=2050832|UniProtKB=O22150	AT2G45210
				ARATH|EnsemblGenome=AT5G66170|UniProtKB=Q9FKW8	AT5G66170		ARATH|TAIR=locus=2064321|UniProtKB=Q3EBR6	AT2G30550
				ARATH|TAIR=locus=2115984|UniProtKB=Q9M0V4	AT4G05410		ARATH|TAIR=locus=2014525|UniProtKB=Q8W4M7	AT1G03190
				ARATH|TAIR=locus=2088374|UniProtKB=O04310	AT3G16460		ARATH|TAIR=locus=2119470|UniProtKB=F4JTS8	AT4G13750
				ARATH|TAIR=locus=2010524|UniProtKB=Q9C509	AT1G27980		ARATH|TAIR=locus=2025371|UniProtKB=Q9LMM1	AT1G01600
				ARATH|TAIR=locus=2056088|UniProtKB=O80959	AT2G39220		ARATH|TAIR=locus=2139614|UniProtKB=O65685	AT4G34610
				ARATH|TAIR=locus=2062190|UniProtKB=F4IQJ2	AT2G18410		ARATH|TAIR=locus=2206435|UniProtKB=Q9SAJ6	AT1G79530
				ARATH|TAIR=locus=2032008|UniProtKB=Q8LAC4	AT1G05620		ARATH|TAIR=locus=2098658|UniProtKB=Q9LH84	AT3G28510
				ARATH|TAIR=locus=2098700|UniProtKB=Q9SCS9	AT3G50450		ARATH|TAIR=locus=2024947|UniProtKB=F4HSD5	AT1G07620
				ARATH|TAIR=locus=2184812|UniProtKB=Q84VY5	AT5G09290		ARATH|TAIR=locus=2059181|UniProtKB=O81010	AT2G22930
				ARATH|TAIR=locus=2086233|UniProtKB=Q9LTC4	AT3G23250		ARATH|TAIR=locus=2165981|UniProtKB=Q9ASS4	AT5G48380
				ARATH|TAIR=locus=2059175|UniProtKB=O81009	AT2G22920		ARATH|TAIR=locus=2137035|UniProtKB=Q9T052	AT4G11840
				ARATH|TAIR=locus=2153919|UniProtKB=Q9FLU3	AT5G24610		ARATH|TAIR=locus=2039250|UniProtKB=Q9SJ56	AT2G35940
				ARATH|TAIR=locus=2124276|UniProtKB=Q9C5D0	AT4G34120		ARATH|TAIR=locus=2012577|UniProtKB=Q8LA16	AT1G14510
				ARATH|TAIR=locus=2057361|UniProtKB=B9DFU2	AT2G26170		ARATH|TAIR=locus=2115015|UniProtKB=Q96320	AT4G36990
				ARATH|TAIR=locus=2076492|UniProtKB=Q9S7W5	AT3G02150		ARATH|TAIR=locus=2152855|UniProtKB=Q9FG01	AT5G06160
				ARATH|TAIR=locus=2120267|UniProtKB=Q945F0	AT4G39030		ARATH|Gene_OrderedLocusName=At2g45500|UniProtKB=A0A1P8AX50	AT2G45500
				ARATH|TAIR=locus=2118294|UniProtKB=Q8VZU9	AT4G29330		ARATH|TAIR=locus=504954859|UniProtKB=Q8LCB5	AT5G57123
				ARATH|TAIR=locus=2084593|UniProtKB=Q9LIJ8	AT3G22970		ARATH|TAIR=locus=4010713419|UniProtKB=F4HSD4	AT1G07615
				ARATH|TAIR=locus=2159542|UniProtKB=Q96330	AT5G08640		ARATH|EnsemblGenome=AT1G72830|UniProtKB=Q93ZH2	AT1G72830
				ARATH|TAIR=locus=504954829|UniProtKB=Q9FN69	AT5G41315		ARATH|TAIR=locus=2156186|UniProtKB=Q941L3	AT5G61900
				ARATH|TAIR=locus=2124311|UniProtKB=O49482	AT4G34230		ARATH|TAIR=locus=2134583|UniProtKB=O23090	AT4G00870
				ARATH|TAIR=locus=2138268|UniProtKB=Q8VZG8	AT4G08850		ARATH|TAIR=locus=2019579|UniProtKB=Q9FYF7	AT1G67360
				ARATH|TAIR=locus=2074738|UniProtKB=Q9C768	AT3G11340		ARATH|TAIR=locus=2143014|UniProtKB=Q1PDX5	AT5G11940
				ARATH|TAIR=locus=2017699|UniProtKB=F4I4K5	AT1G23010		ARATH|TAIR=locus=2173664|UniProtKB=Q9LVR1	AT5G66690
				ARATH|TAIR=locus=2054437|UniProtKB=Q6NMB0	AT2G30660		ARATH|TAIR=locus=2088197|UniProtKB=Q9LVJ2	AT3G14060
				ARATH|TAIR=locus=2039084|UniProtKB=Q9SKD7	AT2G46430		ARATH|TAIR=locus=2049826|UniProtKB=Q0WT19	AT2G37440
				ARATH|TAIR=locus=2160967|UniProtKB=Q9FIJ4	AT5G47870		ARATH|Gene_OrderedLocusName=At4g11670|UniProtKB=A0A1P8B6L8	AT4G11670
				ARATH|TAIR=locus=2056670|UniProtKB=O80622	AT2G03090		ARATH|TAIR=locus=2169799|UniProtKB=F4KFS5	AT5G24280
				ARATH|TAIR=locus=2093511|UniProtKB=Q9LTM4	AT3G26170		ARATH|TAIR=locus=2009832|UniProtKB=Q9C757	AT1G30220
				ARATH|TAIR=locus=2043333|UniProtKB=O82266	AT2G47990		ARATH|TAIR=locus=2037065|UniProtKB=Q6DBE8	AT1G53100
				ARATH|TAIR=locus=2827921|UniProtKB=Q8VYV9	AT2G17760		ARATH|TAIR=locus=2177639|UniProtKB=Q93WU9	AT5G64810
				ARATH|TAIR=locus=2031978|UniProtKB=Q7XJU2	AT1G05710		ARATH|TAIR=locus=2030180|UniProtKB=Q9SGG3	AT1G72700
				ARATH|TAIR=locus=2031452|UniProtKB=Q9FVX1	AT1G77370		ARATH|EnsemblGenome=AT1G67800|UniProtKB=Q8LB88	AT1G67800
				ARATH|TAIR=locus=2180937|UniProtKB=Q8LCS8	AT5G15460		ARATH|TAIR=locus=2074633|UniProtKB=Q9SRL7	AT3G11080
				ARATH|TAIR=locus=2182432|UniProtKB=Q9LHS0	AT5G35200		ARATH|TAIR=locus=2173199|UniProtKB=Q9FNA4	AT5G13680
				ARATH|TAIR=locus=2142514|UniProtKB=Q8H1D6	AT5G10520		ARATH|TAIR=locus=2146975|UniProtKB=Q4V3D6	AT5G25260
				ARATH|TAIR=locus=2098368|UniProtKB=Q9SRN0	AT3G11660		ARATH|TAIR=locus=2020653|UniProtKB=O04544	AT1G70000
				ARATH|TAIR=locus=2014804|UniProtKB=Q9LMH0	AT1G13870		ARATH|TAIR=locus=2086538|UniProtKB=Q9LK25	AT3G27280
				ARATH|TAIR=locus=2127193|UniProtKB=O82752	AT4G23030		ARATH|TAIR=locus=2130145|UniProtKB=B3LF83	AT4G15440
				ARATH|TAIR=locus=2092286|UniProtKB=Q39228	AT3G19930		ARATH|Gene_OrderedLocusName=AtMg00990|UniProtKB=P92533	ATMG00990
				ARATH|TAIR=locus=2044440|UniProtKB=Q8VWJ1	AT2G18950		ARATH|EnsemblGenome=AT3G59150|UniProtKB=Q9LX56	AT3G59150
				ARATH|TAIR=locus=2182300|UniProtKB=Q9LXV0	AT5G12890		ARATH|TAIR=locus=2049173|UniProtKB=Q8H1U5	AT2G04660
				ARATH|TAIR=locus=2167215|UniProtKB=Q9FE46	AT5G17220		ARATH|TAIR=locus=2082170|UniProtKB=Q9LW68	AT3G23290
				ARATH|TAIR=locus=2175574|UniProtKB=F4KAK5	AT5G57190		ARATH|TAIR=locus=2177856|UniProtKB=Q38897	AT5G41410
				ARATH|TAIR=locus=2102881|UniProtKB=Q9LI65	AT3G30340		ARATH|TAIR=locus=2082274|UniProtKB=Q9LH52	AT3G12145
				ARATH|TAIR=locus=2134025|UniProtKB=O81862	AT4G19810		ARATH|Gene_OrderedLocusName=At1g06720|UniProtKB=A0A1P8AVE9	AT1G06720
				ARATH|TAIR=locus=2101998|UniProtKB=Q9SCP2	AT3G53190		ARATH|TAIR=locus=2017602|UniProtKB=Q42524	AT1G51680
				ARATH|TAIR=locus=2174834|UniProtKB=F4KF27	AT5G64680		ARATH|TAIR=locus=2130060|UniProtKB=A6QRA1	AT4G14660
				ARATH|TAIR=locus=2081860|UniProtKB=Q9SD05	AT3G51440		ARATH|TAIR=locus=2134368|UniProtKB=Q9SU91	AT4G29540
				ARATH|EnsemblGenome=AT2G26840|UniProtKB=Q8GWA2	AT2G26840		ARATH|TAIR=locus=2125167|UniProtKB=Q9M131	AT4G01430
				ARATH|TAIR=locus=2089215|UniProtKB=Q9LDM2	AT3G12990		ARATH|Gene_OrderedLocusName=AtMg00070|UniProtKB=Q95748	ATMG00070
				ARATH|TAIR=locus=2018758|UniProtKB=Q9FXJ2	AT1G28580		ARATH|EnsemblGenome=AT1G51270|UniProtKB=Q9SYC9	AT1G51270
				ARATH|TAIR=locus=2084228|UniProtKB=Q02283	AT3G01470		ARATH|TAIR=locus=2129236|UniProtKB=O23530	AT4G16890
				ARATH|Gene_OrderedLocusName=At5g25755|UniProtKB=A0A1P8BG76	AT5G25755		ARATH|TAIR=locus=2194734|UniProtKB=Q8L7I4	AT1G78200
				ARATH|TAIR=locus=2157597|UniProtKB=Q9FGZ9	AT5G42300		ARATH|TAIR=locus=2057976|UniProtKB=Q9SJL0	AT2G36970
				ARATH|TAIR=locus=2149674|UniProtKB=F4KHL6	AT5G52720		ARATH|TAIR=locus=505006622|UniProtKB=Q8L9M7	AT5G19875
				ARATH|TAIR=locus=2082543|UniProtKB=P33157	AT3G57260		ARATH|TAIR=locus=2175816|UniProtKB=Q5XF80	AT5G60730
				ARATH|TAIR=locus=2161438|UniProtKB=Q9FNL7	AT5G46050		ARATH|TAIR=locus=2051053|UniProtKB=O22798	AT2G33480
				ARATH|TAIR=locus=2031306|UniProtKB=Q8LPN5	AT1G63480		ARATH|TAIR=locus=2129396|UniProtKB=Q8L7H4	AT4G17710
				ARATH|TAIR=locus=2084543|UniProtKB=Q9LIK5	AT3G22930		ARATH|TAIR=locus=2017923|UniProtKB=Q93YN1	AT1G16670
				ARATH|EnsemblGenome=AT3G01140|UniProtKB=Q9LE63	AT3G01140		ARATH|TAIR=locus=2159223|UniProtKB=P29402	AT5G61790
				ARATH|TAIR=locus=2131493|UniProtKB=Q8W1P0	AT4G26430		ARATH|EnsemblGenome=AT1G07650|UniProtKB=C0LGE0	AT1G07650
				ARATH|TAIR=locus=2095828|UniProtKB=Q9M2Q4	AT3G57940		ARATH|TAIR=locus=2127465|UniProtKB=Q9SUY0	AT4G22390
				ARATH|TAIR=locus=2125023|UniProtKB=Q9M156	AT4G01070		ARATH|TAIR=locus=2125359|UniProtKB=O65628	AT4G35910
				ARATH|TAIR=locus=2091633|UniProtKB=Q0V869	AT3G22260		ARATH|TAIR=locus=2137360|UniProtKB=Q93ZI4	AT4G27830
				ARATH|TAIR=locus=2095843|UniProtKB=Q9M2Q3	AT3G57950		ARATH|TAIR=locus=2057180|UniProtKB=P24102	AT2G38380
				ARATH|TAIR=locus=2120051|UniProtKB=Q43731	AT4G37520		ARATH|TAIR=locus=2057469|UniProtKB=O80996	AT2G26000
				ARATH|TAIR=locus=505006400|UniProtKB=Q8LCT2	AT3G55605		ARATH|TAIR=locus=2091606|UniProtKB=Q43866	AT3G13790
				ARATH|TAIR=locus=2170553|UniProtKB=Q96276	AT5G40330		ARATH|TAIR=locus=2195326|UniProtKB=Q38858	AT1G09210
				ARATH|TAIR=locus=2167948|UniProtKB=C0LGW6	AT5G62230		ARATH|Gene_OrderedLocusName=Atmg00285|UniProtKB=A0A2P2CLE9	ATMG00285
				ARATH|TAIR=locus=2019235|UniProtKB=Q8LGU7	AT1G74700		ARATH|Gene_OrderedLocusName=At3g04710|UniProtKB=F4J4V1	AT3G04710
				ARATH|TAIR=locus=2052000|UniProtKB=Q9SLL7	AT2G19740		ARATH|TAIR=locus=2037925|UniProtKB=F4IED2	AT1G32870
				ARATH|TAIR=locus=2061176|UniProtKB=O04200	AT2G39970		ARATH|TAIR=locus=2201190|UniProtKB=O49303	AT1G23140
				ARATH|TAIR=locus=2140391|UniProtKB=O65708	AT4G19370		ARATH|Gene_OrderedLocusName=At3g22120|UniProtKB=A0A1I9LSA3	AT3G22120
				ARATH|TAIR=locus=2014330|UniProtKB=Q8L793	AT1G54170		ARATH|TAIR=locus=2116977|UniProtKB=Q9M128	AT4G01460
				ARATH|EnsemblGenome=AT4G33050|UniProtKB=O82645	AT4G33050		ARATH|TAIR=locus=1005716361|UniProtKB=Q2V3L3	AT4G06634
				ARATH|Gene_OrderedLocusName=At3g03610|UniProtKB=A0A1I9LNB6	AT3G03610		ARATH|TAIR=locus=2179300|UniProtKB=Q6S7B0	AT5G25150
				ARATH|EnsemblGenome=AT4G22280|UniProtKB=Q3E7K7	AT4G22280		ARATH|TAIR=locus=2155031|UniProtKB=Q9FK02	AT5G66360
				ARATH|TAIR=locus=2200271|UniProtKB=Q9C9W3	AT1G67980		ARATH|TAIR=locus=2040219|UniProtKB=Q9SEZ7	AT2G25090
				ARATH|TAIR=locus=1006230173|UniProtKB=Q3EBI2	AT2G41905		ARATH|TAIR=locus=2179877|UniProtKB=Q9FY93	AT5G13180
				ARATH|TAIR=locus=2028140|UniProtKB=O04292	AT1G30490		ARATH|TAIR=locus=2088299|UniProtKB=O04309	AT3G16470
				ARATH|TAIR=locus=2135252|UniProtKB=Q8L7U7	AT4G39670		ARATH|TAIR=locus=2090014|UniProtKB=Q9LK58	AT3G13150
				ARATH|Gene_OrderedLocusName=At3g59710|UniProtKB=A0A1I9LQ55	AT3G59710		ARATH|TAIR=locus=2171127|UniProtKB=Q9FK85	AT5G22540
				ARATH|TAIR=locus=2054804|UniProtKB=Q93XX8	AT2G20490		ARATH|TAIR=locus=2006772|UniProtKB=Q9LQU4	AT1G14870
				ARATH|TAIR=locus=2141055|UniProtKB=O49687	AT4G17880		ARATH|TAIR=locus=2180547|UniProtKB=Q9XGZ0	AT5G25880
				ARATH|TAIR=locus=2044682|UniProtKB=O64759	AT2G34960		ARATH|TAIR=locus=2011486|UniProtKB=Q9C928	AT1G52930
				ARATH|TAIR=locus=2125791|UniProtKB=Q9XEB5	AT4G04620		ARATH|TAIR=locus=2128828|UniProtKB=P46639	AT4G08150
				ARATH|EnsemblGenome=AT4G24920|UniProtKB=P0DI74	AT4G24920,AT5G50460		ARATH|TAIR=locus=2037935|UniProtKB=Q9MAP5	AT1G32960
				ARATH|Gene_OrderedLocusName=At5g37400|UniProtKB=A0A1P8BD25	AT5G37400		ARATH|EnsemblGenome=AT1G53790|UniProtKB=Q0WQM8	AT1G53790
				ARATH|TAIR=locus=2083128|UniProtKB=Q9SN11	AT3G50070		ARATH|TAIR=locus=2206880|UniProtKB=Q9FX31	AT1G73360
				ARATH|Gene_OrderedLocusName=At5g47830|UniProtKB=F4JYP3	AT5G47830		ARATH|TAIR=locus=2202054|UniProtKB=Q9SXB8	AT1G11330
				ARATH|TAIR=locus=2097730|UniProtKB=Q96324	AT3G03190		ARATH|Gene_OrderedLocusName=At2g37020|UniProtKB=A0A178W0K0	AT2G37020
				ARATH|TAIR=locus=2121373|UniProtKB=Q93YW5	AT4G28400		ARATH|EnsemblGenome=AT4G12610|UniProtKB=Q9SU25	AT4G12610
				ARATH|TAIR=locus=2133529|UniProtKB=Q9M0T3	AT4G08470		ARATH|Gene_OrderedLocusName=At4g30990|UniProtKB=A0A1P8B4E4	AT4G30990
				ARATH|TAIR=locus=2196810|UniProtKB=Q9CAS6	AT1G69930		ARATH|TAIR=locus=2200918|UniProtKB=Q9XH48	AT1G61570
				ARATH|TAIR=locus=2146965|UniProtKB=Q501E6	AT5G25250		ARATH|TAIR=locus=2167240|UniProtKB=Q42521	AT5G17330
				ARATH|TAIR=locus=2034081|UniProtKB=Q9SAV1	AT1G52030		ARATH|TAIR=locus=2175274|UniProtKB=Q9FF81	AT5G04920
				ARATH|TAIR=locus=2133925|UniProtKB=Q5ICL9	AT4G19660		ARATH|TAIR=locus=2139594|UniProtKB=Q8L4M6	AT4G34680
				ARATH|TAIR=locus=2205630|UniProtKB=O23676	AT1G02140		ARATH|TAIR=locus=2137184|UniProtKB=Q9SYS7	AT4G04540
				ARATH|TAIR=locus=2102147|UniProtKB=Q93WU7	AT3G01080		ARATH|TAIR=locus=2074348|UniProtKB=Q93Z81	AT3G51860
				ARATH|TAIR=locus=2121621|UniProtKB=Q9C5S9	AT4G23140		ARATH|TAIR=locus=2101938|UniProtKB=Q9SCP6	AT3G53150
				ARATH|TAIR=locus=505006481|UniProtKB=Q29Q07	AT4G16447		ARATH|TAIR=locus=2056593|UniProtKB=Q9SK01	AT2G28570
				ARATH|TAIR=locus=2206365|UniProtKB=P47996	AT1G79470		ARATH|TAIR=locus=2149584|UniProtKB=Q9LTE3	AT5G52740
				ARATH|TAIR=locus=504955958|UniProtKB=Q6NLT2	AT2G04495		ARATH|TAIR=locus=2017759|UniProtKB=Q93VP2	AT1G22990
				ARATH|TAIR=locus=2118796|UniProtKB=Q8LEC2	AT4G30500		ARATH|TAIR=locus=2202765|UniProtKB=Q84M94	AT1G26930
				ARATH|EnsemblGenome=AT4G21910|UniProtKB=Q940N9	AT4G21910		ARATH|TAIR=locus=2019095|UniProtKB=Q9CA57	AT1G74590
				ARATH|TAIR=locus=2193947|UniProtKB=Q9C9E9	AT1G72510		ARATH|TAIR=locus=2064895|UniProtKB=Q96303	AT2G38940
				ARATH|TAIR=locus=2117154|UniProtKB=O49404	AT4G18890		ARATH|TAIR=locus=2050225|UniProtKB=Q9SIA3	AT2G04070
				ARATH|TAIR=locus=2083700|UniProtKB=Q9S744	AT3G51920		ARATH|TAIR=locus=2204340|UniProtKB=Q8RWL2	AT1G76040
				ARATH|TAIR=locus=2143099|UniProtKB=Q8W4S6	AT5G11920		ARATH|TAIR=locus=504955417|UniProtKB=Q7PC82	AT4G15233
				ARATH|TAIR=locus=2153754|UniProtKB=Q9FKD7	AT5G37890		ARATH|TAIR=locus=2045243|UniProtKB=Q9SKB3	AT2G31870
				ARATH|TAIR=locus=2018516|UniProtKB=O04482	AT1G65650		ARATH|TAIR=locus=2015726|UniProtKB=Q9FYH7	AT1G30900
				ARATH|TAIR=locus=2050832|UniProtKB=O22150	AT2G45210		ARATH|TAIR=locus=505006364|UniProtKB=Q9LW64	AT3G23325
				ARATH|TAIR=locus=2064321|UniProtKB=Q3EBR6	AT2G30550		ARATH|TAIR=locus=2087253|UniProtKB=F4J7T6	AT3G24900
				ARATH|TAIR=locus=2131561|UniProtKB=O49613	AT4G35060		ARATH|TAIR=locus=2088304|UniProtKB=Q9SDM9	AT3G16400
				ARATH|TAIR=locus=2025371|UniProtKB=Q9LMM1	AT1G01600		ARATH|TAIR=locus=2049168|UniProtKB=Q9SJ85	AT2G04740
				ARATH|TAIR=locus=2206435|UniProtKB=Q9SAJ6	AT1G79530		ARATH|Gene_OrderedLocusName=At3g44350|UniProtKB=Q9M290	AT3G44350
				ARATH|TAIR=locus=2124993|UniProtKB=Q9M153	AT4G01130		ARATH|TAIR=locus=2097855|UniProtKB=Q9SU72	AT3G48090
				ARATH|TAIR=locus=2098658|UniProtKB=Q9LH84	AT3G28510		ARATH|TAIR=locus=2119430|UniProtKB=Q9SVN2	AT4G13810
				ARATH|TAIR=locus=2024947|UniProtKB=F4HSD5	AT1G07620		ARATH|TAIR=locus=2064844|UniProtKB=Q7XJN0	AT2G40700
				ARATH|TAIR=locus=2059349|UniProtKB=Q84MD6	AT2G32960		ARATH|TAIR=locus=2185093|UniProtKB=Q9LZM6	AT5G02050
				ARATH|TAIR=locus=2059181|UniProtKB=O81010	AT2G22930		ARATH|EnsemblGenome=AT4G21400|UniProtKB=O65405	AT4G21400
				ARATH|Gene_OrderedLocusName=At5g44063|UniProtKB=A0A1P8BD38	AT5G44063		ARATH|TAIR=locus=2124593|UniProtKB=O49513	AT4G18430
				ARATH|TAIR=locus=2040839|UniProtKB=F4IHU9	AT2G34360		ARATH|TAIR=locus=2019843|UniProtKB=Q8VYA3	AT1G79680
				ARATH|EnsemblGenome=AT4G24470|UniProtKB=Q9LRH6	AT4G24470		ARATH|TAIR=locus=2025520|UniProtKB=Q9SPK4	AT1G08650
				ARATH|TAIR=locus=2137035|UniProtKB=Q9T052	AT4G11840		ARATH|TAIR=locus=2127963|UniProtKB=Q96255	AT4G35630
				ARATH|TAIR=locus=2039250|UniProtKB=Q9SJ56	AT2G35940		ARATH|Gene_OrderedLocusName=At5g41350|UniProtKB=A0A1P8BH81	AT5G41350
				ARATH|TAIR=locus=2049771|UniProtKB=Q9SP35	AT2G37410		ARATH|EnsemblGenome=AT5G66640|UniProtKB=Q9LVR6	AT5G66640
				ARATH|TAIR=locus=2134956|UniProtKB=Q6R3L0	AT4G24120		ARATH|TAIR=locus=2047540|UniProtKB=Q9ZUH1	AT2G24240
				ARATH|TAIR=locus=2012577|UniProtKB=Q8LA16	AT1G14510		ARATH|TAIR=locus=2200365|UniProtKB=Q9S9K4	AT1G65240
				ARATH|TAIR=locus=2115015|UniProtKB=Q96320	AT4G36990		ARATH|TAIR=locus=2088369|UniProtKB=O04311	AT3G16450
				ARATH|TAIR=locus=2098313|UniProtKB=Q67YE6	AT3G28210		ARATH|TAIR=locus=2123869|UniProtKB=Q3MV14	AT4G29860
				ARATH|Gene_OrderedLocusName=At2g45500|UniProtKB=A0A1P8AX50	AT2G45500		ARATH|TAIR=locus=2076224|UniProtKB=Q67Z52	AT3G10220
				ARATH|TAIR=locus=504954859|UniProtKB=Q8LCB5	AT5G57123		ARATH|TAIR=locus=2064153|UniProtKB=Q9ZVJ4	AT2G38730
				ARATH|EnsemblGenome=AT1G72830|UniProtKB=Q93ZH2	AT1G72830		ARATH|TAIR=locus=2093531|UniProtKB=Q9LTM0	AT3G26210
				ARATH|TAIR=locus=2156186|UniProtKB=Q941L3	AT5G61900		ARATH|TAIR=locus=2094354|UniProtKB=P93735	AT3G22840
				ARATH|TAIR=locus=2134583|UniProtKB=O23090	AT4G00870		ARATH|TAIR=locus=2084918|UniProtKB=P43082	AT3G04720
				ARATH|TAIR=locus=2019579|UniProtKB=Q9FYF7	AT1G67360		ARATH|TAIR=locus=2170277|UniProtKB=Q5HZ36	AT5G56860
				ARATH|TAIR=locus=505006114|UniProtKB=Q1H568	AT1G09815		ARATH|TAIR=locus=2014210|UniProtKB=Q93VR9	AT1G64350
				ARATH|TAIR=locus=2143014|UniProtKB=Q1PDX5	AT5G11940		ARATH|TAIR=locus=2177172|UniProtKB=Q940Z5	AT5G39050
				ARATH|TAIR=locus=2173664|UniProtKB=Q9LVR1	AT5G66690		ARATH|TAIR=locus=2088822|UniProtKB=Q38956	AT3G26590
				ARATH|TAIR=locus=2117184|UniProtKB=Q8LFP7	AT4G18910		ARATH|TAIR=locus=2121626|UniProtKB=O65482	AT4G23310
				ARATH|TAIR=locus=2088197|UniProtKB=Q9LVJ2	AT3G14060		ARATH|TAIR=locus=2013638|UniProtKB=Q9C7N7	AT1G29640
				ARATH|TAIR=locus=2049826|UniProtKB=Q0WT19	AT2G37440		ARATH|TAIR=locus=2181057|UniProtKB=Q9LZW4	AT5G01820
				ARATH|TAIR=locus=2197755|UniProtKB=O64792	AT1G61280		ARATH|TAIR=locus=2043047|UniProtKB=Q9ZW02	AT2G29140
				ARATH|EnsemblGenome=AT3G51960|UniProtKB=Q8GTS1	AT3G51960		ARATH|TAIR=locus=2046525|UniProtKB=O49318	AT2G33170
				ARATH|TAIR=locus=2178082|UniProtKB=Q9FLF0	AT5G39850		ARATH|TAIR=locus=2009170|UniProtKB=Q84MA1	AT1G06560
				ARATH|TAIR=locus=2169799|UniProtKB=F4KFS5	AT5G24280		ARATH|TAIR=locus=2039114|UniProtKB=Q8GWD2	AT2G46450
				ARATH|TAIR=locus=2009832|UniProtKB=Q9C757	AT1G30220		ARATH|TAIR=locus=2139584|UniProtKB=O65683	AT4G34590
				ARATH|TAIR=locus=2084883|UniProtKB=Q9SQZ9	AT3G04780		ARATH|TAIR=locus=2011339|UniProtKB=Q9LP24	AT1G35710
				ARATH|TAIR=locus=2037065|UniProtKB=Q6DBE8	AT1G53100		ARATH|Gene_OrderedLocusName=At4g15417|UniProtKB=A0A1P8B4K5	AT4G15417
				ARATH|TAIR=locus=2177639|UniProtKB=Q93WU9	AT5G64810		ARATH|TAIR=locus=2032180|UniProtKB=Q9FZA2	AT1G28290
				ARATH|TAIR=locus=2146173|UniProtKB=Q8GWB7	AT5G18480		ARATH|TAIR=locus=2093099|UniProtKB=Q9LSY7	AT3G21770
				ARATH|EnsemblGenome=AT1G67800|UniProtKB=Q8LB88	AT1G67800		ARATH|TAIR=locus=2088015|UniProtKB=Q9LUG5	AT3G23620
				ARATH|TAIR=locus=2030180|UniProtKB=Q9SGG3	AT1G72700		ARATH|TAIR=locus=2078017|UniProtKB=Q8L3R2	AT3G50770
				ARATH|TAIR=locus=2074633|UniProtKB=Q9SRL7	AT3G11080		ARATH|EnsemblGenome=AT5G37740|UniProtKB=Q9FHP6	AT5G37740
				ARATH|TAIR=locus=2146975|UniProtKB=Q4V3D6	AT5G25260		ARATH|TAIR=locus=2151646|UniProtKB=Q9FKF7	AT5G61640
				ARATH|TAIR=locus=2012222|UniProtKB=Q7XA66	AT1G49590		ARATH|TAIR=locus=2151832|UniProtKB=O65402	AT5G24160
				ARATH|TAIR=locus=2020653|UniProtKB=O04544	AT1G70000		ARATH|TAIR=locus=2153934|UniProtKB=Q9FLU9	AT5G24540
				ARATH|TAIR=locus=2171721|UniProtKB=O82587	AT5G23660		ARATH|TAIR=locus=2014973|UniProtKB=Q8L718	AT1G65080
				ARATH|TAIR=locus=2086538|UniProtKB=Q9LK25	AT3G27280		ARATH|TAIR=locus=2102812|UniProtKB=Q9STF1	AT3G46770
				ARATH|TAIR=locus=2061022|UniProtKB=A8MRP2	AT2G24390		ARATH|TAIR=locus=2025307|UniProtKB=O49284	AT1G76980
				ARATH|TAIR=locus=2130145|UniProtKB=B3LF83	AT4G15440		ARATH|TAIR=locus=2222612|UniProtKB=Q9LYK6	AT5G14530
				ARATH|Gene_OrderedLocusName=AtMg00990|UniProtKB=P92533	ATMG00990		ARATH|TAIR=locus=2027523|UniProtKB=Q9FE25	AT1G56650
				ARATH|TAIR=locus=2130494|UniProtKB=O23413	AT4G15620		ARATH|TAIR=locus=2199736|UniProtKB=Q501A3	AT1G76240
				ARATH|EnsemblGenome=AT3G59150|UniProtKB=Q9LX56	AT3G59150		ARATH|EnsemblGenome=AT1G58190|UniProtKB=F4I9S3	AT1G58190
				ARATH|TAIR=locus=2082170|UniProtKB=Q9LW68	AT3G23290		ARATH|TAIR=locus=2129221|UniProtKB=F4JNA9	AT4G16860
				ARATH|TAIR=locus=2177856|UniProtKB=Q38897	AT5G41410		ARATH|TAIR=locus=2195845|UniProtKB=C0LGG6	AT1G51890
				ARATH|TAIR=locus=2025595|UniProtKB=P24704	AT1G08830		ARATH|TAIR=locus=2151953|UniProtKB=Q9FIA1	AT5G55050
				ARATH|TAIR=locus=2093039|UniProtKB=Q9LSZ3	AT3G21710		ARATH|TAIR=locus=2082485|UniProtKB=F4JAU2	AT3G06290
				ARATH|TAIR=locus=2086325|UniProtKB=Q9LKA4	AT3G15010		ARATH|TAIR=locus=2046585|UniProtKB=F4IUU1	AT2G33060
				ARATH|TAIR=locus=2011796|UniProtKB=Q01474	AT1G56330		ARATH|TAIR=locus=2101222|UniProtKB=Q9LHA8	AT3G12580
				ARATH|TAIR=locus=2134368|UniProtKB=Q9SU91	AT4G29540		ARATH|EnsemblGenome=AT4G39370|UniProtKB=Q9FPS0	AT4G39370
				ARATH|TAIR=locus=2125167|UniProtKB=Q9M131	AT4G01430		ARATH|TAIR=locus=2100113|UniProtKB=Q8LEC0	AT3G09960
				ARATH|TAIR=locus=2149805|UniProtKB=Q8RWU5	AT5G01720		ARATH|TAIR=locus=2053776|UniProtKB=Q9SLC4	AT2G42350
				ARATH|Gene_OrderedLocusName=AtMg00070|UniProtKB=Q95748	ATMG00070		ARATH|TAIR=locus=2054955|UniProtKB=F4IV45	AT2G44980
				ARATH|EnsemblGenome=AT1G51270|UniProtKB=Q9SYC9	AT1G51270		ARATH|EnsemblGenome=AT4G23230|UniProtKB=Q8W4G6	AT4G23230
				ARATH|TAIR=locus=2196800|UniProtKB=Q8RX77	AT1G69870		ARATH|TAIR=locus=2051849|UniProtKB=Q9FV49	AT2G44180
				ARATH|TAIR=locus=2194734|UniProtKB=Q8L7I4	AT1G78200		ARATH|TAIR=locus=2175986|UniProtKB=Q9FN75	AT5G17760
				ARATH|TAIR=locus=505006622|UniProtKB=Q8L9M7	AT5G19875		ARATH|TAIR=locus=2096329|UniProtKB=Q9MA98	AT3G05210
				ARATH|TAIR=locus=2057976|UniProtKB=Q9SJL0	AT2G36970		ARATH|TAIR=locus=2031245|UniProtKB=Q8GW17	AT1G25470
				ARATH|TAIR=locus=2143325|UniProtKB=Q0WRB2	AT5G27930		ARATH|TAIR=locus=2058141|UniProtKB=Q8VY74	AT2G43370
				ARATH|TAIR=locus=2155382|UniProtKB=Q0WSX8	AT5G44920		ARATH|TAIR=locus=2145407|UniProtKB=C0LGT1	AT5G10290
				ARATH|TAIR=locus=2020098|UniProtKB=Q8S924	AT1G54210		ARATH|TAIR=locus=2207385|UniProtKB=F4IDI6	AT1G79110
				ARATH|TAIR=locus=2093242|UniProtKB=Q9LVZ8	AT3G15810		ARATH|TAIR=locus=2222662|UniProtKB=Q9S7G6	AT5G14580
				ARATH|TAIR=locus=2079241|UniProtKB=Q9LIP2	AT3G26340		ARATH|TAIR=locus=2012703|UniProtKB=Q9LQ31	AT1G33790
				ARATH|TAIR=locus=2051053|UniProtKB=O22798	AT2G33480		ARATH|TAIR=locus=2115220|UniProtKB=Q9M066	AT4G36380
				ARATH|TAIR=locus=2175816|UniProtKB=Q5XF80	AT5G60730		ARATH|TAIR=locus=2100167|UniProtKB=Q9M280	AT3G44450
				ARATH|TAIR=locus=2039488|UniProtKB=Q84X02	AT2G26860		ARATH|TAIR=locus=2205005|UniProtKB=Q9C699	AT1G47890
				ARATH|TAIR=locus=2129396|UniProtKB=Q8L7H4	AT4G17710		ARATH|TAIR=locus=2135467|UniProtKB=Q9S9W2	AT4G05530
				ARATH|TAIR=locus=2017923|UniProtKB=Q93YN1	AT1G16670		ARATH|TAIR=locus=505006222|UniProtKB=Q9C9T2	AT1G73805
				ARATH|TAIR=locus=2159223|UniProtKB=P29402	AT5G61790		ARATH|TAIR=locus=2076547|UniProtKB=Q6NPS8	AT3G02280
				ARATH|TAIR=locus=2127465|UniProtKB=Q9SUY0	AT4G22390		ARATH|EnsemblGenome=AT1G11300|UniProtKB=Q9SXB4	AT1G11300
				ARATH|TAIR=locus=2125359|UniProtKB=O65628	AT4G35910		ARATH|TAIR=locus=2085687|UniProtKB=Q9M1E8	AT3G45590
				ARATH|TAIR=locus=2137360|UniProtKB=Q93ZI4	AT4G27830		ARATH|TAIR=locus=2116647|UniProtKB=Q5E911	AT4G32050
				ARATH|TAIR=locus=2204690|UniProtKB=Q9C521	AT1G77610		ARATH|EnsemblGenome=AT3G07610|UniProtKB=Q9SSE9	AT3G07610
				ARATH|Gene_OrderedLocusName=At5g04090|UniProtKB=A0A178UIE7	AT5G04090		ARATH|TAIR=locus=2201532|UniProtKB=Q9ZTC3	AT1G66390
				ARATH|TAIR=locus=2091606|UniProtKB=Q43866	AT3G13790		ARATH|TAIR=locus=2141677|UniProtKB=O49707	AT4G21840
				ARATH|TAIR=locus=2205075|UniProtKB=Q8LC03	AT1G69780		ARATH|TAIR=locus=2075815|UniProtKB=Q949N0	AT3G10500
				ARATH|TAIR=locus=2195326|UniProtKB=Q38858	AT1G09210		ARATH|Gene_OrderedLocusName=At1g76720|UniProtKB=Q9SRE1	AT1G76720
				ARATH|Gene_OrderedLocusName=Atmg00285|UniProtKB=A0A2P2CLE9	ATMG00285		ARATH|TAIR=locus=2074378|UniProtKB=F4J5M9	AT3G51890
				ARATH|TAIR=locus=2026930|UniProtKB=Q8L9R6	AT1G68680		ARATH|TAIR=locus=2182147|UniProtKB=Q94AF2	AT5G19150
				ARATH|Gene_OrderedLocusName=At1g05783|UniProtKB=A0A1P8AQA7	AT1G05783		ARATH|TAIR=locus=2176372|UniProtKB=Q9FMR3	AT5G22380
				ARATH|TAIR=locus=2037925|UniProtKB=F4IED2	AT1G32870		ARATH|TAIR=locus=2184585|UniProtKB=O49195	AT5G24780
				ARATH|TAIR=locus=2201190|UniProtKB=O49303	AT1G23140		ARATH|TAIR=locus=2093397|UniProtKB=Q9LW83	AT3G16030
				ARATH|TAIR=locus=2178505|UniProtKB=Q9FIR1	AT5G46640		ARATH|TAIR=locus=2133224|UniProtKB=Q8RXK7	AT4G02330
				ARATH|Gene_OrderedLocusName=At3g22120|UniProtKB=A0A1I9LSA3	AT3G22120		ARATH|TAIR=locus=2062944|UniProtKB=Q8VYD3	AT2G46200
				ARATH|TAIR=locus=2116977|UniProtKB=Q9M128	AT4G01460		ARATH|TAIR=locus=2028175|UniProtKB=A9LNK9	AT1G30460
				ARATH|TAIR=locus=2040219|UniProtKB=Q9SEZ7	AT2G25090		ARATH|TAIR=locus=2119545|UniProtKB=Q9SVM4	AT4G13890
				ARATH|TAIR=locus=2179877|UniProtKB=Q9FY93	AT5G13180		ARATH|TAIR=locus=2089915|UniProtKB=Q9LVF4	AT3G21520
				ARATH|TAIR=locus=2088299|UniProtKB=O04309	AT3G16470		ARATH|TAIR=locus=2103341|UniProtKB=Q9M207	AT3G60520
				ARATH|TAIR=locus=2090014|UniProtKB=Q9LK58	AT3G13150		ARATH|Gene_OrderedLocusName=At3g13437|UniProtKB=A0A1I9LNG9	AT3G13437
				ARATH|TAIR=locus=2177724|UniProtKB=Q9LV76	AT5G65030		ARATH|TAIR=locus=2047017|UniProtKB=Q9SKQ4	AT2G21090
				ARATH|TAIR=locus=2171127|UniProtKB=Q9FK85	AT5G22540		ARATH|TAIR=locus=2126861|UniProtKB=O81305	AT4G00040
				ARATH|TAIR=locus=2006772|UniProtKB=Q9LQU4	AT1G14870		ARATH|TAIR=locus=2079542|UniProtKB=Q9M276	AT3G61890
				ARATH|TAIR=locus=2180547|UniProtKB=Q9XGZ0	AT5G25880		ARATH|TAIR=locus=2047441|UniProtKB=Q9SK47	AT2G24850
				ARATH|TAIR=locus=2027022|UniProtKB=Q501F7	AT1G21440		ARATH|TAIR=locus=2143029|UniProtKB=Q84MC2	AT5G11950
				ARATH|TAIR=locus=2128828|UniProtKB=P46639	AT4G08150		ARATH|TAIR=locus=2012482|UniProtKB=Q9M9S6	AT1G14360
				ARATH|EnsemblGenome=AT1G53790|UniProtKB=Q0WQM8	AT1G53790		ARATH|TAIR=locus=2008550|UniProtKB=Q9FXD8	AT1G67750
				ARATH|TAIR=locus=2206880|UniProtKB=Q9FX31	AT1G73360		ARATH|TAIR=locus=1006230404|UniProtKB=Q3EA54	AT4G11655
				ARATH|TAIR=locus=2202054|UniProtKB=Q9SXB8	AT1G11330		ARATH|TAIR=locus=2029142|UniProtKB=Q84VY3	AT1G43800
				ARATH|Gene_OrderedLocusName=At2g37020|UniProtKB=A0A178W0K0	AT2G37020		ARATH|TAIR=locus=2058837|UniProtKB=O64503	AT2G02810
				ARATH|TAIR=locus=2200918|UniProtKB=Q9XH48	AT1G61570		ARATH|TAIR=locus=2101630|UniProtKB=O22241	AT3G44720
				ARATH|TAIR=locus=2167240|UniProtKB=Q42521	AT5G17330		ARATH|TAIR=locus=2015601|UniProtKB=Q9FZ49	AT1G16900
				ARATH|TAIR=locus=2158616|UniProtKB=Q9FJX2	AT5G67510		ARATH|TAIR=locus=2121060|UniProtKB=Q9SZL8	AT4G38180
				ARATH|TAIR=locus=2168753|UniProtKB=Q9FM29	AT5G40690		ARATH|TAIR=locus=2118091|UniProtKB=Q8VYJ2	AT4G12080
				ARATH|TAIR=locus=2139594|UniProtKB=Q8L4M6	AT4G34680		ARATH|TAIR=locus=2027539|UniProtKB=Q8GYP8	AT1G56610
				ARATH|TAIR=locus=2044913|UniProtKB=Q9SJQ1	AT2G36570		ARATH|TAIR=locus=2161098|UniProtKB=Q9FM93	AT5G56380
				ARATH|TAIR=locus=2137184|UniProtKB=Q9SYS7	AT4G04540		ARATH|TAIR=locus=2086789|UniProtKB=Q9LHN8	AT3G13610
				ARATH|TAIR=locus=2035802|UniProtKB=Q6NQA8	AT1G14250		ARATH|TAIR=locus=2171157|UniProtKB=Q8GWF1	AT5G22570
				ARATH|TAIR=locus=2145412|UniProtKB=Q9LFT6	AT5G10300		ARATH|TAIR=locus=2097345|UniProtKB=Q9M2Y0	AT3G49780
				ARATH|TAIR=locus=2074348|UniProtKB=Q93Z81	AT3G51860		ARATH|TAIR=locus=2056936|UniProtKB=O81062	AT2G03120
				ARATH|TAIR=locus=2153227|UniProtKB=Q9FHE4	AT5G45100		ARATH|TAIR=locus=2117119|UniProtKB=Q8VZW1	AT4G19030
				ARATH|TAIR=locus=2826195|UniProtKB=Q8VZT8	AT1G31817		ARATH|Gene_OrderedLocusName=At3g14550|UniProtKB=Q9LUD9	AT3G14550
				ARATH|TAIR=locus=2101938|UniProtKB=Q9SCP6	AT3G53150		ARATH|TAIR=locus=2023848|UniProtKB=Q9LMX7	AT1G13710
				ARATH|TAIR=locus=2078981|UniProtKB=P92962	AT3G55740		ARATH|TAIR=locus=2120061|UniProtKB=Q9SZE7	AT4G37530
				ARATH|TAIR=locus=2127968|UniProtKB=O81788	AT4G35550		ARATH|TAIR=locus=2078102|UniProtKB=F4J8G2	AT3G05660
				ARATH|TAIR=locus=2056593|UniProtKB=Q9SK01	AT2G28570		ARATH|EnsemblGenome=AT1G06630|UniProtKB=P0C2G0	AT1G06630
				ARATH|TAIR=locus=2149584|UniProtKB=Q9LTE3	AT5G52740		ARATH|TAIR=locus=2094563|UniProtKB=Q1PEN0	AT3G23010
				ARATH|TAIR=locus=2017759|UniProtKB=Q93VP2	AT1G22990		ARATH|TAIR=locus=2167737|UniProtKB=P82805	AT5G40930
				ARATH|TAIR=locus=2202765|UniProtKB=Q84M94	AT1G26930		ARATH|TAIR=locus=2166552|UniProtKB=Q9LVW3	AT5G54060
				ARATH|TAIR=locus=2019095|UniProtKB=Q9CA57	AT1G74590		ARATH|TAIR=locus=2050669|UniProtKB=Q8GUH1	AT2G45910
				ARATH|TAIR=locus=2064895|UniProtKB=Q96303	AT2G38940		ARATH|TAIR=locus=2127218|UniProtKB=Q96323	AT4G22880
				ARATH|TAIR=locus=2050225|UniProtKB=Q9SIA3	AT2G04070		ARATH|EnsemblGenome=AT4G23240|UniProtKB=O65476	AT4G23240
				ARATH|TAIR=locus=2204340|UniProtKB=Q8RWL2	AT1G76040		ARATH|TAIR=locus=2120145|UniProtKB=Q9SZG1	AT4G37690
				ARATH|TAIR=locus=2118021|UniProtKB=F4JPW1	AT4G12030		ARATH|TAIR=locus=2197950|UniProtKB=Q9FZC4	AT1G26380
				ARATH|Gene_OrderedLocusName=At5g07165|UniProtKB=A0A1P8BFS0	AT5G07165		ARATH|TAIR=locus=2151391|UniProtKB=Q9LF60	AT5G17640
				ARATH|TAIR=locus=2045243|UniProtKB=Q9SKB3	AT2G31870		ARATH|TAIR=locus=2177709|UniProtKB=Q9XEE2	AT5G65020
				ARATH|TAIR=locus=2015726|UniProtKB=Q9FYH7	AT1G30900		ARATH|TAIR=locus=2045437|UniProtKB=Q9SL02	AT2G31970
				ARATH|TAIR=locus=505006364|UniProtKB=Q9LW64	AT3G23325		ARATH|Gene_OrderedLocusName=At2g25297|UniProtKB=A0A178VQE8	AT2G25297
				ARATH|TAIR=locus=2087253|UniProtKB=F4J7T6	AT3G24900		ARATH|TAIR=locus=2093591|UniProtKB=Q9LRP3	AT3G17420
				ARATH|TAIR=locus=2088304|UniProtKB=Q9SDM9	AT3G16400		ARATH|TAIR=locus=2014365|UniProtKB=Q9C5N8	AT1G54020
				ARATH|Gene_OrderedLocusName=At3g44350|UniProtKB=Q9M290	AT3G44350		ARATH|Gene_OrderedLocusName=At5g27060|UniProtKB=Q9S9U3	AT5G27060
				ARATH|TAIR=locus=2119430|UniProtKB=Q9SVN2	AT4G13810		ARATH|TAIR=locus=2134796|UniProtKB=O49675	AT4G19170
				ARATH|TAIR=locus=2156737|UniProtKB=Q9FHB6	AT5G52450		ARATH|TAIR=locus=2032075|UniProtKB=Q9M9E9	AT1G78290
				ARATH|TAIR=locus=2122328|UniProtKB=Q5IZC8	AT4G09080		ARATH|TAIR=locus=2085385|UniProtKB=Q9M2I9	AT3G58270
				ARATH|TAIR=locus=2092384|UniProtKB=Q9LTR0	AT3G20340		ARATH|TAIR=locus=2010484|UniProtKB=Q9FZ87	AT1G28130
				ARATH|TAIR=locus=2015904|UniProtKB=P82873	AT1G27390		ARATH|TAIR=locus=504956017|UniProtKB=Q8L7A0	AT2G25737
				ARATH|TAIR=locus=2185093|UniProtKB=Q9LZM6	AT5G02050		ARATH|TAIR=locus=2129031|UniProtKB=Q5HZ31	AT4G16670
				ARATH|TAIR=locus=2146945|UniProtKB=P48000	AT5G25220		ARATH|TAIR=locus=2031700|UniProtKB=Q8RY59	AT1G32230
				ARATH|TAIR=locus=2012186|UniProtKB=Q94CL9	AT1G49620		ARATH|TAIR=locus=2119196|UniProtKB=Q9SZA7	AT4G33300
				ARATH|EnsemblGenome=AT4G21400|UniProtKB=O65405	AT4G21400		ARATH|TAIR=locus=2024162|UniProtKB=Q84TF4	AT1G03850
				ARATH|TAIR=locus=2018269|UniProtKB=Q5XF24	AT1G04440		ARATH|TAIR=locus=2037798|UniProtKB=Q8VYZ5	AT1G15440
				ARATH|TAIR=locus=2124593|UniProtKB=O49513	AT4G18430		ARATH|EnsemblGenome=AT2G25470|UniProtKB=Q9SKK2	AT2G25470
				ARATH|TAIR=locus=2019843|UniProtKB=Q8VYA3	AT1G79680		ARATH|TAIR=locus=2005709|UniProtKB=Q9LR00	AT1G75580
				ARATH|TAIR=locus=2025520|UniProtKB=Q9SPK4	AT1G08650		ARATH|TAIR=locus=2184911|UniProtKB=P48001	AT5G11060
				ARATH|TAIR=locus=2051693|UniProtKB=P0C894	AT2G02150		ARATH|TAIR=locus=2121651|UniProtKB=O65468	AT4G23160
				ARATH|EnsemblGenome=AT2G41000|UniProtKB=Q0WTI8	AT2G41000		ARATH|TAIR=locus=2158252|UniProtKB=Q5XEZ8	AT5G67340
				ARATH|TAIR=locus=2127963|UniProtKB=Q96255	AT4G35630		ARATH|TAIR=locus=2010002|UniProtKB=Q6NNH1	AT1G13520
				ARATH|EnsemblGenome=AT5G66640|UniProtKB=Q9LVR6	AT5G66640		ARATH|TAIR=locus=2050941|UniProtKB=O22149	AT2G45220
				ARATH|TAIR=locus=2047540|UniProtKB=Q9ZUH1	AT2G24240		ARATH|TAIR=locus=2090754|UniProtKB=Q9LJW7	AT3G28890
				ARATH|Gene_OrderedLocusName=At3g46845|UniProtKB=A0A1I9LP67	AT3G46845		ARATH|TAIR=locus=2199887|UniProtKB=Q94A88	AT1G23970
				ARATH|TAIR=locus=2086042|UniProtKB=Q6NLH0	AT3G16980		ARATH|TAIR=locus=504956189|UniProtKB=Q3ECJ5	AT1G63245
				ARATH|TAIR=locus=2200365|UniProtKB=Q9S9K4	AT1G65240		ARATH|EnsemblGenome=AT1G79840|UniProtKB=P46607	AT1G79840
				ARATH|TAIR=locus=2088369|UniProtKB=O04311	AT3G16450		ARATH|TAIR=locus=2120855|UniProtKB=Q94A06	AT4G26070
				ARATH|TAIR=locus=2161830|UniProtKB=Q6NPP2	AT5G56120		ARATH|TAIR=locus=2157819|UniProtKB=P57741	AT5G49510
				ARATH|TAIR=locus=2062492|UniProtKB=F4IJV4	AT2G35340		ARATH|TAIR=locus=2086979|UniProtKB=Q9LJS0	AT3G25020
				ARATH|TAIR=locus=2161253|UniProtKB=O22467	AT5G58230		ARATH|TAIR=locus=2088404|UniProtKB=Q9LW26	AT3G26840
				ARATH|TAIR=locus=2134103|UniProtKB=Q9M077	AT4G32830		ARATH|TAIR=locus=2058223|UniProtKB=A9X4U2	AT2G43420
				ARATH|TAIR=locus=2145527|UniProtKB=F4JWS8	AT5G25450		ARATH|Gene_OrderedLocusName=At4g00955|UniProtKB=A0A1P8B4V9	AT4G00955
				ARATH|TAIR=locus=2064153|UniProtKB=Q9ZVJ4	AT2G38730		ARATH|TAIR=locus=2139399|UniProtKB=Q8L7U5	AT4G03080
				ARATH|TAIR=locus=2093531|UniProtKB=Q9LTM0	AT3G26210		ARATH|TAIR=locus=2131386|UniProtKB=Q94AH9	AT4G25630
				ARATH|TAIR=locus=2094354|UniProtKB=P93735	AT3G22840		ARATH|TAIR=locus=2080625|UniProtKB=Q9LD90	AT3G57150
				ARATH|TAIR=locus=2074959|UniProtKB=Q9SF55	AT3G09480		ARATH|TAIR=locus=504956053|UniProtKB=Q8VYA1	AT2G31865
				ARATH|TAIR=locus=1006230721|UniProtKB=Q6DST1	AT1G64065		ARATH|TAIR=locus=2164645|UniProtKB=Q9LTS1	AT5G57000
				ARATH|TAIR=locus=2200437|UniProtKB=Q9S9N8	AT1G15960		ARATH|TAIR=locus=2099714|UniProtKB=Q9SRQ1	AT3G03470
				ARATH|TAIR=locus=2084918|UniProtKB=P43082	AT3G04720		ARATH|TAIR=locus=2141181|UniProtKB=O81905	AT4G21380
				ARATH|TAIR=locus=2170277|UniProtKB=Q5HZ36	AT5G56860		ARATH|TAIR=locus=2148403|UniProtKB=Q9LTH8	AT5G59530
				ARATH|TAIR=locus=2016314|UniProtKB=Q94AJ5	AT1G80170		ARATH|TAIR=locus=2032110|UniProtKB=Q93YV5	AT1G78420
				ARATH|TAIR=locus=2014210|UniProtKB=Q93VR9	AT1G64350		ARATH|Gene=AT1G28710|UniProtKB=Q9FXJ4	AT1G28710
				ARATH|TAIR=locus=2088822|UniProtKB=Q38956	AT3G26590		ARATH|Gene_OrderedLocusName=At2g34655|UniProtKB=Q94BZ4	AT2G34655
				ARATH|TAIR=locus=2177172|UniProtKB=Q940Z5	AT5G39050		ARATH|Gene_OrderedLocusName=At3g60415|UniProtKB=Q9M217	AT3G60415
				ARATH|TAIR=locus=2121626|UniProtKB=O65482	AT4G23310		ARATH|TAIR=locus=2195653|UniProtKB=Q682B4	AT1G60270
				ARATH|TAIR=locus=2013638|UniProtKB=Q9C7N7	AT1G29640		ARATH|TAIR=locus=2151286|UniProtKB=Q6NLB0	AT5G02780
				ARATH|TAIR=locus=2181057|UniProtKB=Q9LZW4	AT5G01820		ARATH|TAIR=locus=2040681|UniProtKB=O80939	AT2G37710
				ARATH|TAIR=locus=2140005|UniProtKB=O49196	AT4G39940		ARATH|TAIR=locus=2133564|UniProtKB=O81469	AT4G08510
				ARATH|Gene_OrderedLocusName=At4g15710|UniProtKB=F4JK75	AT4G15710		ARATH|TAIR=locus=2123782|UniProtKB=Q39119	AT4G32940
				ARATH|TAIR=locus=2009170|UniProtKB=Q84MA1	AT1G06560		ARATH|EnsemblGenome=AT1G30410|UniProtKB=Q9C8H0	AT1G30410
				ARATH|TAIR=locus=2039114|UniProtKB=Q8GWD2	AT2G46450		ARATH|TAIR=locus=2078451|UniProtKB=Q38867	AT3G56070
				ARATH|TAIR=locus=2017764|UniProtKB=Q8LAZ7	AT1G22920		ARATH|TAIR=locus=2007873|UniProtKB=F4I902	AT1G17610
				ARATH|TAIR=locus=2139584|UniProtKB=O65683	AT4G34590		ARATH|TAIR=locus=2042436|UniProtKB=F4IV16	AT2G44750
				ARATH|TAIR=locus=2825842|UniProtKB=Q8LC30	AT1G46768		ARATH|TAIR=locus=2167428|UniProtKB=Q9FL62	AT5G24110
				ARATH|TAIR=locus=2149264|UniProtKB=P48007	AT5G20240		ARATH|TAIR=locus=2126669|UniProtKB=Q8RX72	AT4G30910
				ARATH|TAIR=locus=2207066|UniProtKB=Q8LFY8	AT1G72220		ARATH|TAIR=locus=2087785|UniProtKB=Q9LTW5	AT3G12690
				ARATH|TAIR=locus=2011339|UniProtKB=Q9LP24	AT1G35710		ARATH|TAIR=locus=2205548|UniProtKB=Q0WVE9	AT1G05030
				ARATH|Gene_OrderedLocusName=At4g15417|UniProtKB=A0A1P8B4K5	AT4G15417		ARATH|TAIR=locus=2136358|UniProtKB=P55231	AT4G39210
				ARATH|TAIR=locus=2093099|UniProtKB=Q9LSY7	AT3G21770		ARATH|EnsemblGenome=AT5G59980|UniProtKB=F4JXF1	AT5G59980
				ARATH|TAIR=locus=2032180|UniProtKB=Q9FZA2	AT1G28290		ARATH|TAIR=locus=2181783|UniProtKB=Q9LZ39	AT5G02630
				ARATH|Gene_OrderedLocusName=At1g44760|UniProtKB=A0A1P8APG6	AT1G44760		ARATH|TAIR=locus=2095173|UniProtKB=Q9LK39	AT3G23790
				ARATH|TAIR=locus=2199917|UniProtKB=Q9LR87	AT1G24070		ARATH|TAIR=locus=2035661|UniProtKB=Q9C891	AT1G55210
				ARATH|TAIR=locus=2088015|UniProtKB=Q9LUG5	AT3G23620		ARATH|TAIR=locus=2088354|UniProtKB=O04313	AT3G16430
				ARATH|TAIR=locus=2078017|UniProtKB=Q8L3R2	AT3G50770		ARATH|TAIR=locus=2181574|UniProtKB=Q9LEY3	AT5G08240
				ARATH|EnsemblGenome=AT5G37740|UniProtKB=Q9FHP6	AT5G37740		ARATH|TAIR=locus=2126402|UniProtKB=O65790	AT4G37430
				ARATH|TAIR=locus=2151646|UniProtKB=Q9FKF7	AT5G61640		ARATH|TAIR=locus=2047746|UniProtKB=O04212	AT2G40090
				ARATH|TAIR=locus=2151832|UniProtKB=O65402	AT5G24160		ARATH|TAIR=locus=2050720|UniProtKB=O80831	AT2G45880
				ARATH|TAIR=locus=2076141|UniProtKB=Q9LIQ6	AT3G24010		ARATH|TAIR=locus=2058136|UniProtKB=A8MS20	AT2G43440
				ARATH|TAIR=locus=2153934|UniProtKB=Q9FLU9	AT5G24540		ARATH|TAIR=locus=2089333|UniProtKB=Q9LUS3	AT3G16610
				ARATH|TAIR=locus=2181925|UniProtKB=Q6NNL9	AT5G11630		ARATH|TAIR=locus=2203817|UniProtKB=Q9C8V2	AT1G33950
				ARATH|TAIR=locus=2102812|UniProtKB=Q9STF1	AT3G46770		ARATH|TAIR=locus=2180587|UniProtKB=Q7FZR1	AT5G25910
				ARATH|TAIR=locus=2025307|UniProtKB=O49284	AT1G76980		ARATH|TAIR=locus=2037240|UniProtKB=Q9SSG5	AT1G74810
				ARATH|TAIR=locus=2222612|UniProtKB=Q9LYK6	AT5G14530		ARATH|TAIR=locus=2088040|UniProtKB=P50651	AT3G23580
				ARATH|TAIR=locus=2027523|UniProtKB=Q9FE25	AT1G56650		ARATH|TAIR=locus=2117189|UniProtKB=Q8L7H3	AT4G18990
				ARATH|TAIR=locus=2199736|UniProtKB=Q501A3	AT1G76240		ARATH|TAIR=locus=2135383|UniProtKB=F4JGZ1	AT4G04920
				ARATH|TAIR=locus=2081086|UniProtKB=Q9SQT5	AT3G06320		ARATH|TAIR=locus=2037235|UniProtKB=P28493	AT1G75040
				ARATH|EnsemblGenome=AT1G58190|UniProtKB=F4I9S3	AT1G58190		ARATH|TAIR=locus=2037273|UniProtKB=Q9C9Q6	AT1G75120
				ARATH|EnsemblGenome=AT3G09455|UniProtKB=Q9SF57	AT3G09455		ARATH|Gene=AT3G09020|UniProtKB=Q9S790	AT3G09020
				ARATH|TAIR=locus=2129221|UniProtKB=F4JNA9	AT4G16860		ARATH|TAIR=locus=2038431|UniProtKB=Q9C8S9	AT1G63250
				ARATH|TAIR=locus=2195845|UniProtKB=C0LGG6	AT1G51890		ARATH|TAIR=locus=2158576|UniProtKB=Q9FJX6	AT5G67470
				ARATH|TAIR=locus=2151953|UniProtKB=Q9FIA1	AT5G55050		ARATH|TAIR=locus=4515102583|UniProtKB=P0DI02	AT1G25150
				ARATH|TAIR=locus=2032830|UniProtKB=Q0WU02	AT1G16310		ARATH|TAIR=locus=2199607|UniProtKB=Q9LPU5	AT1G21100
				ARATH|TAIR=locus=2075432|UniProtKB=Q9M8R9	AT3G02770		ARATH|TAIR=locus=2157101|UniProtKB=F4JZW1	AT5G35580
				ARATH|TAIR=locus=2129940|UniProtKB=Q8VXX9	AT4G14600		ARATH|TAIR=locus=2170338|UniProtKB=Q9FKN7	AT5G17890
				ARATH|TAIR=locus=2100113|UniProtKB=Q8LEC0	AT3G09960		ARATH|TAIR=locus=2165091|UniProtKB=Q9FJT8	AT5G56740
				ARATH|TAIR=locus=2053776|UniProtKB=Q9SLC4	AT2G42350		ARATH|TAIR=locus=2056048|UniProtKB=Q6PV67	AT2G39250
				ARATH|TAIR=locus=2157200|UniProtKB=P92999	AT5G39160		ARATH|TAIR=locus=2026242|UniProtKB=Q39044	AT1G62710
				ARATH|TAIR=locus=2197838|UniProtKB=Q38830	AT1G04550		ARATH|TAIR=locus=2024573|UniProtKB=Q9SH58	AT1G64080
				ARATH|EnsemblGenome=AT4G23230|UniProtKB=Q8W4G6	AT4G23230		ARATH|TAIR=locus=2050584|UniProtKB=O64885	AT2G44510
				ARATH|TAIR=locus=2051849|UniProtKB=Q9FV49	AT2G44180		ARATH|TAIR=locus=2172843|UniProtKB=Q9LKF9	AT5G23880
				ARATH|TAIR=locus=2079311|UniProtKB=Q9LIP4	AT3G26320		ARATH|Gene_OrderedLocusName=At1g51790|UniProtKB=A0A178WLG7	AT1G51790
				ARATH|TAIR=locus=2009754|UniProtKB=Q9SS04	AT1G65860		ARATH|TAIR=locus=2006767|UniProtKB=Q9LQU2	AT1G14880
				ARATH|TAIR=locus=2175986|UniProtKB=Q9FN75	AT5G17760		ARATH|TAIR=locus=2098725|UniProtKB=Q9SCS7	AT3G50470
				ARATH|TAIR=locus=2096329|UniProtKB=Q9MA98	AT3G05210		ARATH|TAIR=locus=2014385|UniProtKB=Q7XA74	AT1G54030
				ARATH|TAIR=locus=2207385|UniProtKB=F4IDI6	AT1G79110		ARATH|TAIR=locus=2119053|UniProtKB=Q5YDB6	AT4G21670
				ARATH|Gene_OrderedLocusName=At5g11750|UniProtKB=A0A1P8BFU6	AT5G11750		ARATH|TAIR=locus=2078292|UniProtKB=Q94KB9	AT3G45290
				ARATH|TAIR=locus=2222662|UniProtKB=Q9S7G6	AT5G14580		ARATH|TAIR=locus=2202907|UniProtKB=Q9SLT9	AT1G59590
				ARATH|TAIR=locus=2152551|UniProtKB=Q9FJL4	AT5G48560		ARATH|TAIR=locus=2162479|UniProtKB=Q56WH4	AT5G22650
				ARATH|Gene_OrderedLocusName=At1g23120|UniProtKB=A0A1P8AW70	AT1G23120		ARATH|TAIR=locus=2203871|UniProtKB=Q94K43	AT1G62540
				ARATH|TAIR=locus=2012703|UniProtKB=Q9LQ31	AT1G33790		ARATH|TAIR=locus=2025482|UniProtKB=Q9C5P7	AT1G02010
				ARATH|TAIR=locus=2115220|UniProtKB=Q9M066	AT4G36380		ARATH|TAIR=locus=2162182|UniProtKB=Q9FM66	AT5G55720
				ARATH|TAIR=locus=2207006|UniProtKB=Q42596	AT1G72260		ARATH|TAIR=locus=2174804|UniProtKB=Q1ECK2	AT5G64650
				ARATH|TAIR=locus=2100167|UniProtKB=Q9M280	AT3G44450		ARATH|TAIR=locus=2089880|UniProtKB=Q9LVF0	AT3G21560
				ARATH|TAIR=locus=2205005|UniProtKB=Q9C699	AT1G47890		ARATH|TAIR=locus=2204670|UniProtKB=Q9SRG3	AT1G77510
				ARATH|TAIR=locus=2118209|UniProtKB=Q9M0G2	AT4G29190		ARATH|TAIR=locus=2014154|UniProtKB=P0C5E2	AT1G18390
				ARATH|TAIR=locus=2135467|UniProtKB=Q9S9W2	AT4G05530		ARATH|TAIR=locus=2123757|UniProtKB=Q8RXH2	AT4G32910
				ARATH|TAIR=locus=505006222|UniProtKB=Q9C9T2	AT1G73805		ARATH|EnsemblGenome=AT5G60800|UniProtKB=Q9FJH5	AT5G60800
				ARATH|TAIR=locus=2035332|UniProtKB=Q9LNI1	AT1G01420		ARATH|TAIR=locus=2028311|UniProtKB=Q8LEE7	AT1G32350
				ARATH|TAIR=locus=2102172|UniProtKB=Q9MAB9	AT3G01050		ARATH|TAIR=locus=2009031|UniProtKB=Q93Z38	AT1G34060
				ARATH|TAIR=locus=2139712|UniProtKB=O48646	AT4G11600		ARATH|TAIR=locus=2124301|UniProtKB=O49498	AT4G34060
				ARATH|TAIR=locus=2025282|UniProtKB=Q9AT76	AT1G77080		ARATH|TAIR=locus=2151739|UniProtKB=Q56WN1	AT5G37600
				ARATH|EnsemblGenome=AT1G11300|UniProtKB=Q9SXB4	AT1G11300		ARATH|TAIR=locus=505006240|UniProtKB=Q8S8F5	AT2G06255
				ARATH|TAIR=locus=2116647|UniProtKB=Q5E911	AT4G32050		ARATH|TAIR=locus=2147630|UniProtKB=P59120	AT5G19880
				ARATH|TAIR=locus=2201532|UniProtKB=Q9ZTC3	AT1G66390		ARATH|TAIR=locus=2120845|UniProtKB=Q9SZI6	AT4G26150
				ARATH|TAIR=locus=2141677|UniProtKB=O49707	AT4G21840		ARATH|TAIR=locus=2148458|UniProtKB=P93655	AT5G26860
				ARATH|TAIR=locus=2075815|UniProtKB=Q949N0	AT3G10500		ARATH|TAIR=locus=2122754|UniProtKB=Q9SV82	AT4G10400
				ARATH|TAIR=locus=2084943|UniProtKB=Q9SR07	AT3G04670		ARATH|TAIR=locus=2101114|UniProtKB=Q9LZG7	AT3G43800
				ARATH|TAIR=locus=2074378|UniProtKB=F4J5M9	AT3G51890		ARATH|TAIR=locus=2009714|UniProtKB=Q9SS00	AT1G65890
				ARATH|TAIR=locus=2016309|UniProtKB=Q42563	AT1G80050		ARATH|Gene_OrderedLocusName=At1g69520|UniProtKB=A0A1P8AVN1	AT1G69520
				ARATH|TAIR=locus=2087042|UniProtKB=Q9MBH2	AT3G28940		ARATH|TAIR=locus=2173058|UniProtKB=Q9FJ98	AT5G51940
				ARATH|TAIR=locus=2176372|UniProtKB=Q9FMR3	AT5G22380		ARATH|TAIR=locus=2026408|UniProtKB=Q9ZRF9	AT1G69270
				ARATH|TAIR=locus=2171840|UniProtKB=Q9FJQ2	AT5G65130		ARATH|TAIR=locus=2123807|UniProtKB=Q8L9S3	AT4G33040
				ARATH|TAIR=locus=2174348|UniProtKB=Q9FJN6	AT5G57780		ARATH|TAIR=locus=2014993|UniProtKB=Q6NPT7	AT1G65040
				ARATH|Gene_OrderedLocusName=At4g39820|UniProtKB=O65669	AT4G39820		ARATH|TAIR=locus=2045228|UniProtKB=Q9SKB2	AT2G31880
				ARATH|TAIR=locus=2043505|UniProtKB=O82316	AT2G25810		ARATH|TAIR=locus=2026336|UniProtKB=Q9C9A3	AT1G71050
				ARATH|TAIR=locus=2184585|UniProtKB=O49195	AT5G24780		ARATH|TAIR=locus=2135630|UniProtKB=Q9SU29	AT4G12570
				ARATH|TAIR=locus=2093397|UniProtKB=Q9LW83	AT3G16030		ARATH|TAIR=locus=2194631|UniProtKB=Q8VZQ5	AT1G10540
				ARATH|TAIR=locus=2037633|UniProtKB=Q9C652	AT1G58470		ARATH|TAIR=locus=2140436|UniProtKB=Q6DBP4	AT4G19420
				ARATH|TAIR=locus=2028175|UniProtKB=A9LNK9	AT1G30460		ARATH|TAIR=locus=2050689|UniProtKB=O82812	AT2G46000
				ARATH|TAIR=locus=2119545|UniProtKB=Q9SVM4	AT4G13890		ARATH|TAIR=locus=2032748|UniProtKB=Q67YC0	AT1G73010
				ARATH|TAIR=locus=2092960|UniProtKB=Q8RWI9	AT3G21090		ARATH|TAIR=locus=2016094|UniProtKB=Q9C8X0	AT1G71910
				ARATH|TAIR=locus=2089915|UniProtKB=Q9LVF4	AT3G21520		ARATH|TAIR=locus=2060805|UniProtKB=O22921	AT2G30250
				ARATH|TAIR=locus=2103341|UniProtKB=Q9M207	AT3G60520		ARATH|Gene_OrderedLocusName=At1g34770|UniProtKB=A0A1P8AQU0	AT1G34770
				ARATH|TAIR=locus=2019220|UniProtKB=Q9CA79	AT1G74340		ARATH|TAIR=locus=2050916|UniProtKB=Q9SLN5	AT2G45240
				ARATH|Gene_OrderedLocusName=At3g13437|UniProtKB=A0A1I9LNG9	AT3G13437		ARATH|Gene_OrderedLocusName=At5g44563|UniProtKB=A0A1P8BDK1	AT5G44563
				ARATH|TAIR=locus=2101866|UniProtKB=Q8L4Y5	AT3G60830		ARATH|TAIR=locus=2157042|UniProtKB=Q8GZ99	AT5G49760
				ARATH|TAIR=locus=2079542|UniProtKB=Q9M276	AT3G61890		ARATH|TAIR=locus=2010667|UniProtKB=Q9MAU3	AT1G04950
				ARATH|TAIR=locus=2149770|UniProtKB=Q9M015	AT5G01610		ARATH|TAIR=locus=2127163|UniProtKB=Q29Q28	AT4G23010
				ARATH|TAIR=locus=2011746|UniProtKB=Q9C9K4	AT1G76530		ARATH|TAIR=locus=2007023|UniProtKB=Q9C811	AT1G33410
				ARATH|TAIR=locus=2057856|UniProtKB=Q9SJJ3	AT2G27990		ARATH|TAIR=locus=2084465|UniProtKB=F4JBM4	AT3G53780
				ARATH|TAIR=locus=2081172|UniProtKB=Q8GW80	AT3G59210		ARATH|TAIR=locus=2154277|UniProtKB=Q9FK05	AT5G53370
				ARATH|TAIR=locus=2035947|UniProtKB=Q94A09	AT1G36310		ARATH|Gene_OrderedLocusName=At2g28755|UniProtKB=F4IJL5	AT2G28755
				ARATH|TAIR=locus=2047441|UniProtKB=Q9SK47	AT2G24850		ARATH|TAIR=locus=2151596|UniProtKB=Q8L7R8	AT5G61520
				ARATH|TAIR=locus=2151421|UniProtKB=Q9LF64	AT5G17600		ARATH|TAIR=locus=2012858|UniProtKB=Q9SY75	AT1G10330
				ARATH|TAIR=locus=2143029|UniProtKB=Q84MC2	AT5G11950		ARATH|TAIR=locus=2028075|UniProtKB=Q84JS6	AT1G23380
				ARATH|TAIR=locus=2036267|UniProtKB=Q9C6K3	AT1G76880		ARATH|TAIR=locus=2057873|UniProtKB=Q67Y83	AT2G27920
				ARATH|TAIR=locus=2014864|UniProtKB=Q8GYG1	AT1G14010		ARATH|EnsemblGenome=AT1G33260|UniProtKB=P0DKI6	AT1G33260
				ARATH|TAIR=locus=2012482|UniProtKB=Q9M9S6	AT1G14360		ARATH|TAIR=locus=4515102590|UniProtKB=P0DI06	AT1G25150
				ARATH|TAIR=locus=2008550|UniProtKB=Q9FXD8	AT1G67750		ARATH|TAIR=locus=2098115|UniProtKB=Q8H0W2	AT3G44680
				ARATH|TAIR=locus=1006230404|UniProtKB=Q3EA54	AT4G11655		ARATH|TAIR=locus=2014390|UniProtKB=Q8W4H8	AT1G54010
				ARATH|TAIR=locus=2029142|UniProtKB=Q84VY3	AT1G43800		ARATH|TAIR=locus=2156248|UniProtKB=Q8GX37	AT5G48360
				ARATH|TAIR=locus=2058837|UniProtKB=O64503	AT2G02810		ARATH|TAIR=locus=2053265|UniProtKB=Q9ZV25	AT2G28890
				ARATH|TAIR=locus=2018422|UniProtKB=Q9FWS6	AT1G75380		ARATH|TAIR=locus=2077773|UniProtKB=P35134	AT3G08690
				ARATH|TAIR=locus=2101630|UniProtKB=O22241	AT3G44720		ARATH|TAIR=locus=2166006|UniProtKB=Q9FH75	AT5G48410
				ARATH|TAIR=locus=2015601|UniProtKB=Q9FZ49	AT1G16900		ARATH|Gene_OrderedLocusName=At5g65400|UniProtKB=A0A178UQA6	AT5G65400
				ARATH|TAIR=locus=3354973|UniProtKB=Q9AR19	AT3G54610		ARATH|TAIR=locus=2100143|UniProtKB=Q9SR59	AT3G09940
				ARATH|TAIR=locus=2164255|UniProtKB=Q9FNG3	AT5G06450		ARATH|TAIR=locus=2024321|UniProtKB=P52420	AT1G09830
				ARATH|TAIR=locus=2118091|UniProtKB=Q8VYJ2	AT4G12080		ARATH|TAIR=locus=2012035|UniProtKB=Q84TE6	AT1G56010
				ARATH|TAIR=locus=2027539|UniProtKB=Q8GYP8	AT1G56610		ARATH|Gene=AT1G07220|UniProtKB=Q9LML4	AT1G07220
				ARATH|TAIR=locus=2124266|UniProtKB=O49485	AT4G34200		ARATH|TAIR=locus=2090240|UniProtKB=Q9LSE7	AT3G25290
				ARATH|TAIR=locus=2161098|UniProtKB=Q9FM93	AT5G56380		ARATH|TAIR=locus=2117209|UniProtKB=Q84P24	AT4G19010
				ARATH|TAIR=locus=2171157|UniProtKB=Q8GWF1	AT5G22570		ARATH|TAIR=locus=2182783|UniProtKB=Q9LKR3	AT5G28540
				ARATH|TAIR=locus=2086789|UniProtKB=Q9LHN8	AT3G13610		ARATH|TAIR=locus=2136093|UniProtKB=Q8H0Y8	AT4G11070
				ARATH|TAIR=locus=2097345|UniProtKB=Q9M2Y0	AT3G49780		ARATH|TAIR=locus=2181211|UniProtKB=O04658	AT5G27120
				ARATH|TAIR=locus=2056936|UniProtKB=O81062	AT2G03120		ARATH|TAIR=locus=2133432|UniProtKB=Q9ZSI7	AT4G01720
				ARATH|TAIR=locus=2117119|UniProtKB=Q8VZW1	AT4G19030		ARATH|TAIR=locus=2078411|UniProtKB=Q9LYM0	AT3G56220
				ARATH|TAIR=locus=2023848|UniProtKB=Q9LMX7	AT1G13710		ARATH|TAIR=locus=2175564|UniProtKB=Q9LU68	AT5G57180
				ARATH|TAIR=locus=2120061|UniProtKB=Q9SZE7	AT4G37530		ARATH|TAIR=locus=2078426|UniProtKB=Q7Y227	AT3G56320
				ARATH|TAIR=locus=2199302|UniProtKB=Q8GZ67	AT1G68160		ARATH|TAIR=locus=2087383|UniProtKB=Q9LY75	AT3G63400
				ARATH|TAIR=locus=2045319|UniProtKB=O64812	AT2G23030		ARATH|TAIR=locus=2014902|UniProtKB=Q39191	AT1G21250
				ARATH|TAIR=locus=2094563|UniProtKB=Q1PEN0	AT3G23010		ARATH|TAIR=locus=2151977|UniProtKB=Q9LD45	AT5G47120
				ARATH|TAIR=locus=2167737|UniProtKB=P82805	AT5G40930		ARATH|TAIR=locus=2828051|UniProtKB=P92557	AT2G07696
				ARATH|TAIR=locus=2172249|UniProtKB=Q9LV10	AT5G62680		ARATH|EnsemblGenome=AT1G59890|UniProtKB=Q9XIE1	AT1G59890
				ARATH|TAIR=locus=2166552|UniProtKB=Q9LVW3	AT5G54060		ARATH|Gene_OrderedLocusName=At2g28790|UniProtKB=A0A1P8B068	AT2G28790
				ARATH|TAIR=locus=2177033|UniProtKB=Q9FMP4	AT5G12190		ARATH|TAIR=locus=2062657|UniProtKB=Q8L607	AT2G41670
				ARATH|TAIR=locus=2100611|UniProtKB=Q9M3C3	AT3G55280		ARATH|TAIR=locus=2123924|UniProtKB=Q9SZR1	AT4G29900
				ARATH|TAIR=locus=2127218|UniProtKB=Q96323	AT4G22880		ARATH|TAIR=locus=2096905|UniProtKB=Q1G1A4	AT3G45130
				ARATH|EnsemblGenome=AT4G23240|UniProtKB=O65476	AT4G23240		ARATH|TAIR=locus=2039356|UniProtKB=F4IN69	AT2G48110
				ARATH|TAIR=locus=2120145|UniProtKB=Q9SZG1	AT4G37690		ARATH|TAIR=locus=2183149|UniProtKB=Q93ZY3	AT5G19690
				ARATH|TAIR=locus=2197950|UniProtKB=Q9FZC4	AT1G26380		ARATH|TAIR=locus=2043839|UniProtKB=Q38998	AT2G26650
				ARATH|TAIR=locus=2057140|UniProtKB=O80910	AT2G38410		ARATH|TAIR=locus=2096697|UniProtKB=Q9SGH6	AT3G01420
				ARATH|TAIR=locus=2151391|UniProtKB=Q9LF60	AT5G17640		ARATH|TAIR=locus=2080782|UniProtKB=Q8RYD3	AT3G11580
				ARATH|TAIR=locus=2177709|UniProtKB=Q9XEE2	AT5G65020		ARATH|TAIR=locus=2151266|UniProtKB=Q9LZ00	AT5G02850
				ARATH|Gene_OrderedLocusName=At2g25297|UniProtKB=A0A178VQE8	AT2G25297		ARATH|EnsemblGenome=AT5G04850|UniProtKB=Q9FMC5	AT5G04850
				ARATH|TAIR=locus=2093591|UniProtKB=Q9LRP3	AT3G17420		ARATH|TAIR=locus=2091672|UniProtKB=Q9LRR4	AT3G14470
				ARATH|TAIR=locus=2014365|UniProtKB=Q9C5N8	AT1G54020		ARATH|TAIR=locus=2064284|UniProtKB=Q9ZVK1	AT2G14620
				ARATH|TAIR=locus=2039939|UniProtKB=Q9ZNV4	AT2G46650		ARATH|TAIR=locus=2168656|UniProtKB=Q2EF88	AT5G53550
				ARATH|Gene_OrderedLocusName=At5g27060|UniProtKB=Q9S9U3	AT5G27060		ARATH|TAIR=locus=2030230|UniProtKB=Q9CAJ0	AT1G72770
				ARATH|TAIR=locus=2053124|UniProtKB=Q9SI15	AT2G18160		ARATH|EnsemblGenome=AT5G61740|UniProtKB=Q9FLT4	AT5G61740
				ARATH|TAIR=locus=2032075|UniProtKB=Q9M9E9	AT1G78290		ARATH|TAIR=locus=2065434|UniProtKB=Q9ZU96	AT2G01680
				ARATH|TAIR=locus=2085385|UniProtKB=Q9M2I9	AT3G58270		ARATH|TAIR=locus=2201185|UniProtKB=O23120	AT1G23040
				ARATH|TAIR=locus=504956017|UniProtKB=Q8L7A0	AT2G25737		ARATH|TAIR=locus=2204475|UniProtKB=F4HQ22	AT1G66920
				ARATH|TAIR=locus=2129031|UniProtKB=Q5HZ31	AT4G16670		ARATH|TAIR=locus=2051628|UniProtKB=Q9ZVR7	AT2G02220
				ARATH|TAIR=locus=2017933|UniProtKB=Q9SA50	AT1G16520		ARATH|TAIR=locus=2037458|UniProtKB=Q9M815	AT1G52200
				ARATH|TAIR=locus=2024162|UniProtKB=Q84TF4	AT1G03850		ARATH|TAIR=locus=2116797|UniProtKB=Q8RXN4	AT4G31810
				ARATH|TAIR=locus=2183209|UniProtKB=Q3E9B4	AT5G19650		ARATH|TAIR=locus=2031933|UniProtKB=Q9SYK4	AT1G05630
				ARATH|TAIR=locus=2037798|UniProtKB=Q8VYZ5	AT1G15440		ARATH|TAIR=locus=2028190|UniProtKB=Q9S9P6	AT1G30530
				ARATH|EnsemblGenome=AT2G25470|UniProtKB=Q9SKK2	AT2G25470		ARATH|TAIR=locus=2051824|UniProtKB=Q6AWU6	AT2G43940
				ARATH|TAIR=locus=2005709|UniProtKB=Q9LR00	AT1G75580		ARATH|TAIR=locus=2065764|UniProtKB=Q8GYP3	AT2G30280
				ARATH|TAIR=locus=2184911|UniProtKB=P48001	AT5G11060		ARATH|TAIR=locus=2160417|UniProtKB=F4JYG0	AT5G41580
				ARATH|TAIR=locus=2121651|UniProtKB=O65468	AT4G23160		ARATH|TAIR=locus=2125766|UniProtKB=Q9SYS3	AT4G04570
				ARATH|TAIR=locus=2158252|UniProtKB=Q5XEZ8	AT5G67340		ARATH|Gene=AT3G57630|UniProtKB=Q6NKR6	AT3G57630
				ARATH|TAIR=locus=2010002|UniProtKB=Q6NNH1	AT1G13520		ARATH|TAIR=locus=2059103|UniProtKB=O64477	AT2G19130
				ARATH|TAIR=locus=2050941|UniProtKB=O22149	AT2G45220		ARATH|TAIR=locus=2159295|UniProtKB=Q9FJG9	AT5G60870
				ARATH|TAIR=locus=2090754|UniProtKB=Q9LJW7	AT3G28890		ARATH|TAIR=locus=2009175|UniProtKB=Q8H1S4	AT1G06650
				ARATH|TAIR=locus=2199887|UniProtKB=Q94A88	AT1G23970		ARATH|TAIR=locus=2167366|UniProtKB=Q9C5D3	AT5G63530
				ARATH|TAIR=locus=504956189|UniProtKB=Q3ECJ5	AT1G63245		ARATH|Gene_OrderedLocusName=At5g06810|UniProtKB=F4K588	AT5G06810
				ARATH|EnsemblGenome=AT1G79840|UniProtKB=P46607	AT1G79840		ARATH|TAIR=locus=2127153|UniProtKB=O82741	AT4G22920
				ARATH|TAIR=locus=2120855|UniProtKB=Q94A06	AT4G26070		ARATH|TAIR=locus=2034001|UniProtKB=Q5XF82	AT1G52100
				ARATH|TAIR=locus=2102077|UniProtKB=Q9MAC9	AT3G01200		ARATH|TAIR=locus=504954943|UniProtKB=Q56W59	AT5G35995
				ARATH|TAIR=locus=2157819|UniProtKB=P57741	AT5G49510		ARATH|TAIR=locus=2149679|UniProtKB=Q9LTE4	AT5G52730
				ARATH|TAIR=locus=2086979|UniProtKB=Q9LJS0	AT3G25020		ARATH|TAIR=locus=2826968|UniProtKB=Q93VB8	AT1G58983
				ARATH|TAIR=locus=2076527|UniProtKB=Q8L8W6	AT3G02190		ARATH|TAIR=locus=505006392|UniProtKB=Q5XF07	AT3G48425
				ARATH|TAIR=locus=2005503|UniProtKB=O22059	AT2G46410		ARATH|TAIR=locus=2088464|UniProtKB=Q9LW29	AT3G26810
				ARATH|TAIR=locus=2018571|UniProtKB=Q8H191	AT1G65840		ARATH|TAIR=locus=2039981|UniProtKB=F4IJ77	AT2G46620
				ARATH|TAIR=locus=2088404|UniProtKB=Q9LW26	AT3G26840		ARATH|TAIR=locus=2039099|UniProtKB=Q9SKD6	AT2G46440
				ARATH|TAIR=locus=2013129|UniProtKB=O22527	AT1G19670		ARATH|TAIR=locus=2161278|UniProtKB=Q9LVL5	AT5G58350
				ARATH|TAIR=locus=2058223|UniProtKB=A9X4U2	AT2G43420		ARATH|TAIR=locus=2130344|UniProtKB=F4JK59	AT4G15540
				ARATH|Gene_OrderedLocusName=At4g00955|UniProtKB=A0A1P8B4V9	AT4G00955		ARATH|TAIR=locus=2012793|UniProtKB=Q9SY73	AT1G10310
				ARATH|TAIR=locus=2139399|UniProtKB=Q8L7U5	AT4G03080		ARATH|EnsemblGenome=AT1G14080|UniProtKB=Q9XI80	AT1G14080
				ARATH|Gene_OrderedLocusName=AtMg00160|UniProtKB=P93285	ATMG00160		ARATH|TAIR=locus=2175861|UniProtKB=Q9FF58	AT5G60610
				ARATH|TAIR=locus=2131386|UniProtKB=Q94AH9	AT4G25630		ARATH|TAIR=locus=2078916|UniProtKB=Q9M052	AT3G55700
				ARATH|TAIR=locus=2080625|UniProtKB=Q9LD90	AT3G57150		ARATH|TAIR=locus=2081056|UniProtKB=Q93Z13	AT3G06450
				ARATH|TAIR=locus=504956053|UniProtKB=Q8VYA1	AT2G31865		ARATH|TAIR=locus=2055420|UniProtKB=O22951	AT2G33980
				ARATH|TAIR=locus=2160200|UniProtKB=Q9FFT2	AT5G54980		ARATH|TAIR=locus=1006230684|UniProtKB=Q8LC41	AT1G52855
				ARATH|TAIR=locus=2164645|UniProtKB=Q9LTS1	AT5G57000		ARATH|TAIR=locus=2185208|UniProtKB=Q9LZL9	AT5G02130
				ARATH|TAIR=locus=2196245|UniProtKB=Q9ASS7	AT1G58030		ARATH|TAIR=locus=2088807|UniProtKB=Q9LRV8	AT3G26500
				ARATH|TAIR=locus=2099714|UniProtKB=Q9SRQ1	AT3G03470		ARATH|EnsemblGenome=AT2G14120|UniProtKB=Q8LFT2	AT2G14120
				ARATH|TAIR=locus=2141181|UniProtKB=O81905	AT4G21380		ARATH|TAIR=locus=2100987|UniProtKB=Q7FB56	AT3G60970
				ARATH|TAIR=locus=2066190|UniProtKB=Q8GZD4	AT2G26510		ARATH|TAIR=locus=504955994|UniProtKB=Q8VZ42	AT2G41835
				ARATH|TAIR=locus=2148403|UniProtKB=Q9LTH8	AT5G59530		ARATH|TAIR=locus=2155685|UniProtKB=Q9LSL5	AT5G65600
				ARATH|TAIR=locus=2160584|UniProtKB=Q84RQ8	AT5G63760		ARATH|TAIR=locus=2088272|UniProtKB=Q8L8A6	AT3G13960
				ARATH|TAIR=locus=2032110|UniProtKB=Q93YV5	AT1G78420		ARATH|TAIR=locus=2146554|UniProtKB=Q9LKU8	AT5G28460
				ARATH|Gene=AT1G28710|UniProtKB=Q9FXJ4	AT1G28710		ARATH|TAIR=locus=2010391|UniProtKB=Q9LPV5	AT1G12940
				ARATH|Gene_OrderedLocusName=At2g34655|UniProtKB=Q94BZ4	AT2G34655		ARATH|TAIR=locus=2054396|UniProtKB=Q8RY29	AT2G41850
				ARATH|TAIR=locus=2143488|UniProtKB=Q9LYY2	AT5G03030		ARATH|TAIR=locus=2146834|UniProtKB=Q8GWS3	AT5G26690
				ARATH|TAIR=locus=1009023333|UniProtKB=Q1G3K8	AT4G28556		ARATH|TAIR=locus=2047241|UniProtKB=P0DH85	AT2G24700
				ARATH|Gene_OrderedLocusName=At3g60415|UniProtKB=Q9M217	AT3G60415		ARATH|TAIR=locus=2120800|UniProtKB=Q9SZI3	AT4G26120
				ARATH|TAIR=locus=2195653|UniProtKB=Q682B4	AT1G60270		ARATH|TAIR=locus=2005523|UniProtKB=Q11207	AT4G02390
				ARATH|TAIR=locus=2151286|UniProtKB=Q6NLB0	AT5G02780		ARATH|TAIR=locus=2094419|UniProtKB=Q8LAX0	AT3G22740
				ARATH|TAIR=locus=2040681|UniProtKB=O80939	AT2G37710		ARATH|TAIR=locus=505006329|UniProtKB=Q94AF9	AT3G05165
				ARATH|TAIR=locus=2087790|UniProtKB=Q9LTW4	AT3G12700		ARATH|TAIR=locus=2090039|UniProtKB=Q8VZZ4	AT3G13090
				ARATH|TAIR=locus=2027834|UniProtKB=Q9C9U1	AT1G73700		ARATH|TAIR=locus=2130918|UniProtKB=Q9ZRZ8	AT4G16630
				ARATH|TAIR=locus=2133564|UniProtKB=O81469	AT4G08510		ARATH|TAIR=locus=2146253|UniProtKB=F4JWM0	AT5G18370
				ARATH|TAIR=locus=2123782|UniProtKB=Q39119	AT4G32940		ARATH|TAIR=locus=505006709|UniProtKB=Q9FIS1	AT5G62165
				ARATH|EnsemblGenome=AT1G30410|UniProtKB=Q9C8H0	AT1G30410		ARATH|TAIR=locus=2056128|UniProtKB=O80948	AT2G39330
				ARATH|TAIR=locus=2078451|UniProtKB=Q38867	AT3G56070		ARATH|TAIR=locus=2179749|UniProtKB=Q8GYE8	AT5G26180
				ARATH|TAIR=locus=505006710|UniProtKB=Q3E870	AT5G62575		ARATH|TAIR=locus=2055878|UniProtKB=Q67XC4	AT2G31110
				ARATH|TAIR=locus=2007873|UniProtKB=F4I902	AT1G17610		ARATH|TAIR=locus=2059883|UniProtKB=Q42379	AT2G16720
				ARATH|TAIR=locus=2167428|UniProtKB=Q9FL62	AT5G24110		ARATH|TAIR=locus=2040605|UniProtKB=Q8S9J0	AT2G36630
				ARATH|Gene_OrderedLocusName=At5g44565|UniProtKB=A0A1P8BDH8	AT5G44565		ARATH|TAIR=locus=2086909|UniProtKB=Q9LIH9	AT3G18600
				ARATH|TAIR=locus=2126669|UniProtKB=Q8RX72	AT4G30910		ARATH|TAIR=locus=2082613|UniProtKB=Q9M2K8	AT3G57390
				ARATH|TAIR=locus=2205548|UniProtKB=Q0WVE9	AT1G05030		ARATH|TAIR=locus=2078703|UniProtKB=Q9S763	AT3G01970
				ARATH|TAIR=locus=2136358|UniProtKB=P55231	AT4G39210		ARATH|TAIR=locus=2176707|UniProtKB=F4KA51	AT5G38250
				ARATH|TAIR=locus=2181783|UniProtKB=Q9LZ39	AT5G02630		ARATH|TAIR=locus=2195311|UniProtKB=Q8RWV8	AT1G09230
				ARATH|TAIR=locus=2158177|UniProtKB=Q9FN16	AT5G67350		ARATH|TAIR=locus=2196593|UniProtKB=Q9M9E1	AT1G15520
				ARATH|TAIR=locus=2035661|UniProtKB=Q9C891	AT1G55210		ARATH|TAIR=locus=2029642|UniProtKB=F4I4W2	AT1G37150
				ARATH|TAIR=locus=2079802|UniProtKB=Q8VZT3	AT3G05400		ARATH|TAIR=locus=2055250|UniProtKB=Q9ZQR8	AT2G14560
				ARATH|TAIR=locus=2099024|UniProtKB=P42794	AT5G45775		ARATH|TAIR=locus=2083343|UniProtKB=P0CZ24	AT3G06690
				ARATH|TAIR=locus=2170698|UniProtKB=Q9FM19	AT5G62740		ARATH|TAIR=locus=2043122|UniProtKB=P30366	AT2G29400
				ARATH|TAIR=locus=2061146|UniProtKB=O04198	AT2G39950		ARATH|TAIR=locus=2207140|UniProtKB=O23039	AT1G05300
				ARATH|TAIR=locus=2088354|UniProtKB=O04313	AT3G16430		ARATH|EnsemblGenome=AT3G05830|UniProtKB=Q9M9L3	AT3G05830
				ARATH|TAIR=locus=2181574|UniProtKB=Q9LEY3	AT5G08240		ARATH|TAIR=locus=2144426|UniProtKB=Q9LS16	AT5G38040
				ARATH|TAIR=locus=2097119|UniProtKB=Q680P8	AT3G44010		ARATH|TAIR=locus=2079349|UniProtKB=Q8VZT0	AT3G03920
				ARATH|TAIR=locus=2126402|UniProtKB=O65790	AT4G37430		ARATH|TAIR=locus=2099956|UniProtKB=Q9M2S3	AT3G55560
				ARATH|EnsemblGenome=AT1G21690|UniProtKB=Q93ZX1	AT1G21690		ARATH|TAIR=locus=2135610|UniProtKB=Q39176	AT4G12480
				ARATH|TAIR=locus=2076279|UniProtKB=Q9SS31	AT3G10190		ARATH|TAIR=locus=2163528|UniProtKB=F4KD71	AT5G45380
				ARATH|TAIR=locus=2117139|UniProtKB=O49403	AT4G18880		ARATH|EnsemblGenome=AT3G11010|UniProtKB=Q9SRL2	AT3G11010
				ARATH|TAIR=locus=2050720|UniProtKB=O80831	AT2G45880		ARATH|TAIR=locus=2053983|UniProtKB=Q9ZV52	AT2G18660
				ARATH|TAIR=locus=2082053|UniProtKB=Q9LY56	AT3G55890		ARATH|TAIR=locus=2121254|UniProtKB=O81816	AT4G38540
				ARATH|TAIR=locus=2058136|UniProtKB=A8MS20	AT2G43440		ARATH|TAIR=locus=2206707|UniProtKB=Q8LCE4	AT1G35230
				ARATH|TAIR=locus=2203817|UniProtKB=Q9C8V2	AT1G33950		ARATH|TAIR=locus=2017884|UniProtKB=Q9CA93	AT1G79900
				ARATH|TAIR=locus=2180587|UniProtKB=Q7FZR1	AT5G25910		ARATH|TAIR=locus=2179290|UniProtKB=P58050	AT5G25140
				ARATH|TAIR=locus=2037240|UniProtKB=Q9SSG5	AT1G74810		ARATH|TAIR=locus=2035495|UniProtKB=Q9FQ08	AT1G16970
				ARATH|TAIR=locus=2088040|UniProtKB=P50651	AT3G23580		ARATH|TAIR=locus=2152312|UniProtKB=Q9FID9	AT5G38990
				ARATH|TAIR=locus=2117189|UniProtKB=Q8L7H3	AT4G18990		ARATH|TAIR=locus=2198000|UniProtKB=Q9FZC8	AT1G26420
				ARATH|TAIR=locus=2135383|UniProtKB=F4JGZ1	AT4G04920		ARATH|TAIR=locus=2040481|UniProtKB=Q9ZQI7	AT2G13810
				ARATH|TAIR=locus=2037235|UniProtKB=P28493	AT1G75040		ARATH|TAIR=locus=2090096|UniProtKB=Q9LUQ5	AT3G15355
				ARATH|TAIR=locus=2032931|UniProtKB=Q9SA51	AT1G16530		ARATH|Gene_OrderedLocusName=At3g60450|UniProtKB=A0A1I9LN21	AT3G60450
				ARATH|TAIR=locus=2085914|UniProtKB=Q67YI6	AT3G18930		ARATH|EnsemblGenome=AT2G38490|UniProtKB=O80902	AT2G38490
				ARATH|TAIR=locus=2008311|UniProtKB=Q9C8J2	AT1G51390		ARATH|EnsemblGenome=AT3G55200|UniProtKB=P0DKL4	AT3G55220
				ARATH|TAIR=locus=2178158|UniProtKB=O48890	AT5G09920		ARATH|TAIR=locus=2045570|UniProtKB=Q9SK55	AT2G43000
				ARATH|TAIR=locus=2079969|UniProtKB=Q9SVD5	AT3G52540		ARATH|TAIR=locus=2012020|UniProtKB=Q94EG9	AT1G55910
				ARATH|TAIR=locus=2205672|UniProtKB=Q8H1F5	AT1G55110		ARATH|TAIR=locus=2116277|UniProtKB=Q8LB47	AT4G26780
				ARATH|Gene=AT3G09020|UniProtKB=Q9S790	AT3G09020		ARATH|TAIR=locus=2050230|UniProtKB=Q8RWF5	AT2G04100
				ARATH|TAIR=locus=2027377|UniProtKB=Q84VW5	AT1G11760		ARATH|TAIR=locus=2053618|UniProtKB=Q9ZQG4	AT2G15480
				ARATH|EnsemblGenome=AT1G02690|UniProtKB=Q9FWY7	AT1G02690		ARATH|TAIR=locus=2026920|UniProtKB=Q9SX25	AT1G68620
				ARATH|Gene_OrderedLocusName=At4g14370|UniProtKB=A0A1P8B8A2	AT4G14370		ARATH|TAIR=locus=2046288|UniProtKB=Q9ZU67	AT2G18520
				ARATH|TAIR=locus=2077051|UniProtKB=O23714	AT3G22630		ARATH|TAIR=locus=2174413|UniProtKB=Q8GW24	AT5G57910
				ARATH|TAIR=locus=4515102583|UniProtKB=P0DI02	AT1G25211		ARATH|TAIR=locus=2023757|UniProtKB=Q9FQ09	AT1G48050
				ARATH|TAIR=locus=2123416|UniProtKB=O65155	AT4G10920		ARATH|TAIR=locus=2164655|UniProtKB=Q058N0	AT5G57010
				ARATH|TAIR=locus=2199607|UniProtKB=Q9LPU5	AT1G21100		ARATH|TAIR=locus=2092100|UniProtKB=Q9LU94	AT3G25970
				ARATH|TAIR=locus=2165091|UniProtKB=Q9FJT8	AT5G56740		ARATH|TAIR=locus=2036119|UniProtKB=Q9LMR5	AT1G15670
				ARATH|TAIR=locus=2026242|UniProtKB=Q39044	AT1G62710		ARATH|TAIR=locus=2184757|UniProtKB=F4KCL7	AT5G09420
				ARATH|TAIR=locus=2024573|UniProtKB=Q9SH58	AT1G64080		ARATH|Gene_OrderedLocusName=At5g23490|UniProtKB=A0A1P8BDX3	AT5G23490
				ARATH|TAIR=locus=2200990|UniProtKB=Q5XEZ0	AT1G01070		ARATH|TAIR=locus=2063434|UniProtKB=Q5PNU4	AT2G35310
				ARATH|TAIR=locus=2050584|UniProtKB=O64885	AT2G44510		ARATH|EnsemblGenome=AT4G23660|UniProtKB=Q93YP7	AT4G23660
				ARATH|TAIR=locus=2172843|UniProtKB=Q9LKF9	AT5G23880		ARATH|TAIR=locus=505006555|UniProtKB=Q94C57	AT4G34135
				ARATH|TAIR=locus=2006767|UniProtKB=Q9LQU2	AT1G14880		ARATH|TAIR=locus=505006631|UniProtKB=Q941D1	AT5G23405
				ARATH|TAIR=locus=2098725|UniProtKB=Q9SCS7	AT3G50470		ARATH|TAIR=locus=2117288|UniProtKB=Q7XJE5	AT4G25110
				ARATH|Gene=AT5G16170|UniProtKB=Q4V3A2	AT5G16170		ARATH|TAIR=locus=2092110|UniProtKB=Q9LUA2	AT3G25890
				ARATH|TAIR=locus=2096209|UniProtKB=Q8RXC8	AT3G05140		ARATH|TAIR=locus=2045575|UniProtKB=Q8GY73	AT2G42950
				ARATH|TAIR=locus=2014385|UniProtKB=Q7XA74	AT1G54030		ARATH|TAIR=locus=2079122|UniProtKB=Q9SN89	AT3G47480
				ARATH|TAIR=locus=2078292|UniProtKB=Q94KB9	AT3G45290		ARATH|TAIR=locus=2064402|UniProtKB=P92994	AT2G30490
				ARATH|TAIR=locus=2202907|UniProtKB=Q9SLT9	AT1G59590		ARATH|TAIR=locus=2028686|UniProtKB=Q8RWS4	AT1G31660
				ARATH|TAIR=locus=2203871|UniProtKB=Q94K43	AT1G62540		ARATH|TAIR=locus=2018304|UniProtKB=Q0WUY1	AT1G04280
				ARATH|TAIR=locus=2162182|UniProtKB=Q9FM66	AT5G55720		ARATH|Gene_OrderedLocusName=At3g57460|UniProtKB=F4J3D6	AT3G57460
				ARATH|TAIR=locus=2174804|UniProtKB=Q1ECK2	AT5G64650		ARATH|TAIR=locus=2099545|UniProtKB=Q9STY5	AT3G47380
				ARATH|TAIR=locus=4515103412|UniProtKB=B3H672	AT4G17616		ARATH|TAIR=locus=2033614|UniProtKB=Q8GUJ2	AT1G70690
				ARATH|TAIR=locus=2089880|UniProtKB=Q9LVF0	AT3G21560		ARATH|EnsemblGenome=AT3G28480|UniProtKB=Q8L970	AT3G28480
				ARATH|TAIR=locus=2204670|UniProtKB=Q9SRG3	AT1G77510		ARATH|TAIR=locus=2827906|UniProtKB=Q24JN5	AT2G17720
				ARATH|TAIR=locus=2014154|UniProtKB=P0C5E2	AT1G18390		ARATH|TAIR=locus=2125172|UniProtKB=Q9M130	AT4G01440
				ARATH|EnsemblGenome=AT5G60800|UniProtKB=Q9FJH5	AT5G60800		ARATH|TAIR=locus=2043629|UniProtKB=O64639	AT2G45590
				ARATH|TAIR=locus=2028311|UniProtKB=Q8LEE7	AT1G32350		ARATH|TAIR=locus=2061461|UniProtKB=O82213	AT2G23830
				ARATH|TAIR=locus=2009031|UniProtKB=Q93Z38	AT1G34060		ARATH|TAIR=locus=2024700|UniProtKB=Q9SRY5	AT1G02920
				ARATH|Gene_OrderedLocusName=AtMg00110|UniProtKB=P93280	ATMG00110		ARATH|TAIR=locus=2060832|UniProtKB=O64733	AT2G30140
				ARATH|TAIR=locus=2124301|UniProtKB=O49498	AT4G34060		ARATH|TAIR=locus=2138029|UniProtKB=Q93ZG9	AT4G25340
				ARATH|TAIR=locus=505006332|UniProtKB=Q8LDK7	AT3G09085		ARATH|TAIR=locus=2082732|UniProtKB=Q6PV68	AT3G54990
				ARATH|TAIR=locus=2151739|UniProtKB=Q56WN1	AT5G37600		ARATH|TAIR=locus=2132233|UniProtKB=O04716	AT4G02070
				ARATH|TAIR=locus=505006240|UniProtKB=Q8S8F5	AT2G06255		ARATH|TAIR=locus=2019713|UniProtKB=Q3ECH2	AT1G67000
				ARATH|TAIR=locus=2094513|UniProtKB=O82568	AT3G25585		ARATH|TAIR=locus=2088510|UniProtKB=Q9SE51	AT3G17910
				ARATH|TAIR=locus=2147630|UniProtKB=P59120	AT5G19880		ARATH|TAIR=locus=2032865|UniProtKB=Q9FUY7	AT1G16400
				ARATH|TAIR=locus=2120845|UniProtKB=Q9SZI6	AT4G26150		ARATH|TAIR=locus=2138116|UniProtKB=Q8VYR4	AT4G24000
				ARATH|TAIR=locus=2122754|UniProtKB=Q9SV82	AT4G10400		ARATH|TAIR=locus=2046357|UniProtKB=O48849	AT2G32680
				ARATH|TAIR=locus=2038520|UniProtKB=Q9LNC9	AT1G06180		ARATH|TAIR=locus=2050477|UniProtKB=O64872	AT2G44380
				ARATH|TAIR=locus=2101114|UniProtKB=Q9LZG7	AT3G43800		ARATH|TAIR=locus=2012918|UniProtKB=Q9LN27	AT1G20350
				ARATH|TAIR=locus=2012217|UniProtKB=Q9FX97	AT1G49710		ARATH|TAIR=locus=2201098|UniProtKB=Q8RWM6	AT1G21900
				ARATH|Gene_OrderedLocusName=At1g69520|UniProtKB=A0A1P8AVN1	AT1G69520		ARATH|TAIR=locus=2119355|UniProtKB=Q8LDV3	AT4G13200
				ARATH|TAIR=locus=2040874|UniProtKB=Q94C70	AT2G34190		ARATH|TAIR=locus=2142449|UniProtKB=Q9LX93	AT5G10380
				ARATH|TAIR=locus=2055552|UniProtKB=Q9SHD3	AT2G45080		ARATH|TAIR=locus=2095395|UniProtKB=Q9LHD9	AT3G28270
				ARATH|TAIR=locus=2173058|UniProtKB=Q9FJ98	AT5G51940		ARATH|TAIR=locus=2197965|UniProtKB=F4IE66	AT1G26370
				ARATH|TAIR=locus=2026408|UniProtKB=Q9ZRF9	AT1G69270		ARATH|TAIR=locus=2160922|UniProtKB=Q39183	AT5G47750
				ARATH|TAIR=locus=2123807|UniProtKB=Q8L9S3	AT4G33040		ARATH|TAIR=locus=2043182|UniProtKB=Q9ZW07	AT2G29200
				ARATH|TAIR=locus=2014993|UniProtKB=Q6NPT7	AT1G65040		ARATH|TAIR=locus=2185455|UniProtKB=Q9LEQ7	AT5G14820
				ARATH|TAIR=locus=2018556|UniProtKB=Q5XVH5	AT1G65710		ARATH|TAIR=locus=2149254|UniProtKB=Q8LBH4	AT5G20150
				ARATH|TAIR=locus=2043012|UniProtKB=Q9ZW15	AT2G29320		ARATH|EnsemblGenome=AT1G61400|UniProtKB=O64780	AT1G61400
				ARATH|TAIR=locus=2026336|UniProtKB=Q9C9A3	AT1G71050		ARATH|Gene=AT5G23850|UniProtKB=Q9FF95	AT5G23850
				ARATH|TAIR=locus=2122214|UniProtKB=O65515	AT4G36240		ARATH|TAIR=locus=2166424|UniProtKB=Q9FFK6	AT5G05680
				ARATH|TAIR=locus=2030883|UniProtKB=Q9LMU5	AT1G17830		ARATH|TAIR=locus=2010577|UniProtKB=Q9MAU6	AT1G04980
				ARATH|TAIR=locus=2194631|UniProtKB=Q8VZQ5	AT1G10540		ARATH|Gene_OrderedLocusName=At4g09300|UniProtKB=A0A1P8B5A1	AT4G09300
				ARATH|TAIR=locus=2124583|UniProtKB=Q6NLG7	AT4G18590		ARATH|TAIR=locus=2200261|UniProtKB=Q9C9V8	AT1G67920
				ARATH|TAIR=locus=2053994|UniProtKB=Q9ZV51	AT2G18670		ARATH|EnsemblGenome=AT5G27030|UniProtKB=Q84JM4	AT5G27030
				ARATH|TAIR=locus=2140436|UniProtKB=Q6DBP4	AT4G19420		ARATH|TAIR=locus=2031486|UniProtKB=P94111	AT1G74020
				ARATH|TAIR=locus=2050689|UniProtKB=O82812	AT2G46000		ARATH|TAIR=locus=2079527|UniProtKB=Q94C95	AT3G61960
				ARATH|TAIR=locus=2166756|UniProtKB=Q8LAD2	AT5G23250		ARATH|TAIR=locus=2042411|UniProtKB=O80505	AT2G44660
				ARATH|TAIR=locus=2032748|UniProtKB=Q67YC0	AT1G73010		ARATH|TAIR=locus=2101841|UniProtKB=Q9LZX4	AT3G60900
				ARATH|TAIR=locus=2016094|UniProtKB=Q9C8X0	AT1G71910		ARATH|TAIR=locus=2084578|UniProtKB=Q9LIK7	AT3G22910
				ARATH|TAIR=locus=2007417|UniProtKB=Q8H1S6	AT1G06960		ARATH|TAIR=locus=2066286|UniProtKB=O48723	AT2G26560
				ARATH|TAIR=locus=2060805|UniProtKB=O22921	AT2G30250		ARATH|TAIR=locus=2090186|UniProtKB=Q9LD44	AT3G15510
				ARATH|Gene_OrderedLocusName=At1g34770|UniProtKB=A0A1P8AQU0	AT1G34770		ARATH|TAIR=locus=2007958|UniProtKB=Q9FZ62	AT1G17710
				ARATH|TAIR=locus=2050916|UniProtKB=Q9SLN5	AT2G45240		ARATH|TAIR=locus=2027017|UniProtKB=Q52K83	AT1G21390
				ARATH|Gene_OrderedLocusName=At5g44563|UniProtKB=A0A1P8BDK1	AT5G44563		ARATH|Gene_OrderedLocusName=At4g28820|UniProtKB=A0A1P8B7B4	AT4G28820
				ARATH|TAIR=locus=2170463|UniProtKB=Q9FL37	AT5G46230		ARATH|TAIR=locus=3355727|UniProtKB=P98204	AT5G04930
				ARATH|TAIR=locus=2010667|UniProtKB=Q9MAU3	AT1G04950		ARATH|TAIR=locus=2129795|UniProtKB=Q39084	AT4G15910
				ARATH|TAIR=locus=2127163|UniProtKB=Q29Q28	AT4G23010		ARATH|TAIR=locus=2115335|UniProtKB=O23237	AT4G36430
				ARATH|Gene_OrderedLocusName=At2g01990|UniProtKB=A0A1P8B1L8	AT2G01990		ARATH|TAIR=locus=2806635|UniProtKB=Q39072	AT1G34460
				ARATH|TAIR=locus=2084465|UniProtKB=F4JBM4	AT3G53780		ARATH|TAIR=locus=2096159|UniProtKB=Q9M2U5	AT3G54420
				ARATH|Gene_OrderedLocusName=At2g07687|UniProtKB=P92514	AT2G07687		ARATH|TAIR=locus=2147314|UniProtKB=Q9LSQ4	AT5G54510
				ARATH|TAIR=locus=2160314|UniProtKB=Q8VYT5	AT5G07670		ARATH|TAIR=locus=2077031|UniProtKB=Q8L471	AT3G22550
				ARATH|TAIR=locus=2031402|UniProtKB=Q39134	AT1G77380		ARATH|TAIR=locus=2136108|UniProtKB=O82500	AT4G11170
				ARATH|Gene=AT2G02060|UniProtKB=Q7X887	AT2G02060		ARATH|TAIR=locus=2008485|UniProtKB=Q93YV0	AT1G61120
				ARATH|TAIR=locus=2154277|UniProtKB=Q9FK05	AT5G53370		ARATH|TAIR=locus=2149020|UniProtKB=Q8LDS5	AT5G16790
				ARATH|Gene_OrderedLocusName=At2g28755|UniProtKB=F4IJL5	AT2G28755		ARATH|TAIR=locus=2096214|UniProtKB=Q9MAB3	AT3G05060
				ARATH|TAIR=locus=2151596|UniProtKB=Q8L7R8	AT5G61520		ARATH|TAIR=locus=2090029|UniProtKB=Q9LK64	AT3G13080
				ARATH|EnsemblGenome=AT2G05630|UniProtKB=Q9SL04	AT2G05630		ARATH|TAIR=locus=2133990|UniProtKB=O81851	AT4G19700
				ARATH|TAIR=locus=2087472|UniProtKB=Q9LJG8	AT3G14180		ARATH|TAIR=locus=2176357|UniProtKB=Q56XY2	AT5G22370
				ARATH|TAIR=locus=2028075|UniProtKB=Q84JS6	AT1G23380		ARATH|TAIR=locus=2065086|UniProtKB=Q9XEF0	AT2G40200
				ARATH|TAIR=locus=2057873|UniProtKB=Q67Y83	AT2G27920		ARATH|TAIR=locus=2091338|UniProtKB=Q9LRS5	AT3G28100
				ARATH|EnsemblGenome=AT1G33260|UniProtKB=P0DKI6	AT1G33260		ARATH|TAIR=locus=2161982|UniProtKB=Q9FML4	AT5G63090
				ARATH|TAIR=locus=2026047|UniProtKB=Q9C689	AT1G51130		ARATH|TAIR=locus=2144623|UniProtKB=Q9LZR5	AT5G03740
				ARATH|TAIR=locus=2098115|UniProtKB=Q8H0W2	AT3G44680		ARATH|TAIR=locus=2032298|UniProtKB=Q0WL80	AT1G71220
				ARATH|TAIR=locus=4515102590|UniProtKB=P0DI06	AT1G25211		ARATH|TAIR=locus=2093556|UniProtKB=Q9LTL8	AT3G26230
				ARATH|TAIR=locus=2014000|UniProtKB=Q9SSK9	AT1G70830		ARATH|TAIR=locus=2134423|UniProtKB=Q9FUJ2	AT4G29740
				ARATH|TAIR=locus=2014390|UniProtKB=Q8W4H8	AT1G54010		ARATH|TAIR=locus=2053791|UniProtKB=Q9SLC3	AT2G42360
				ARATH|TAIR=locus=2087398|UniProtKB=Q9FDX9	AT3G63420		ARATH|TAIR=locus=504955997|UniProtKB=Q84VG6	AT2G17525
				ARATH|TAIR=locus=2087545|UniProtKB=Q9LJX5	AT3G20240		ARATH|TAIR=locus=2174324|UniProtKB=Q4JL84	AT5G59780
				ARATH|EnsemblGenome=AT5G13480|UniProtKB=Q6NLV4	AT5G13480		ARATH|TAIR=locus=2089303|UniProtKB=Q39190	AT3G16650
				ARATH|TAIR=locus=2156248|UniProtKB=Q8GX37	AT5G48360		ARATH|TAIR=locus=2100641|UniProtKB=Q9M3D6	AT3G55130
				ARATH|TAIR=locus=2176456|UniProtKB=Q9LSW7	AT5G43440		ARATH|TAIR=locus=2117007|UniProtKB=O82595	AT4G01500
				ARATH|TAIR=locus=2077773|UniProtKB=P35134	AT3G08690		ARATH|TAIR=locus=2028661|UniProtKB=Q9C857	AT1G31550
				ARATH|TAIR=locus=2166006|UniProtKB=Q9FH75	AT5G48410		ARATH|TAIR=locus=504956288|UniProtKB=Q3ECY6	AT1G43245
				ARATH|Gene_OrderedLocusName=At5g65400|UniProtKB=A0A178UQA6	AT5G65400		ARATH|TAIR=locus=2079807|UniProtKB=Q9MA60	AT3G05470
				ARATH|TAIR=locus=2100143|UniProtKB=Q9SR59	AT3G09940		ARATH|Gene_OrderedLocusName=At5g38900|UniProtKB=A0A1P8BCR2	AT5G38900
				ARATH|TAIR=locus=2024321|UniProtKB=P52420	AT1G09830		ARATH|EnsemblGenome=AT2G32660|UniProtKB=O48851	AT2G32660
				ARATH|TAIR=locus=2162692|UniProtKB=Q8GWW8	AT5G48030		ARATH|TAIR=locus=2032915|UniProtKB=Q9SA49	AT1G16510
				ARATH|TAIR=locus=2012035|UniProtKB=Q84TE6	AT1G56010		ARATH|TAIR=locus=2087037|UniProtKB=Q9LJW3	AT3G29035
				ARATH|Gene=AT1G07220|UniProtKB=Q9LML4	AT1G07220		ARATH|TAIR=locus=2092855|UniProtKB=Q94CD8	AT3G13560
				ARATH|TAIR=locus=2122501|UniProtKB=Q9SVA0	AT4G39580		ARATH|TAIR=locus=2018052|UniProtKB=Q9C519	AT1G62300
				ARATH|TAIR=locus=505006484|UniProtKB=Q84VV6	AT4G16566		ARATH|TAIR=locus=2008276|UniProtKB=Q6DBN6	AT1G51370
				ARATH|TAIR=locus=2090240|UniProtKB=Q9LSE7	AT3G25290		ARATH|TAIR=locus=2147127|UniProtKB=Q7G193	AT5G20960
				ARATH|TAIR=locus=2182783|UniProtKB=Q9LKR3	AT5G28540		ARATH|TAIR=locus=2142100|UniProtKB=Q9T0L2	AT4G13410
				ARATH|TAIR=locus=2136093|UniProtKB=Q8H0Y8	AT4G11070		ARATH|TAIR=locus=2043934|UniProtKB=O22842	AT2G43610
				ARATH|TAIR=locus=2133432|UniProtKB=Q9ZSI7	AT4G01720		ARATH|TAIR=locus=2154563|UniProtKB=Q9FIL7	AT5G58940
				ARATH|TAIR=locus=2157931|UniProtKB=Q9XGY4	AT5G50810		ARATH|TAIR=locus=2024670|UniProtKB=Q9SRX3	AT1G02800
				ARATH|TAIR=locus=2078411|UniProtKB=Q9LYM0	AT3G56220		ARATH|TAIR=locus=2204833|UniProtKB=Q5PP28	AT1G02220
				ARATH|TAIR=locus=2086987|UniProtKB=P54121	AT3G28930		ARATH|TAIR=locus=2178398|UniProtKB=Q9FG72	AT5G55930
				ARATH|TAIR=locus=2061446|UniProtKB=O82221	AT2G23930		ARATH|TAIR=locus=2179270|UniProtKB=P58049	AT5G25120
				ARATH|TAIR=locus=2175564|UniProtKB=Q9LU68	AT5G57180		ARATH|TAIR=locus=2083544|UniProtKB=Q9SR36	AT3G09270
				ARATH|TAIR=locus=2101530|UniProtKB=Q9LH42	AT3G19520		ARATH|TAIR=locus=2026560|UniProtKB=Q9LQQ1	AT1G07740
				ARATH|TAIR=locus=2078426|UniProtKB=Q7Y227	AT3G56320		ARATH|TAIR=locus=2095908|UniProtKB=Q84TD6	AT3G04070
				ARATH|TAIR=locus=2014902|UniProtKB=Q39191	AT1G21250		ARATH|TAIR=locus=2012868|UniProtKB=Q9SY69	AT1G10270
				ARATH|TAIR=locus=2151977|UniProtKB=Q9LD45	AT5G47120		ARATH|TAIR=locus=2178057|UniProtKB=F4KFX5	AT5G40000
				ARATH|TAIR=locus=2828051|UniProtKB=P92557	AT2G07696		ARATH|TAIR=locus=2028456|UniProtKB=Q9M9A2	AT1G49000
				ARATH|EnsemblGenome=AT5G02610|UniProtKB=Q9LZ41	AT5G02610		ARATH|Gene_OrderedLocusName=At5g01940|UniProtKB=A0A1P8BFD8	AT5G01940
				ARATH|Gene_OrderedLocusName=At2g28790|UniProtKB=A0A1P8B068	AT2G28790		ARATH|Gene_OrderedLocusName=At1g69610|UniProtKB=A0A1P8AWD6	AT1G69610
				ARATH|TAIR=locus=2062657|UniProtKB=Q8L607	AT2G41670		ARATH|TAIR=locus=2172813|UniProtKB=Q9FF86	AT5G23940
				ARATH|TAIR=locus=2200935|UniProtKB=Q0WV96	AT1G01010		ARATH|TAIR=locus=2037430|UniProtKB=Q8VYS2	AT1G52160
				ARATH|TAIR=locus=2123924|UniProtKB=Q9SZR1	AT4G29900		ARATH|TAIR=locus=2036204|UniProtKB=Q94AI7	AT1G15750
				ARATH|TAIR=locus=2096905|UniProtKB=Q1G1A4	AT3G45130		ARATH|TAIR=locus=2042416|UniProtKB=O80506	AT2G44670
				ARATH|Gene_OrderedLocusName=At1g13880|UniProtKB=A0A1P8AUG1	AT1G13880		ARATH|TAIR=locus=2197744|UniProtKB=O64778	AT1G61420
				ARATH|TAIR=locus=2183149|UniProtKB=Q93ZY3	AT5G19690		ARATH|TAIR=locus=2204324|UniProtKB=Q94CH6	AT1G75900
				ARATH|TAIR=locus=2054764|UniProtKB=Q9SIM4	AT2G20450		ARATH|TAIR=locus=2019255|UniProtKB=C0LGJ1	AT1G74360
				ARATH|TAIR=locus=2043839|UniProtKB=Q38998	AT2G26650		ARATH|TAIR=locus=2076859|UniProtKB=P0C896	AT3G02650
				ARATH|TAIR=locus=2178143|UniProtKB=Q9FIC3	AT5G09830		ARATH|Gene_OrderedLocusName=At5g20950|UniProtKB=A0A1P8BG25	AT5G20950
				ARATH|TAIR=locus=2096697|UniProtKB=Q9SGH6	AT3G01420		ARATH|TAIR=locus=2085236|UniProtKB=Q9LF92	AT3G53000
				ARATH|TAIR=locus=2080782|UniProtKB=Q8RYD3	AT3G11580		ARATH|TAIR=locus=2138273|UniProtKB=Q9LDN9	AT4G08770
				ARATH|TAIR=locus=2165745|UniProtKB=Q9FHY7	AT5G41960		ARATH|TAIR=locus=2035999|UniProtKB=A0A0A7EPL0	AT1G08910
				ARATH|TAIR=locus=505006518|UniProtKB=Q2HIQ5	AT4G23885		ARATH|TAIR=locus=2176222|UniProtKB=Q9LU44	AT5G51300
				ARATH|EnsemblGenome=AT5G04850|UniProtKB=Q9FMC5	AT5G04850		ARATH|TAIR=locus=2129046|UniProtKB=Q84V22	AT4G16700
				ARATH|TAIR=locus=2064284|UniProtKB=Q9ZVK1	AT2G14620		ARATH|TAIR=locus=2174294|UniProtKB=Q9FN94	AT5G59670
				ARATH|TAIR=locus=2168656|UniProtKB=Q2EF88	AT5G53550		ARATH|TAIR=locus=2076482|UniProtKB=Q9SRT9	AT3G02230
				ARATH|TAIR=locus=2042426|UniProtKB=O80517	AT2G44790		ARATH|TAIR=locus=2116870|UniProtKB=Q9SW48	AT4G34860
				ARATH|EnsemblGenome=AT5G61740|UniProtKB=Q9FLT4	AT5G61740		ARATH|Gene_OrderedLocusName=At5g01850|UniProtKB=A0A1P8BGL4	AT5G01850
				ARATH|TAIR=locus=2150871|UniProtKB=Q9LXG0	AT5G15210		ARATH|EnsemblGenome=AT3G21280|UniProtKB=Q84WC6	AT3G21280
				ARATH|TAIR=locus=2201185|UniProtKB=O23120	AT1G23040		ARATH|TAIR=locus=2126382|UniProtKB=Q9SZU1	AT4G37410
				ARATH|TAIR=locus=2204475|UniProtKB=F4HQ22	AT1G66920		ARATH|TAIR=locus=2175916|UniProtKB=Q8L616	AT5G17700
				ARATH|TAIR=locus=2053728|UniProtKB=Q9SKX2	AT2G43050		ARATH|TAIR=locus=2008465|UniProtKB=Q9M5P2	AT1G61250
				ARATH|TAIR=locus=2037458|UniProtKB=Q9M815	AT1G52200		ARATH|TAIR=locus=2059861|UniProtKB=Q9ZNT3	AT2G16700
				ARATH|TAIR=locus=2100479|UniProtKB=Q93VK9	AT3G48210		ARATH|TAIR=locus=2050180|UniProtKB=Q9SIA4	AT2G04050
				ARATH|TAIR=locus=2116797|UniProtKB=Q8RXN4	AT4G31810		ARATH|TAIR=locus=2092810|UniProtKB=Q9LJF3	AT3G13380
				ARATH|TAIR=locus=2827555|UniProtKB=Q7DNC3	AT2G17270		ARATH|TAIR=locus=2037186|UniProtKB=Q9LP11	AT1G43910
				ARATH|TAIR=locus=2028190|UniProtKB=Q9S9P6	AT1G30530		ARATH|TAIR=locus=2065563|UniProtKB=Q9SH89	AT2G37980
				ARATH|TAIR=locus=2020275|UniProtKB=O64497	AT1G04070		ARATH|Gene_OrderedLocusName=At5g06811|UniProtKB=A0A1P8BG52	AT5G06811
				ARATH|TAIR=locus=2127358|UniProtKB=Q8S904	AT4G21090		ARATH|TAIR=locus=2024367|UniProtKB=O04491	AT1G09680
				ARATH|TAIR=locus=2125766|UniProtKB=Q9SYS3	AT4G04570		ARATH|TAIR=locus=2024660|UniProtKB=B9DGU7	AT1G02880
				ARATH|TAIR=locus=2826731|UniProtKB=Q9XFB0	AT1G08465		ARATH|TAIR=locus=2180489|UniProtKB=P49040	AT5G20830
				ARATH|TAIR=locus=2059103|UniProtKB=O64477	AT2G19130		ARATH|TAIR=locus=2099152|UniProtKB=Q9LYC1	AT3G63010
				ARATH|TAIR=locus=2009175|UniProtKB=Q8H1S4	AT1G06650		ARATH|TAIR=locus=2176882|UniProtKB=Q9FLY0	AT5G52810
				ARATH|TAIR=locus=2167366|UniProtKB=Q9C5D3	AT5G63530		ARATH|TAIR=locus=2181514|UniProtKB=Q9LEY9	AT5G08180
				ARATH|TAIR=locus=2127153|UniProtKB=O82741	AT4G22920		ARATH|TAIR=locus=3685290|UniProtKB=Q42529	AT3G54640
				ARATH|TAIR=locus=2034001|UniProtKB=Q5XF82	AT1G52100		ARATH|TAIR=locus=2156524|UniProtKB=Q9FKB6	AT5G48800
				ARATH|TAIR=locus=2149679|UniProtKB=Q9LTE4	AT5G52730		ARATH|TAIR=locus=2197249|UniProtKB=Q8RXD5	AT1G73260
				ARATH|TAIR=locus=2088464|UniProtKB=Q9LW29	AT3G26810		ARATH|TAIR=locus=2078603|UniProtKB=Q9SGA2	AT3G02040
				ARATH|TAIR=locus=2039981|UniProtKB=F4IJ77	AT2G46620		ARATH|TAIR=locus=2041439|UniProtKB=O80713	AT2G47130
				ARATH|TAIR=locus=2039099|UniProtKB=Q9SKD6	AT2G46440		ARATH|TAIR=locus=2087363|UniProtKB=Q9LY77	AT3G63380
				ARATH|EnsemblGenome=AT2G16710|UniProtKB=Q8LBM4	AT2G16710		ARATH|TAIR=locus=2046728|UniProtKB=Q8RY67	AT2G23450
				ARATH|TAIR=locus=2195077|UniProtKB=Q9LN71	AT1G12760		ARATH|TAIR=locus=2201986|UniProtKB=Q8L3R3	AT1G12210
				ARATH|TAIR=locus=2130344|UniProtKB=F4JK59	AT4G15540		ARATH|TAIR=locus=505006616|UniProtKB=Q38873	AT5G12480
				ARATH|TAIR=locus=2161278|UniProtKB=Q9LVL5	AT5G58350		ARATH|TAIR=locus=2832141|UniProtKB=P43288	AT5G26751
				ARATH|TAIR=locus=2037072|UniProtKB=Q94FT1	AT1G53030		ARATH|TAIR=locus=2057165|UniProtKB=O80912	AT2G38390
				ARATH|TAIR=locus=2097623|UniProtKB=Q9SR86	AT3G08860		ARATH|TAIR=locus=2037895|UniProtKB=Q9MAP7	AT1G32940
				ARATH|EnsemblGenome=AT1G14080|UniProtKB=Q9XI80	AT1G14080		ARATH|TAIR=locus=2014912|UniProtKB=Q9LMP1	AT1G21270
				ARATH|TAIR=locus=2096144|UniProtKB=Q6X5Y6	AT3G54320		ARATH|TAIR=locus=6530298149|UniProtKB=P0DI05	AT1G25150
				ARATH|TAIR=locus=2030326|UniProtKB=Q8VZE2	AT1G72120		ARATH|TAIR=locus=2014020|UniProtKB=Q9SSL1	AT1G70810
				ARATH|TAIR=locus=2175861|UniProtKB=Q9FF58	AT5G60610		ARATH|TAIR=locus=2177891|UniProtKB=Q9FUG4	AT5G41360
				ARATH|TAIR=locus=2078916|UniProtKB=Q9M052	AT3G55700		ARATH|EnsemblGenome=AT4G23320|UniProtKB=O65483	AT4G23320
				ARATH|TAIR=locus=2081056|UniProtKB=Q93Z13	AT3G06450		ARATH|TAIR=locus=2145924|UniProtKB=Q94AA9	AT5G33290
				ARATH|TAIR=locus=2049602|UniProtKB=Q9ZVF1	AT2G01540		ARATH|TAIR=locus=2177997|UniProtKB=Q8GUI2	AT5G39940
				ARATH|TAIR=locus=2037021|UniProtKB=Q9LNN2	AT1G53070		ARATH|TAIR=locus=2204818|UniProtKB=Q9FZ22	AT1G02390
				ARATH|TAIR=locus=2055420|UniProtKB=O22951	AT2G33980		ARATH|TAIR=locus=2014947|UniProtKB=Q9FS16	AT1G21310
				ARATH|TAIR=locus=1006230684|UniProtKB=Q8LC41	AT1G52855		ARATH|TAIR=locus=504956026|UniProtKB=Q8S8M2	AT2G01505
				ARATH|EnsemblGenome=AT4G19850|UniProtKB=O81866	AT4G19850		ARATH|TAIR=locus=2196065|UniProtKB=Q9FNZ5	AT1G02450
				ARATH|TAIR=locus=2199362|UniProtKB=Q9C9G6	AT1G68310		ARATH|EnsemblGenome=AT2G17730|UniProtKB=Q8GT74	AT2G17730
				ARATH|TAIR=locus=2007352|UniProtKB=Q9LMK5	AT1G07130		ARATH|TAIR=locus=2176466|UniProtKB=Q9LSW6	AT5G43450
				ARATH|TAIR=locus=2185208|UniProtKB=Q9LZL9	AT5G02130		ARATH|TAIR=locus=2014450|UniProtKB=Q9SYF5	AT1G53990
				ARATH|TAIR=locus=2088807|UniProtKB=Q9LRV8	AT3G26500		ARATH|TAIR=locus=2139404|UniProtKB=F4JI44	AT4G03090
				ARATH|TAIR=locus=2100987|UniProtKB=Q7FB56	AT3G60970		ARATH|TAIR=locus=2065190|UniProtKB=Q6AWW6	AT2G47310
				ARATH|TAIR=locus=504955994|UniProtKB=Q8VZ42	AT2G41835		ARATH|TAIR=locus=2098495|UniProtKB=Q9SFV9	AT3G07290
				ARATH|TAIR=locus=2155685|UniProtKB=Q9LSL5	AT5G65600		ARATH|TAIR=locus=2171988|UniProtKB=Q9FK63	AT5G45800
				ARATH|TAIR=locus=2088272|UniProtKB=Q8L8A6	AT3G13960		ARATH|EnsemblGenome=AT1G64710|UniProtKB=Q8VZ49	AT1G64710
				ARATH|TAIR=locus=2010391|UniProtKB=Q9LPV5	AT1G12940		ARATH|TAIR=locus=2122629|UniProtKB=Q6ICW8	AT4G25180
				ARATH|TAIR=locus=2054396|UniProtKB=Q8RY29	AT2G41850		ARATH|TAIR=locus=2137559|UniProtKB=Q38914	AT4G37750
				ARATH|TAIR=locus=2146834|UniProtKB=Q8GWS3	AT5G26690		ARATH|TAIR=locus=504956282|UniProtKB=Q5XVI1	AT1G54385
				ARATH|TAIR=locus=2047241|UniProtKB=P0DH85	AT2G24700		ARATH|TAIR=locus=2028511|UniProtKB=Q6NQG5	AT1G49170
				ARATH|TAIR=locus=2146713|UniProtKB=Q500Z2	AT5G04270		ARATH|TAIR=locus=2171032|UniProtKB=Q9FJR5	AT5G46960
				ARATH|TAIR=locus=2120800|UniProtKB=Q9SZI3	AT4G26120		ARATH|TAIR=locus=2137134|UniProtKB=Q9XEC6	AT4G04490
				ARATH|TAIR=locus=2005523|UniProtKB=Q11207	AT4G02390		ARATH|TAIR=locus=2029366|UniProtKB=Q93ZE2	AT1G77920
				ARATH|EnsemblGenome=AT4G32272|UniProtKB=A8MRY9	AT4G32272		ARATH|TAIR=locus=2094618|UniProtKB=Q9LS90	AT3G22990
				ARATH|TAIR=locus=2094419|UniProtKB=Q8LAX0	AT3G22740		ARATH|TAIR=locus=2043017|UniProtKB=Q9ZW27	AT2G29460
				ARATH|EnsemblGenome=AT5G65420|UniProtKB=Q8LGA1	AT5G65420		ARATH|Gene_OrderedLocusName=At1g52857|UniProtKB=F4IEL6	AT1G52857
				ARATH|TAIR=locus=505006329|UniProtKB=Q94AF9	AT3G05165		ARATH|TAIR=locus=2157363|UniProtKB=P42762	AT5G51070
				ARATH|TAIR=locus=2090039|UniProtKB=Q8VZZ4	AT3G13090		ARATH|TAIR=locus=2176227|UniProtKB=Q500Z1	AT5G51220
				ARATH|TAIR=locus=2056128|UniProtKB=O80948	AT2G39330		ARATH|TAIR=locus=2122799|UniProtKB=O82615	AT4G10270
				ARATH|TAIR=locus=2179749|UniProtKB=Q8GYE8	AT5G26180		ARATH|Gene_OrderedLocusName=At5g48657|UniProtKB=A0A1P8BG20	AT5G48657
				ARATH|TAIR=locus=505006617|UniProtKB=Q8LEU9	AT5G14105		ARATH|TAIR=locus=2058364|UniProtKB=Q9SJC6	AT2G04430
				ARATH|TAIR=locus=2055878|UniProtKB=Q67XC4	AT2G31110		ARATH|TAIR=locus=2196292|UniProtKB=Q9C6F5	AT1G58180
				ARATH|TAIR=locus=2059883|UniProtKB=Q42379	AT2G16720		ARATH|TAIR=locus=2055240|UniProtKB=Q9ZNS4	AT2G14580
				ARATH|TAIR=locus=2040605|UniProtKB=Q8S9J0	AT2G36630		ARATH|Gene=AT3G57380|UniProtKB=F4J287	AT3G57380
				ARATH|TAIR=locus=2086909|UniProtKB=Q9LIH9	AT3G18600		ARATH|TAIR=locus=2058294|UniProtKB=P49572	AT2G04400
				ARATH|Gene_OrderedLocusName=At3g07580|UniProtKB=Q6NME2	AT3G07580		ARATH|TAIR=locus=2045708|UniProtKB=O80874	AT2G29990
				ARATH|TAIR=locus=2082613|UniProtKB=Q9M2K8	AT3G57390		ARATH|Gene_OrderedLocusName=At4g16857|UniProtKB=A0A1P8B877	AT4G16857
				ARATH|TAIR=locus=2078703|UniProtKB=Q9S763	AT3G01970		ARATH|TAIR=locus=2020798|UniProtKB=Q43383	AT1G03410
				ARATH|TAIR=locus=2176707|UniProtKB=F4KA51	AT5G38250		ARATH|TAIR=locus=2123822|UniProtKB=Q6Q152	AT4G33060
				ARATH|TAIR=locus=2196593|UniProtKB=Q9M9E1	AT1G15520		ARATH|TAIR=locus=2077637|UniProtKB=Q9M907	AT3G06920
				ARATH|TAIR=locus=2029642|UniProtKB=F4I4W2	AT1G37150		ARATH|TAIR=locus=2038026|UniProtKB=Q9MAP0	AT1G33030
				ARATH|TAIR=locus=2078976|UniProtKB=Q9M056	AT3G55660		ARATH|TAIR=locus=2120096|UniProtKB=O81108	AT4G37640
				ARATH|TAIR=locus=2055250|UniProtKB=Q9ZQR8	AT2G14560		ARATH|TAIR=locus=2205040|UniProtKB=Q9C9L5	AT1G69730
				ARATH|TAIR=locus=2043122|UniProtKB=P30366	AT2G29400		ARATH|Gene_OrderedLocusName=At1g68030|UniProtKB=F4HVK3	AT1G68030
				ARATH|TAIR=locus=2207140|UniProtKB=O23039	AT1G05300		ARATH|TAIR=locus=4515102929|UniProtKB=B3H4X8	AT2G30424
				ARATH|TAIR=locus=2041233|UniProtKB=Q9FVC1	AT2G22540		ARATH|TAIR=locus=2199481|UniProtKB=Q9ZVN2	AT1G54570
				ARATH|TAIR=locus=2138126|UniProtKB=Q570S7	AT4G24010		ARATH|TAIR=locus=2087979|UniProtKB=Q9LRW7	AT3G13810
				ARATH|TAIR=locus=2099956|UniProtKB=Q9M2S3	AT3G55560		ARATH|EnsemblGenome=AT1G76510|UniProtKB=Q0WNR6	AT1G76510
				ARATH|TAIR=locus=2144426|UniProtKB=Q9LS16	AT5G38040		ARATH|Gene_OrderedLocusName=At1g65510|UniProtKB=A0A1P8ANR6	AT1G65510
				ARATH|TAIR=locus=2087328|UniProtKB=Q84W98	AT3G24770		ARATH|TAIR=locus=2050482|UniProtKB=O64864	AT2G44290
				ARATH|TAIR=locus=2135610|UniProtKB=Q39176	AT4G12480		ARATH|TAIR=locus=2159048|UniProtKB=Q9FFY9	AT5G13820
				ARATH|TAIR=locus=2163528|UniProtKB=F4KD71	AT5G45380		ARATH|TAIR=locus=2079939|UniProtKB=Q9S745	AT3G52430
				ARATH|TAIR=locus=2095157|UniProtKB=Q9LHF0	AT3G28920		ARATH|TAIR=locus=2164295|UniProtKB=Q6NKX5	AT5G06310
				ARATH|TAIR=locus=2127661|UniProtKB=Q9SZX9	AT4G10450		ARATH|Gene_OrderedLocusName=At4g09770|UniProtKB=A0A1P8B3G1	AT4G09770
				ARATH|EnsemblGenome=AT3G11010|UniProtKB=Q9SRL2	AT3G11010		ARATH|TAIR=locus=2129041|UniProtKB=O23512	AT4G16690
				ARATH|TAIR=locus=2138106|UniProtKB=Q0WVN5	AT4G23990		ARATH|TAIR=locus=2166751|UniProtKB=Q9FMY4	AT5G23160
				ARATH|TAIR=locus=2053983|UniProtKB=Q9ZV52	AT2G18660		ARATH|TAIR=locus=2040461|UniProtKB=Q9SKG5	AT2G13790
				ARATH|TAIR=locus=2206707|UniProtKB=Q8LCE4	AT1G35230		ARATH|EnsemblGenome=AT1G49540|UniProtKB=F4I1S7	AT1G49540
				ARATH|TAIR=locus=2017884|UniProtKB=Q9CA93	AT1G79900		ARATH|TAIR=locus=2082058|UniProtKB=Q9LY48	AT3G55970
				ARATH|TAIR=locus=2179290|UniProtKB=P58050	AT5G25140		ARATH|TAIR=locus=2119911|UniProtKB=Q9SZE0	AT4G29110
				ARATH|TAIR=locus=2152312|UniProtKB=Q9FID9	AT5G38990		ARATH|TAIR=locus=2119058|UniProtKB=Q8GXN2	AT4G21680
				ARATH|TAIR=locus=2198000|UniProtKB=Q9FZC8	AT1G26420		ARATH|TAIR=locus=2043268|UniProtKB=Q7DM58	AT2G47800
				ARATH|TAIR=locus=2040481|UniProtKB=Q9ZQI7	AT2G13810		ARATH|TAIR=locus=2006802|UniProtKB=F4HXV6	AT1G14850
				ARATH|TAIR=locus=2090096|UniProtKB=Q9LUQ5	AT3G15355		ARATH|TAIR=locus=2083534|UniProtKB=Q8RWM3	AT3G09180
				ARATH|Gene_OrderedLocusName=At3g60450|UniProtKB=A0A1I9LN21	AT3G60450		ARATH|TAIR=locus=2093546|UniProtKB=O65785	AT3G26220
				ARATH|TAIR=locus=2163396|UniProtKB=Q0WTY4	AT5G44560		ARATH|TAIR=locus=2169023|UniProtKB=Q8LPF3	AT5G47500
				ARATH|EnsemblGenome=AT2G38490|UniProtKB=O80902	AT2G38490		ARATH|TAIR=locus=2140020|UniProtKB=O81346	AT4G39950
				ARATH|TAIR=locus=2082847|UniProtKB=Q9M315	AT3G61530		ARATH|TAIR=locus=2150255|UniProtKB=Q6NLH7	AT5G19300
				ARATH|TAIR=locus=2045570|UniProtKB=Q9SK55	AT2G43000		ARATH|TAIR=locus=2019703|UniProtKB=Q9FZI2	AT1G66960
				ARATH|TAIR=locus=2012020|UniProtKB=Q94EG9	AT1G55910		ARATH|TAIR=locus=2126583|UniProtKB=Q8LD38	AT4G05590
				ARATH|TAIR=locus=2116277|UniProtKB=Q8LB47	AT4G26780		ARATH|TAIR=locus=5019474764|UniProtKB=Q9LJF8	AT3G26922
				ARATH|TAIR=locus=2050230|UniProtKB=Q8RWF5	AT2G04100		ARATH|TAIR=locus=2015969|UniProtKB=Q84K46	AT1G27330
				ARATH|TAIR=locus=2083243|UniProtKB=Q9LXJ1	AT3G52740		ARATH|TAIR=locus=2116149|UniProtKB=Q9SYZ9	AT4G34340
				ARATH|TAIR=locus=2043969|UniProtKB=O22823	AT2G43810		ARATH|TAIR=locus=2028804|UniProtKB=Q9C670	AT1G26260
				ARATH|TAIR=locus=2159228|UniProtKB=Q93W66	AT5G61880		ARATH|TAIR=locus=2167821|UniProtKB=Q9FMH8	AT5G43060
				ARATH|EnsemblGenome=AT3G10480|UniProtKB=Q9SQX9	AT3G10480		ARATH|TAIR=locus=2124809|UniProtKB=Q67XW5	AT4G31670
				ARATH|TAIR=locus=2026920|UniProtKB=Q9SX25	AT1G68620		ARATH|TAIR=locus=2132457|UniProtKB=Q501F8	AT4G08300
				ARATH|TAIR=locus=2046288|UniProtKB=Q9ZU67	AT2G18520		ARATH|TAIR=locus=2086974|UniProtKB=Q9LJS2	AT3G25010
				ARATH|TAIR=locus=2174413|UniProtKB=Q8GW24	AT5G57910		ARATH|TAIR=locus=2119747|UniProtKB=O49436	AT4G20090
				ARATH|EnsemblGenome=AT2G32930|UniProtKB=O48772	AT2G32930		ARATH|TAIR=locus=2102837|UniProtKB=Q9STE3	AT3G46690
				ARATH|TAIR=locus=2056705|UniProtKB=Q8L736	AT2G02870		ARATH|TAIR=locus=2129021|UniProtKB=F4JMJ1	AT4G16660
				ARATH|TAIR=locus=2164655|UniProtKB=Q058N0	AT5G57010		ARATH|TAIR=locus=2018319|UniProtKB=Q94BR4	AT1G04510
				ARATH|TAIR=locus=2036119|UniProtKB=Q9LMR5	AT1G15670		ARATH|TAIR=locus=2125472|UniProtKB=Q9ZQZ9	AT4G03320
				ARATH|TAIR=locus=2184757|UniProtKB=F4KCL7	AT5G09420		ARATH|TAIR=locus=2041130|UniProtKB=Q9ZPS3	AT2G02010
				ARATH|EnsemblGenome=AT4G30220|UniProtKB=Q9SUM2	AT4G30220		ARATH|TAIR=locus=2093620|UniProtKB=Q9LJB4	AT3G29590
				ARATH|Gene_OrderedLocusName=At5g23490|UniProtKB=A0A1P8BDX3	AT5G23490		ARATH|TAIR=locus=2079316|UniProtKB=Q9LIP3	AT3G26330
				ARATH|TAIR=locus=2063434|UniProtKB=Q5PNU4	AT2G35310		ARATH|TAIR=locus=2121606|UniProtKB=Q0PW40	AT4G23210
				ARATH|EnsemblGenome=AT4G23660|UniProtKB=Q93YP7	AT4G23660		ARATH|Gene_OrderedLocusName=At3g04220|UniProtKB=Q9M8X8	AT3G04220
				ARATH|TAIR=locus=505006555|UniProtKB=Q94C57	AT4G34135		ARATH|TAIR=locus=504956458|UniProtKB=Q9C576	AT5G22100
				ARATH|TAIR=locus=505006631|UniProtKB=Q941D1	AT5G23405		ARATH|TAIR=locus=2158829|UniProtKB=Q8RWE9	AT5G49990
				ARATH|TAIR=locus=2093407|UniProtKB=Q8LEM8	AT3G16080		ARATH|TAIR=locus=2204385|UniProtKB=Q9LQR8	AT1G75990
				ARATH|TAIR=locus=2117288|UniProtKB=Q7XJE5	AT4G25110		ARATH|TAIR=locus=2174809|UniProtKB=Q9FLG1	AT5G64570
				ARATH|TAIR=locus=2092110|UniProtKB=Q9LUA2	AT3G25890		ARATH|TAIR=locus=2100322|UniProtKB=Q9STT5	AT3G47780
				ARATH|Gene_OrderedLocusName=At2g44820|UniProtKB=F4IV24	AT2G44820		ARATH|TAIR=locus=2139325|UniProtKB=Q9ZT91	AT4G02930
				ARATH|TAIR=locus=2045575|UniProtKB=Q8GY73	AT2G42950		ARATH|TAIR=locus=2123466|UniProtKB=Q9SN58	AT4G10960
				ARATH|TAIR=locus=2079122|UniProtKB=Q9SN89	AT3G47480		ARATH|TAIR=locus=2175294|UniProtKB=Q8LC76	AT5G05110
				ARATH|TAIR=locus=2201991|UniProtKB=Q9FWW9	AT1G12200		ARATH|TAIR=locus=504956298|UniProtKB=Q9LQ08	AT1G62975
				ARATH|TAIR=locus=2132021|UniProtKB=Q9SUG4	AT4G22170		ARATH|TAIR=locus=2169409|UniProtKB=Q39163	AT5G06960
				ARATH|TAIR=locus=2201307|UniProtKB=Q9CA32	AT1G68490		ARATH|TAIR=locus=2180127|UniProtKB=P43293	AT5G02290
				ARATH|Gene=AT1G63420|UniProtKB=F4I232	AT1G63420		ARATH|TAIR=locus=2090049|UniProtKB=Q9LK62	AT3G13100
				ARATH|TAIR=locus=2142838|UniProtKB=Q9SD80	AT5G08040		ARATH|TAIR=locus=2092502|UniProtKB=P19171	AT3G12500
				ARATH|TAIR=locus=505006470|UniProtKB=Q8RW96	AT4G15415		ARATH|TAIR=locus=2135232|UniProtKB=Q8LAL0	AT4G39740
				ARATH|TAIR=locus=2199837|UniProtKB=O81127	AT1G23860		ARATH|TAIR=locus=2010723|UniProtKB=O04151	AT1G56340
				ARATH|TAIR=locus=2028686|UniProtKB=Q8RWS4	AT1G31660		ARATH|TAIR=locus=2151911|UniProtKB=F4KFV7	AT5G39840
				ARATH|TAIR=locus=2018304|UniProtKB=Q0WUY1	AT1G04280		ARATH|TAIR=locus=505006391|UniProtKB=Q9STL5	AT3G48350
				ARATH|Gene_OrderedLocusName=At3g57460|UniProtKB=F4J3D6	AT3G57460		ARATH|TAIR=locus=2129326|UniProtKB=F4JPX3	AT4G17660
				ARATH|TAIR=locus=2099545|UniProtKB=Q9STY5	AT3G47380		ARATH|TAIR=locus=2137599|UniProtKB=P46604	AT4G37790
				ARATH|TAIR=locus=505006462|UniProtKB=Q8L9X5	AT4G14615		ARATH|TAIR=locus=2200467|UniProtKB=Q8GWH6	AT1G16040
				ARATH|TAIR=locus=2033614|UniProtKB=Q8GUJ2	AT1G70690		ARATH|EnsemblGenome=AT3G57550|UniProtKB=Q9M682	AT3G57550
				ARATH|TAIR=locus=2027047|UniProtKB=Q9LPK5	AT1G21550		ARATH|TAIR=locus=2096449|UniProtKB=O82772	AT3G03640
				ARATH|TAIR=locus=2050605|UniProtKB=O64879	AT2G44450		ARATH|TAIR=locus=2013184|UniProtKB=P82787	AT1G19610
				ARATH|TAIR=locus=2172868|UniProtKB=Q9FF99	AT5G23810		ARATH|TAIR=locus=2202155|UniProtKB=Q9LMA1	AT1G19250
				ARATH|TAIR=locus=2005634|UniProtKB=P46689	AT1G75750		ARATH|TAIR=locus=2018042|UniProtKB=Q8GY68	AT1G62110
				ARATH|EnsemblGenome=AT3G28480|UniProtKB=Q8L970	AT3G28480		ARATH|TAIR=locus=2043177|UniProtKB=Q9ZW18	AT2G29350
				ARATH|TAIR=locus=2096930|UniProtKB=Q93V58	AT3G45240		ARATH|TAIR=locus=2129331|UniProtKB=Q8VZM9	AT4G17670
				ARATH|TAIR=locus=2827906|UniProtKB=Q24JN5	AT2G17720		ARATH|Gene_OrderedLocusName=At1g78780|UniProtKB=F4IBV1	AT1G78780
				ARATH|TAIR=locus=2142639|UniProtKB=Q9LZF8	AT5G03320		ARATH|TAIR=locus=2031195|UniProtKB=Q9C6M1	AT1G25520
				ARATH|TAIR=locus=2125172|UniProtKB=Q9M130	AT4G01440		ARATH|EnsemblGenome=AT1G63900|UniProtKB=Q8L7N4	AT1G63900
				ARATH|TAIR=locus=2043629|UniProtKB=O64639	AT2G45590		ARATH|TAIR=locus=2017557|UniProtKB=Q9C8I6	AT1G51800
				ARATH|TAIR=locus=2061461|UniProtKB=O82213	AT2G23830		ARATH|TAIR=locus=2079747|UniProtKB=Q6A333	AT3G05380
				ARATH|TAIR=locus=2024700|UniProtKB=Q9SRY5	AT1G02920		ARATH|TAIR=locus=2040199|UniProtKB=Q93ZE8	AT2G25110
				ARATH|TAIR=locus=2060832|UniProtKB=O64733	AT2G30140		ARATH|TAIR=locus=2088644|UniProtKB=F4J8K6	AT3G11964
				ARATH|TAIR=locus=2082732|UniProtKB=Q6PV68	AT3G54990		ARATH|TAIR=locus=2024705|UniProtKB=Q9SRX1	AT1G02770
				ARATH|TAIR=locus=2035599|UniProtKB=Q6NNH5	AT1G32690		ARATH|TAIR=locus=2161528|UniProtKB=Q02166	AT5G17990
				ARATH|TAIR=locus=2019713|UniProtKB=Q3ECH2	AT1G67000		ARATH|TAIR=locus=2135373|UniProtKB=Q9M0Y9	AT4G04900
				ARATH|TAIR=locus=2080767|UniProtKB=Q9CAX1	AT3G11570		ARATH|TAIR=locus=2032875|UniProtKB=Q9SA25	AT1G16260
				ARATH|TAIR=locus=2032865|UniProtKB=Q9FUY7	AT1G16400		ARATH|TAIR=locus=2141667|UniProtKB=Q8VY86	AT4G21830
				ARATH|TAIR=locus=2138116|UniProtKB=Q8VYR4	AT4G24000		ARATH|TAIR=locus=2014535|UniProtKB=Q9ZVT7	AT1G03360
				ARATH|TAIR=locus=2046357|UniProtKB=O48849	AT2G32680		ARATH|TAIR=locus=2040327|UniProtKB=Q9SLG9	AT2G41210
				ARATH|TAIR=locus=2050477|UniProtKB=O64872	AT2G44380		ARATH|TAIR=locus=2008096|UniProtKB=Q94BR5	AT1G50410
				ARATH|TAIR=locus=2012918|UniProtKB=Q9LN27	AT1G20350		ARATH|TAIR=locus=2832132|UniProtKB=Q8VYU4	AT5G11350
				ARATH|TAIR=locus=2201098|UniProtKB=Q8RWM6	AT1G21900		ARATH|Gene_OrderedLocusName=At5g59660|UniProtKB=A0A1P8BEN9	AT5G59660
				ARATH|TAIR=locus=2119355|UniProtKB=Q8LDV3	AT4G13200		ARATH|Gene_OrderedLocusName=At1g66870|UniProtKB=A0A1P8ASF8	AT1G66870
				ARATH|TAIR=locus=2142449|UniProtKB=Q9LX93	AT5G10380		ARATH|TAIR=locus=2052408|UniProtKB=Q9S728	AT2G42840
				ARATH|TAIR=locus=2095395|UniProtKB=Q9LHD9	AT3G28270		ARATH|TAIR=locus=2121611|UniProtKB=Q9C5S8	AT4G23130
				ARATH|TAIR=locus=2183234|UniProtKB=Q6NLS8	AT5G19830		ARATH|TAIR=locus=2124231|UniProtKB=Q93V74	AT4G34180
				ARATH|TAIR=locus=2118731|UniProtKB=Q9M097	AT4G30630		ARATH|TAIR=locus=2144643|UniProtKB=Q8VZA5	AT5G03770
				ARATH|TAIR=locus=2141801|UniProtKB=Q9T0J4	AT4G38870		ARATH|TAIR=locus=2176867|UniProtKB=Q9FLX4	AT5G52870
				ARATH|TAIR=locus=2043182|UniProtKB=Q9ZW07	AT2G29200		ARATH|TAIR=locus=2129246|UniProtKB=Q93YT3	AT4G13920
				ARATH|TAIR=locus=2149254|UniProtKB=Q8LBH4	AT5G20150		ARATH|EnsemblGenome=AT4G17570|UniProtKB=Q8W4H1	AT4G17570
				ARATH|Gene=AT5G23850|UniProtKB=Q9FF95	AT5G23850		ARATH|TAIR=locus=2051234|UniProtKB=F4IGA5	AT2G05120
				ARATH|TAIR=locus=2142285|UniProtKB=Q9LS24	AT5G46590		ARATH|TAIR=locus=2046778|UniProtKB=Q67Y93	AT2G23430
				ARATH|TAIR=locus=2010577|UniProtKB=Q9MAU6	AT1G04980		ARATH|TAIR=locus=2082702|UniProtKB=Q9SV43	AT3G54950
				ARATH|Gene_OrderedLocusName=At4g09300|UniProtKB=A0A1P8B5A1	AT4G09300		ARATH|TAIR=locus=2075351|UniProtKB=Q9LX74	AT3G46210
				ARATH|TAIR=locus=2200261|UniProtKB=Q9C9V8	AT1G67920		ARATH|TAIR=locus=2121666|UniProtKB=O65469	AT4G23170
				ARATH|TAIR=locus=2007347|UniProtKB=Q9LMJ4	AT1G07000		ARATH|Gene=AT1G73810|UniProtKB=Q9C9T1	AT1G73810
				ARATH|TAIR=locus=2031486|UniProtKB=P94111	AT1G74020		ARATH|EnsemblGenome=AT4G23200|UniProtKB=O65472	AT4G23200
				ARATH|TAIR=locus=2079527|UniProtKB=Q94C95	AT3G61960		ARATH|TAIR=locus=2063245|UniProtKB=P30187	AT2G41090
				ARATH|TAIR=locus=2042411|UniProtKB=O80505	AT2G44660		ARATH|Gene_OrderedLocusName=At3g24463|UniProtKB=A0A178V9P2	AT3G24463
				ARATH|EnsemblGenome=AT2G38880|UniProtKB=Q9SLG0	AT2G38880		ARATH|TAIR=locus=2091591|UniProtKB=F4JEI8	AT3G13782
				ARATH|TAIR=locus=2101841|UniProtKB=Q9LZX4	AT3G60900		ARATH|TAIR=locus=4515102585|UniProtKB=P0DI03	AT1G25150
				ARATH|TAIR=locus=2084578|UniProtKB=Q9LIK7	AT3G22910		ARATH|TAIR=locus=2126639|UniProtKB=O65569	AT4G30800
				ARATH|Gene_OrderedLocusName=At4g25990|UniProtKB=Q94KJ2	AT4G25990		ARATH|TAIR=locus=2066148|UniProtKB=O81078	AT2G29100
				ARATH|TAIR=locus=2144846|UniProtKB=Q9LXE3	AT5G09800		ARATH|TAIR=locus=2026001|UniProtKB=Q9XIF2	AT1G59760
				ARATH|TAIR=locus=2066286|UniProtKB=O48723	AT2G26560		ARATH|TAIR=locus=2155367|UniProtKB=Q9FL99	AT5G44980
				ARATH|TAIR=locus=2090186|UniProtKB=Q9LD44	AT3G15510		ARATH|TAIR=locus=2143553|UniProtKB=Q9LYW9	AT5G03160
				ARATH|TAIR=locus=2007958|UniProtKB=Q9FZ62	AT1G17710		ARATH|TAIR=locus=2183542|UniProtKB=Q9FZP1	AT5G34940
				ARATH|TAIR=locus=2027017|UniProtKB=Q52K83	AT1G21390		ARATH|TAIR=locus=2129381|UniProtKB=Q0WW21	AT4G14090
				ARATH|Gene_OrderedLocusName=At4g28820|UniProtKB=A0A1P8B7B4	AT4G28820		ARATH|TAIR=locus=2150215|UniProtKB=Q8VXZ9	AT5G19350
				ARATH|TAIR=locus=3355727|UniProtKB=P98204	AT5G04930		ARATH|TAIR=locus=2026114|UniProtKB=A4FVP6	AT1G34180
				ARATH|TAIR=locus=2129795|UniProtKB=Q39084	AT4G15910		ARATH|TAIR=locus=2026884|UniProtKB=Q9SX20	AT1G68570
				ARATH|TAIR=locus=2115335|UniProtKB=O23237	AT4G36430		ARATH|TAIR=locus=2119767|UniProtKB=Q8GXH3	AT4G20010
				ARATH|TAIR=locus=2806635|UniProtKB=Q39072	AT1G34460		ARATH|TAIR=locus=2176667|UniProtKB=Q8VYG0	AT5G38210
				ARATH|TAIR=locus=2205677|UniProtKB=Q67XZ3	AT1G55120		ARATH|TAIR=locus=2121392|UniProtKB=O49460	AT4G28510
				ARATH|TAIR=locus=2096159|UniProtKB=Q9M2U5	AT3G54420		ARATH|TAIR=locus=2020382|UniProtKB=Q9SHI4	AT1G17250
				ARATH|TAIR=locus=2075735|UniProtKB=Q9SQZ1	AT3G10610		ARATH|TAIR=locus=2173078|UniProtKB=Q9FJ80	AT5G52120
				ARATH|TAIR=locus=2077031|UniProtKB=Q8L471	AT3G22550		ARATH|TAIR=locus=2058334|UniProtKB=Q9SJC4	AT2G04450
				ARATH|TAIR=locus=2136108|UniProtKB=O82500	AT4G11170		ARATH|TAIR=locus=2066195|UniProtKB=O48711	AT2G26440
				ARATH|TAIR=locus=2043704|UniProtKB=O64644	AT2G45640		ARATH|TAIR=locus=2171539|UniProtKB=P39697	AT5G47320
				ARATH|TAIR=locus=2149020|UniProtKB=Q8LDS5	AT5G16790		ARATH|TAIR=locus=2014897|UniProtKB=Q9LMN8	AT1G21240
				ARATH|TAIR=locus=2096214|UniProtKB=Q9MAB3	AT3G05060		ARATH|TAIR=locus=2178067|UniProtKB=Q9FLD5	AT5G40010
				ARATH|TAIR=locus=2133990|UniProtKB=O81851	AT4G19700		ARATH|TAIR=locus=2125206|UniProtKB=Q9LD40	AT4G01010
				ARATH|TAIR=locus=2090029|UniProtKB=Q9LK64	AT3G13080		ARATH|TAIR=locus=2199932|UniProtKB=Q93VR4	AT1G24020
				ARATH|TAIR=locus=2176357|UniProtKB=Q56XY2	AT5G22370		ARATH|Gene=AT5G40720|UniProtKB=Q9FM26	AT5G40720
				ARATH|TAIR=locus=2091338|UniProtKB=Q9LRS5	AT3G28100		ARATH|Gene_OrderedLocusName=At1g67520|UniProtKB=O64793	AT1G67520
				ARATH|TAIR=locus=2096314|UniProtKB=Q9MAA7	AT3G05120		ARATH|TAIR=locus=2081845|UniProtKB=Q9CAZ7	AT3G51430
				ARATH|TAIR=locus=2161982|UniProtKB=Q9FML4	AT5G63090		ARATH|TAIR=locus=2076720|UniProtKB=Q9M374	AT3G61630
				ARATH|TAIR=locus=2011801|UniProtKB=Q9SGU2	AT1G56150		ARATH|Gene_OrderedLocusName=At2g43140|UniProtKB=Q9ZW81	AT2G43140
				ARATH|TAIR=locus=2154104|UniProtKB=P42746	AT5G62540		ARATH|TAIR=locus=2149780|UniProtKB=Q9M021	AT5G01540
				ARATH|TAIR=locus=2036179|UniProtKB=Q6NL17	AT1G15800		ARATH|TAIR=locus=2133357|UniProtKB=Q9SBB2	AT4G01660
				ARATH|TAIR=locus=2029954|UniProtKB=Q8L9S0	AT1G29060		ARATH|TAIR=locus=505006158|UniProtKB=Q9SA91	AT1G30755
				ARATH|TAIR=locus=2032733|UniProtKB=Q9SSN3	AT1G72930		ARATH|TAIR=locus=2135363|UniProtKB=Q9ZPH2	AT4G04950
				ARATH|TAIR=locus=2093556|UniProtKB=Q9LTL8	AT3G26230		ARATH|TAIR=locus=2143320|UniProtKB=Q8GZ31	AT5G27920
				ARATH|TAIR=locus=2134423|UniProtKB=Q9FUJ2	AT4G29740		ARATH|TAIR=locus=504955557|UniProtKB=Q6NMZ4	AT4G34412
				ARATH|TAIR=locus=2053791|UniProtKB=Q9SLC3	AT2G42360		ARATH|TAIR=locus=6530584248|UniProtKB=Q9LYU4	AT5G13320
				ARATH|TAIR=locus=2174324|UniProtKB=Q4JL84	AT5G59780		ARATH|TAIR=locus=2053129|UniProtKB=Q9SI16	AT2G18150
				ARATH|TAIR=locus=2083599|UniProtKB=Q8H1P9	AT3G09370		ARATH|TAIR=locus=1005716533|UniProtKB=Q8W191	AT3G17609
				ARATH|TAIR=locus=2089303|UniProtKB=Q39190	AT3G16650		ARATH|TAIR=locus=2126081|UniProtKB=F4JH53	AT4G00380
				ARATH|TAIR=locus=2118696|UniProtKB=Q9M0B7	AT4G30430		ARATH|TAIR=locus=2017879|UniProtKB=F4HQA1	AT1G79730
				ARATH|TAIR=locus=2009130|UniProtKB=Q84MB3	AT1G06620		ARATH|TAIR=locus=2035751|UniProtKB=Q9C717	AT1G55170
				ARATH|TAIR=locus=2117007|UniProtKB=O82595	AT4G01500		ARATH|TAIR=locus=2019382|UniProtKB=Q93WV4	AT1G29860
				ARATH|TAIR=locus=2028661|UniProtKB=Q9C857	AT1G31550		ARATH|TAIR=locus=505006597|UniProtKB=Q8GUK1	AT5G12290
				ARATH|TAIR=locus=2177522|UniProtKB=Q9FK27	AT5G50450		ARATH|TAIR=locus=2049661|UniProtKB=Q9SIF5	AT2G03980
				ARATH|Gene_OrderedLocusName=At5g38900|UniProtKB=A0A1P8BCR2	AT5G38900		ARATH|TAIR=locus=2170282|UniProtKB=Q9SCV8	AT5G56870
				ARATH|EnsemblGenome=AT2G32660|UniProtKB=O48851	AT2G32660		ARATH|EnsemblGenome=AT5G59440|UniProtKB=Q0WW55	AT5G59440
				ARATH|TAIR=locus=2079929|UniProtKB=Q9SVC4	AT3G52420		ARATH|TAIR=locus=2019853|UniProtKB=Q8RWU6	AT1G79610
				ARATH|TAIR=locus=2032915|UniProtKB=Q9SA49	AT1G16510		ARATH|TAIR=locus=2094058|UniProtKB=Q9LJK2	AT3G19270
				ARATH|TAIR=locus=2087037|UniProtKB=Q9LJW3	AT3G29035		ARATH|TAIR=locus=2197773|UniProtKB=F4I5Q6	AT1G04600
				ARATH|TAIR=locus=2144895|UniProtKB=Q93ZK9	AT5G18770		ARATH|EnsemblGenome=AT4G23280|UniProtKB=O65479	AT4G23280
				ARATH|TAIR=locus=2092855|UniProtKB=Q94CD8	AT3G13560		ARATH|TAIR=locus=2130329|UniProtKB=Q8VZJ2	AT4G16260
				ARATH|TAIR=locus=2018052|UniProtKB=Q9C519	AT1G62300		ARATH|TAIR=locus=2056588|UniProtKB=Q8LE43	AT2G28510
				ARATH|TAIR=locus=2101816|UniProtKB=Q9LZZ9	AT3G60640		ARATH|TAIR=locus=2092165|UniProtKB=Q6DBN2	AT3G26080
				ARATH|TAIR=locus=2147127|UniProtKB=Q7G193	AT5G20960		ARATH|TAIR=locus=2026605|UniProtKB=Q9LQN6	AT1G07630
				ARATH|TAIR=locus=2142100|UniProtKB=Q9T0L2	AT4G13410		ARATH|TAIR=locus=2101472|UniProtKB=Q8VY84	AT3G60180
				ARATH|TAIR=locus=2141420|UniProtKB=Q9SYJ3	AT4G01960		ARATH|TAIR=locus=2183730|UniProtKB=Q8S9J6	AT5G10770
				ARATH|TAIR=locus=2043934|UniProtKB=O22842	AT2G43610		ARATH|TAIR=locus=505006209|UniProtKB=Q8LAD7	AT1G68765
				ARATH|TAIR=locus=2154563|UniProtKB=Q9FIL7	AT5G58940		ARATH|TAIR=locus=2016069|UniProtKB=Q39232	AT1G71880
				ARATH|TAIR=locus=2024670|UniProtKB=Q9SRX3	AT1G02800		ARATH|TAIR=locus=2194864|UniProtKB=Q9LPF1	AT1G44800
				ARATH|TAIR=locus=2204833|UniProtKB=Q5PP28	AT1G02220		ARATH|TAIR=locus=2140877|UniProtKB=P54144	AT4G13510
				ARATH|TAIR=locus=2010562|UniProtKB=Q94AD9	AT1G04990		ARATH|TAIR=locus=2183861|UniProtKB=Q9LYU3	AT5G13330
				ARATH|TAIR=locus=2178398|UniProtKB=Q9FG72	AT5G55930		ARATH|TAIR=locus=2102752|UniProtKB=Q9STG2	AT3G46900
				ARATH|TAIR=locus=2179270|UniProtKB=P58049	AT5G25120		ARATH|Gene_OrderedLocusName=At4g19970|UniProtKB=F4JU16	AT4G19970
				ARATH|TAIR=locus=2026296|UniProtKB=Q9C998	AT1G71100		ARATH|TAIR=locus=2025560|UniProtKB=F4HW51	AT1G08600
				ARATH|TAIR=locus=2083544|UniProtKB=Q9SR36	AT3G09270		ARATH|TAIR=locus=2128253|UniProtKB=Q9SUS9	AT4G11320
				ARATH|TAIR=locus=2096394|UniProtKB=Q9GCB9	AT3G03600		ARATH|TAIR=locus=2062819|UniProtKB=F4IHR4	AT2G28210
				ARATH|TAIR=locus=2095908|UniProtKB=Q84TD6	AT3G04070		ARATH|EnsemblGenome=AT4G23250|UniProtKB=Q8L710	AT4G23250
				ARATH|TAIR=locus=2012868|UniProtKB=Q9SY69	AT1G10270		ARATH|TAIR=locus=2034026|UniProtKB=Q9SAV0	AT1G52040
				ARATH|TAIR=locus=2178057|UniProtKB=F4KFX5	AT5G40000		ARATH|TAIR=locus=2144025|UniProtKB=Q9LSR9	AT5G60280
				ARATH|TAIR=locus=2123949|UniProtKB=Q9SZQ6	AT4G29850		ARATH|TAIR=locus=504956443|UniProtKB=Q9C578	AT5G22100
				ARATH|TAIR=locus=2175113|UniProtKB=Q5HZ38	AT5G60550		ARATH|TAIR=locus=2066221|UniProtKB=O48713	AT2G26460
				ARATH|TAIR=locus=2092560|UniProtKB=Q9LRP7	AT3G15580		ARATH|TAIR=locus=2160836|UniProtKB=O49623	AT5G64000
				ARATH|TAIR=locus=2123929|UniProtKB=Q9SZQ5	AT4G29830		ARATH|Gene_OrderedLocusName=At5g64190|UniProtKB=A0A1P8BBZ0	AT5G64190
				ARATH|TAIR=locus=2140055|UniProtKB=Q940J1	AT4G40060		ARATH|TAIR=locus=2201297|UniProtKB=Q9CA34	AT1G68470
				ARATH|TAIR=locus=2055567|UniProtKB=P38389	AT2G45070		ARATH|TAIR=locus=2176135|UniProtKB=Q6ICW6	AT5G55560
				ARATH|TAIR=locus=2028456|UniProtKB=Q9M9A2	AT1G49000		ARATH|TAIR=locus=2135887|UniProtKB=Q9STX5	AT4G24190
				ARATH|EnsemblGenome=AT1G54080|UniProtKB=Q9SYG4	AT1G54080		ARATH|TAIR=locus=2151987|UniProtKB=Q5PP38	AT5G47140
				ARATH|Gene_OrderedLocusName=At1g69610|UniProtKB=A0A1P8AWD6	AT1G69610		ARATH|TAIR=locus=2064294|UniProtKB=P33154	AT2G14610
				ARATH|TAIR=locus=2172813|UniProtKB=Q9FF86	AT5G23940		ARATH|TAIR=locus=2178317|UniProtKB=Q9FN52	AT5G23020
				ARATH|TAIR=locus=2082662|UniProtKB=Q9FQ25	AT3G55000		ARATH|TAIR=locus=2033776|UniProtKB=Q9LQL2	AT1G32450
				ARATH|TAIR=locus=2036204|UniProtKB=Q94AI7	AT1G15750		ARATH|TAIR=locus=2173522|UniProtKB=Q38876	AT5G60910
				ARATH|TAIR=locus=2101714|UniProtKB=Q42404	AT3G50670		ARATH|TAIR=locus=2010806|UniProtKB=Q9XIR1	AT1G64840
				ARATH|TAIR=locus=2042416|UniProtKB=O80506	AT2G44670		ARATH|TAIR=locus=2143236|UniProtKB=Q94AS5	AT5G15860
				ARATH|TAIR=locus=505006241|UniProtKB=Q8S8N6	AT2G06925		ARATH|TAIR=locus=2036778|UniProtKB=Q94B38	AT1G61800
				ARATH|TAIR=locus=2197744|UniProtKB=O64778	AT1G61420		ARATH|TAIR=locus=2176937|UniProtKB=Q9FLX5	AT5G52860
				ARATH|TAIR=locus=2204324|UniProtKB=Q94CH6	AT1G75900		ARATH|TAIR=locus=2198791|UniProtKB=Q9LNE6	AT1G06000
				ARATH|TAIR=locus=2026032|UniProtKB=Q9C681	AT1G51060		ARATH|TAIR=locus=2033409|UniProtKB=Q9C9M3	AT1G66700
				ARATH|TAIR=locus=2019255|UniProtKB=C0LGJ1	AT1G74360		ARATH|TAIR=locus=505006310|UniProtKB=Q8W487	AT2G39795
				ARATH|Gene_OrderedLocusName=At5g20950|UniProtKB=A0A1P8BG25	AT5G20950		ARATH|TAIR=locus=2040035|UniProtKB=Q9SKK5	AT2G25440
				ARATH|TAIR=locus=2085236|UniProtKB=Q9LF92	AT3G53000		ARATH|TAIR=locus=2010921|UniProtKB=Q9ZSK1	AT1G64970
				ARATH|TAIR=locus=2138273|UniProtKB=Q9LDN9	AT4G08770		ARATH|TAIR=locus=2094613|UniProtKB=Q9LS79	AT3G23120
				ARATH|TAIR=locus=2035999|UniProtKB=A0A0A7EPL0	AT1G08910		ARATH|TAIR=locus=2005543|UniProtKB=P25269	AT4G27070
				ARATH|TAIR=locus=2176222|UniProtKB=Q9LU44	AT5G51300		ARATH|Gene_OrderedLocusName=At4g11000|UniProtKB=F4JN77	AT4G11000
				ARATH|TAIR=locus=2099402|UniProtKB=F4IWA8	AT3G14850		ARATH|TAIR=locus=2157737|UniProtKB=Q9FGS5	AT5G50200
				ARATH|TAIR=locus=2129046|UniProtKB=Q84V22	AT4G16700		ARATH|TAIR=locus=504955745|UniProtKB=Q9LUA3	AT3G25882
				ARATH|TAIR=locus=2064647|UniProtKB=P93755	AT2G41900		ARATH|TAIR=locus=2056700|UniProtKB=Q8LG89	AT2G02850
				ARATH|TAIR=locus=2174294|UniProtKB=Q9FN94	AT5G59670		ARATH|EnsemblGenome=AT1G61460|UniProtKB=O64774	AT1G61460
				ARATH|TAIR=locus=2076482|UniProtKB=Q9SRT9	AT3G02230		ARATH|Gene_OrderedLocusName=At2g20390|UniProtKB=Q9SK63	AT2G20390
				ARATH|TAIR=locus=2156299|UniProtKB=O48587	AT5G44730		ARATH|TAIR=locus=2081725|UniProtKB=Q9LZK5	AT3G62600
				ARATH|Gene_OrderedLocusName=At5g01850|UniProtKB=A0A1P8BGL4	AT5G01850		ARATH|TAIR=locus=2148216|UniProtKB=Q9SMV6	AT5G17020
				ARATH|TAIR=locus=2126382|UniProtKB=Q9SZU1	AT4G37410		ARATH|EnsemblGenome=AT4G00960|UniProtKB=O23082	AT4G00960
				ARATH|TAIR=locus=1009023183|UniProtKB=Q1G3S9	AT2G01913		ARATH|TAIR=locus=2083604|UniProtKB=Q9SR40	AT3G09220
				ARATH|Gene_OrderedLocusName=At4g19975|UniProtKB=A0A1P8B5X7	AT4G19975		ARATH|TAIR=locus=2159386|UniProtKB=Q9FNR3	AT5G61010
				ARATH|TAIR=locus=2175916|UniProtKB=Q8L616	AT5G17700		ARATH|TAIR=locus=2196110|UniProtKB=O65312	AT1G02580
				ARATH|TAIR=locus=2076829|UniProtKB=Q9M886	AT3G02550		ARATH|TAIR=locus=2179714|UniProtKB=Q8GY54	AT5G26220
				ARATH|TAIR=locus=2008465|UniProtKB=Q9M5P2	AT1G61250		ARATH|TAIR=locus=2142504|UniProtKB=Q0WQN9	AT5G10440
				ARATH|TAIR=locus=2059861|UniProtKB=Q9ZNT3	AT2G16700		ARATH|TAIR=locus=6530298163|UniProtKB=Q8GY87	AT1G53025
				ARATH|TAIR=locus=2050180|UniProtKB=Q9SIA4	AT2G04050		ARATH|TAIR=locus=2138882|UniProtKB=Q6NQ81	AT4G04790
				ARATH|TAIR=locus=2092810|UniProtKB=Q9LJF3	AT3G13380		ARATH|TAIR=locus=2065748|UniProtKB=O22928	AT2G30320
				ARATH|EnsemblGenome=AT1G65700|UniProtKB=Q8VYI0	AT1G65700		ARATH|Gene_OrderedLocusName=At5g11910|UniProtKB=A0A1P8BG34	AT5G11910
				ARATH|TAIR=locus=2037186|UniProtKB=Q9LP11	AT1G43910		ARATH|TAIR=locus=2091171|UniProtKB=F4JCC1	AT3G19670
				ARATH|TAIR=locus=2065563|UniProtKB=Q9SH89	AT2G37980		ARATH|TAIR=locus=1005716680|UniProtKB=Q3ECW8	AT1G45191
				ARATH|Gene_OrderedLocusName=At5g06811|UniProtKB=A0A1P8BG52	AT5G06811		ARATH|EnsemblGenome=AT4G32640|UniProtKB=Q9M081	AT4G32640
				ARATH|TAIR=locus=2024660|UniProtKB=B9DGU7	AT1G02880		ARATH|TAIR=locus=2063270|UniProtKB=O80669	AT2G41180
				ARATH|TAIR=locus=2180489|UniProtKB=P49040	AT5G20830		ARATH|TAIR=locus=2058510|UniProtKB=O22208	AT2G40950
				ARATH|TAIR=locus=2099152|UniProtKB=Q9LYC1	AT3G63010		ARATH|EnsemblGenome=AT2G23010|UniProtKB=O64811	AT2G23010
				ARATH|TAIR=locus=2176882|UniProtKB=Q9FLY0	AT5G52810		ARATH|TAIR=locus=2180947|UniProtKB=Q8GWT1	AT5G15470
				ARATH|TAIR=locus=2181514|UniProtKB=Q9LEY9	AT5G08180		ARATH|TAIR=locus=2133457|UniProtKB=Q9ZSJ0	AT4G01750
				ARATH|TAIR=locus=2149413|UniProtKB=Q8L9W8	AT5G24890		ARATH|TAIR=locus=2014370|UniProtKB=Q1H583	AT1G54000
				ARATH|TAIR=locus=3685290|UniProtKB=Q42529	AT3G54640		ARATH|TAIR=locus=2144153|UniProtKB=Q67XX3	AT5G06550
				ARATH|TAIR=locus=2156524|UniProtKB=Q9FKB6	AT5G48800		ARATH|Gene_OrderedLocusName=At5g60900|UniProtKB=Q39202	AT5G60900
				ARATH|TAIR=locus=2026525|UniProtKB=P42798	AT5G59850		ARATH|TAIR=locus=2122308|UniProtKB=Q9ZPE4	AT4G08980
				ARATH|TAIR=locus=2197249|UniProtKB=Q8RXD5	AT1G73260		ARATH|TAIR=locus=2146350|UniProtKB=Q94CI7	AT5G27350
				ARATH|Gene_OrderedLocusName=At3g16565|UniProtKB=A0A1I9LMV6	AT3G16565		ARATH|TAIR=locus=2827686|UniProtKB=O23006	AT2G17120
				ARATH|TAIR=locus=2146829|UniProtKB=Q3E6S9	AT5G26600		ARATH|TAIR=locus=2019484|UniProtKB=Q8GW63	AT1G64600
				ARATH|TAIR=locus=2077452|UniProtKB=Q9SFC7	AT3G07870		ARATH|EnsemblGenome=AT3G61880|UniProtKB=Q9SLP1	AT3G61880
				ARATH|TAIR=locus=2041439|UniProtKB=O80713	AT2G47130		ARATH|TAIR=locus=2179862|UniProtKB=Q9FYA2	AT5G13080
				ARATH|TAIR=locus=2174769|UniProtKB=Q8GWK6	AT5G64530		ARATH|Gene_OrderedLocusName=At5g08440|UniProtKB=A0A1P8B9Z1	AT5G08440
				ARATH|TAIR=locus=2087363|UniProtKB=Q9LY77	AT3G63380		ARATH|TAIR=locus=2088414|UniProtKB=Q9LW25	AT3G26850
				ARATH|TAIR=locus=2832141|UniProtKB=P43288	AT5G26751		ARATH|TAIR=locus=2042917|UniProtKB=Q9M6N7	AT2G38290
				ARATH|TAIR=locus=2075004|UniProtKB=Q9SF33	AT3G09700		ARATH|TAIR=locus=2034630|UniProtKB=Q9LNA5	AT1G12420
				ARATH|TAIR=locus=2057165|UniProtKB=O80912	AT2G38390		ARATH|TAIR=locus=2197545|UniProtKB=Q9SHF3	AT1G31280
				ARATH|TAIR=locus=2037895|UniProtKB=Q9MAP7	AT1G32940		ARATH|TAIR=locus=2082518|UniProtKB=F4J270	AT3G57240
				ARATH|TAIR=locus=2011516|UniProtKB=Q9ZNU2	AT1G52880		ARATH|TAIR=locus=2064930|UniProtKB=Q9ZV05	AT2G39030
				ARATH|TAIR=locus=2101694|UniProtKB=Q9SCR0	AT3G50650		ARATH|TAIR=locus=2139895|UniProtKB=Q94BP3	AT4G28570
				ARATH|TAIR=locus=2126357|UniProtKB=Q9SZU7	AT4G37470		ARATH|TAIR=locus=2078072|UniProtKB=Q9M9X4	AT3G05690
				ARATH|TAIR=locus=2014912|UniProtKB=Q9LMP1	AT1G21270		ARATH|TAIR=locus=2082891|UniProtKB=Q9M3B4	AT3G49180
				ARATH|Gene_OrderedLocusName=At1g68820|UniProtKB=A0A1P8AX05	AT1G68820		ARATH|TAIR=locus=2014265|UniProtKB=Q9C7W4	AT1G64400
				ARATH|TAIR=locus=505006317|UniProtKB=Q93WY4	AT2G44745		ARATH|TAIR=locus=2012050|UniProtKB=Q8VZK9	AT1G55850
				ARATH|TAIR=locus=2014020|UniProtKB=Q9SSL1	AT1G70810		ARATH|TAIR=locus=2146385|UniProtKB=Q8RXF8	AT5G27540
				ARATH|TAIR=locus=6530298149|UniProtKB=P0DI05	AT1G25211		ARATH|TAIR=locus=2098906|UniProtKB=Q9M2D9	AT3G61250
				ARATH|TAIR=locus=2033548|UniProtKB=Q9FZH0	AT1G41880		ARATH|TAIR=locus=2082568|UniProtKB=Q9M2M0	AT3G57270
				ARATH|EnsemblGenome=AT4G23320|UniProtKB=O65483	AT4G23320		ARATH|EnsemblGenome=AT3G06530|UniProtKB=Q9C8Z4	AT3G06530
				ARATH|TAIR=locus=2030081|UniProtKB=Q9SRD4	AT1G76790		ARATH|TAIR=locus=2165630|UniProtKB=Q9LVC8	AT5G57300
				ARATH|TAIR=locus=2126281|UniProtKB=Q9M089	AT4G31130		ARATH|TAIR=locus=2030392|UniProtKB=F4HSU3	AT1G20550
				ARATH|TAIR=locus=2015046|UniProtKB=Q9LM18	AT1G22220		ARATH|TAIR=locus=2101407|UniProtKB=Q9M1D1	AT3G60120
				ARATH|TAIR=locus=2145924|UniProtKB=Q94AA9	AT5G33290		ARATH|TAIR=locus=2083641|UniProtKB=Q8GYH7	AT3G15150
				ARATH|TAIR=locus=2204818|UniProtKB=Q9FZ22	AT1G02390		ARATH|EnsemblGenome=AT1G11080|UniProtKB=O04084	AT1G11080
				ARATH|TAIR=locus=2014947|UniProtKB=Q9FS16	AT1G21310		ARATH|TAIR=locus=2184118|UniProtKB=Q9S7Q7	AT5G10140
				ARATH|TAIR=locus=504956026|UniProtKB=Q8S8M2	AT2G01505		ARATH|TAIR=locus=2011201|UniProtKB=Q9M9V8	AT1G18890
				ARATH|TAIR=locus=2196065|UniProtKB=Q9FNZ5	AT1G02450		ARATH|TAIR=locus=2177649|UniProtKB=Q9LV80	AT5G64980
				ARATH|TAIR=locus=2087842|UniProtKB=O81098	AT3G22320		ARATH|TAIR=locus=2148548|UniProtKB=F4K2R6	AT5G26920
				ARATH|TAIR=locus=2176466|UniProtKB=Q9LSW6	AT5G43450		ARATH|TAIR=locus=2056281|UniProtKB=Q8S8M9	AT2G02470
				ARATH|TAIR=locus=2014450|UniProtKB=Q9SYF5	AT1G53990		ARATH|TAIR=locus=2195165|UniProtKB=Q9C6H5	AT1G66600
				ARATH|TAIR=locus=2171988|UniProtKB=Q9FK63	AT5G45800		ARATH|TAIR=locus=2035347|UniProtKB=Q9LNJ0	AT1G01340
				ARATH|EnsemblGenome=AT1G64710|UniProtKB=Q8VZ49	AT1G64710		ARATH|TAIR=locus=2077542|UniProtKB=Q9ZPI5	AT3G06860
				ARATH|TAIR=locus=2122629|UniProtKB=Q6ICW8	AT4G25180		ARATH|TAIR=locus=2197900|UniProtKB=Q9FZC7	AT1G26410
				ARATH|TAIR=locus=2011731|UniProtKB=Q9C9K5	AT1G76520		ARATH|TAIR=locus=2167210|UniProtKB=F4KGY6	AT5G17300
				ARATH|TAIR=locus=2137559|UniProtKB=Q38914	AT4G37750		ARATH|TAIR=locus=2126520|UniProtKB=Q9SZW7	AT4G30140
				ARATH|TAIR=locus=2148313|UniProtKB=Q9LTI4	AT5G59460		ARATH|TAIR=locus=2037915|UniProtKB=F4HPF1	AT1G32950
				ARATH|TAIR=locus=504956282|UniProtKB=Q5XVI1	AT1G54385		ARATH|TAIR=locus=2077750|UniProtKB=Q9LYS2	AT3G59140
				ARATH|Gene_OrderedLocusName=At5g42670|UniProtKB=F4K315	AT5G42670		ARATH|TAIR=locus=6530298236|UniProtKB=P0C8Q7	AT5G08305
				ARATH|TAIR=locus=2171032|UniProtKB=Q9FJR5	AT5G46960		ARATH|TAIR=locus=2158222|UniProtKB=Q8GZ20	AT5G67310
				ARATH|TAIR=locus=2137134|UniProtKB=Q9XEC6	AT4G04490		ARATH|TAIR=locus=2206960|UniProtKB=Q8W488	AT1G33110
				ARATH|TAIR=locus=2029366|UniProtKB=Q93ZE2	AT1G77920		ARATH|TAIR=locus=2094133|UniProtKB=Q9LJK3	AT3G19260
				ARATH|TAIR=locus=2086523|UniProtKB=Q9LK34	AT3G27190		ARATH|TAIR=locus=2057459|UniProtKB=O64852	AT2G26180
				ARATH|EnsemblGenome=AT3G19460|UniProtKB=Q9LT71	AT3G19460		ARATH|EnsemblGenome=AT4G25640|UniProtKB=F4JTB3	AT4G25640
				ARATH|TAIR=locus=2094618|UniProtKB=Q9LS90	AT3G22990		ARATH|TAIR=locus=2044024|UniProtKB=O24603	AT2G43570
				ARATH|TAIR=locus=505006202|UniProtKB=Q3ECI5	AT1G64405		ARATH|TAIR=locus=2026611|UniProtKB=Q9LQR0	AT1G07900
				ARATH|TAIR=locus=2163401|UniProtKB=Q9FI17	AT5G44480		ARATH|TAIR=locus=2166610|UniProtKB=Q9FKR3	AT5G38730
				ARATH|TAIR=locus=2043017|UniProtKB=Q9ZW27	AT2G29460		ARATH|TAIR=locus=2050190|UniProtKB=Q9SIA5	AT2G04040
				ARATH|Gene_OrderedLocusName=At1g52857|UniProtKB=F4IEL6	AT1G52857		ARATH|EnsemblGenome=AT1G24150|UniProtKB=O48682	AT1G24150
				ARATH|EnsemblGenome=AT1G66410|UniProtKB=P0DH95	AT5G37780		ARATH|TAIR=locus=2196265|UniProtKB=F4I9Q5	AT1G58060
				ARATH|TAIR=locus=2176227|UniProtKB=Q500Z1	AT5G51220		ARATH|TAIR=locus=2095042|UniProtKB=Q9LS40	AT3G18490
				ARATH|TAIR=locus=2122799|UniProtKB=O82615	AT4G10270		ARATH|TAIR=locus=2114784|UniProtKB=Q0WP44	AT3G05040
				ARATH|TAIR=locus=2027392|UniProtKB=Q9SAA7	AT1G11700		ARATH|TAIR=locus=2088590|UniProtKB=Q9SCX8	AT3G17790
				ARATH|Gene_OrderedLocusName=At5g48657|UniProtKB=A0A1P8BG20	AT5G48657		ARATH|TAIR=locus=2055028|UniProtKB=P92953	AT2G44910
				ARATH|TAIR=locus=2058364|UniProtKB=Q9SJC6	AT2G04430		ARATH|TAIR=locus=2040040|UniProtKB=Q9SKJ7	AT2G25520
				ARATH|TAIR=locus=2196292|UniProtKB=Q9C6F5	AT1G58180		ARATH|Gene_OrderedLocusName=At5g14490|UniProtKB=A0A1P8BAI4	AT5G14490
				ARATH|TAIR=locus=2055240|UniProtKB=Q9ZNS4	AT2G14580		ARATH|TAIR=locus=2083348|UniProtKB=Q84JZ6	AT3G06790
				ARATH|TAIR=locus=2168514|UniProtKB=P38421	AT5G59180		ARATH|TAIR=locus=2174093|UniProtKB=Q9FIS3	AT5G62150
				ARATH|TAIR=locus=2135282|UniProtKB=O65665	AT4G39780		ARATH|TAIR=locus=2153343|UniProtKB=Q9FKE9	AT5G45160
				ARATH|Gene=AT3G57380|UniProtKB=F4J287	AT3G57380		ARATH|TAIR=locus=2091112|UniProtKB=Q9SSF0	AT3G07600
				ARATH|TAIR=locus=2058294|UniProtKB=P49572	AT2G04400		ARATH|TAIR=locus=2178393|UniProtKB=Q9FG73	AT5G55920
				ARATH|TAIR=locus=2045708|UniProtKB=O80874	AT2G29990		ARATH|TAIR=locus=1006230424|UniProtKB=Q9LXB5	AT5G10625
				ARATH|TAIR=locus=2065124|UniProtKB=O22900	AT2G47260		ARATH|TAIR=locus=2173857|UniProtKB=F4K3G5	AT5G55390
				ARATH|TAIR=locus=2020798|UniProtKB=Q43383	AT1G03410		ARATH|TAIR=locus=2075034|UniProtKB=Q84TG1	AT3G09720
				ARATH|TAIR=locus=2038026|UniProtKB=Q9MAP0	AT1G33030		ARATH|TAIR=locus=2077987|UniProtKB=F4J220	AT3G50920
				ARATH|TAIR=locus=4515102929|UniProtKB=B3H4X8	AT2G30424		ARATH|TAIR=locus=2077710|UniProtKB=Q9LYT5	AT3G59010
				ARATH|TAIR=locus=2205040|UniProtKB=Q9C9L5	AT1G69730		ARATH|Gene_OrderedLocusName=AtMg00180|UniProtKB=P93286	ATMG00180
				ARATH|TAIR=locus=2087979|UniProtKB=Q9LRW7	AT3G13810		ARATH|TAIR=locus=2093257|UniProtKB=Q9LVZ7	AT3G15820
				ARATH|TAIR=locus=2199481|UniProtKB=Q9ZVN2	AT1G54570		ARATH|Gene=AT4G11350|UniProtKB=B6IDH2	AT4G11350
				ARATH|TAIR=locus=2012542|UniProtKB=Q9M9S3	AT1G14410		ARATH|TAIR=locus=2127068|UniProtKB=O65268	AT4G00590
				ARATH|Gene_OrderedLocusName=At1g65510|UniProtKB=A0A1P8ANR6	AT1G65510		ARATH|TAIR=locus=2063146|UniProtKB=Q9SIZ4	AT2G40270
				ARATH|TAIR=locus=2050482|UniProtKB=O64864	AT2G44290		ARATH|TAIR=locus=2132816|UniProtKB=Q84WE9	AT4G35180
				ARATH|TAIR=locus=2074713|UniProtKB=Q5XF09	AT3G11320		ARATH|TAIR=locus=504956457|UniProtKB=Q9C597	AT5G21900
				ARATH|TAIR=locus=2159048|UniProtKB=Q9FFY9	AT5G13820		ARATH|EnsemblGenome=AT5G25475|UniProtKB=Q680D9	AT5G25475
				ARATH|EnsemblGenome=AT2G27030|UniProtKB=P0DH97	AT3G56800		ARATH|EnsemblGenome=AT5G57150|UniProtKB=Q2HIV9	AT5G57150
				ARATH|TAIR=locus=2079939|UniProtKB=Q9S745	AT3G52430		ARATH|TAIR=locus=2088344|UniProtKB=O04314	AT3G16420
				ARATH|TAIR=locus=2057770|UniProtKB=O64842	AT2G26290		ARATH|TAIR=locus=2175344|UniProtKB=A8MR21	AT5G04980
				ARATH|Gene_OrderedLocusName=At4g09770|UniProtKB=A0A1P8B3G1	AT4G09770		ARATH|TAIR=locus=2145244|UniProtKB=Q8L7M4	AT5G25800
				ARATH|TAIR=locus=2143666|UniProtKB=Q6A331	AT5G27610		ARATH|TAIR=locus=2127213|UniProtKB=O82743	AT4G22950
				ARATH|TAIR=locus=2129041|UniProtKB=O23512	AT4G16690		ARATH|TAIR=locus=2115400|UniProtKB=O23234	AT4G36470
				ARATH|TAIR=locus=2166751|UniProtKB=Q9FMY4	AT5G23160		ARATH|TAIR=locus=2170743|UniProtKB=Q9FM16	AT5G62770
				ARATH|Gene_OrderedLocusName=At1g43605|UniProtKB=A0A1P8APK5	AT1G43605		ARATH|TAIR=locus=2024578|UniProtKB=Q1HDT3	AT1G64170
				ARATH|TAIR=locus=2040461|UniProtKB=Q9SKG5	AT2G13790		ARATH|TAIR=locus=2007166|UniProtKB=O49255	AT1G69490
				ARATH|EnsemblGenome=AT1G18250|UniProtKB=P50699	AT1G18250		ARATH|TAIR=locus=2006882|UniProtKB=Q9C810	AT1G33420
				ARATH|TAIR=locus=2062933|UniProtKB=O82355	AT2G46140		ARATH|TAIR=locus=2009557|UniProtKB=Q9SK82	AT1G22400
				ARATH|TAIR=locus=2119911|UniProtKB=Q9SZE0	AT4G29110		ARATH|TAIR=locus=2183695|UniProtKB=Q8LAY8	AT5G10740
				ARATH|TAIR=locus=2082058|UniProtKB=Q9LY48	AT3G55970		ARATH|TAIR=locus=2175098|UniProtKB=Q9ZTX9	AT5G60450
				ARATH|TAIR=locus=2119058|UniProtKB=Q8GXN2	AT4G21680		ARATH|TAIR=locus=2136718|UniProtKB=Q940L5	AT4G03960
				ARATH|Gene_OrderedLocusName=At2g01120|UniProtKB=Q6EWX1	AT2G01120		ARATH|TAIR=locus=2115663|UniProtKB=Q8H159	AT4G05320
				ARATH|Gene_OrderedLocusName=At3g61490|UniProtKB=A0A1I9LS88	AT3G61490		ARATH|TAIR=locus=2130824|UniProtKB=Q944R7	AT4G16570
				ARATH|TAIR=locus=2043268|UniProtKB=Q7DM58	AT2G47800		ARATH|EnsemblGenome=AT4G21980|UniProtKB=Q8LEM4	AT4G21980
				ARATH|TAIR=locus=2009452|UniProtKB=Q9S9K9	AT1G22640		ARATH|TAIR=locus=2161635|UniProtKB=Q9ZNW0	AT5G55130
				ARATH|TAIR=locus=2077685|UniProtKB=Q9LYT7	AT3G58990		ARATH|TAIR=locus=2090900|UniProtKB=Q9LW56	AT3G23410
				ARATH|TAIR=locus=2169023|UniProtKB=Q8LPF3	AT5G47500		ARATH|TAIR=locus=2018398|UniProtKB=Q9FWS9	AT1G75410
				ARATH|TAIR=locus=2093546|UniProtKB=O65785	AT3G26220		ARATH|Gene_OrderedLocusName=At2g02765|UniProtKB=A0A1P8B2C9	AT2G02765
				ARATH|TAIR=locus=2019703|UniProtKB=Q9FZI2	AT1G66960		ARATH|TAIR=locus=2047198|UniProtKB=Q39212	AT2G15400
				ARATH|TAIR=locus=2126583|UniProtKB=Q8LD38	AT4G05590		ARATH|TAIR=locus=2164431|UniProtKB=Q9FMI7	AT5G64110
				ARATH|TAIR=locus=2015969|UniProtKB=Q84K46	AT1G27330		ARATH|TAIR=locus=2196459|UniProtKB=Q9SAD3	AT1G10690
				ARATH|TAIR=locus=5019474764|UniProtKB=Q9LJF8	AT3G26922		ARATH|TAIR=locus=2207031|UniProtKB=Q9C7S7	AT1G72280
				ARATH|TAIR=locus=2116149|UniProtKB=Q9SYZ9	AT4G34340		ARATH|TAIR=locus=2025297|UniProtKB=Q6NQK0	AT1G76970
				ARATH|TAIR=locus=2167821|UniProtKB=Q9FMH8	AT5G43060		ARATH|EnsemblGenome=AT3G26920|UniProtKB=Q9LJF9	AT3G26920
				ARATH|TAIR=locus=2032422|UniProtKB=Q8LCT6	AT1G24210		ARATH|TAIR=locus=2222607|UniProtKB=Q9LYK7	AT5G14520
				ARATH|TAIR=locus=2179240|UniProtKB=Q8LC95	AT5G25090		ARATH|TAIR=locus=2154815|UniProtKB=Q9FKS8	AT5G40780
				ARATH|TAIR=locus=2132457|UniProtKB=Q501F8	AT4G08300		ARATH|TAIR=locus=4515102587|UniProtKB=P0DI04	AT1G25150
				ARATH|TAIR=locus=2086974|UniProtKB=Q9LJS2	AT3G25010		ARATH|TAIR=locus=2171726|UniProtKB=Q42396	AT5G23580
				ARATH|TAIR=locus=2180275|UniProtKB=Q3E902	AT5G27700		ARATH|TAIR=locus=2088614|UniProtKB=Q9LHL5	AT3G12070
				ARATH|TAIR=locus=2102837|UniProtKB=Q9STE3	AT3G46690		ARATH|TAIR=locus=2007973|UniProtKB=Q8GUP1	AT1G17760
				ARATH|TAIR=locus=2129021|UniProtKB=F4JMJ1	AT4G16660		ARATH|TAIR=locus=2185056|UniProtKB=Q9FY49	AT5G13520
				ARATH|TAIR=locus=2125472|UniProtKB=Q9ZQZ9	AT4G03320		ARATH|EnsemblGenome=AT1G61810|UniProtKB=O80689	AT1G61810
				ARATH|TAIR=locus=2041130|UniProtKB=Q9ZPS3	AT2G02010		ARATH|Gene_OrderedLocusName=At1g72240|UniProtKB=Q9C7T1	AT1G72240
				ARATH|TAIR=locus=2034357|UniProtKB=Q42547	AT1G20620		ARATH|TAIR=locus=2158626|UniProtKB=Q84JF0	AT5G67520
				ARATH|TAIR=locus=2093620|UniProtKB=Q9LJB4	AT3G29590		ARATH|EnsemblGenome=AT4G04710|UniProtKB=Q9ZSA3	AT4G04710
				ARATH|TAIR=locus=2079316|UniProtKB=Q9LIP3	AT3G26330		ARATH|TAIR=locus=2088580|UniProtKB=Q9LVI8	AT3G17820
				ARATH|TAIR=locus=2121606|UniProtKB=Q0PW40	AT4G23210		ARATH|TAIR=locus=2159707|UniProtKB=Q9LUF5	AT5G50660
				ARATH|TAIR=locus=2007081|UniProtKB=Q9C983	AT1G69310		ARATH|TAIR=locus=2026900|UniProtKB=Q9SX33	AT1G68710
				ARATH|Gene_OrderedLocusName=At3g04220|UniProtKB=Q9M8X8	AT3G04220		ARATH|TAIR=locus=2054548|UniProtKB=Q9SI97	AT2G28710
				ARATH|TAIR=locus=2147162|UniProtKB=Q41969	AT5G20920		ARATH|Gene_OrderedLocusName=At1g55280|UniProtKB=A0A1P8AVN8	AT1G55280
				ARATH|TAIR=locus=2175856|UniProtKB=Q9SE43	AT5G60690		ARATH|TAIR=locus=2018546|UniProtKB=Q39086	AT1G65790
				ARATH|TAIR=locus=504956458|UniProtKB=Q9C576	AT5G22100		ARATH|Gene_OrderedLocusName=AtMg00090|UniProtKB=Q95749	ATMG00090
				ARATH|TAIR=locus=2055506|UniProtKB=O22967	AT2G34140		ARATH|TAIR=locus=2165316|UniProtKB=Q9SE33	AT5G51700
				ARATH|TAIR=locus=2204385|UniProtKB=Q9LQR8	AT1G75990		ARATH|TAIR=locus=2103075|UniProtKB=Q9M8W9	AT3G04130
				ARATH|TAIR=locus=2174809|UniProtKB=Q9FLG1	AT5G64570		ARATH|TAIR=locus=2121899|UniProtKB=Q9SB64	AT4G24690
				ARATH|TAIR=locus=2100322|UniProtKB=Q9STT5	AT3G47780		ARATH|TAIR=locus=2137045|UniProtKB=Q9T053	AT4G11850
				ARATH|EnsemblGenome=AT3G55450|UniProtKB=Q8H186	AT3G55450		ARATH|Gene_OrderedLocusName=At1g79190|UniProtKB=A0A1P8AVJ4	AT1G79190
				ARATH|TAIR=locus=2097273|UniProtKB=Q9LHB9	AT3G32980		ARATH|TAIR=locus=2056201|UniProtKB=Q9ZVQ8	AT2G02340
				ARATH|TAIR=locus=2139325|UniProtKB=Q9ZT91	AT4G02930		ARATH|TAIR=locus=2019509|UniProtKB=P0C2F8	AT1G64540
				ARATH|TAIR=locus=2123466|UniProtKB=Q9SN58	AT4G10960		ARATH|TAIR=locus=2164870|UniProtKB=Q93Z27	AT5G39670
				ARATH|TAIR=locus=2175294|UniProtKB=Q8LC76	AT5G05110		ARATH|TAIR=locus=2090462|UniProtKB=Q9LUN4	AT3G17630
				ARATH|TAIR=locus=504956298|UniProtKB=Q9LQ08	AT1G62975		ARATH|TAIR=locus=2049726|UniProtKB=Q9ZUT5	AT2G37310
				ARATH|TAIR=locus=2180127|UniProtKB=P43293	AT5G02290		ARATH|TAIR=locus=2049013|UniProtKB=O64823	AT2G23790
				ARATH|TAIR=locus=2169409|UniProtKB=Q39163	AT5G06960
				ARATH|Gene_OrderedLocusName=At5g57230|UniProtKB=A0A1P8BEG6	AT5G57230
				ARATH|TAIR=locus=2090049|UniProtKB=Q9LK62	AT3G13100
				ARATH|TAIR=locus=2092502|UniProtKB=P19171	AT3G12500
				ARATH|TAIR=locus=2135232|UniProtKB=Q8LAL0	AT4G39740
				ARATH|TAIR=locus=505006391|UniProtKB=Q9STL5	AT3G48350
				ARATH|TAIR=locus=2010723|UniProtKB=O04151	AT1G56340
				ARATH|TAIR=locus=2129326|UniProtKB=F4JPX3	AT4G17660
				ARATH|TAIR=locus=2030195|UniProtKB=Q9CAI4	AT1G72690
				ARATH|TAIR=locus=2032045|UniProtKB=Q9M9F0	AT1G78310
				ARATH|Gene_OrderedLocusName=At5g57950|UniProtKB=A0A1P8BA81	AT5G57950
				ARATH|TAIR=locus=2137599|UniProtKB=P46604	AT4G37790
				ARATH|TAIR=locus=2200467|UniProtKB=Q8GWH6	AT1G16040
				ARATH|EnsemblGenome=AT3G57550|UniProtKB=Q9M682	AT3G57550
				ARATH|TAIR=locus=2096449|UniProtKB=O82772	AT3G03640
				ARATH|EnsemblGenome=AT2G33120|UniProtKB=P47192	AT2G33120
				ARATH|TAIR=locus=2013184|UniProtKB=P82787	AT1G19610
				ARATH|TAIR=locus=2023762|UniProtKB=Q8LEQ4	AT1G48140
				ARATH|TAIR=locus=2202155|UniProtKB=Q9LMA1	AT1G19250
				ARATH|TAIR=locus=2043177|UniProtKB=Q9ZW18	AT2G29350
				ARATH|Gene_OrderedLocusName=At1g78780|UniProtKB=F4IBV1	AT1G78780
				ARATH|TAIR=locus=2129331|UniProtKB=Q8VZM9	AT4G17670
				ARATH|TAIR=locus=2031195|UniProtKB=Q9C6M1	AT1G25520
				ARATH|TAIR=locus=2091216|UniProtKB=Q9LE06	AT3G19710
				ARATH|EnsemblGenome=AT1G63900|UniProtKB=Q8L7N4	AT1G63900
				ARATH|TAIR=locus=2017557|UniProtKB=Q9C8I6	AT1G51800
				ARATH|TAIR=locus=2040199|UniProtKB=Q93ZE8	AT2G25110
				ARATH|TAIR=locus=2079747|UniProtKB=Q6A333	AT3G05380
				ARATH|EnsemblGenome=AT5G20570|UniProtKB=Q940X7	AT5G20570
				ARATH|TAIR=locus=2024705|UniProtKB=Q9SRX1	AT1G02770
				ARATH|TAIR=locus=4010713576|UniProtKB=A8MRV9	AT1G62262
				ARATH|TAIR=locus=2161528|UniProtKB=Q02166	AT5G17990
				ARATH|TAIR=locus=505006135|UniProtKB=O49596	AT1G20693
				ARATH|TAIR=locus=2135373|UniProtKB=Q9M0Y9	AT4G04900
				ARATH|TAIR=locus=2825726|UniProtKB=Q9C635	AT1G46264
				ARATH|TAIR=locus=2055516|UniProtKB=O22969	AT2G34160
				ARATH|TAIR=locus=2141667|UniProtKB=Q8VY86	AT4G21830
				ARATH|TAIR=locus=2092727|UniProtKB=P0DO23	AT3G18210
				ARATH|TAIR=locus=2164456|UniProtKB=Q9FKR9	AT5G40880
				ARATH|Gene_OrderedLocusName=At5g59660|UniProtKB=A0A1P8BEN9	AT5G59660
				ARATH|Gene_OrderedLocusName=At1g66870|UniProtKB=A0A1P8ASF8	AT1G66870
				ARATH|TAIR=locus=2052408|UniProtKB=Q9S728	AT2G42840
				ARATH|TAIR=locus=2121611|UniProtKB=Q9C5S8	AT4G23130
				ARATH|TAIR=locus=2176867|UniProtKB=Q9FLX4	AT5G52870
				ARATH|TAIR=locus=2124231|UniProtKB=Q93V74	AT4G34180
				ARATH|TAIR=locus=2129246|UniProtKB=Q93YT3	AT4G13920
				ARATH|EnsemblGenome=AT4G17570|UniProtKB=Q8W4H1	AT4G17570
				ARATH|TAIR=locus=2025092|UniProtKB=Q84TH4	AT1G07350
				ARATH|TAIR=locus=2051234|UniProtKB=F4IGA5	AT2G05120
				ARATH|TAIR=locus=2046778|UniProtKB=Q67Y93	AT2G23430
				ARATH|TAIR=locus=2082702|UniProtKB=Q9SV43	AT3G54950
				ARATH|TAIR=locus=2075351|UniProtKB=Q9LX74	AT3G46210
				ARATH|TAIR=locus=2121666|UniProtKB=O65469	AT4G23170
				ARATH|TAIR=locus=1005716534|UniProtKB=Q8RXW0	AT3G17611
				ARATH|Gene=AT1G73810|UniProtKB=Q9C9T1	AT1G73810
				ARATH|TAIR=locus=2092145|UniProtKB=Q9LU91	AT3G26000
				ARATH|TAIR=locus=2007248|UniProtKB=Q9C701	AT1G49910
				ARATH|EnsemblGenome=AT4G23200|UniProtKB=O65472	AT4G23200
				ARATH|TAIR=locus=2063245|UniProtKB=P30187	AT2G41090
				ARATH|Gene_OrderedLocusName=At3g24463|UniProtKB=A0A178V9P2	AT3G24463
				ARATH|TAIR=locus=4515102585|UniProtKB=P0DI03	AT1G25211
				ARATH|TAIR=locus=2126639|UniProtKB=O65569	AT4G30800
				ARATH|TAIR=locus=2066148|UniProtKB=O81078	AT2G29100
				ARATH|TAIR=locus=2155367|UniProtKB=Q9FL99	AT5G44980
				ARATH|TAIR=locus=2143553|UniProtKB=Q9LYW9	AT5G03160
				ARATH|TAIR=locus=2183542|UniProtKB=Q9FZP1	AT5G34940
				ARATH|TAIR=locus=2129381|UniProtKB=Q0WW21	AT4G14090
				ARATH|TAIR=locus=2150215|UniProtKB=Q8VXZ9	AT5G19350
				ARATH|TAIR=locus=505006588|UniProtKB=Q8LCQ3	AT5G08565
				ARATH|TAIR=locus=2026114|UniProtKB=A4FVP6	AT1G34180
				ARATH|Gene_OrderedLocusName=At3g53630|UniProtKB=A0A1I9LRC2	AT3G53630
				ARATH|TAIR=locus=2026884|UniProtKB=Q9SX20	AT1G68570
				ARATH|TAIR=locus=2035037|UniProtKB=Q9C6B8	AT1G73590
				ARATH|TAIR=locus=2176667|UniProtKB=Q8VYG0	AT5G38210
				ARATH|TAIR=locus=2083519|UniProtKB=P25860	AT3G09390
				ARATH|TAIR=locus=2041990|UniProtKB=Q9M4T3	AT2G27840
				ARATH|TAIR=locus=2121392|UniProtKB=O49460	AT4G28510
				ARATH|TAIR=locus=2122689|UniProtKB=Q8VXX5	AT4G25240
				ARATH|TAIR=locus=2082642|UniProtKB=Q9SV31	AT3G54820
				ARATH|TAIR=locus=2173078|UniProtKB=Q9FJ80	AT5G52120
				ARATH|TAIR=locus=2020382|UniProtKB=Q9SHI4	AT1G17250
				ARATH|TAIR=locus=2026494|UniProtKB=Q9LQQ4	AT1G07790
				ARATH|TAIR=locus=2058334|UniProtKB=Q9SJC4	AT2G04450
				ARATH|TAIR=locus=2066195|UniProtKB=O48711	AT2G26440
				ARATH|TAIR=locus=2171539|UniProtKB=P39697	AT5G47320
				ARATH|TAIR=locus=2014897|UniProtKB=Q9LMN8	AT1G21240
				ARATH|TAIR=locus=2178067|UniProtKB=Q9FLD5	AT5G40010
				ARATH|TAIR=locus=2125206|UniProtKB=Q9LD40	AT4G01010
				ARATH|TAIR=locus=2199932|UniProtKB=Q93VR4	AT1G24020
				ARATH|Gene=AT5G40720|UniProtKB=Q9FM26	AT5G40720
				ARATH|TAIR=locus=2201552|UniProtKB=P49333	AT1G66340
				ARATH|Gene_OrderedLocusName=At1g67520|UniProtKB=O64793	AT1G67520
				ARATH|TAIR=locus=2081845|UniProtKB=Q9CAZ7	AT3G51430
				ARATH|TAIR=locus=2076720|UniProtKB=Q9M374	AT3G61630
				ARATH|Gene_OrderedLocusName=At2g43140|UniProtKB=Q9ZW81	AT2G43140
				ARATH|TAIR=locus=2149780|UniProtKB=Q9M021	AT5G01540
				ARATH|TAIR=locus=2133357|UniProtKB=Q9SBB2	AT4G01660
				ARATH|TAIR=locus=2143320|UniProtKB=Q8GZ31	AT5G27920
				ARATH|TAIR=locus=504955557|UniProtKB=Q6NMZ4	AT4G34412
				ARATH|TAIR=locus=2053129|UniProtKB=Q9SI16	AT2G18150
				ARATH|TAIR=locus=6530584248|UniProtKB=Q9LYU4	AT5G13320
				ARATH|TAIR=locus=2140240|UniProtKB=Q9SY09	AT4G02840
				ARATH|TAIR=locus=1005716533|UniProtKB=Q8W191	AT3G17609
				ARATH|TAIR=locus=2011841|UniProtKB=Q9C7J6	AT1G56210
				ARATH|TAIR=locus=2019382|UniProtKB=Q93WV4	AT1G29860
				ARATH|TAIR=locus=2049661|UniProtKB=Q9SIF5	AT2G03980
				ARATH|TAIR=locus=2062561|UniProtKB=Q9ZV57	AT2G32280
				ARATH|EnsemblGenome=AT5G59440|UniProtKB=Q0WW55	AT5G59440
				ARATH|TAIR=locus=2019853|UniProtKB=Q8RWU6	AT1G79610
				ARATH|TAIR=locus=2094058|UniProtKB=Q9LJK2	AT3G19270
				ARATH|Gene_OrderedLocusName=At1g21050|UniProtKB=A0A1P8AT89	AT1G21050
				ARATH|TAIR=locus=2207465|UniProtKB=O64527	AT1G79260
				ARATH|TAIR=locus=2197773|UniProtKB=F4I5Q6	AT1G04600
				ARATH|TAIR=locus=2121989|UniProtKB=Q9SB61	AT4G24660
				ARATH|EnsemblGenome=AT4G23280|UniProtKB=O65479	AT4G23280
				ARATH|TAIR=locus=2130329|UniProtKB=Q8VZJ2	AT4G16260
				ARATH|TAIR=locus=2060938|UniProtKB=F4IPK2	AT2G18000
				ARATH|TAIR=locus=2182983|UniProtKB=Q6GKY0	AT5G18540
				ARATH|TAIR=locus=2056588|UniProtKB=Q8LE43	AT2G28510
				ARATH|TAIR=locus=2092165|UniProtKB=Q6DBN2	AT3G26080
				ARATH|TAIR=locus=2146188|UniProtKB=Q940K1	AT5G18490
				ARATH|TAIR=locus=2101472|UniProtKB=Q8VY84	AT3G60180
				ARATH|TAIR=locus=2026605|UniProtKB=Q9LQN6	AT1G07630
				ARATH|TAIR=locus=2183730|UniProtKB=Q8S9J6	AT5G10770
				ARATH|TAIR=locus=505006209|UniProtKB=Q8LAD7	AT1G68765
				ARATH|TAIR=locus=2016069|UniProtKB=Q39232	AT1G71880
				ARATH|TAIR=locus=2194864|UniProtKB=Q9LPF1	AT1G44800
				ARATH|TAIR=locus=2140877|UniProtKB=P54144	AT4G13510
				ARATH|TAIR=locus=2183861|UniProtKB=Q9LYU3	AT5G13330
				ARATH|TAIR=locus=504955245|UniProtKB=F4JW68	AT4G39795
				ARATH|TAIR=locus=2102752|UniProtKB=Q9STG2	AT3G46900
				ARATH|TAIR=locus=2197244|UniProtKB=Q9CAT6	AT1G73220
				ARATH|Gene_OrderedLocusName=At4g19970|UniProtKB=F4JU16	AT4G19970
				ARATH|TAIR=locus=2009512|UniProtKB=Q9SK87	AT1G22440
				ARATH|TAIR=locus=2128253|UniProtKB=Q9SUS9	AT4G11320
				ARATH|TAIR=locus=2062819|UniProtKB=F4IHR4	AT2G28210
				ARATH|EnsemblGenome=AT4G23250|UniProtKB=Q8L710	AT4G23250
				ARATH|TAIR=locus=2034026|UniProtKB=Q9SAV0	AT1G52040
				ARATH|TAIR=locus=2149438|UniProtKB=Q93Z79	AT5G24910
				ARATH|TAIR=locus=2144025|UniProtKB=Q9LSR9	AT5G60280
				ARATH|TAIR=locus=504956443|UniProtKB=Q9C578	AT5G22100
				ARATH|TAIR=locus=2043659|UniProtKB=O64647	AT2G45680
				ARATH|EnsemblGenome=AT2G22970|UniProtKB=Q2V465	AT2G22970
				ARATH|TAIR=locus=2160836|UniProtKB=O49623	AT5G64000
				ARATH|TAIR=locus=2201297|UniProtKB=Q9CA34	AT1G68470
				ARATH|TAIR=locus=2176135|UniProtKB=Q6ICW6	AT5G55560
				ARATH|TAIR=locus=2151987|UniProtKB=Q5PP38	AT5G47140
				ARATH|TAIR=locus=2064294|UniProtKB=P33154	AT2G14610
				ARATH|TAIR=locus=2173522|UniProtKB=Q38876	AT5G60910
				ARATH|TAIR=locus=2178317|UniProtKB=Q9FN52	AT5G23020
				ARATH|TAIR=locus=2010806|UniProtKB=Q9XIR1	AT1G64840
				ARATH|TAIR=locus=2143236|UniProtKB=Q94AS5	AT5G15860
				ARATH|TAIR=locus=2036778|UniProtKB=Q94B38	AT1G61800
				ARATH|TAIR=locus=2045076|UniProtKB=Q38900	AT2G16600
				ARATH|TAIR=locus=2176937|UniProtKB=Q9FLX5	AT5G52860
				ARATH|TAIR=locus=2095562|UniProtKB=Q9LRM4	AT3G21890
				ARATH|TAIR=locus=2198791|UniProtKB=Q9LNE6	AT1G06000
				ARATH|TAIR=locus=2056161|UniProtKB=Q9ZVQ3	AT2G02390
				ARATH|TAIR=locus=2033409|UniProtKB=Q9C9M3	AT1G66700
				ARATH|TAIR=locus=2119677|UniProtKB=O65415	AT4G21500
				ARATH|TAIR=locus=505006310|UniProtKB=Q8W487	AT2G39795
				ARATH|TAIR=locus=2040035|UniProtKB=Q9SKK5	AT2G25440
				ARATH|TAIR=locus=2010921|UniProtKB=Q9ZSK1	AT1G64970
				ARATH|TAIR=locus=2094613|UniProtKB=Q9LS79	AT3G23120
				ARATH|TAIR=locus=2005543|UniProtKB=P25269	AT4G27070
				ARATH|Gene_OrderedLocusName=At4g11000|UniProtKB=F4JN77	AT4G11000
				ARATH|TAIR=locus=2157737|UniProtKB=Q9FGS5	AT5G50200
				ARATH|TAIR=locus=504955745|UniProtKB=Q9LUA3	AT3G25882
				ARATH|TAIR=locus=2056700|UniProtKB=Q8LG89	AT2G02850
				ARATH|EnsemblGenome=AT1G61460|UniProtKB=O64774	AT1G61460
				ARATH|TAIR=locus=2147957|UniProtKB=Q9LFN3	AT5G11230
				ARATH|Gene_OrderedLocusName=At2g20390|UniProtKB=Q9SK63	AT2G20390
				ARATH|TAIR=locus=2081725|UniProtKB=Q9LZK5	AT3G62600
				ARATH|TAIR=locus=2205871|UniProtKB=Q9C6Y3	AT1G44110
				ARATH|EnsemblGenome=AT4G00960|UniProtKB=O23082	AT4G00960
				ARATH|TAIR=locus=2029554|UniProtKB=P52422	AT1G31220
				ARATH|TAIR=locus=2083604|UniProtKB=Q9SR40	AT3G09220
				ARATH|TAIR=locus=2196110|UniProtKB=O65312	AT1G02580
				ARATH|TAIR=locus=2179714|UniProtKB=Q8GY54	AT5G26220
				ARATH|TAIR=locus=2142504|UniProtKB=Q0WQN9	AT5G10440
				ARATH|TAIR=locus=6530298163|UniProtKB=Q8GY87	AT1G53025
				ARATH|TAIR=locus=2138882|UniProtKB=Q6NQ81	AT4G04790
				ARATH|Gene_OrderedLocusName=At5g11910|UniProtKB=A0A1P8BG34	AT5G11910
				ARATH|TAIR=locus=1005716680|UniProtKB=Q3ECW8	AT1G45191
				ARATH|TAIR=locus=2063270|UniProtKB=O80669	AT2G41180
				ARATH|TAIR=locus=2058510|UniProtKB=O22208	AT2G40950
				ARATH|EnsemblGenome=AT2G23010|UniProtKB=O64811	AT2G23010
				ARATH|TAIR=locus=2053718|UniProtKB=Q9SKX1	AT2G43060
				ARATH|TAIR=locus=2133457|UniProtKB=Q9ZSJ0	AT4G01750
				ARATH|TAIR=locus=505006350|UniProtKB=Q9LJQ9	AT3G15352
				ARATH|TAIR=locus=2014370|UniProtKB=Q1H583	AT1G54000
				ARATH|TAIR=locus=2144153|UniProtKB=Q67XX3	AT5G06550
				ARATH|Gene_OrderedLocusName=At5g60900|UniProtKB=Q39202	AT5G60900
				ARATH|TAIR=locus=2014661|UniProtKB=Q9LQF0	AT1G35560
				ARATH|TAIR=locus=2122308|UniProtKB=Q9ZPE4	AT4G08980
				ARATH|TAIR=locus=2054553|UniProtKB=Q9SI96	AT2G28720
				ARATH|TAIR=locus=2146350|UniProtKB=Q94CI7	AT5G27350
				ARATH|TAIR=locus=2827686|UniProtKB=O23006	AT2G17120
				ARATH|TAIR=locus=2061794|UniProtKB=Q42580	AT2G37130
				ARATH|TAIR=locus=2116972|UniProtKB=A8MQY1	AT4G01540
				ARATH|TAIR=locus=2019484|UniProtKB=Q8GW63	AT1G64600
				ARATH|EnsemblGenome=AT3G61880|UniProtKB=Q9SLP1	AT3G61880
				ARATH|TAIR=locus=2179862|UniProtKB=Q9FYA2	AT5G13080
				ARATH|TAIR=locus=2019604|UniProtKB=Q9FYF9	AT1G67340
				ARATH|TAIR=locus=2086656|UniProtKB=Q9LTZ0	AT3G27400
				ARATH|TAIR=locus=2025421|UniProtKB=O03982	AT1G01490
				ARATH|TAIR=locus=2042917|UniProtKB=Q9M6N7	AT2G38290
				ARATH|TAIR=locus=2083013|UniProtKB=Q8LPS1	AT3G05970
				ARATH|TAIR=locus=2034630|UniProtKB=Q9LNA5	AT1G12420
				ARATH|TAIR=locus=2146345|UniProtKB=Q53YF3	AT5G27430
				ARATH|TAIR=locus=2082518|UniProtKB=F4J270	AT3G57240
				ARATH|TAIR=locus=2064930|UniProtKB=Q9ZV05	AT2G39030
				ARATH|TAIR=locus=2005514|UniProtKB=Q56X52	AT4G22260
				ARATH|TAIR=locus=2139895|UniProtKB=Q94BP3	AT4G28570
				ARATH|TAIR=locus=2078072|UniProtKB=Q9M9X4	AT3G05690
				ARATH|TAIR=locus=2082891|UniProtKB=Q9M3B4	AT3G49180
				ARATH|TAIR=locus=2014265|UniProtKB=Q9C7W4	AT1G64400
				ARATH|TAIR=locus=2040804|UniProtKB=O80775	AT2G34260
				ARATH|TAIR=locus=2098906|UniProtKB=Q9M2D9	AT3G61250
				ARATH|TAIR=locus=2082568|UniProtKB=Q9M2M0	AT3G57270
				ARATH|TAIR=locus=2051038|UniProtKB=O22812	AT2G33620
				ARATH|TAIR=locus=2101407|UniProtKB=Q9M1D1	AT3G60120
				ARATH|TAIR=locus=2083641|UniProtKB=Q8GYH7	AT3G15150
				ARATH|EnsemblGenome=AT1G11080|UniProtKB=O04084	AT1G11080
				ARATH|TAIR=locus=2184118|UniProtKB=Q9S7Q7	AT5G10140
				ARATH|TAIR=locus=2031215|UniProtKB=Q9C6M2	AT1G25530
				ARATH|TAIR=locus=2177649|UniProtKB=Q9LV80	AT5G64980
				ARATH|TAIR=locus=2011201|UniProtKB=Q9M9V8	AT1G18890
				ARATH|TAIR=locus=2148548|UniProtKB=F4K2R6	AT5G26920
				ARATH|TAIR=locus=2037683|UniProtKB=Q9ZT50	AT1G15100
				ARATH|TAIR=locus=2056281|UniProtKB=Q8S8M9	AT2G02470
				ARATH|TAIR=locus=2195165|UniProtKB=Q9C6H5	AT1G66600
				ARATH|TAIR=locus=2062759|UniProtKB=Q9ZUZ3	AT2G46690
				ARATH|TAIR=locus=2035347|UniProtKB=Q9LNJ0	AT1G01340
				ARATH|TAIR=locus=2018753|UniProtKB=Q94F40	AT1G28600
				ARATH|TAIR=locus=2077542|UniProtKB=Q9ZPI5	AT3G06860
				ARATH|TAIR=locus=2197900|UniProtKB=Q9FZC7	AT1G26410
				ARATH|TAIR=locus=2126520|UniProtKB=Q9SZW7	AT4G30140
				ARATH|TAIR=locus=2122684|UniProtKB=Q9SB31	AT4G25320
				ARATH|TAIR=locus=2086067|UniProtKB=Q9LSP7	AT3G17000
				ARATH|TAIR=locus=2158222|UniProtKB=Q8GZ20	AT5G67310
				ARATH|TAIR=locus=2206960|UniProtKB=Q8W488	AT1G33110
				ARATH|TAIR=locus=2094133|UniProtKB=Q9LJK3	AT3G19260
				ARATH|TAIR=locus=2057459|UniProtKB=O64852	AT2G26180
				ARATH|TAIR=locus=2123738|UniProtKB=O82632	AT4G32890
				ARATH|EnsemblGenome=AT4G25640|UniProtKB=F4JTB3	AT4G25640
				ARATH|TAIR=locus=2044024|UniProtKB=O24603	AT2G43570
				ARATH|TAIR=locus=2026611|UniProtKB=Q9LQR0	AT1G07900
				ARATH|TAIR=locus=2009937|UniProtKB=Q9FX58	AT1G13390
				ARATH|TAIR=locus=2050190|UniProtKB=Q9SIA5	AT2G04040
				ARATH|TAIR=locus=2089293|UniProtKB=Q9LUS8	AT3G16560
				ARATH|EnsemblGenome=AT1G24150|UniProtKB=O48682	AT1G24150
				ARATH|TAIR=locus=2041243|UniProtKB=Q9SJZ6	AT2G22370
				ARATH|Gene_OrderedLocusName=At2g32487|UniProtKB=A0A1P8B0G0	AT2G32487
				ARATH|TAIR=locus=2088590|UniProtKB=Q9SCX8	AT3G17790
				ARATH|TAIR=locus=2055028|UniProtKB=P92953	AT2G44910
				ARATH|TAIR=locus=2040040|UniProtKB=Q9SKJ7	AT2G25520
				ARATH|Gene_OrderedLocusName=At5g14490|UniProtKB=A0A1P8BAI4	AT5G14490
				ARATH|TAIR=locus=2083348|UniProtKB=Q84JZ6	AT3G06790
				ARATH|TAIR=locus=2174093|UniProtKB=Q9FIS3	AT5G62150
				ARATH|TAIR=locus=2025232|UniProtKB=A1A6K6	AT1G76940
				ARATH|TAIR=locus=2203216|UniProtKB=Q9CA19	AT1G77750
				ARATH|TAIR=locus=2120081|UniProtKB=Q2V3B2	AT4G37630
				ARATH|TAIR=locus=2091112|UniProtKB=Q9SSF0	AT3G07600
				ARATH|TAIR=locus=2090822|UniProtKB=Q8RWF4	AT3G26670
				ARATH|TAIR=locus=2076710|UniProtKB=Q9SP08	AT3G61620
				ARATH|TAIR=locus=2014480|UniProtKB=Q1H595	AT1G03330
				ARATH|TAIR=locus=1006230424|UniProtKB=Q9LXB5	AT5G10625
				ARATH|TAIR=locus=2077987|UniProtKB=F4J220	AT3G50920
				ARATH|TAIR=locus=2075034|UniProtKB=Q84TG1	AT3G09720
				ARATH|TAIR=locus=2077710|UniProtKB=Q9LYT5	AT3G59010
				ARATH|Gene_OrderedLocusName=At2g41750|UniProtKB=F4IL05	AT2G41750
				ARATH|Gene_OrderedLocusName=AtMg00180|UniProtKB=P93286	ATMG00180
				ARATH|TAIR=locus=2093257|UniProtKB=Q9LVZ7	AT3G15820
				ARATH|TAIR=locus=2204518|UniProtKB=Q700D9	AT1G14600
				ARATH|Gene=AT4G11350|UniProtKB=B6IDH2	AT4G11350
				ARATH|TAIR=locus=2051784|UniProtKB=O80562	AT2G43920
				ARATH|TAIR=locus=2063146|UniProtKB=Q9SIZ4	AT2G40270
				ARATH|EnsemblGenome=AT3G19290|UniProtKB=Q9M7Q2	AT3G19290
				ARATH|TAIR=locus=2132816|UniProtKB=Q84WE9	AT4G35180
				ARATH|TAIR=locus=2140421|UniProtKB=Q29Q75	AT4G19400
				ARATH|TAIR=locus=504956457|UniProtKB=Q9C597	AT5G21900
				ARATH|TAIR=locus=2037670|UniProtKB=Q9C647	AT1G58420
				ARATH|TAIR=locus=2088791|UniProtKB=Q945M9	AT3G20910
				ARATH|TAIR=locus=2103600|UniProtKB=P0DH98	AT3G56800
				ARATH|EnsemblGenome=AT5G57150|UniProtKB=Q2HIV9	AT5G57150
				ARATH|TAIR=locus=2183830|UniProtKB=Q8VYP6	AT5G11010
				ARATH|TAIR=locus=2088344|UniProtKB=O04314	AT3G16420
				ARATH|TAIR=locus=2175344|UniProtKB=A8MR21	AT5G04980
				ARATH|TAIR=locus=2145244|UniProtKB=Q8L7M4	AT5G25800
				ARATH|Gene_OrderedLocusName=At3g21500|UniProtKB=A0A1I9LTC7	AT3G21500
				ARATH|EnsemblGenome=AT3G43740|UniProtKB=Q6NQP4	AT3G43740
				ARATH|TAIR=locus=2127213|UniProtKB=O82743	AT4G22950
				ARATH|TAIR=locus=2198621|UniProtKB=Q9LNT9	AT1G20140
				ARATH|TAIR=locus=1005716104|UniProtKB=Q67ZB3	AT5G48385
[truncated: 79 more rows]
