# Supplementary material for: NuA4 and H2A.Z control environmental responses and autotrophic growth in Arabidopsis
Source: Nat Commun. 2022 Jan 12;13:277. doi: 10.1038/s41467-021-27882-5 (PMC8755797; doi:10.1038/s41467-021-27882-5)
Supplement: Supplementary file 14 — Supplementary Data 11 [file 41467_2021_27882_MOESM14_ESM.xlsx]

## Sheet: Up_BP
	PANTHER Overrepresentation Test of genes hyperctive in Atepl1-2 against GO biological process
	Analysis Type:	PANTHER Overrepresentation Test (Released 20210224)
	Annotation Version and Release Date:	GO Ontology database DOI: 10.5281/zenodo.4495804 Released 2021-02-01
	Analyzed List:	Client Text Box Input (Arabidopsis thaliana)
	Reference List:	Arabidopsis thaliana (all genes in database)
	Test Type:	FISHER
	Correction:	BONFERRONI
	Bonferroni count:	2839
	GO biological process complete	Arabidopsis thaliana - REFLIST (27462)	Input (2077)	expected	over/under	fold Enrichment	P-value
	Unclassified (UNCLASSIFIED)	6258	371	473.30	-	.78	0.00E00
	response to stimulus (GO:0050896)	5533	707	418.47	+	25204	4.17E-42
	response to stress (GO:0006950)	3114	451	235.52	+	33239	1.46E-34
	response to biotic stimulus (GO:0009607)	1096	219	82.89	+	23408	1.68E-30
	response to external biotic stimulus (GO:0043207)	1095	218	82.82	+	23043	5.09E-30
	response to other organism (GO:0051707)	1095	218	82.82	+	23043	5.09E-30
	biological process involved in interspecies interaction between organisms (GO:0044419)	1121	221	84.78	+	22313	7.05E-30
	cellular process (GO:0009987)	11906	1180	900.47	+	11324	5.87E-29
	response to external stimulus (GO:0009605)	1513	264	114.43	+	11355	6.68E-29
	defense response (GO:0006952)	950	188	71.85	+	22678	3.09E-25
	response to chemical (GO:0042221)	2687	373	203.22	+	30682	4.26E-24
	defense response to other organism (GO:0098542)	806	161	60.96	+	23408	1.65E-21
	response to bacterium (GO:0009617)	512	116	38.72	+	3.00	1.53E-18
	response to oxygen-containing compound (GO:1901700)	1514	230	114.51	+	44198	1.51E-17
	response to organic substance (GO:0010033)	1712	245	129.48	+	32509	7.73E-16
	biological regulation (GO:0065007)	5927	626	448.27	+	14611	6.51E-15
	regulation of biological process (GO:0050789)	5332	572	403.27	+	15342	2.31E-14
	response to fungus (GO:0009620)	350	83	26.47	+	41699	1.27E-13
	defense response to bacterium (GO:0042742)	417	91	31.54	+	32540	5.09E-13
	organic substance metabolic process (GO:0071704)	7780	766	588.42	+	10959	1.54E-12
	metabolic process (GO:0008152)	8363	812	632.51	+	46753	2.62E-12
	cellular metabolic process (GO:0044237)	7586	739	573.74	+	47119	8.07E-11
	cellular response to stimulus (GO:0051716)	2478	298	187.42	+	21551	1.43E-10
	regulation of cellular process (GO:0050794)	4669	490	353.12	+	14246	6.23E-10
	secondary metabolic process (GO:0019748)	303	68	22.92	+	35462	8.13E-10
	defense response to fungus (GO:0050832)	253	60	19.13	+	41699	2.80E-09
	response to abiotic stimulus (GO:0009628)	2137	259	161.63	+	21916	3.95E-09
	nitrogen compound metabolic process (GO:0006807)	6100	600	461.35	+	10959	2.81E-08
	response to salicylic acid (GO:0009751)	151	43	1942-11-01	+	28185	3.42E-08
	organonitrogen compound metabolic process (GO:1901564)	4564	464	345.18	+	12420	2.88E-07
	cell communication (GO:0007154)	1588	194	120.10	+	22647	2.16E-06
	cellular response to chemical stimulus (GO:0070887)	1085	144	82.06	+	27395	3.33E-06
	response to organic cyclic compound (GO:0014070)	276	55	20.87	+	23043	8.59E-06
	sulfur compound metabolic process (GO:0006790)	394	69	29.80	+	11720	1.02E-05
	response to oxidative stress (GO:0006979)	458	75	34.64	+	42767	2.67E-05
	cellular response to stress (GO:0033554)	1123	143	84.93	+	24838	4.45E-05
	transmembrane transport (GO:0055085)	864	117	65.35	+	28856	5.02E-05
	regulation of response to stress (GO:0080134)	395	67	29.87	+	45323	5.54E-05
	regulation of primary metabolic process (GO:0080090)	2774	294	209.80	+	14611	5.81E-05
	regulation of defense response (GO:0031347)	266	51	2021-12-20	+	19756	7.84E-05
	regulation of RNA metabolic process (GO:0051252)	2244	246	169.72	+	16438	8.32E-05
	regulation of nitrogen compound metabolic process (GO:0051171)	2694	286	203.75	+	14611	8.99E-05
	signaling (GO:0023052)	1335	162	100.97	+	21916	9.22E-05
	regulation of biosynthetic process (GO:0009889)	2494	268	188.63	+	15342	9.34E-05
	regulation of nucleobase-containing compound metabolic process (GO:0019219)	2303	251	174.18	+	16072	9.46E-05
	regulation of response to stimulus (GO:0048583)	747	104	56.50	+	30682	1.09E-04
	regulation of transcription, DNA-templated (GO:0006355)	2168	238	163.97	+	16438	1.31E-04
	regulation of nucleic acid-templated transcription (GO:1903506)	2168	238	163.97	+	16438	1.31E-04
	S-glycoside metabolic process (GO:0016143)	112	30	1947-08-01	+	19784	1.32E-04
	glucosinolate metabolic process (GO:0019760)	112	30	1947-08-01	+	19784	1.32E-04
	glycosinolate metabolic process (GO:0019757)	112	30	1947-08-01	+	19784	1.32E-04
	systemic acquired resistance (GO:0009627)	62	22	1969-04-01	+	25294	1.47E-04
	regulation of RNA biosynthetic process (GO:2001141)	2170	238	164.12	+	16438	1.64E-04
	regulation of cellular macromolecule biosynthetic process (GO:2000112)	2344	253	177.28	+	15707	1.88E-04
	regulation of macromolecule biosynthetic process (GO:0010556)	2357	254	178.26	+	15342	2.02E-04
	primary metabolic process (GO:0044238)	7124	653	538.80	+	44197	2.11E-04
	multicellular organismal process (GO:0032501)	2775	290	209.88	+	13881	2.53E-04
	response to inorganic substance (GO:0010035)	914	119	69.13	+	26299	3.18E-04
	biological_process (GO:0008150)	21204	1706	1603.70	+	44348	3.34E-04
	aging (GO:0007568)	133	32	2021-06-10	+	43160	3.96E-04
	macromolecule metabolic process (GO:0043170)	5430	513	410.68	+	45658	4.12E-04
	regulation of metabolic process (GO:0019222)	3258	330	246.41	+	12420	4.70E-04
	plant organ senescence (GO:0090693)	113	29	1955-08-01	+	14305	4.77E-04
	response to toxic substance (GO:0009636)	120	30	2021-08-09	+	11383	4.77E-04
	regulation of cellular biosynthetic process (GO:0031326)	2457	260	185.83	+	14611	5.36E-04
	regulation of cellular metabolic process (GO:0031323)	2930	301	221.60	+	13150	6.05E-04
	signal transduction (GO:0007165)	1296	154	98.02	+	20821	7.99E-04
	regulation of macromolecule metabolic process (GO:0060255)	2989	305	226.06	+	12785	9.22E-04
	anatomical structure development (GO:0048856)	2875	294	217.44	+	12785	1.27E-03
	anthocyanin-containing compound metabolic process (GO:0046283)	24	13	1982-01-01	+	42552	2.02E-03
	response to lipid (GO:0033993)	811	105	61.34	+	25934	2.04E-03
	developmental process (GO:0032502)	3018	305	228.26	+	12420	2.17E-03
	glycosyl compound metabolic process (GO:1901657)	184	37	13.92	+	24139	2.39E-03
	negative regulation of biological process (GO:0048519)	1100	133	83.19	+	21916	2.45E-03
	response to endogenous stimulus (GO:0009719)	1276	149	96.51	+	19725	2.67E-03
	regulation of gene expression (GO:0010468)	2605	268	197.02	+	13150	2.92E-03
	response to karrikin (GO:0080167)	127	29	1961-09-01	+	44230	3.73E-03
	cellular response to organic substance (GO:0071310)	667	89	50.45	+	27760	4.75E-03
	leaf senescence (GO:0010150)	107	26	2021-09-08	+	44256	4.87E-03
	detoxification (GO:0098754)	100	25	1956-07-01	+	11383	4.95E-03
	shoot system development (GO:0048367)	732	95	55.36	+	26299	6.58E-03
	multicellular organism development (GO:0007275)	2494	256	188.63	+	13150	7.02E-03
	protein metabolic process (GO:0019538)	3490	340	263.95	+	47119	9.53E-03
	cellular protein metabolic process (GO:0044267)	3335	327	252.23	+	10959	1.01E-02
	flavonoid metabolic process (GO:0009812)	64	19	1984-04-01	+	34029	1.06E-02
	protein modification process (GO:0036211)	2468	252	186.66	+	12785	1.13E-02
	cellular protein modification process (GO:0006464)	2468	252	186.66	+	12785	1.13E-02
	response to nitrogen compound (GO:1901698)	301	49	22.77	+	42036	1.19E-02
	response to jasmonic acid (GO:0009753)	175	34	13.24	+	20852	1.19E-02
	response to endoplasmic reticulum stress (GO:0034976)	99	24	1949-07-01	+	44256	1.24E-02
	positive regulation of response to stimulus (GO:0048584)	259	44	19.59	+	45689	1.24E-02
	response to organonitrogen compound (GO:0010243)	250	43	18.91	+	46419	1.35E-02
	toxin metabolic process (GO:0009404)	59	18	1946-04-01	+	44259	1.39E-02
	indole-containing compound metabolic process (GO:0042430)	73	20	1952-05-01	+	22706	1.66E-02
	regulation of response to external stimulus (GO:0032101)	194	36	14.67	+	16469	1.73E-02
	response to fatty acid (GO:0070542)	179	34	13.54	+	18660	2.56E-02
	response to hormone (GO:0009725)	1246	141	94.24	+	18264	2.70E-02
	cellular macromolecule metabolic process (GO:0044260)	4364	409	330.06	+	45292	2.73E-02
	anthocyanin-containing compound biosynthetic process (GO:0009718)	18	10	1936-01-01	+	12966	3.32E-02
	cellular response to oxygen-containing compound (GO:1901701)	505	69	38.19	+	29587	4.26E-02
	toxin catabolic process (GO:0009407)	46	15	1948-03-01	+	11414	4.39E-02
	macromolecule modification (GO:0043412)	2790	275	211.01	+	10959	4.90E-02
	PANTHER Overrepresentation Test of genes hyperctive in Ateaf1-1 against GO biological process
	Analysis Type:	PANTHER Overrepresentation Test (Released 20210224)
	Annotation Version and Release Date:	GO Ontology database DOI: 10.5281/zenodo.4495804 Released 2021-02-01
	Analyzed List:	Client Text Box Input (Arabidopsis thaliana)
	Reference List:	Arabidopsis thaliana (all genes in database)
	Test Type:	FISHER
	Correction:	BONFERRONI
	Bonferroni count:	2839
	GO biological process complete	Arabidopsis thaliana - REFLIST (27462)	Input (1703)	expected	over/under	fold Enrichment	P-value
	Unclassified (UNCLASSIFIED)	6258	288	388.08	-	.74	0.00E00
	response to stimulus (GO:0050896)	5533	617	343.12	+	29221	3.44E-46
	response to biotic stimulus (GO:0009607)	1096	217	67.97	+	43525	3.34E-42
	response to stress (GO:0006950)	3114	409	193.11	+	44532	8.57E-42
	response to external biotic stimulus (GO:0043207)	1095	216	67.90	+	43160	9.15E-42
	response to other organism (GO:0051707)	1095	216	67.90	+	43160	9.15E-42
	biological process involved in interspecies interaction between organisms (GO:0044419)	1121	218	69.52	+	41699	2.44E-41
	response to external stimulus (GO:0009605)	1513	248	93.83	+	23408	2.35E-36
	cellular process (GO:0009987)	11906	1016	738.33	+	13881	1.04E-35
	defense response (GO:0006952)	950	184	58.91	+	44533	4.87E-34
	defense response to other organism (GO:0098542)	806	165	49.98	+	11018	1.14E-32
	response to bacterium (GO:0009617)	512	117	31.75	+	24898	6.50E-26
	response to chemical (GO:0042221)	2687	323	166.63	+	34335	7.54E-25
	defense response to bacterium (GO:0042742)	417	97	25.86	+	27454	1.51E-21
	organic substance metabolic process (GO:0071704)	7780	680	482.46	+	14977	6.94E-20
	response to oxygen-containing compound (GO:1901700)	1514	203	93.89	+	42401	6.23E-19
	metabolic process (GO:0008152)	8363	715	518.61	+	13881	6.59E-19
	response to organic substance (GO:0010033)	1712	219	106.17	+	44349	2.34E-18
	biological regulation (GO:0065007)	5927	543	367.55	+	17533	4.93E-18
	cellular response to stimulus (GO:0051716)	2478	273	153.67	+	28491	1.83E-15
	cellular metabolic process (GO:0044237)	7586	645	470.43	+	13516	2.30E-15
	response to fungus (GO:0009620)	350	75	21.70	+	16862	2.00E-14
	regulation of biological process (GO:0050789)	5332	482	330.65	+	16803	3.76E-14
	nitrogen compound metabolic process (GO:0006807)	6100	518	378.28	+	13516	8.61E-11
	response to salicylic acid (GO:0009751)	151	41	13394	+	13971	1.02E-09
	cell communication (GO:0007154)	1588	177	98.48	+	29221	2.78E-09
	systemic acquired resistance (GO:0009627)	62	26	30742	+	27912	8.55E-09
	defense response to fungus (GO:0050832)	253	52	15.69	+	11383	9.07E-09
	protein phosphorylation (GO:0006468)	1033	128	64.06	+	2.00	1.19E-08
	signaling (GO:0023052)	1335	153	82.79	+	31048	1.73E-08
	macromolecule metabolic process (GO:0043170)	5430	458	336.73	+	13150	1.90E-08
	signal transduction (GO:0007165)	1296	149	80.37	+	31048	2.90E-08
	primary metabolic process (GO:0044238)	7124	572	441.78	+	47119	3.26E-08
	response to abiotic stimulus (GO:0009628)	2137	216	132.52	+	23012	4.59E-08
	response to organic cyclic compound (GO:0014070)	276	53	44547	+	44472	5.28E-08
	cellular response to chemical stimulus (GO:0070887)	1085	130	67.28	+	33970	5.72E-08
	regulation of cellular process (GO:0050794)	4669	400	289.54	+	13881	1.10E-07
	cellular response to stress (GO:0033554)	1123	132	69.64	+	32874	1.22E-07
	secondary metabolic process (GO:0019748)	303	55	18.79	+	34001	1.45E-07
	macromolecule modification (GO:0043412)	2790	262	173.02	+	18629	2.70E-07
	cellular response to organic substance (GO:0071310)	667	90	41.36	+	43132	4.42E-07
	protein modification process (GO:0036211)	2468	236	153.05	+	19725	5.83E-07
	cellular protein modification process (GO:0006464)	2468	236	153.05	+	19725	5.83E-07
	multicellular organismal process (GO:0032501)	2775	259	172.09	+	18629	7.07E-07
	organonitrogen compound metabolic process (GO:1901564)	4564	386	283.03	+	13150	1.56E-06
	regulation of response to stress (GO:0080134)	395	62	24.50	+	19391	1.73E-06
	regulation of defense response (GO:0031347)	266	48	16.50	+	33270	2.87E-06
	response to inorganic substance (GO:0010035)	914	109	56.68	+	33604	4.23E-06
	response to lipid (GO:0033993)	811	100	50.29	+	36161	4.38E-06
	developmental process (GO:0032502)	3018	272	187.16	+	16438	4.97E-06
	immune system process (GO:0002376)	220	42	13.64	+	44411	7.42E-06
	phosphorylation (GO:0016310)	1207	132	74.85	+	27760	1.04E-05
	anatomical structure development (GO:0048856)	2875	259	178.29	+	16438	1.59E-05
	regulation of response to stimulus (GO:0048583)	747	92	46.32	+	36161	1.64E-05
	aging (GO:0007568)	133	31	45870	+	27820	1.70E-05
	biological_process (GO:0008150)	21204	1415	1314.92	+	44409	2.03E-05
	response to endogenous stimulus (GO:0009719)	1276	136	79.13	+	26299	2.58E-05
	phosphate-containing compound metabolic process (GO:0006796)	1811	178	112.31	+	21186	2.88E-05
	immune response (GO:0006955)	162	34	44326	+	13940	3.15E-05
	anthocyanin-containing compound metabolic process (GO:0046283)	24	14	17899	+	15220	3.70E-05
	phosphorus metabolic process (GO:0006793)	1856	180	115.10	+	20455	5.56E-05
	response to oxidative stress (GO:0006979)	458	64	28.40	+	45689	6.83E-05
	plant organ senescence (GO:0090693)	113	27	44203	+	31107	1.03E-04
	innate immune response (GO:0045087)	155	32	22525	+	12114	1.18E-04
	response to endoplasmic reticulum stress (GO:0034976)	99	25	41791	+	44381	1.31E-04
	flavonoid metabolic process (GO:0009812)	64	20	35490	+	44291	1.58E-04
	response to jasmonic acid (GO:0009753)	175	34	31321	+	41334	1.63E-04
	cellular response to oxygen-containing compound (GO:1901701)	505	67	31.32	+	41671	1.83E-04
	ncRNA processing (GO:0034470)	379	55	23.50	+	12451	2.05E-04
	multicellular organism development (GO:0007275)	2494	224	154.66	+	16438	2.58E-04
	response to fatty acid (GO:0070542)	179	34	44480	+	44350	2.62E-04
	cellular macromolecule metabolic process (GO:0044260)	4364	357	270.62	+	11689	2.73E-04
	organic cyclic compound metabolic process (GO:1901360)	2571	229	159.44	+	16072	3.79E-04
	response to hormone (GO:0009725)	1246	128	77.27	+	24108	5.04E-04
	phyllome development (GO:0048827)	498	64	30.88	+	44379	1.09E-03
	cellular aromatic compound metabolic process (GO:0006725)	2490	220	154.41	+	15342	1.26E-03
	positive regulation of defense response (GO:0031349)	98	23	44414	+	28550	1.35E-03
	plant organ development (GO:0099402)	1044	110	64.74	+	25569	1.36E-03
	regulation of response to external stimulus (GO:0032101)	194	34	44267	+	30348	1.37E-03
	leaf senescence (GO:0010150)	107	24	23529	+	22706	1.56E-03
	cell death (GO:0008219)	99	23	41791	+	27454	1.58E-03
	programmed cell death (GO:0012501)	76	20	26024	+	45383	1.62E-03
	response to oomycetes (GO:0002239)	96	22	34820	+	25628	3.36E-03
	leaf development (GO:0048366)	334	47	20.71	+	46419	3.90E-03
	toxin metabolic process (GO:0009404)	59	17	24167	+	23833	3.97E-03
	cellular protein metabolic process (GO:0044267)	3335	277	206.81	+	12420	3.98E-03
	transmembrane transport (GO:0055085)	864	93	53.58	+	27030	4.40E-03
	cellular response to unfolded protein (GO:0034620)	46	15	31079	+	46143	4.59E-03
	response to unfolded protein (GO:0006986)	46	15	31079	+	46143	4.59E-03
	negative regulation of biological process (GO:0048519)	1100	112	68.21	+	23377	4.82E-03
	regulation of response to biotic stimulus (GO:0002831)	189	32	26604	+	26696	5.64E-03
	anthocyanin-containing compound biosynthetic process (GO:0009718)	18	10	44531	+	35278	6.33E-03
	cellular response to topologically incorrect protein (GO:0035967)	69	18	46844	+	44287	6.54E-03
	response to nitrogen compound (GO:1901698)	301	43	18.67	+	10990	7.04E-03
	flavonoid biosynthetic process (GO:0009813)	55	16	15036	+	25294	7.25E-03
	response to abscisic acid (GO:0009737)	498	61	30.88	+	35796	7.49E-03
	response to toxic substance (GO:0009636)	120	24	16254	+	44986	9.00E-03
	protein metabolic process (GO:0019538)	3490	285	216.43	+	11689	9.13E-03
	response to topologically incorrect protein (GO:0035966)	72	18	16893	+	44259	1.09E-02
	response to alcohol (GO:0097305)	503	61	31.19	+	35065	1.23E-02
	indole-containing compound metabolic process (GO:0042430)	73	18	19450	+	35855	1.29E-02
	defense response to oomycetes (GO:0002229)	74	18	21641	+	33664	1.51E-02
	ncRNA metabolic process (GO:0034660)	452	56	44283	+	2.00	1.54E-02
	endoplasmic reticulum unfolded protein response (GO:0030968)	32	12	35796	+	44322	1.57E-02
	RNA processing (GO:0006396)	789	84	48.93	+	26299	1.94E-02
	positive regulation of response to external stimulus (GO:0032103)	92	20	26054	+	18688	2.00E-02
	positive regulation of response to stimulus (GO:0048584)	259	38	44363	+	13547	2.26E-02
	system development (GO:0048731)	1901	169	117.89	+	15707	2.55E-02
	protein folding (GO:0006457)	182	30	47423	+	24139	2.64E-02
	positive regulation of response to biotic stimulus (GO:0002833)	89	19	19115	+	16132	4.20E-02
	PANTHER Overrepresentation Test of genes hyperctive in Atglk against GO biological process
	Analysis Type:	PANTHER Overrepresentation Test (Released 20210224)
	Annotation Version and Release Date:	GO Ontology database DOI: 10.5281/zenodo.4495804 Released 2021-02-01
	Analyzed List:	Client Text Box Input (Arabidopsis thaliana)
	Reference List:	Arabidopsis thaliana (all genes in database)
	Test Type:	FISHER
	Correction:	BONFERRONI
	Bonferroni count:	2839
	GO biological process complete	Arabidopsis thaliana - REFLIST (27462)	Input (428)	expected	over/under	fold Enrichment	P-value
	Unclassified (UNCLASSIFIED)	6258	79	97.53	-	.81	0.00E00
	anatomical structure development (GO:0048856)	2875	117	44.81	+	22313	1.29E-18
	developmental process (GO:0032502)	3018	120	47.04	+	20121	2.14E-18
	multicellular organism development (GO:0007275)	2494	106	38.87	+	26696	9.65E-18
	multicellular organismal process (GO:0032501)	2775	110	43.25	+	19756	2.45E-16
	system development (GO:0048731)	1901	78	29.63	+	23043	3.15E-11
	anatomical structure morphogenesis (GO:0009653)	921	51	14.35	+	20149	6.16E-11
	shoot system development (GO:0048367)	732	44	1941-11-01	+	31472	3.08E-10
	post-embryonic development (GO:0009791)	1489	65	23.21	+	29252	5.28E-10
	anatomical structure formation involved in morphogenesis (GO:0048646)	203	23	2016-03-01	+	46569	2.92E-09
	reproductive shoot system development (GO:0090567)	374	30	1983-05-01	+	42125	4.05E-09
	tissue development (GO:0009888)	637	39	1993-09-01	+	34029	4.92E-09
	stomatal complex development (GO:0010374)	55	14	.86	+	16.33	6.63E-09
	flower development (GO:0009908)	358	29	1958-05-01	+	43952	7.72E-09
	cell cycle process (GO:0022402)	419	30	1953-06-01	+	21641	5.73E-08
	cell cycle (GO:0007049)	456	31	2021-11-07	+	13241	8.97E-08
	plant organ development (GO:0099402)	1044	48	16.27	+	34731	2.00E-07
	plant epidermis development (GO:0090558)	266	23	2015-04-01	+	20210	4.46E-07
	pattern specification process (GO:0007389)	195	20	2021-04-03	+	21337	4.55E-07
	regionalization (GO:0003002)	155	18	1942-02-01	+	16619	6.06E-07
	post-embryonic plant morphogenesis (GO:0090698)	199	20	2021-10-03	+	16589	6.33E-07
	reproductive structure development (GO:0048608)	1213	51	18.90	+	25600	9.89E-07
	reproductive system development (GO:0061458)	1215	51	18.94	+	25235	1.04E-06
	cellular developmental process (GO:0048869)	693	36	1980-10-01	+	12114	2.66E-06
	mitotic cell cycle (GO:0000278)	244	21	29281	+	19115	3.05E-06
	floral organ development (GO:0048437)	247	21	1985-03-01	+	16923	3.74E-06
	developmental process involved in reproduction (GO:0003006)	1449	55	22.58	+	16103	9.62E-06
	reproductive process (GO:0022414)	1745	61	27.20	+	45323	2.04E-05
	reproduction (GO:0000003)	1755	61	27.35	+	44958	2.35E-05
	mitotic cell cycle process (GO:1903047)	202	18	2015-03-01	+	26420	2.90E-05
	cell division (GO:0051301)	208	18	2024-03-01	+	20210	4.42E-05
	cell differentiation (GO:0030154)	612	31	1954-09-01	+	45717	7.04E-05
	phyllome development (GO:0048827)	498	27	1976-07-01	+	17593	1.57E-04
	cellular process (GO:0009987)	11906	242	185.56	+	10959	1.63E-04
	plant organ formation (GO:1905393)	111	13	1973-01-01	+	18810	1.82E-04
	regulation of biological process (GO:0050789)	5332	130	83.10	+	20455	2.15E-04
	regulation of nitrogen compound metabolic process (GO:0051171)	2694	79	41.99	+	32143	2.26E-04
	regulation of macromolecule metabolic process (GO:0060255)	2989	84	46.58	+	29221	3.86E-04
	regulation of primary metabolic process (GO:0080090)	2774	79	43.23	+	30317	5.69E-04
	gametophyte development (GO:0048229)	465	25	2025-07-01	+	16497	5.71E-04
	plant epidermis morphogenesis (GO:0090626)	89	11	1939-01-01	+	34151	1.16E-03
	regulation of cell cycle (GO:0051726)	236	17	1968-03-01	+	22737	1.28E-03
	negative regulation of biological process (GO:0048519)	1100	41	17.14	+	14277	2.16E-03
	biological regulation (GO:0065007)	5927	137	92.37	+	17533	2.31E-03
	regulation of nucleobase-containing compound metabolic process (GO:0019219)	2303	67	35.89	+	31778	3.20E-03
	plant organ morphogenesis (GO:1905392)	444	23	1992-06-01	+	11749	3.23E-03
	shoot system morphogenesis (GO:0010016)	172	14	1968-02-01	+	44682	3.47E-03
	stomatal complex morphogenesis (GO:0010103)	30	7	.47	+	14.97	3.75E-03
	regulation of transcription, DNA-templated (GO:0006355)	2168	64	33.79	+	32509	3.94E-03
	regulation of nucleic acid-templated transcription (GO:1903506)	2168	64	33.79	+	32509	3.94E-03
	regulation of RNA biosynthetic process (GO:2001141)	2170	64	33.82	+	32509	3.99E-03
	regulation of macromolecule biosynthetic process (GO:0010556)	2357	68	36.73	+	31048	4.11E-03
	regulation of cellular process (GO:0050794)	4669	113	72.77	+	20090	4.14E-03
	regulation of cellular metabolic process (GO:0031323)	2930	79	45.66	+	26665	5.54E-03
	regulation of RNA metabolic process (GO:0051252)	2244	65	34.97	+	31413	5.84E-03
	regulation of cellular macromolecule biosynthetic process (GO:2000112)	2344	67	36.53	+	30317	6.07E-03
	regulation of metabolic process (GO:0019222)	3258	85	50.78	+	24473	7.69E-03
	floral whorl development (GO:0048438)	197	14	2021-07-03	+	20546	1.53E-02
	regulation of cellular biosynthetic process (GO:0031326)	2457	67	38.29	+	27395	2.47E-02
	regulation of biosynthetic process (GO:0009889)	2494	68	38.87	+	27395	2.64E-02
	regulation of gene expression (GO:0010468)	2605	70	40.60	+	26299	2.73E-02
	negative regulation of cellular process (GO:0048523)	739	29	1952-11-01	+	19025	4.36E-02
