# Supplementary material for: NuA4 and H2A.Z control environmental responses and autotrophic growth in Arabidopsis
Source: Nat Commun. 2022 Jan 12;13:277. doi: 10.1038/s41467-021-27882-5 (PMC8755797; doi:10.1038/s41467-021-27882-5)
Supplement: Supplementary file 15 — Supplementary Data 12 [file 41467_2021_27882_MOESM15_ESM.xlsx]

## Sheet: Up_CC
	PANTHER Overrepresentation Test of genes hyperactive in Atepl1-2 against GO cellular component
	Analysis Type:	PANTHER Overrepresentation Test (Released 20210224)
	Annotation Version and Release Date:	GO Ontology database DOI: 10.5281/zenodo.4495804 Released 2021-02-01
	Analyzed List:	Client Text Box Input (Arabidopsis thaliana)
	Reference List:	Arabidopsis thaliana (all genes in database)
	Test Type:	FISHER
	Correction:	BONFERRONI
	Bonferroni count:	671
	GO biological process complete	Arabidopsis thaliana - REFLIST (27462)	Input (2077)	expected	over/under	fold Enrichment	P-value
	Unclassified (UNCLASSIFIED)	3011	178	227.73	-	.78	0.00E00
	cell periphery (GO:0071944)	4013	471	303.51	+	20090	4.59E-18
	plasma membrane (GO:0005886)	3522	422	266.38	+	21186	3.69E-17
	membrane (GO:0016020)	5484	575	414.76	+	14246	3.29E-13
	chloroplast thylakoid (GO:0009534)	451	4	34.11	-	.12	2.77E-07
	plastid thylakoid (GO:0031976)	454	5	34.34	-	.15	1.28E-06
	cellular anatomical entity (GO:0110165)	23531	1871	1779.69	+	44317	4.95E-06
	thylakoid (GO:0009579)	543	11	41.07	-	.27	5.88E-05
	chloroplast thylakoid membrane (GO:0009535)	357	4	27.00	-	.15	1.41E-04
	plastid envelope (GO:0009526)	637	16	48.18	-	.33	1.62E-04
	photosynthetic membrane (GO:0034357)	392	6	29.65	-	.20	3.48E-04
	thylakoid membrane (GO:0042651)	388	6	29.35	-	.20	5.02E-04
	chloroplast envelope (GO:0009941)	613	16	46.36	-	.35	5.31E-04
	plastid thylakoid membrane (GO:0055035)	362	5	27.38	-	.18	5.65E-04
	secretory vesicle (GO:0099503)	168	35	26268	+	27426	7.24E-04
	nucleolus (GO:0005730)	480	70	36.30	+	33970	1.22E-03
	intracellular organelle lumen (GO:0070013)	1053	125	79.64	+	20821	2.62E-03
	membrane-enclosed lumen (GO:0031974)	1053	125	79.64	+	20821	2.62E-03
	organelle lumen (GO:0043233)	1053	125	79.64	+	20821	2.62E-03
	endoplasmic reticulum (GO:0005783)	1053	123	79.64	+	19725	6.04E-03
	vacuole (GO:0005773)	1079	123	81.61	+	18629	1.67E-02
	PANTHER Overrepresentation Test of genes hyperactive in Ateaf1-1 against GO cellular component
	Analysis Type:	PANTHER Overrepresentation Test (Released 20210224)
	Annotation Version and Release Date:	GO Ontology database DOI: 10.5281/zenodo.4495804 Released 2021-02-01
	Analyzed List:	Client Text Box Input (Arabidopsis thaliana)
	Reference List:	Arabidopsis thaliana (all genes in database)
	Test Type:	FISHER
	Correction:	BONFERRONI
	Bonferroni count:	671
	GO biological process complete	Arabidopsis thaliana - REFLIST (27462)	Input (1703)	expected	over/under	fold Enrichment	P-value
	Unclassified (UNCLASSIFIED)	3011	124	186.72	-	.66	0.00E00
	cell periphery (GO:0071944)	4013	406	248.86	+	23012	2.31E-19
	plasma membrane (GO:0005886)	3522	367	218.41	+	24838	4.10E-19
	membrane (GO:0016020)	5484	478	340.08	+	14977	6.70E-12
	cellular anatomical entity (GO:0110165)	23531	1560	1459.23	+	44378	3.12E-10
	nucleolus (GO:0005730)	480	66	29.77	+	44593	1.96E-05
	secretory vesicle (GO:0099503)	168	33	15615	+	42795	4.80E-05
	intracellular organelle lumen (GO:0070013)	1053	111	65.30	+	25569	2.56E-04
	membrane-enclosed lumen (GO:0031974)	1053	111	65.30	+	25569	2.56E-04
	organelle lumen (GO:0043233)	1053	111	65.30	+	25569	2.56E-04
	nuclear protein-containing complex (GO:0140513)	821	91	50.91	+	28856	4.01E-04
	cellular_component (GO:0005575)	24451	1579	1516.28	+	44287	4.50E-04
	nuclear lumen (GO:0031981)	890	91	55.19	+	23743	1.03E-02
	chloroplast thylakoid (GO:0009534)	451	8	27.97	-	.29	1.42E-02
	thylakoid (GO:0009579)	543	12	33.67	-	.36	3.24E-02
	endoplasmic reticulum (GO:0005783)	1053	101	65.30	+	20090	3.37E-02
	PANTHER Overrepresentation Test of genes hyperactive in Atglk against GO cellular component
	Analysis Type:	PANTHER Overrepresentation Test (Released 20210224)
	Annotation Version and Release Date:	GO Ontology database DOI: 10.5281/zenodo.4495804 Released 2021-02-01
	Analyzed List:	Client Text Box Input (Arabidopsis thaliana)
	Reference List:	Arabidopsis thaliana (all genes in database)
	Test Type:	FISHER
	Correction:	BONFERRONI
	Bonferroni count:	671
	GO biological process complete	Arabidopsis thaliana - REFLIST (27462)	Input (428)	expected	over/under	fold Enrichment	P-value
	Unclassified (UNCLASSIFIED)	3011	26	46.93	-	.55	0.00E00
	intracellular non-membrane-bounded organelle (GO:0043232)	1536	50	23.94	+	44441	9.73E-04
	non-membrane-bounded organelle (GO:0043228)	1536	50	23.94	+	44441	9.73E-04
	nucleolus (GO:0005730)	480	22	17715	+	34366	8.31E-03
	serine/threonine protein kinase complex (GO:1902554)	79	8	44927	+	18415	3.92E-02
