# Supplementary material for: NuA4 and H2A.Z control environmental responses and autotrophic growth in Arabidopsis
Source: Nat Commun. 2022 Jan 12;13:277. doi: 10.1038/s41467-021-27882-5 (PMC8755797; doi:10.1038/s41467-021-27882-5)
Supplement: Supplementary file 16 — Supplementary Data 13 [file 41467_2021_27882_MOESM16_ESM.xlsx]

## Sheet: TAP (1) Interact vs background
List of significantly identified proteins in AtEPL1B TAP samples, obtained with the Q Exactive (Thermo Fisher Scientific) and Mascot Distiller software (version 2.5.0.0, Matrix Science) combined with the Mascot search engine (version 2.5.1, Matrix Science) using the Mascot Daemon interface. Standard parameter settings and database TAIRplus as previously described (Van Leene et al., 2015). (Identi…
Headers used in the table: Background: background/red font: present in background list, true background; OK/blue font: present in background list, but retained and considered as a true interactor here based on quantitative analysis vs a large dataset of similar experiments with non-related baits; same set protein hits: protein hits identified by exactly the same set of matched peptides; prot_scor…
prot_acc	background	prot_desc	same set protein hits	prot_score	prot_mass	prot_matches	prot_matches_sig	prot_sequences	prot_sequences_sig	prot_cover	prot_len	prot_pi	NSAF	NSAF sign
AT1G79020	OK	AtEPL1B	0	1949	52366	51	51	26	26	59.4	453	9.23	2.19548	1
AT4G14385	0	AtEAF6	0	763	17814	15	15	8	8	57.7	163	8.8	1.89818	1
AT1G18450	OK	AtARP4	0	1798	48905	38	38	19	19	56.7	441	5.2	1.75162	1
AT2G47210	OK	AtSWC4	0	1293	49793	35	35	23	23	52.4	441	9.26	1.58456	1
AT1G54390	0	ING2	AT1G54390.2; AT1G54390.3; AT1G54390.4	1015	34826	22	22	11	11	31.7	306	5.01	1.42406	1
AT5G45600	0	AtYAF9	AT5G45600.2	763	30213	19	19	13	13	48.9	268	6.51	1.41765	1
AT5G64610	0	HAM1	0	788	51405	22	22	15	15	32.4	445	6.79	0.964774	1
AT4G36080	OK	AtTRA1B	0	3582	433319	88	88	80	80	27.4	3834	6.74	0.457808	1
AT3G24870	0	AtEAF1B	AT3G24870.2	1489	206285	40	40	33	33	21.8	1907	7.51	0.43712	1
AT3G24880	0	AtEAF1A	0	1569	211536	40	40	33	33	21.8	1957	7.64	0.426269	1
AT2G17930	OK	AtTRA1A	0	2545	436075	69	69	62	62	19.8	3858	6.88	0.356694	1
AT4G37280	0	MRG1	0	173	36361	5	5	5	5	20	320	9.21	0.309986	1
AT2G31810	OK	AHASS1	AT2G31810.2; AT2G31810.3	153	53839	6	6	6	6	13	491	9.07	0.251225	1
AT3G07810	OK	AOG2	AT3G07810.2	101	51840	4	4	4	4	9.5	494	8.42	0.173942	1
AT1G26570	0	UGD1	AT3G29360.1; AT3G29360.2; AT5G15490.1	80	52938	2	2	2	2	3.5	481	5.84	0.0851669	0
AT1G48520	0	GATB	AT1G48520.2; AT1G48520.3	75	60902	2	2	2	2	4.2	550	7.52	0.0740299	0
AT3G60110	0	BRD6	0	122	72002	2	2	2	2	3	641	9.12	0.0626172	1
AT1G13440	background	GAPC-2, GAPC2 | glyceraldehyde-3-phosphate dehydrogenase C2	0	1269	36890	35	35	17	17	55.6	338	6.67	2.13879	0
AT3G04120	background	GAPC, GAPC-1, GAPC1 | glyceraldehyde-3-phosphate dehydrogenase C subunit 1	0	1262	36891	33	33	17	17	55.6	338	6.62	2.01652	0
AT5G09810	background	ACT7 | actin 7	0	1292	41709	33	33	17	17	58.4	377	5.31	1.78358	0
AT2G39730	background	RCA | rubisco activase	AT2G39730.2; AT2G39730.3	2243	51948	40	40	17	17	45.8	474	5.87	1.7358	0
AT1G49240	background	ACT8 | actin 8	AT3G18780.2	1042	41836	29	29	16	16	52.3	377	5.37	1.56263	0
AT3G12110	background	ACT11 | actin-11	0	959	41648	27	27	14	14	45.9	377	5.23	1.46143	0
AT2G37620	background	ACT1, AAc1 | actin 1	AT2G37620.2; AT3G53750.1	800	41771	23	23	13	13	39.5	377	5.31	1.24126	0
AT1G33120	background	Ribosomal protein L6 family	AT1G33140.1	413	22004	11	11	10	10	57.2	194	9.48	1.12694	0
AT5G62690	background	TUB2 | tubulin beta chain 2	AT5G62700.1	944	50701	22	22	15	15	40	450	4.7	0.978171	0
AT3G13920	background	EIF4A1, RH4, TIF4A1 | eukaryotic translation initiation factor 4A1	AT3G13920.3	652	46675	20	20	15	15	35.7	412	5.47	0.965949	0
AT1G54270	background	EIF4A-2 | eif4a-2	0	627	46733	19	19	14	14	35.9	412	5.45	0.916513	0
AT1G22780	background	PFL, RPS18A, PFL1 | Ribosomal protein S13/S18 family	AT1G34030.1; AT4G09800.1	353	17534	7	7	6	6	41.4	152	10.54	0.899965	0
AT4G20360	background	ATRAB8D, ATRABE1B, RABE1b | RAB GTPase homolog E1B	0	1063	51598	20	20	13	13	38.2	476	5.84	0.873787	0
AT1G07920	background	GTP binding Elongation factor Tu family protein	AT1G07930.1; AT1G07940.1; AT1G07940.2; AT5G60390.1; AT5G60390.3	687	49471	18	18	11	11	28.1	449	9.19	0.82022	0
AT4G20890	background	TUB9 | tubulin beta-9 chain	AT5G44340.1	799	49626	18	18	12	12	30.9	444	4.69	0.817658	0
AT5G23860	background	TUB8 | tubulin beta 8	AT5G23860.2	753	50574	18	18	12	12	28.5	449	4.73	0.802331	0
AT3G26650	background	GAPA, GAPA-1 | glyceraldehyde 3-phosphate dehydrogenase A subunit	0	581	42463	15	15	12	12	40.2	396	7.62	0.796323	0
AT5G02500	background	HSC70-1, HSP70-1, AT-HSC70-1, HSC70 | heat shock cognate protein 70-1	0	1016	71313	25	25	20	20	40.1	651	5.03	0.790278	0
AT1G20010	background	TUB5 | tubulin beta-5 chain	0	525	50310	17	17	13	13	31.4	449	4.66	0.761734	0
AT4G10340	background	LHCB5 | light harvesting complex of photosystem II 5	0	396	30138	10	10	9	9	40.7	280	6	0.747987	0
AT5G12250	background	TUB6 | beta-6 tubulin	0	540	50553	16	16	12	12	28.3	449	4.72	0.71348	0
ATCG00840	background	RPL23.1, RPL23 | ribosomal protein L23.1	ATCG01300.1	73	10782	3	3	3	3	32.3	93	10.66	0.627235	0
AT1G42970	background	GAPB | glyceraldehyde-3-phosphate dehydrogenase B subunit	0	472	47630	13	13	10	10	26.6	447	6.33	0.615278	0
AT3G12580	background	HSP70, ATHSP70 | heat shock protein 70	0	517	71057	18	18	15	15	30.8	650	5.14	0.57105	0
AT3G09440	background	Heat shock protein 70 (Hsp 70) family protein	AT3G09440.2	641	71103	18	18	15	15	31.3	649	4.97	0.570681	0
AT5G17920	background	ATCIMS, ATMETS, ATMS1 | Cobalamin-independent synthase family protein	AT5G17920.2	964	84304	21	21	17	17	29.8	765	6.09	0.561539	0
AT3G11510	background	Ribosomal protein S11 family protein	0	95	16263	4	4	4	4	30	150	10.6	0.554457	0
AT5G38420	background	Ribulose bisphosphate carboxylase (small chain) family protein	AT5G38410.1; AT5G38410.3	160	20337	5	5	4	4	24.3	181	7.59	0.554232	0
AT1G26630	background	FBR12, ATELF5A-2, ELF5A-2 | Eukaryotic translation initiation factor 5A-1 (eIF-5A 1) protein	AT1G26630.2	133	17129	4	4	4	4	36.5	159	5.55	0.526425	0
AT5G51110	background	Transcriptional coactivator/pterin dehydratase	AT5G51110.2	294	23882	5	5	4	4	31.8	220	9.06	0.471963	0
AT5G35360	background	CAC2 | acetyl Co-enzyme a carboxylase biotin carboxylase subunit	0	441	58350	12	12	12	12	31.7	537	6.85	0.463606	0
AT3G56130	background	biotin/lipoyl attachment domain-containing protein	0	250	29558	6	6	5	5	27.4	281	8.86	0.457599	0
AT1G04820	background	TUA4, TOR2 | tubulin alpha-4 chain	AT1G50010.1; AT4G14960.2	439	49509	10	10	9	9	24.9	450	4.93	0.455328	0
AT5G19770	background	TUA3 | tubulin alpha-3	AT5G19780.1	368	49622	10	10	10	10	28	450	4.95	0.454291	0
ATCG00800	background	structural constituent of ribosome	0	193	25173	5	5	4	4	22.9	218	9.51	0.447758	0
AT1G67090	background	RBCS1A | ribulose bisphosphate carboxylase small chain 1A	0	113	20203	4	4	4	4	24.4	180	7.59	0.446326	0
AT2G31610	background	Ribosomal protein S3 family protein	0	212	27502	5	5	5	5	24	250	9.57	0.40984	0
AT3G22890	background	APS1 | ATP sulfurylase 1	0	346	51427	9	9	8	8	24.6	463	6.34	0.394512	0
AT2G36880	background	MAT3 | methionine adenosyltransferase 3	AT2G36880.2	317	42471	7	7	6	6	29	390	5.76	0.371547	0
AT3G17390	background	MTO3, SAMS3, MAT4 | S-adenosylmethionine synthetase family protein	0	320	42769	7	7	7	7	33.6	393	5.51	0.368958	0
AT5G19370	background	rhodanese-like domain-containing protein / PPIC-type PPIASE domain-containing protein	0	152	32959	5	5	4	4	14.7	299	8.62	0.341983	0
AT5G03290	background	IDH-V | isocitrate dehydrogenase V	0	305	40599	6	6	6	6	19.8	374	6.33	0.333153	0
ATCG00780	background	RPL14 | ribosomal protein L14	0	100	13573	2	2	2	2	27	122	9.39	0.332172	0
ATCG00120	background	ATPA | ATP synthase subunit alpha	0	278	55294	8	8	7	7	17.9	507	5.19	0.326152	0
AT2G34420	background	LHB1B2, LHCB1.5 | photosystem II light harvesting complex gene B1B2	0	167	28036	4	4	4	4	21.9	265	5.28	0.321627	0
AT3G15950	background	NAI2 | DNA topoisomerase-related	AT3G15950.2	440	84965	12	12	11	11	16.3	772	4.61	0.318383	0
AT5G46290	background	KASI, KAS1 | 3-ketoacyl-acyl carrier protein synthase I	AT5G46290.2; AT5G46290.3	394	50381	7	7	6	6	16.9	473	8.29	0.313213	0
AT1G52670	background	Single hybrid motif superfamily protein	0	147	29556	4	4	3	3	21.5	274	8.59	0.305086	0
AT1G79530	background	GAPCP-1 | glyceraldehyde-3-phosphate dehydrogenase of plastid 1	0	317	44803	6	6	6	6	19.9	422	8.75	0.301893	0
AT2G37270	background	ATRPS5B, RPS5B | ribosomal protein 5B	AT2G37270.2	149	22976	3	3	2	2	10.6	207	9.69	0.294344	0
AT3G44110	background	ATJ3, ATJ | DNAJ homologue 3	AT3G44110.2	195	46415	6	6	6	6	19.3	420	5.76	0.291408	0
AT2G17130	background	IDH2, IDH-II | isocitrate dehydrogenase subunit 2	AT2G17130.2	222	39565	5	5	5	5	20.2	367	6.14	0.284884	0
AT4G35260	background	IDH1, IDH-I | isocitrate dehydrogenase 1	0	218	39602	5	5	5	5	18.3	367	8.36	0.284617	0
AT3G62530	background	ARM repeat superfamily protein	0	140	24488	3	3	3	3	22.2	221	6.15	0.27617	0
AT4G27440	background	PORB | protochlorophyllide oxidoreductase B	AT4G27440.2	196	43332	5	5	5	5	13.7	401	9.23	0.260118	0
AT3G23990	background	HSP60, HSP60-3B | heat shock protein 60	0	342	61242	7	7	7	7	15.3	577	5.66	0.257666	0
ATCG00490	background	RBCL | ribulose-bisphosphate carboxylases	0	168	52922	6	6	6	6	13.4	479	5.88	0.255578	0
AT2G33210	background	HSP60-2 | heat shock protein 60-2	AT2G33210.2	319	61939	7	7	7	7	13.8	585	6.37	0.254766	0
AT3G13470	background	TCP-1/cpn60 chaperonin family protein	0	326	63302	7	7	7	7	13.4	596	5.6	0.249281	0
AT2G38750	background	ANNAT4 | annexin 4	0	175	36199	4	4	4	4	19.7	319	6.88	0.249099	0
AT5G15530	background	BCCP2, CAC1-B | biotin carboxyl carrier protein 2	0	87	27262	3	3	3	3	19.6	255	7.66	0.248069	0
AT5G22060	background	ATJ2, J2 | DNAJ homologue 2	0	152	46409	5	5	5	5	11.2	419	6.69	0.242871	0
ATCG00810	background	RPL22 | ribosomal protein L22	0	91	18575	2	2	2	2	14.4	160	9.7	0.242722	0
AT1G20620	background	CAT3, SEN2, ATCAT3 | catalase 3	AT1G20620.2; AT1G20620.5	210	56660	6	6	6	6	15.9	492	7.31	0.238717	0
AT3G48870	background	ATCLPC, ATHSP93-III, HSP93-III | Clp ATPase	AT3G48870.2	526	105674	11	11	10	10	14.6	952	6.06	0.234657	0
AT5G16390	background	CAC1, CAC1A, BCCP, BCCP1 | chloroplastic acetylcoenzyme A carboxylase 1	AT5G16390.2	160	29594	3	3	3	3	16.8	280	9.11	0.228521	0
AT2G05830	background	NagB/RpiA/CoA transferase-like superfamily protein	AT2G05830.2; AT2G05830.3; AT2G05830.4	166	39588	4	4	3	3	14.4	374	5.88	0.227774	0
ATCG00830	background	RPL2.1 | ribosomal protein L2	ATCG01310.1	75	29846	3	3	3	3	19	274	10.85	0.226591	0
AT5G50920	background	CLPC, ATHSP93-V, HSP93-V, DCA1, CLPC1 | CLPC homologue 1	0	410	103388	10	10	9	9	13.6	929	6.36	0.218041	0
AT1G74470	background	Pyridine nucleotide-disulphide oxidoreductase family protein	0	268	51805	5	5	5	5	13.1	467	9.03	0.217574	0
AT5G65010	background	ASN2 | asparagine synthetase 2	AT5G65010.2	192	64989	6	6	6	6	12.1	578	6.01	0.208123	0
AT2G33800	background	Ribosomal protein S5 family protein	0	93	32625	3	3	3	3	8.3	303	8.99	0.20729	0
AT1G16300	background	GAPCP-2 | glyceraldehyde-3-phosphate dehydrogenase of plastid 2	0	210	44818	4	4	4	4	14.5	420	8.73	0.201194	0
AT1G18500	background	MAML-4, IPMS1 | methylthioalkylmalate synthase-like 4	0	249	68633	6	6	5	5	12.7	631	6.15	0.197073	0
AT4G18480	background	CHLI1, CH42, CH-42, CHL11, CHLI-1 | P-loop containing nucleoside triphosphate hydrolases superfamily protein	0	129	46241	4	4	4	4	12	424	6.08	0.195003	0
AT4G16143	background	IMPA-2 | importin alpha isoform 2	AT4G16143.2	261	58870	5	5	5	5	15.5	535	5	0.191463	0
AT1G09130	background	ATP-dependent caseinolytic (Clp) protease/crotonase family protein	AT1G09130.2; AT1G09130.3	60	36284	3	3	3	3	7.6	330	8.64	0.186387	0
AT3G63490	background	Ribosomal protein L1p/L10e family	0	195	37609	3	3	3	3	11.6	346	9.3	0.17982	0
AT3G54890	background	LHCA1 | photosystem I light harvesting complex gene 1	AT3G54890.4	49	25979	2	2	2	2	12.9	241	6.21	0.173547	0
AT4G11150	background	TUF, emb2448, TUFF, VHA-E1 | vacuolar ATP synthase subunit E1	0	87	26044	2	2	2	2	9.1	230	6.04	0.173113	0
AT5G43780	background	APS4 | Pseudouridine synthase/archaeosine transglycosylase-like family protein	0	109	52093	4	4	4	4	8.5	469	8.89	0.173097	0
AT1G78630	background	emb1473 | Ribosomal protein L13 family protein	0	66	26772	2	2	2	2	10.8	241	9.93	0.168406	0
AT3G46780	background	PTAC16 | plastid transcriptionally active 16	0	195	54325	4	4	4	4	11.2	510	8.9	0.165985	0
AT4G01850	background	SAM-2, MAT2, SAM2, AtSAM2 | S-adenosylmethionine synthetase 2	AT4G01850.2; AT1G02500.1; AT1G02500.2	81	43228	3	3	3	3	12	393	5.67	0.156446	0
AT3G48560	background	CSR1, ALS, AHAS, TZP5, IMR1 | chlorsulfuron/imidazolinone resistant 1	0	249	72539	5	5	5	5	9.4	670	6.2	0.155384	0
AT2G47730	background	ATGSTF8, ATGSTF5, GST6, GSTF8 | glutathione S-transferase phi 8	0	82	29213	2	2	2	2	7.6	263	8.5	0.154334	0
AT3G02530	background	TCP-1/cpn60 chaperonin family protein	0	143	58913	4	4	4	4	8.8	535	5.83	0.153058	0
AT1G24510	background	TCP-1/cpn60 chaperonin family protein	0	141	59347	4	4	4	4	12.3	535	5.46	0.151939	0
AT1G56070	background	LOS1 | Ribosomal protein S5/Elongation factor G/III/V family protein	0	307	93830	6	6	5	5	10	843	5.89	0.144151	0
AT3G56940	background	CRD1, CHL27, ACSF | dicarboxylate diiron protein, putative (Crd1)	0	144	47600	3	3	3	3	12	409	8.55	0.142077	0
AT2G22360	background	DNAJ heat shock family protein	0	126	47731	3	3	3	3	8.6	442	9.25	0.141687	0
AT4G02930	background	GTP binding Elongation factor Tu family protein	0	139	49379	3	3	3	3	9.9	454	6.25	0.136958	0
AT3G58510	background	DEA(D/H)-box RNA helicase family protein	AT3G58510.2; AT3G58510.3	233	65985	4	4	4	4	8	612	6.23	0.136654	0
AT3G58500	background	PP2A-4 | protein phosphatase 2A-4	0	104	35744	2	2	2	2	9.3	313	5.06	0.126135	0
AT5G28540	background	BIP1 | heat shock protein 70 (Hsp 70) family protein	AT5G42020.1; AT5G42020.2	217	73584	4	4	3	3	6	669	5.08	0.122542	0
AT3G10670	background	ATNAP7, NAP7 | non-intrinsic ABC protein 7	0	62	36908	2	2	2	2	8.6	338	6.62	0.122157	0
AT1G78570	background	RHM1, ROL1, ATRHM1 | rhamnose biosynthesis 1	0	120	75324	4	4	4	4	8.4	669	6.84	0.119711	0
AT4G35090	background	CAT2 | catalase 2	AT4G35090.2	116	56895	3	3	3	3	8.5	492	6.63	0.118865	0
AT1G74960	background	FAB1, KAS2, ATKAS2 | fatty acid biosynthesis 1	AT1G74960.2; AT1G74960.3	112	57562	3	3	3	3	7.4	541	8.1	0.117488	0
AT5G56010	background	HSP81-3, Hsp81.3, AtHsp90-3, AtHsp90.3 | heat shock protein 81-3	AT5G56030.1; AT5G56030.2	176	80002	4	4	4	4	6.6	699	4.95	0.112711	0
AT3G08580	background	AAC1 | ADP/ATP carrier 1	AT3G08580.2; AT5G13490.1; AT5G13490.2	69	41449	2	2	2	2	4.2	381	9.84	0.108774	0
AT2G38040	background	CAC3 | acetyl Co-enzyme a carboxylase carboxyltransferase alpha subunit	AT2G38040.2	164	85253	4	4	4	4	6	769	5.62	0.105769	0
AT5G17990	background	TRP1, pat1 | tryptophan biosynthesis 1	0	91	46491	2	2	2	2	6.1	444	6.9	0.0969772	0
AT1G29150	background	ATS9, RPN6 | non-ATPase subunit 9	0	98	46720	2	2	2	2	6.2	419	6.24	0.0965018	0
AT5G19990	background	RPT6A, ATSUG1 | regulatory particle triple-A ATPase 6A	AT5G20000.1	75	47218	2	2	2	2	7.4	419	8.96	0.0954841	0
AT1G47490	background	ATRBP47C, RBP47C | RNA-binding protein 47C	AT1G47490.2; AT1G47500.1; AT1G49600.1	73	48467	2	2	2	2	4.2	432	6.11	0.0930234	0
AT2G36250	background	FTSZ2-1, ATFTSZ2-1 | Tubulin/FtsZ family protein	AT2G36250.2	59	50690	2	2	2	2	9	478	5.56	0.0889439	0
AT1G32500	background	ATNAP6, NAP6 | non-intrinsic ABC protein 6	0	56	52792	2	2	2	2	4.6	475	5.66	0.0854025	0
AT1G23310	background	GGT1, AOAT1, GGAT1 | glutamate:glyoxylate aminotransferase	AT1G23310.2	75	53267	2	2	2	2	6.2	481	6.49	0.0846409	0
ATCG00480	background	ATPB, PB | ATP synthase subunit beta	0	66	53900	2	2	2	2	4.8	498	5.38	0.0836469	0
AT3G06580	background	GAL1, GALK | Mevalonate/galactokinase family protein	0	82	54307	2	2	2	2	4.4	496	5.67	0.08302	0
AT2G07698	background	ATPase, F1 complex, alpha subunit protein	ATMG01190.1	133	85879	3	3	3	3	3.9	777	5.44	0.0787486	0
AT5G08670	background	ATP synthase alpha/beta family protein	AT5G08680.1; AT5G08690.1	84	59594	2	2	2	2	5.2	556	6.13	0.0756547	0
AT1G12770	background	ISE1, EMB1586 | P-loop containing nucleoside triphosphate hydrolases superfamily protein	0	58	60680	2	2	2	2	5.1	551	9.3	0.0743007	0
AT2G28000	background	CPN60A, CH-CPN60A, SLP | chaperonin-60alpha	0	72	62034	2	2	2	2	5.6	586	5.09	0.072679	0
AT1G13320	background	PP2AA3 | protein phosphatase 2A subunit A3	AT1G13320.2; AT1G13320.3; AT1G25490.1	87	65475	2	2	2	2	3.4	587	4.94	0.0688594	0
AT1G27430	background	GYF domain-containing protein	0	173	165334	5	5	4	4	2.4	1492	5.81	0.0681736	0
AT1G36160	background	ACC1, AT-ACC1, EMB22, GK, PAS3 | acetyl-CoA carboxylase 1	AT1G36160.2	213	251223	7	7	7	7	3.9	2254	6.09	0.0628126	0
AT4G24280	background	cpHsc70-1 | chloroplast heat shock protein 70-1	AT5G49910.1	92	76461	2	2	2	2	2.9	718	5.07	0.0589656	0
AT4G15560	background	CLA1, DEF, CLA, DXS, DXPS2 | Deoxyxylulose-5-phosphate synthase	0	95	76784	2	2	2	2	2.9	717	7.04	0.0587175	0
AT2G29140	background	APUM3, PUM3 | pumilio 3	AT2G29190.1; AT2G29190.2	53	105919	2	2	2	2	2	964	5.8	0.0425662	0
AT3G20250	background	APUM5, PUM5 | pumilio 5	0	55	106928	2	2	2	2	2.1	961	5.61	0.0421645	0
