# Supplementary material for: NuA4 and H2A.Z control environmental responses and autotrophic growth in Arabidopsis
Source: Nat Commun. 2022 Jan 12;13:277. doi: 10.1038/s41467-021-27882-5 (PMC8755797; doi:10.1038/s41467-021-27882-5)
Supplement: Supplementary file 17 — Supplementary Data 14 [file 41467_2021_27882_MOESM17_ESM.xlsx]

## Sheet: TAP (2) Interact vs background
List of significantly identified proteins in AtEPL1B TAP samples, obtained with the Q Exactive (Thermo Fisher Scientific) and Mascot Distiller software (version 2.5.0.0, Matrix Science) combined with the Mascot search engine (version 2.5.1, Matrix Science) using the Mascot Daemon interface. Standard parameter settings and database TAIRplus as previously described (Van Leene et al., 2015). (Identi…
Headers used in the table: Background: background/red font: present in background list, true background; OK/blue font: present in background list, but retained and considered as a true interactor here based on quantitative analysis vs a large dataset of similar experiments with non-related baits; same set protein hits: protein hits identified by exactly the same set of matched peptides; prot_scor…
prot_acc	background	prot_desc	same set protein hits	prot_score	prot_mass	prot_matches	prot_matches_sig	prot_sequences	prot_sequences_sig	prot_cover	prot_len	prot_pi	NSAF	NSAF sign
AT1G79020	OK	AtEPL1B	0	1963	52366	49	49	22	22	49.9	453	9.23	2.24071	1
AT4G14385	0	AtEAF6	0	722	17814	15	15	9	9	61.3	163	8.8	2.01637	1
AT1G18450	OK	AtARP4	0	1575	48905	37	37	20	20	56.9	441	5.2	1.81171	1
AT2G47210	OK	AtSWC4	0	1350	49793	35	35	25	25	56.9	441	9.26	1.68321	1
AT1G54390	0	ING2	AT1G54390.2; AT1G54390.3; AT1G54390.4	942	34826	23	23	12	12	38.2	306	5.01	1.58148	1
AT5G45600	0	AtYAF9	AT5G45600.2	742	30213	18	18	13	13	48.9	268	6.51	1.42665	1
AT5G64610	0	HAM1	0	689	51405	20	20	14	14	30.6	445	6.79	0.931674	1
AT4G36080	OK	AtTRA1B	0	3018	433319	78	78	71	71	23.4	3834	6.74	0.431049	1
AT3G24880	0	AtEAF1A	0	1480	211536	37	37	29	29	21.1	1957	7.64	0.418848	1
AT3G24870	0	AtEAF1B	AT3G24870.2	1396	206285	36	36	28	28	20.3	1907	7.51	0.417902	1
AT2G17930	OK	AtTRA1A	0	2291	436075	70	70	65	65	20.4	3858	6.88	0.384394	1
AT5G09740	0	HAM2	0	281	51334	7	7	5	5	12.6	445	6.99	0.326537	0
AT4G37280	0	MRG1	0	179	36361	4	4	4	4	19.4	320	9.21	0.263429	1
AT3G07810	OK	AOG2	AT3G07810.2	163	51840	4	4	4	4	10.9	494	8.42	0.184771	1
AT2G31810	OK	AHASS1	AT2G31810.2; AT2G31810.3	138	53839	4	4	4	4	9.6	491	9.07	0.177911	1
AT3G60110	0	BRD6	0	92	72002	2	2	2	2	3	641	9.12	0.0665158	1
AT1G13440	background	GAPC-2, GAPC2 | glyceraldehyde-3-phosphate dehydrogenase C2	0	1276	36890	34	34	18	18	58	338	6.67	2.20704	0
AT3G04120	background	GAPC, GAPC-1, GAPC1 | glyceraldehyde-3-phosphate dehydrogenase C subunit 1	0	1224	36891	33	33	18	18	58	338	6.62	2.14207	0
AT2G39730	background	RCA | rubisco activase	AT2G39730.2; AT2G39730.3	2223	51948	39	39	17	17	45.4	474	5.87	1.79777	0
AT5G09810	background	ACT7 | actin 7	0	1271	41709	31	31	17	17	58.4	377	5.31	1.7798	0
AT1G49240	background	ACT8 | actin 8	AT3G18780.2	1018	41836	27	27	16	16	52.8	377	5.37	1.54544	0
AT3G12110	background	ACT11 | actin-11	0	1018	41648	26	26	14	14	45.9	377	5.23	1.49492	0
AT1G33120	background	Ribosomal protein L6 family	AT1G33140.1	409	22004	12	12	10	10	61.9	194	9.48	1.30593	0
AT3G46520	background	ACT12 | actin-12	AT5G59370.1; AT5G59370.2	787	41768	22	22	13	13	40.1	377	5.37	1.2613	0
AT2G37620	background	ACT1, AAc1 | actin 1	AT2G37620.2; AT3G53750.1	785	41771	22	22	14	14	44.3	377	5.31	1.26121	0
AT1G22780	background	PFL, RPS18A, PFL1 | Ribosomal protein S13/S18 family	AT1G34030.1; AT4G09800.1	428	17534	8	8	7	7	47.4	152	10.54	1.09257	0
AT3G13920	background	EIF4A1, RH4, TIF4A1 | eukaryotic translation initiation factor 4A1	AT3G13920.2; AT3G13920.3	765	46675	20	20	15	15	39.3	412	5.47	1.02609	0
AT5G62690	background	TUB2 | tubulin beta chain 2	AT5G62700.1	1048	50701	21	21	15	15	39.8	450	4.7	0.991842	0
AT2G29550	background	TUB7 | tubulin beta-7 chain	0	937	50714	20	20	14	14	35.2	449	4.74	0.944369	0
AT1G54270	background	EIF4A-2 | eif4a-2	0	744	46733	18	18	13	13	37.4	412	5.45	0.922334	0
AT1G07920	background	GTP binding Elongation factor Tu family protein	AT1G07930.1; AT1G07940.1; AT1G07940.2; AT5G60390.1; AT5G60390.3	690	49471	19	19	11	11	26.5	449	9.19	0.919692	0
AT4G20890	background	TUB9 | tubulin beta-9 chain	AT5G44340.1	915	49626	19	19	14	14	39.9	444	4.69	0.916819	0
AT1G20010	background	TUB5 | tubulin beta-5 chain	0	705	50310	17	17	14	14	36.3	449	4.66	0.809159	0
AT5G12250	background	TUB6 | beta-6 tubulin	0	700	50553	17	17	13	13	31.4	449	4.72	0.80527	0
AT5G02500	background	HSC70-1, HSP70-1, AT-HSC70-1, HSC70 | heat shock cognate protein 70-1	0	1086	71313	23	23	19	19	38.9	651	5.03	0.772322	0
AT3G26650	background	GAPA, GAPA-1 | glyceraldehyde 3-phosphate dehydrogenase A subunit	0	547	42463	13	13	11	11	33.8	396	7.62	0.733115	0
AT4G20360	background	ATRAB8D, ATRABE1B, RABE1b | RAB GTPase homolog E1B	0	950	51598	15	15	11	11	38.2	476	5.84	0.696142	0
AT1G12900	background	GAPA-2 | glyceraldehyde 3-phosphate dehydrogenase A subunit 2	AT1G12900.3; AT1G12900.4	550	42820	12	12	10	10	31.6	399	8.16	0.67108	0
AT4G10340	background	LHCB5 | light harvesting complex of photosystem II 5	0	325	30138	8	8	7	7	32.1	280	6	0.635646	0
AT2G31610	background	Ribosomal protein S3 family protein	0	235	27502	7	7	6	6	28.8	250	9.57	0.609499	0
AT5G38420	background	Ribulose bisphosphate carboxylase (small chain) family protein	AT5G38410.1; AT5G38410.3	147	20337	5	5	4	4	24.3	181	7.59	0.588739	0
AT3G09440	background	Heat shock protein 70 (Hsp 70) family protein	AT3G09440.2	626	71103	17	17	15	15	28.8	649	4.97	0.572533	0
AT1G42970	background	GAPB | glyceraldehyde-3-phosphate dehydrogenase B subunit	0	547	47630	11	11	9	9	24.4	447	6.33	0.553034	0
AT5G17920	background	ATCIMS, ATMETS, ATMS1 | Cobalamin-independent synthase family protein	AT5G17920.2	877	84304	19	19	16	16	28.5	765	6.09	0.539691	0
AT3G12580	background	HSP70, ATHSP70 | heat shock protein 70	0	589	71057	16	16	14	14	23.4	650	5.14	0.539203	0
AT5G35360	background	CAC2 | acetyl Co-enzyme a carboxylase biotin carboxylase subunit	0	577	58350	13	13	12	12	31.7	537	6.85	0.533509	0
AT5G03290	background	IDH-V | isocitrate dehydrogenase V	0	349	40599	9	9	7	7	26.5	374	6.33	0.530844	0
ATCG00780	background	RPL14 | ribosomal protein L14	0	154	13573	3	3	3	3	35.2	122	9.39	0.529279	0
AT3G53870	background	Ribosomal protein S3 family protein	0	201	27332	6	6	5	5	23.7	249	9.57	0.525677	0
AT1G04820	background	TUA4, TOR2 | tubulin alpha-4 chain	AT1G50010.1; AT4G14960.2	435	49509	10	10	8	8	23.3	450	4.93	0.483677	0
AT5G19770	background	TUA3 | tubulin alpha-3	AT5G19780.1	431	49622	10	10	10	10	31.8	450	4.95	0.482575	0
ATCG00800	background	structural constituent of ribosome	0	157	25173	5	5	5	5	30.7	218	9.51	0.475636	0
AT1G67090	background	RBCS1A | ribulose bisphosphate carboxylase small chain 1A	0	96	20203	4	4	4	4	24.4	180	7.59	0.474115	0
AT3G11510	background	Ribosomal protein S11 family protein	0	78	16263	3	3	3	3	22.7	150	10.6	0.441733	0
AT1G29910	background	CAB3, AB180, LHCB1.2 | chlorophyll A/B binding protein 3	AT1G29920.1; AT1G29930.1	119	28209	5	5	5	5	22.1	267	5.29	0.424445	0
AT3G11940	background	ATRPS5A, AML1, RPS5A | ribosomal protein 5A	AT3G11940.2	224	22907	4	4	4	4	25.1	207	9.66	0.418149	0
AT2G37270	background	ATRPS5B, RPS5B | ribosomal protein 5B	AT2G37270.2	166	22976	4	4	4	4	25.1	207	9.69	0.416893	0
ATCG00490	background	RBCL | ribulose-bisphosphate carboxylases	0	271	52922	9	9	9	9	19.6	479	5.88	0.407236	0
AT1G79530	background	GAPCP-1 | glyceraldehyde-3-phosphate dehydrogenase of plastid 1	0	270	44803	7	7	7	7	21.8	422	8.75	0.374137	0
AT1G74470	background	Pyridine nucleotide-disulphide oxidoreductase family protein	0	353	51805	8	8	8	8	22.5	467	9.03	0.369792	0
ATCG00120	background	ATPA | ATP synthase subunit alpha	0	247	55294	8	8	7	7	18.1	507	5.19	0.346459	0
AT3G17390	background	MTO3, SAMS3, MAT4 | S-adenosylmethionine synthetase family protein	0	291	42769	6	6	5	5	21.4	393	5.51	0.33594	0
AT2G05070	background	LHCB2.2, LHCB2 | photosystem II light harvesting complex gene 2.2	AT2G05100.1; AT3G27690.1	82	28602	4	4	4	4	12.1	265	5.29	0.334891	0
AT2G38750	background	ANNAT4 | annexin 4	0	238	36199	5	5	5	5	15.7	319	6.88	0.33076	0
AT1G52670	background	Single hybrid motif superfamily protein	0	151	29556	4	4	3	3	21.5	274	8.59	0.324081	0
AT3G56130	background	biotin/lipoyl attachment domain-containing protein	0	198	29558	4	4	4	4	24.2	281	8.86	0.324059	0
AT5G16390	background	CAC1, CAC1A, BCCP, BCCP1 | chloroplastic acetylcoenzyme A carboxylase 1	AT5G16390.2	179	29594	4	4	3	3	16.8	280	9.11	0.323665	0
AT2G17130	background	IDH2, IDH-II | isocitrate dehydrogenase subunit 2	AT2G17130.2	189	39565	5	5	5	5	20.2	367	6.14	0.30262	0
AT5G51110	background	Transcriptional coactivator/pterin dehydratase	AT5G51110.2	197	23882	3	3	3	3	25	220	9.06	0.300808	0
AT3G62530	background	ARM repeat superfamily protein	0	147	24488	3	3	3	3	21.7	221	6.15	0.293364	0
AT3G22890	background	APS1 | ATP sulfurylase 1	0	190	51427	6	6	6	6	14.3	463	6.34	0.279383	0
AT3G54890	background	LHCA1 | photosystem I light harvesting complex gene 1	AT3G54890.4	91	25979	3	3	2	2	14.9	241	6.21	0.276528	0
AT3G23990	background	HSP60, HSP60-3B | heat shock protein 60	0	345	61242	7	7	7	7	15.8	577	5.66	0.273708	0
AT1G23410	background	Ribosomal protein S27a / Ubiquitin family protein	AT1G31340.1; AT2G35635.1; AT2G36170.1; AT2G47110.1; AT2G47110.2; AT3G52590.1; AT3G62250.1; AT3G09790.1; AT1G55060.1; AT4G05050.4; AT5G37640.1; AT1G65350.1; AT4G02890.1; AT4G02890.2; AT4G05050.1; AT4G05050.2; AT4G05050.3; AT4G02890.3; AT4G02890.4; AT4G05320.5; AT5G03240.1; AT5G03240.2; AT5G03240.3; AT4G05320.1; AT4G05320.3; AT4G05320.6; AT5G20620.1; AT4G05320.2; AT4G05320.4	58	17660	2	2	2	2	11.5	156	9.77	0.271193	0
AT2G33210	background	HSP60-2 | heat shock protein 60-2	AT2G33210.2	278	61939	7	7	7	7	14.4	585	6.37	0.270628	0
AT1G16300	background	GAPCP-2 | glyceraldehyde-3-phosphate dehydrogenase of plastid 2	0	160	44818	5	5	5	5	16.4	420	8.73	0.267151	0
AT5G15530	background	BCCP2, CAC1-B | biotin carboxyl carrier protein 2	0	91	27262	3	3	3	3	19.6	255	7.66	0.263514	0
AT1G55490	background	CPN60B, LEN1 | chaperonin 60 beta	AT1G55490.2; AT3G13470.1	293	63770	7	7	7	7	13.2	600	6.21	0.262858	0
AT4G18480	background	CHLI1, CH42, CH-42, CHL11, CHLI-1 | P-loop containing nucleoside triphosphate hydrolases superfamily protein	0	148	46241	5	5	5	5	14.4	424	6.08	0.25893	0
ATCG00810	background	RPL22 | ribosomal protein L22	0	105	18575	2	2	2	2	14.4	160	9.7	0.257834	0
AT1G20620	background	CAT3, SEN2, ATCAT3 | catalase 3	AT1G20620.2; AT1G20620.5	183	56660	6	6	6	6	16.1	492	7.31	0.25358	0
AT2G05830	background	NagB/RpiA/CoA transferase-like superfamily protein	AT2G05830.2; AT2G05830.3; AT2G05830.4	192	39588	4	4	4	4	16.8	374	5.88	0.241956	0
AT4G35260	background	IDH1, IDH-I | isocitrate dehydrogenase 1	0	193	39602	4	4	4	4	15.8	367	8.36	0.24187	0
AT5G46290	background	KASI, KAS1 | 3-ketoacyl-acyl carrier protein synthase I	AT5G46290.2; AT5G46290.3	322	50381	5	5	4	4	11.4	473	8.29	0.237653	0
AT3G48560	background	CSR1, ALS, AHAS, TZP5, IMR1 | chlorsulfuron/imidazolinone resistant 1	0	216	72539	7	7	7	7	11.2	670	6.2	0.231082	0
AT3G48870	background	ATCLPC, ATHSP93-III, HSP93-III | Clp ATPase	AT3G48870.2	514	105674	10	10	10	10	14.2	952	6.06	0.226606	0
AT2G36880	background	MAT3 | methionine adenosyltransferase 3	AT2G36880.2	174	42471	4	4	3	3	13.8	390	5.76	0.225531	0
AT3G15950	background	NAI2 | DNA topoisomerase-related	AT3G15950.2	275	84965	8	8	8	8	10.4	772	4.61	0.22547	0
AT2G33800	background	Ribosomal protein S5 family protein	0	115	32625	3	3	3	3	8.9	303	8.99	0.220196	0
AT5G19370	background	rhodanese-like domain-containing protein / PPIC-type PPIASE domain-containing protein	0	96	32959	3	3	3	3	11.4	299	8.62	0.217965	0
AT5G50920	background	CLPC, ATHSP93-V, HSP93-V, DCA1, CLPC1 | CLPC homologue 1	0	424	103388	9	9	9	9	13.1	929	6.36	0.208455	0
AT3G44110	background	ATJ3, ATJ | DNAJ homologue 3	AT3G44110.2	148	46415	4	4	4	4	10.7	420	5.76	0.206367	0
ATCG00380	background	RPS4 | chloroplast ribosomal protein S4	0	148	23226	2	2	2	2	12.4	201	10.33	0.206203	0
AT1G56070	background	LOS1 | Ribosomal protein S5/Elongation factor G/III/V family protein	0	490	93830	8	8	7	7	11.7	843	5.89	0.204168	0
AT1G24510	background	TCP-1/cpn60 chaperonin family protein	0	241	59347	5	5	5	5	10.3	535	5.46	0.201749	0
AT3G56940	background	CRD1, CHL27, ACSF | dicarboxylate diiron protein, putative (Crd1)	AT3G56940.2	232	47600	4	4	4	4	13.4	409	8.55	0.20123	0
AT5G20010	background	RAN-1, RAN1, ATRAN1 | RAS-related nuclear protein-1	AT5G20020.1; AT5G55190.1	61	25260	2	2	2	2	8.1	221	6.38	0.189599	0
AT3G58510	background	DEA(D/H)-box RNA helicase family protein	AT3G58510.2; AT3G58510.3	211	65985	5	5	5	5	9.6	612	6.23	0.181453	0
AT3G46780	background	PTAC16 | plastid transcriptionally active 16	0	217	54325	4	4	4	4	10.2	510	8.9	0.176319	0
AT4G27450	background	Aluminium induced protein with YGL and LRDR motifs	0	79	27605	2	2	2	2	15.2	250	5.56	0.173493	0
AT3G08580	background	AAC1 | ADP/ATP carrier 1	AT3G08580.2	95	41449	3	3	3	3	7.9	381	9.84	0.173319	0
AT4G27440	background	PORB | protochlorophyllide oxidoreductase B	AT4G27440.2	198	43332	3	3	3	3	10.2	401	9.23	0.165788	0
AT1G61520	background	LHCA3 | photosystem I light harvesting complex gene 3	AT1G61520.2; AT1G61520.3	102	29163	2	2	2	2	10.3	273	8.61	0.164224	0
AT2G47730	background	ATGSTF8, ATGSTF5, GST6, GSTF8 | glutathione S-transferase phi 8	0	63	29213	2	2	2	2	7.6	263	8.5	0.163943	0
AT4G16143	background	IMPA-2 | importin alpha isoform 2	AT4G16143.2	251	58870	4	4	4	4	11.2	535	5	0.162707	0
ATCG00830	background	RPL2.1 | ribosomal protein L2	ATCG01310.1	60	29846	2	2	2	2	12.8	274	10.85	0.160466	0
AT5G22060	background	ATJ2, J2 | DNAJ homologue 2	0	143	46409	3	3	3	3	8.6	419	6.69	0.154796	0
AT5G17990	background	TRP1, pat1 | tryptophan biosynthesis 1	0	191	46491	3	3	3	3	8.8	444	6.9	0.154523	0
AT2G22360	background	DNAJ heat shock family protein	0	100	47731	3	3	3	3	8.6	442	9.25	0.150508	0
AT1G73110	background	P-loop containing nucleoside triphosphate hydrolases superfamily protein	0	132	48295	3	3	3	3	9.5	432	6.81	0.148751	0
AT5G65010	background	ASN2 | asparagine synthetase 2	AT5G65010.2	155	64989	4	4	4	4	8.5	578	6.01	0.147387	0
AT5G43780	background	APS4 | Pseudouridine synthase/archaeosine transglycosylase-like family protein	0	70	52093	3	3	3	3	6.6	469	8.89	0.137905	0
AT3G29360	background	UDP-glucose 6-dehydrogenase family protein	AT3G29360.2; AT5G15490.1; AT5G39320.1	140	53139	3	3	3	3	7.5	480	5.69	0.135191	0
AT3G58500	background	PP2A-4 | protein phosphatase 2A-4	0	114	35744	2	2	2	2	9.3	313	5.06	0.133988	0
AT3G06580	background	GAL1, GALK | Mevalonate/galactokinase family protein	0	134	54307	3	3	3	3	10.7	496	5.67	0.132283	0
AT5G28540	background	BIP1 | heat shock protein 70 (Hsp 70) family protein	AT5G42020.1; AT5G42020.2	204	73584	4	4	3	3	6	669	5.08	0.130172	0
AT3G63490	background	Ribosomal protein L1p/L10e family	0	117	37609	2	2	2	2	6.9	346	9.3	0.127344	0
AT1G78570	background	RHM1, ROL1, ATRHM1 | rhamnose biosynthesis 1	0	153	75324	4	4	4	4	8.5	669	6.84	0.127165	0
AT4G35090	background	CAT2 | catalase 2	AT4G35090.2	158	56895	3	3	3	3	8.5	492	6.63	0.126266	0
AT4G24280	background	cpHsc70-1 | chloroplast heat shock protein 70-1	AT5G49910.1	101	76461	4	4	4	4	6	718	5.07	0.125274	0
AT4G15560	background	CLA1, DEF, CLA, DXS, DXPS2 | Deoxyxylulose-5-phosphate synthase	0	151	76784	4	4	4	4	9.3	717	7.04	0.124747	0
AT1G22410	background	Class-II DAHP synthetase family protein	0	108	58290	3	3	3	3	5.7	527	8.57	0.123244	0
AT5G56000	background	Hsp81.4, AtHsp90.4 | HEAT SHOCK PROTEIN 81.4	AT5G56010.1; AT5G56030.1	197	80091	4	4	4	4	6.9	699	4.96	0.119596	0
AT2G07698	background	ATPase, F1 complex, alpha subunit protein	ATMG01190.1	170	85879	4	4	4	4	5.4	777	5.44	0.111535	0
AT1G02500	background	SAM1, SAM-1, MAT1, AtSAM1 | S-adenosylmethionine synthetase 1	AT1G02500.2	79	43131	2	2	2	2	8.4	393	5.51	0.11104	0
AT1G25490	background	RCN1, REGA, ATB BETA BETA, EER1 | ARM repeat superfamily protein	0	141	65452	3	3	3	3	9.4	588	4.94	0.109758	0
AT4G35250	background	NAD(P)-binding Rossmann-fold superfamily protein	0	70	43696	2	2	2	2	7.1	395	8.71	0.109604	0
AT1G03630	background	POR C, PORC | protochlorophyllide oxidoreductase C	AT1G03630.2	89	43856	2	2	2	2	5.5	401	9.18	0.109204	0
AT1G43800	background	Plant stearoyl-acyl-carrier-protein desaturase family protein	0	77	44127	2	2	2	2	4.9	391	6.1	0.108534	0
AT2G42520	background	P-loop containing nucleoside triphosphate hydrolases superfamily protein	AT3G58570.1	92	67585	3	3	3	3	5.1	633	6.63	0.106294	0
AT1G79340	background	AtMC4, MC4 | metacaspase 4	0	103	45455	2	2	2	2	5.7	418	4.7	0.105363	0
AT1G18500	background	MAML-4, IPMS1 | methylthioalkylmalate synthase-like 4	AT1G74040.1	137	68633	3	3	2	2	5.1	631	6.15	0.104671	0
AT4G02930	background	GTP binding Elongation factor Tu family protein	0	92	49379	2	2	2	2	6.6	454	6.25	0.0969901	0
AT5G09900	background	EMB2107, RPN5A, MSA | 26S proteasome regulatory subunit, putative (RPN5)	AT5G09900.2; AT5G09900.3	97	50805	2	2	2	2	8.4	442	7.05	0.0942677	0
AT5G46180	background	DELTA-OAT | ornithine-delta-aminotransferase	0	61	52145	2	2	2	2	4.4	475	7.15	0.0918453	0
AT1G23310	background	GGT1, AOAT1, GGAT1 | glutamate:glyoxylate aminotransferase	AT1G23310.2	114	53267	2	2	2	2	5.8	481	6.49	0.0899107	0
AT1G36160	background	ACC1, AT-ACC1, EMB22, GK, PAS3 | acetyl-CoA carboxylase 1	AT1G36160.2	251	251223	9	9	9	9	5.1	2254	6.09	0.0857872	0
AT5G20890	background	TCP-1/cpn60 chaperonin family protein	0	78	57250	2	2	2	2	4.6	527	5.59	0.0836554	0
AT1G74960	background	FAB1, KAS2, ATKAS2 | fatty acid biosynthesis 1	AT1G74960.2; AT1G74960.3	105	57562	2	2	2	2	6.1	541	8.1	0.083202	0
AT3G02530	background	TCP-1/cpn60 chaperonin family protein	AT5G16070.1	90	58913	2	2	2	2	3.7	535	5.83	0.081294	0
AT2G28000	background	CPN60A, CH-CPN60A, SLP | chaperonin-60alpha	0	114	62034	2	2	2	2	3.9	586	5.09	0.077204	0
AT1G24300	background	GYF domain-containing protein	AT1G24300.2	191	166168	5	5	4	4	3.1	1495	5.68	0.0720547	0
AT2G44430	background	DNA-binding bromodomain-containing protein	0	98	72362	2	2	2	2	3.4	646	8.63	0.0661849	0
AT1G27430	background	GYF domain-containing protein	0	155	165334	4	4	3	3	2.1	1492	5.81	0.0579345	0
AT2G38040	background	CAC3 | acetyl Co-enzyme a carboxylase carboxyltransferase alpha subunit	AT2G38040.2	55	85253	2	2	2	2	2.9	769	5.62	0.0561772	0
AT2G20580	background	RPN1A, ATRPN1A | 26S proteasome regulatory subunit S2 1A	0	73	98082	2	2	2	2	3.1	891	4.96	0.0488293	0
AT2G29190	background	APUM2, PUM2 | pumilio 2	AT2G29190.2	62	106588	2	2	2	2	2	972	5.72	0.0449326	0
AT3G20250	background	APUM5, PUM5 | pumilio 5	0	58	106928	2	2	2	2	2.1	961	5.61	0.0447897	0
