# Supplementary material for: NuA4 and H2A.Z control environmental responses and autotrophic growth in Arabidopsis
Source: Nat Commun. 2022 Jan 12;13:277. doi: 10.1038/s41467-021-27882-5 (PMC8755797; doi:10.1038/s41467-021-27882-5)
Supplement: Supplementary file 18 — Supplementary Data 15 [file 41467_2021_27882_MOESM18_ESM.xlsx]

## Sheet: TAP (1) Prot & Pept
Protein Identification details obtained with the Q Exactive (Thermo Fisher Scientific) and Mascot Distiller software (version 2.5.0.0, Matrix Science) combined with the Mascot search engine (version 2.5.1, Matrix Science) using the Mascot Daemon interface. Standard parameter settings and database TAIRplus as previously described (Van Leene et al., 2015)
Proteins and peptides headers used in the table: Prot_score: protein score; prot_mass: protein mass; prot_matches: number of assigned peptide matches; prot_matches_sig: number of assigned peptide matches above threshold (high confidence, p < 0.01); prot_sequences: number of different protein sequences; prot_sequences_sig: number of significant protein sequences above threshold (high confidence, p…
prot_hit_num	prot_acc	prot_desc	prot_score	prot_mass	prot_matches	prot_matches_sig	prot_sequences	prot_sequences_sig	prot_cover	prot_len	prot_pi
7	AT4G36080.1	AtTRA1B	3582	433319	88	88	80	80	27.4	3834	6.74
prot_hit_num	pep_query	pep_rank	pep_isbold	pep_isunique	pep_exp_mz	pep_exp_mr	pep_exp_z	pep_calc_mr	pep_delta	pep_start	pep_end	pep_miss	pep_score	pep_homol	pep_ident	pep_expect	pep_res_before	pep_seq	pep_res_after	pep_var_mod
7	42	1	1	0	401.258	800.502	2	800.501	0.0009	301	307	0	49.02		34	0.00038	K	ELLVSLK	H
7	46	1	1	1	401.736	801.458	2	801.46	-0.0013	949	955	0	59.7	34	36	4.6e-05	K	TQLIAEK	S
7	147	1	1	1	411.193	820.371	2	820.371	-0.0009	651	657	0	70.2		33	2.1e-06	K	APSDFER	I
7	331	1	1	1	427.771	853.528	2	853.527	0.0004	2089	2096	0	32.11		27	0.0035	R	VAVVIEPK	D
7	364	1	1	1	430.706	859.397	2	859.397	-0.0001	2443	2449	1	32.54		31	0.0071	R	ARDPDMR	R
7	601	1	1	0	451.235	900.455	2	900.455	0	2800	2807	0	52.92		32	9.3e-05	K	AQVEETPK	L
7	724	1	1	0	458.748	915.48	2	915.481	-0.0011	308	315	0	36.56	22	35	0.0079	K	HVLGTDFK	R
7	726	1	1	1	458.768	915.521	2	915.521	0	25	32	0	42.89	25	36	0.0021	R	LAMVVEVR	D
7	792	1	1	1	464.28	926.545	2	926.544	0.0015	1369	1377	0	65.49		31	4.4e-06	R	APEIVTVAK	E
7	838	1	1	0	467.278	932.541	2	932.544	-0.0033	1165	1172	1	42.25		34	0.0016	K	RLPVYASK	E
7	1233	1	1	1	492.747	983.479	2	983.478	0.0002	1347	1354	0	49.14		33	0.00028	R	TQSHNELR	A
7	1240	1	1	1	493.754	985.494	2	985.494	0	187	195	0	36.08	26	33	0.0049	R	NGQINPSTR	S
7	1287	1	1	0	495.766	989.518	2	989.518	0	3315	3322	0	46.6	32	36	0.00097	R	FVTLPEER	L
7	1504	1	1	1	511.779	1021.54	2	1021.54	-0.0004	3598	3606	0	63.63		35	1.5e-05	R	LQAYGEITK	N
7	1934	1	1	0	538.272	1074.53	2	1074.53	-0.0032	3732	3739	0	50.69	23	34	0.00026	R	YQLAMFFR	D
7	1935	1	1	1	538.28	1074.54	2	1074.55	-0.0011	2548	2557	0	98.01	31	35	5.3e-09	K	HSQFLSAASK	L
7	1952	1	1	1	539.293	1076.57	2	1076.57	-0.0002	2279	2289	0	58.87	29	36	5.4e-05	R	DLGLAAGAHPR	Q
7	2054	1	1	1	545.299	1088.58	2	1088.58	0.0007	359	368	0	47.92	33	36	0.00076	R	ADLSLSQLSR	I
7	2142	1	1	1	550.321	1098.63	2	1098.63	-0.002	2310	2318	0	38.22	25	32	0.0028	K	LVLELIDER	V
7	2597	1	1	0	579.846	1157.68	2	1157.68	-0.0038	744	753	0	53.3	33	34	0.00013	R	LSSLLPYLPR	L
7	2819	1	1	0	594.305	1186.6	2	1186.59	0.0011	3407	3416	0	55.72	29	34	7e-05	K	NILQSNVEDR	F
7	2822	1	1	1	594.307	1186.6	2	1186.59	0.0052	3773	3783	0	86.86	26	34	5.7e-08	K	VNSNVDDVIGR	I
7	3049	1	1	0	606.361	1210.71	2	1210.71	0.0011	1107	1116	0	46.54	24	30	0.00026	R	IPVFEQLLPR	L
7	3062	1	1	1	606.81	1211.61	2	1211.61	-0.0014	3568	3577	0	52.34	24	34	0.00018	R	ESDLPITYFK	E
7	3066	1	1	0	607.337	1212.66	2	1212.66	-0.0013	1635	1644	0	37.79	25	33	0.0041	K	LIPSWLQSNR	T
7	3103	1	1	0	609.885	1217.76	2	1217.76	-0.0044	3323	3333	0	102.75		24	1.6e-10	R	LLAVVNALLHR	C
7	3134	1	1	0	611.878	1221.74	2	1221.74	-0.0034	2558	2568	0	76.12	24	27	1.3e-07	K	LQVADVVIPLR	E
7	3177	1	1	1	613.805	1225.6	2	1225.59	0.0017	2366	2378	0	72.5	24	33	1.4e-06	K	GSSGSSGAFLTQK	D
7	3421	1	1	1	629.832	1257.65	2	1257.65	0.0019	1820	1829	0	74.23	25	33	9.3e-07	K	YLQSDLVQHR	K
7	3453	1	1	1	633.274	1264.53	2	1264.54	-0.0014	405	415	0	53.77	23	29	3.4e-05	K	GIDQQSMDEAR	I	Oxidation (M)
7	3623	1	1	0	643.334	1284.65	2	1284.65	0.0003	2721	2731	0	74.74	24	34	9e-07	R	AQSLFYQAMVK	A
7	3664	1	1	0	647.324	1292.63	2	1292.64	-0.0023	2732	2743	0	65.65	24	35	9.3e-06	K	ATQGTYNNTVPK	T
7	3860	1	1	1	664.364	1326.71	2	1326.71	-0.0011	3809	3821	0	73.97	24	34	1.1e-06	R	GVSELVEAALSPR	N
7	3950	1	1	0	674.846	1347.68	2	1347.68	-0.0001	1963	1974	0	59.74	25	35	4.1e-05	R	LGLPYNTTAENR	R
7	3964	1	1	1	676.327	1350.64	2	1350.64	-0.0005	3621	3632	0	84.55	25	34	9.3e-08	K	TSMSGSHLWAFK	K
7	4071	1	1	0	684.447	1366.88	2	1366.88	0.0004	1808	1819	0	66.45		20	2.4e-07	R	IELLQLATLLLK	Y
7	4131	1	1	1	689.836	1377.66	2	1377.66	-0.005	2021	2034	0	76.89	24	34	6e-07	K	LSTAGSSISEDPSK	R
7	4369	1	1	1	709.869	1417.72	2	1417.72	-0.0017	1523	1534	0	87.32	25	35	7.2e-08	R	YATLAVDYFLSR	L
7	4429	1	1	1	715.336	1428.66	2	1428.66	-0.0023	1187	1199	0	67.02	24	32	3.5e-06	R	VVNNVDEANNDAR	R
7	4522	1	1	0	721.853	1441.69	2	1441.69	-0.0005	2928	2939	0	71.99	24	33	1.4e-06	R	NEMYNVVIDAFK	D
7	4550	1	1	0	723.406	1444.8	2	1444.8	-0.003	393	404	0	61.33	23	35	2.4e-05	R	LMLNLVEPIFEK	G
7	4662	1	1	1	733.404	1464.79	2	1464.79	-0.0005	13	24	1	52.9	25	34	0.00014	R	RLVEPDLPIEER	L
7	4737	1	1	0	738.885	1475.76	2	1475.76	0.0003	1950	1962	0	73.17	26	36	1.9e-06	R	AQFVPQMVNSLSR	L
7	4898	1	1	0	502.268	1503.78	3	1503.78	0.0018	1963	1975	1	44.06	24	35	0.0015	R	LGLPYNTTAENRR	L
7	4948	1	1	0	758.406	1514.8	2	1514.8	0.0002	3337	3350	0	75.13	24	35	1.1e-06	K	YPTATTAEVPQPLK	K
7	5054	1	1	1	763.932	1525.85	2	1525.85	0.0032	1663	1675	0	82.21	25	32	1.1e-07	R	LQNEQNLTLVQVK	E
7	5066	1	1	1	765.445	1528.88	2	1528.88	-0.0015	1735	1747	0	36.59	22	31	0.0034	K	AIVLHFLNLFQSK	Q
7	5097	1	1	1	767.393	1532.77	2	1532.77	0.0041	933	946	1	69.14	32	36	4.9e-06	R	RSESTEIEADLGVK	T
7	5105	1	1	1	767.887	1533.76	2	1533.76	-0.0037	2021	2035	1	105.75	26	35	9.9e-10	K	LSTAGSSISEDPSKR	V
7	5452	1	1	1	809.42	1616.82	2	1616.83	-0.0008	2294	2309	0	123.67	28	35	1.6e-11	R	IESESADVGAVVSNIK	L
7	5715	1	1	1	836.448	1670.88	2	1670.88	-0.0013	1173	1186	0	100.53	26	35	2.9e-09	K	EQDETSQVLIQILR	V
7	5879	1	1	1	855.934	1709.85	2	1709.85	0.0016	2772	2785	0	96.98	26	35	6.9e-09	K	STENYEILLDSLWK	A
7	5880	1	1	0	855.972	1709.93	2	1709.93	0.0002	3170	3183	0	60.49	24	33	2.2e-05	K	IAAVFPQALYYWLR	T
7	5992	1	1	1	876.47	1750.93	2	1750.93	0.0006	918	932	0	104.64	26	34	1e-09	K	QLSTLLLSSVDSFWR	R
7	6011	1	1	1	586.632	1756.87	3	1755.87	1.0039	2940	2954	0	69.71	24	35	3.6e-06	K	DFVTSNTPLHHLGYR	D
7	6041	1	1	1	884.469	1766.92	2	1766.92	0.0026	2167	2181	0	114.89	27	34	9.4e-11	K	NNISQISQFLELSFK	H
7	6116	1	1	1	894.963	1787.91	2	1787.91	0.0017	1615	1630	0	98.02	26	35	5.6e-09	K	SNVASDAYFQGLYLIK	T
7	6302	1	1	1	910.483	1818.95	2	1818.95	0.0005	3115	3130	0	71.11	25	35	2.7e-06	R	VLYLLSFDPTNEPVGR	I
7	6477	1	1	0	931.495	1860.97	2	1860.98	-0.0022	673	688	1	92.2	25	35	1.9e-08	K	NATEVEKPLGYMQLLR	T
7	6581	1	1	1	945.996	1889.98	2	1889.97	0.0029	555	570	0	60.57	28	35	3.3e-05	K	EMLNLFSQILAVMEPR	D
7	6582	1	1	1	946.074	1890.13	2	1890.13	0	1466	1483	0	71.24		24	1.9e-07	K	IAAAIIELFHLLPLAASK	F
7	6596	1	1	1	948.514	1895.01	2	1895.01	0.0029	3580	3597	0	103.69	26	33	1e-09	K	LNQAITGQISPEAIGDLR	L
7	6649	1	1	1	638.357	1912.05	3	1912.05	-0.0034	3407	3422	1	46.4	24	32	0.00045	K	NILQSNVEDRFPVLLR	L
7	6730	1	1	1	967.521	1933.03	2	1933.03	-0.0002	851	867	0	57.2	23	34	5.6e-05	R	LVLTFEPSTPFLVPMDK	F
7	6748	1	1	1	647.369	1939.08	3	1939.08	0.0027	606	622	1	46.01	23	31	0.00034	K	VYKPFADVLINFLVSSK	L
7	6803	1	1	1	975.556	1949.1	2	1949.1	-0.0005	1054	1071	0	96.32	26	30	2.5e-09	K	AALTSLNVFAETLLFLAR	I
7	7076	1	1	0	986.481	1970.95	2	1970.95	0.0002	1791	1807	0	89.29	25	34	3.2e-08	R	LLDPPEEVSAEYDEPLR	I
7	7296	1	1	0	665.688	1994.04	3	1994.04	0.0001	3297	3314	0	46.79	24	34	0.00059	K	HNNLASELEVLLTEIGSR	F
7	7421	1	1	1	1006.54	2011.06	2	2011.06	-0.0019	435	452	1	67.97	24	34	4.1e-06	R	TVPQLLEEGDGKDQITLR	S
7	7527	1	1	1	675.068	2022.18	3	2022.18	-0.0006	1392	1409	1	35.75		26	0.0011	K	ELLQSSLRPILVNLAQTK	N
7	8196	1	1	1	1064.57	2127.13	2	2127.13	-0.0042	2855	2872	0	110.91	26	33	2e-10	R	VPLLQQFQQLVEVQESSR	I
7	8254	1	1	1	1072.06	2142.11	2	2142.11	-0.0011	2106	2124	0	79.64	24	34	3.4e-07	K	QALDFLSQALEVWPNANVK	F
7	9359	1	1	1	793.735	2378.18	3	2378.18	0.0003	2835	2854	0	55.43	23	35	9.9e-05	K	GVDLALEQWWQLPEMSLHAR	V
7	9364	1	1	1	794.772	2381.29	3	2381.3	-0.0025	53	73	1	71.76	24	31	9.4e-07	R	ASSVILLQITKPQFTDNIEHK	L
7	9629	1	1	1	834.08	2499.22	3	2499.22	0.0008	1579	1604	1	56.4	23	34	6.2e-05	K	SDAILSAAASTPPAASSGDEKPTPMK	S
7	9702	1	1	1	847.501	2539.48	3	2539.48	0.0009	217	240	0	72.03		24	1.6e-07	R	LVQINIPNLLPLMVAAISIPGPEK	V
7	9883	1	1	1	863.506	2587.5	3	2587.49	0.0011	2488	2511	1	106.4		25	7.6e-11	K	QGLDLLLAILIEEKPITLAPNSAR	V
7	9961	1	1	1	1313.71	2625.41	2	2625.41	-0.0001	1238	1260	0	50.96	23	32	0.00013	R	TGSEVSELLEPLYQPLLQPLIMR	P
7	10770	1	1	0	978.138	2931.39	3	2931.39	-0.0015	3432	3457	0	69.54	24	33	2.7e-06	R	DFNVVDVEIPGQYFADQEVAPDHTVK	L
7	10849	1	1	1	991.447	2971.32	3	2970.33	0.9861	3668	3692	0	68.5	24	29	1.2e-06	K	MFQTDFHPSYDSNGMIELNEPVPFR	L
prot_hit_num	prot_acc	prot_desc	prot_score	prot_mass	prot_matches	prot_matches_sig	prot_sequences	prot_sequences_sig	prot_cover	prot_len	prot_pi
8	AT2G17930.1	AtTRA1A	2545	436075	69	69	62	62	19.8	3858	6.88
prot_hit_num	pep_query	pep_rank	pep_isbold	pep_isunique	pep_exp_mz	pep_exp_mr	pep_exp_z	pep_calc_mr	pep_delta	pep_start	pep_end	pep_miss	pep_score	pep_homol	pep_ident	pep_expect	pep_res_before	pep_seq	pep_res_after	pep_var_mod
8	42	1	0	0	401.258	800.502	2	800.501	0.0009	301	307	0	49.02		34	0.00038	K	ELLVSLK	H
8	312	1	1	1	426.198	850.382	2	850.382	0.0002	652	658	0	35.68	22	32	0.0052	K	TPSDFER	I
8	575	1	1	1	449.274	896.534	2	896.533	0.0014	1370	1378	0	60.79	23	29	8.1e-06	R	APEIVAVAK	E
8	601	1	0	0	451.235	900.455	2	900.455	0	2809	2816	0	52.92		32	9.3e-05	K	AQVEETPK	L
8	724	1	0	0	458.748	915.48	2	915.481	-0.0011	308	315	0	36.56	22	35	0.0079	K	HVLGTDFK	R
8	775	1	1	1	463.277	924.539	2	924.539	-0.0005	3485	3493	0	58.96	23	31	1.7e-05	R	VGADVPIVR	R
8	838	1	0	0	467.278	932.541	2	932.544	-0.0033	1166	1173	1	42.25		34	0.0016	K	RLPVYASK	E
8	1287	1	0	0	495.766	989.518	2	989.518	0	3338	3345	0	46.6	32	36	0.00097	R	FVTLPEER	L
8	1336	1	1	1	499.754	997.494	2	997.494	-0.0006	1348	1355	0	47.15	23	33	0.00046	R	TQTHNELR	A
8	1634	1	1	1	518.269	1034.52	2	1034.52	-0.002	1606	1615	0	63.24	32	35	1.9e-05	K	LESSNVASTK	A
8	1822	1	1	1	530.743	1059.47	2	1059.47	-0.0021	926	934	0	59.55	28	29	1e-05	R	SSVDSSWHR	S
8	1934	1	0	0	538.272	1074.53	2	1074.53	-0.0032	3756	3763	0	50.69	23	34	0.00026	R	YQLAMFFR	D
8	2053	1	1	1	545.286	1088.56	2	1088.56	-0.0034	2557	2566	0	59.51	28	35	3.6e-05	K	HAQFLSATSK	L
8	2108	1	1	1	548.279	1094.54	2	1094.55	-0.003	2280	2290	0	80	28	34	3e-07	R	DLGSAVGSHPR	Q
8	2150	1	1	1	550.8	1099.59	2	1099.59	-0.0013	3797	3806	0	59.02	24	33	3e-05	K	VNANVEDVIK	R
8	2310	1	1	1	563.254	1124.49	2	1124.49	-0.0004	2295	2305	0	85.89		30	3.1e-08	R	TDSDSAVTSSR	Q
8	2597	1	0	0	579.846	1157.68	2	1157.68	-0.0038	745	754	0	53.3	33	34	0.00013	R	LSSLLPYLPR	L
8	2698	1	1	1	585.811	1169.61	2	1169.61	0.0002	3592	3601	0	52.17	23	34	0.00016	R	EADLPITHFK	E
8	2819	1	0	0	594.305	1186.6	2	1186.59	0.0011	3431	3440	0	55.72	29	34	7e-05	K	NILQSNVEDR	F
8	2921	1	1	1	601.317	1200.62	2	1200.62	-0.0007	2892	2904	0	63.25	29	34	1.4e-05	K	VSGNTAVGGLGNR	Y
8	3047	1	1	1	606.325	1210.63	2	1210.63	0	2263	2272	0	49.54	24	34	0.00029	K	NFVDSYVLVR	I
8	3049	1	0	0	606.361	1210.71	2	1210.71	0.0011	1108	1117	0	46.54	24	30	0.00026	R	IPVFEQLLPR	L
8	3066	1	0	0	607.337	1212.66	2	1212.66	-0.0013	1636	1645	0	37.79	25	33	0.0041	K	LIPSWLQSNR	S
8	3103	1	0	0	609.885	1217.76	2	1217.76	-0.0044	3346	3356	0	102.75		24	1.6e-10	R	LLAVVNALLHR	C
8	3134	1	0	0	611.878	1221.74	2	1221.74	-0.0034	2567	2577	0	76.12	24	27	1.3e-07	K	LQVADVVIPLR	E
8	3345	1	1	1	626.368	1250.72	2	1250.72	-0.0026	14	24	0	64.58	24	31	4.6e-06	R	LVDLDLPIPTR	L
8	3623	1	0	0	643.334	1284.65	2	1284.65	0.0003	2730	2740	0	74.74	24	34	9e-07	R	AQSLFYQAMVK	A
8	3664	1	0	0	647.324	1292.63	2	1292.64	-0.0023	2741	2752	0	65.65	24	35	9.3e-06	K	ATQGTYNNTVPK	A
8	3950	1	0	0	674.846	1347.68	2	1347.68	-0.0001	1964	1975	0	59.74	25	35	4.1e-05	R	LGLPYNTTAENR	R
8	3951	1	1	1	450.239	1347.69	3	1347.69	0.001	2819	2829	0	38.84	26	36	0.0058	R	LVQSYFALHDR	N
8	4047	1	1	1	681.317	1360.62	2	1360.62	-0.0024	2830	2843	0	80.77	25	31	1.1e-07	R	NSNGVGDAENTVGK	G
8	4071	1	0	0	684.447	1366.88	2	1366.88	0.0004	1809	1820	0	66.45		20	2.4e-07	R	IELLQLATLLLK	Y
8	4207	1	1	1	694.865	1387.72	2	1387.71	0.0022	1524	1535	0	49.19	23	35	0.00044	R	YAALAVDYFLSR	L
8	4246	1	1	1	698.332	1394.65	2	1394.65	0.0012	3645	3656	0	70.09	24	33	2.3e-06	K	TLMSGSHMWAFK	K
8	4365	1	1	1	708.84	1415.66	2	1415.66	0.0004	1188	1200	0	72.16	25	32	1.2e-06	R	VVNNVDEANSEAR	R
8	4487	1	1	1	719.326	1436.64	2	1436.64	-0.0004	2023	2036	1	35.57	22	30	0.0035	R	STDGSATSEDPSKR	V
8	4522	1	0	0	721.853	1441.69	2	1441.69	-0.0005	2937	2948	0	71.99	24	33	1.4e-06	R	NEMYNVVIDAFK	D
8	4550	1	0	0	723.406	1444.8	2	1444.8	-0.003	393	404	0	61.33	23	35	2.4e-05	R	LMLNLVEPIFEK	G
8	4555	1	1	1	723.414	1444.81	2	1444.81	-0.0008	2337	2349	0	85.43	25	34	7.2e-08	R	SVTQILNTLLSEK	G
8	4737	1	0	0	738.885	1475.76	2	1475.76	0.0003	1951	1963	0	73.17	26	36	1.9e-06	R	AQFVPQMVNSLSR	L
8	4872	1	1	1	749.899	1497.78	2	1497.78	-0.0002	2717	2729	0	47.68	22	34	0.00049	R	AGLSLVQHGFWQR	A
8	4891	1	1	1	751.418	1500.82	2	1500.82	0.0021	317	329	0	54.1	23	35	0.00013	R	GLFPLIDTLLDER	V
8	4898	1	0	0	502.268	1503.78	3	1503.78	0.0018	1964	1976	1	44.06	24	35	0.0015	R	LGLPYNTTAENRR	L
8	4948	1	0	0	758.406	1514.8	2	1514.8	0.0002	3360	3373	0	75.13	24	35	1.1e-06	K	YPTATTAEVPQPLK	K
8	5195	1	1	1	777.928	1553.84	2	1553.84	0.001	1664	1676	0	67.35	24	34	4.7e-06	R	LQNEQELNLVQVK	E
8	5361	1	1	1	531.92	1592.74	3	1592.74	-0.0006	2022	2036	2	71.81	26	33	1.4e-06	K	RSTDGSATSEDPSKR	V
8	5765	1	1	1	842.449	1682.88	2	1682.88	-0.0002	435	449	1	68.2	24	34	4.7e-06	R	TIPQLLEEGEVGKDR	V
8	5830	1	1	1	849.922	1697.83	2	1697.83	0.0017	2949	2963	0	93.88	25	34	1.3e-08	K	DFATSNSPLHHLGFR	D
8	5880	1	0	0	855.972	1709.93	2	1709.93	0.0002	3179	3192	0	60.49	24	33	2.2e-05	K	IAAVFPQALYYWLR	T
8	5911	1	1	1	861.952	1721.89	2	1721.89	0.0019	2781	2794	0	96.07	27	35	9.5e-09	K	SIENYEILLDSLWK	L
8	6108	1	1	1	893.971	1785.93	2	1785.93	-0.0022	1616	1631	0	73.45	26	35	1.5e-06	K	ANIASDAYFQGLYLIK	T
8	6477	1	0	0	931.495	1860.97	2	1860.98	-0.0022	674	689	1	92.2	25	35	1.9e-08	K	NATEVEKPLGYMQLLR	T
8	6662	1	1	1	958.544	1915.07	2	1915.07	0.0026	852	868	0	84.22	31	32	6.1e-08	R	LVLTFEPSTPFLVPLDK	F
8	7076	1	0	0	986.481	1970.95	2	1970.95	0.0002	1792	1808	0	89.29	25	34	3.2e-08	R	LLDPPEEVSAEYDEPLR	I
8	7296	1	0	0	665.688	1994.04	3	1994.04	0.0001	3320	3337	0	46.79	24	34	0.00059	K	HNNLASELEVLLTEIGSR	F
8	8105	1	1	1	1056.58	2111.14	2	2111.14	-0.0002	2864	2881	0	112.73	27	32	1e-10	R	VPLLQQFQQLVEVQESAR	I
8	9322	1	1	1	789.062	2364.16	3	2364.17	-0.005	2844	2863	0	44.74	22	35	0.0012	K	GVDLALEQWWQLPEMSVHAR	V
8	9710	1	1	1	849.489	2545.45	3	2545.45	-0.0018	2497	2520	1	52.68	23	27	2.8e-05	K	QGLDLLLAILVEDKPISLAPNSAR	V
8	9862	1	1	1	860.086	2577.24	3	2577.24	-0.004	1083	1107	0	37.9	22	34	0.0045	R	GGHNASMIVSSPSTNPVYSPHPSVR	I
8	9916	1	1	1	1305.17	2608.32	2	2608.32	0.0027	1203	1225	0	88.94	25	34	3.8e-08	K	SFQDVVEYLATELFNPNASIPVR	K
8	10770	1	0	0	978.138	2931.39	3	2931.39	-0.0015	3456	3481	0	69.54	24	33	2.7e-06	R	DFNVVDVEIPGQYFADQEVAPDHTVK	L
prot_hit_num	prot_acc	prot_desc	prot_score	prot_mass	prot_matches	prot_matches_sig	prot_sequences	prot_sequences_sig	prot_cover	prot_len	prot_pi
11	AT1G79020.1	AtEPL1B	1949	52366	51	51	26	26	59.4	453	9.23
prot_hit_num	pep_query	pep_rank	pep_isbold	pep_isunique	pep_exp_mz	pep_exp_mr	pep_exp_z	pep_calc_mr	pep_delta	pep_start	pep_end	pep_miss	pep_score	pep_homol	pep_ident	pep_expect	pep_res_before	pep_seq	pep_res_after	pep_var_mod
11	143	1	1	1	410.737	819.459	2	819.46	-0.0008	284	289	0	37.03		35	0.0077	R	IQLQYR	H
11	250	1	1	1	420.745	839.475	2	839.475	0.0002	124	130	1	43.72	27	30	0.00049	K	KELPPEK	L
11	324	1	1	1	427.241	852.468	2	852.471	-0.0022	138	144	0	42.86	29	32	0.00082	K	LEVLDHK	T
11	470	1	1	1	438.282	874.55	2	874.553	-0.0032	131	137	0	47.83		28	0.00011	K	LEIIIFK	L
11	889	1	1	1	470.791	939.567	2	939.565	0.0017	197	203	1	36.93		30	0.0024	R	WQKPILR	R
11	2097	1	1	1	547.758	1093.5	2	1093.5	-0.0019	238	246	0	43.36	26	32	0.00076	R	ENNVQSFEK	L
11	3328	1	1	1	625.809	1249.6	2	1249.61	-0.0012	237	246	1	58.16	33	35	5.4e-05	R	RENNVQSFEK	L
11	3570	1	1	1	639.804	1277.59	2	1277.59	0.0016	273	283	0	74.21	25	32	7.5e-07	R	DVMDSEVSLQR	I
11	3740	1	1	1	435.562	1303.66	3	1303.66	-0.0009	363	372	1	37.47	22	35	0.0068	R	RQSQHGWLHR	L
11	4296	1	1	1	702.364	1402.71	2	1402.72	-0.003	373	384	0	70.89	24	35	2.7e-06	R	LDPNEPVMLFTK	P
11	4461	1	1	1	717.854	1433.69	2	1433.69	0.0004	272	283	1	61.15	30	34	2.1e-05	K	RDVMDSEVSLQR	I
11	4866	1	1	1	749.436	1496.86	2	1496.86	0.001	253	266	0	108.39	26	31	2.2e-10	R	NLGQAQSILEALIK	R
11	4933	1	1	1	757.318	1512.62	2	1512.62	0.0006	25	37	0	104.16		25	1.3e-10	K	DFEDDETPTSTTR	N
11	5327	1	1	1	791.922	1581.83	2	1581.83	0.0022	343	357	0	71.06	24	34	2.3e-06	R	FTNLNLNASHPGGIK	Q
11	5389	1	1	1	801.383	1600.75	2	1600.75	-0.0008	79	92	0	84.72	25	33	8.2e-08	R	DYSPTFGQPASYLR	A
11	5649	1	1	1	827.438	1652.86	2	1652.86	0.0003	44	59	0	116.54	28	35	7.3e-11	R	IASVEVDNEVAPVPSK	K
11	5653	1	1	1	827.486	1652.96	2	1652.96	0.0001	252	266	1	101.58		29	6.2e-10	R	RNLGQAQSILEALIK	R
11	6518	1	1	1	938.416	1874.82	2	1874.82	0.0008	22	37	1	88.27		29	1.3e-08	K	SFKDFEDDETPTSTTR	N
11	7433	1	1	1	1008.03	2014.05	2	2014.05	0.0029	391	411	0	53.29	23	34	0.00014	K	LAAAGIVPPTPDSSPGQPPSR	F
11	7966	1	1	1	690.37	2068.09	3	2068.09	-0.0024	373	390	1	39.69	22	34	0.0028	R	LDPNEPVMLFTKPLVPDK	L	Oxidation (M)
11	8181	1	1	1	708.705	2123.09	3	2123.09	0.0019	204	221	1	47.56	22	35	0.00061	R	RLQPPPPVNDTNPYNVFR	P
11	8554	1	1	1	730.72	2189.14	3	2189.14	0.0004	60	78	1	62.04	23	34	1.9e-05	K	KPASEIPTPQFVIVDTYER	D
11	8693	1	1	1	741.055	2220.14	3	2220.14	-0.0004	205	223	1	36.31	22	34	0.0074	R	LQPPPPVNDTNPYNVFRPR	E
11	9351	1	1	1	595.069	2376.25	4	2376.25	0.0018	204	223	2	63.6	23	34	1.2e-05	R	RLQPPPPVNDTNPYNVFRPR	E
11	9919	1	1	1	1306.11	2610.21	2	2610.22	-0.0033	290	312	0	133	28	33	1.1e-12	R	HETELLEDSLAMPGFQPTTTSYK	F	Oxidation (M)
11	11460	1	1	1	1124.16	3369.47	3	3369.47	-0.0062	98	124	2	79.99		26	4.3e-08	R	SELGEFVEYDLDNEDEDWLYEFDKDKK	E
prot_hit_num	prot_acc	prot_desc	prot_score	prot_mass	prot_matches	prot_matches_sig	prot_sequences	prot_sequences_sig	prot_cover	prot_len	prot_pi
12	AT1G18450.1	AtARP4	1798	48905	38	38	19	19	56.7	441	5.2
prot_hit_num	pep_query	pep_rank	pep_isbold	pep_isunique	pep_exp_mz	pep_exp_mr	pep_exp_z	pep_calc_mr	pep_delta	pep_start	pep_end	pep_miss	pep_score	pep_homol	pep_ident	pep_expect	pep_res_before	pep_seq	pep_res_after	pep_var_mod
12	876	1	1	1	469.737	937.459	2	937.458	0.0013	143	150	0	66.36	28	33	5.5e-06	K	AAELMFEK	Y
12	1187	1	1	1	489.73	977.445	2	977.445	-0.0005	21	30	0	69.8	24	31	1.6e-06	K	AGYAGEDAPK	A
12	1729	1	1	1	524.275	1046.54	2	1046.54	-0.0003	392	401	0	96.5		36	9.6e-09	K	VLASGNTTER	R
12	1760	1	1	1	525.242	1048.47	2	1048.47	-0.0024	273	281	0	44.78	22	31	0.00044	R	VPDTPYDDK	S
12	1987	1	1	1	541.271	1080.53	2	1080.53	0.0007	327	335	0	61.66	25	34	2e-05	K	YAEMIPSVR	G	Oxidation (M)
12	2625	1	1	1	581.814	1161.61	2	1161.61	-0.0007	161	171	0	58.17	23	36	6.6e-05	K	NPVLTSFATGR	A
12	2676	1	1	1	584.334	1166.65	2	1166.65	0.0005	151	160	1	49.26	25	32	0.00023	K	YKVPALFMAK	N
12	2681	1	1	1	584.806	1167.6	2	1167.6	0.0019	87	96	0	67.84	27	35	5.4e-06	R	DHMEVLSPIK	D
12	3360	1	1	1	627.309	1252.6	2	1252.6	-0.0005	379	389	0	66.18	24	34	6.7e-06	K	DLIEESPHSAR	V
12	3524	1	1	1	637.816	1273.62	2	1273.61	0.004	75	85	0	89.98	30	33	2.2e-08	K	LYVGSQAMSYR	R
12	4091	1	1	1	686.342	1370.67	2	1370.67	0.0014	336	347	0	40.83	22	33	0.0021	R	GLPHMVMESINK	C	Oxidation (M)
12	5262	1	1	1	784.851	1567.69	2	1567.69	-0.0038	426	438	0	77.08	24	30	2.1e-07	K	SEYEEHGASYIQR	K
12	7543	1	1	1	676.021	2025.04	3	2025.05	-0.003	355	373	0	67.67	24	34	5e-06	R	ELYSSILLAGGTSSMQQLK	E
12	8076	1	1	1	1051.54	2101.06	2	2101.06	-0.0009	308	326	0	90.68	25	35	2.8e-08	K	VPDVMFNPSIVQTIPGMEK	Y
12	8250	1	1	1	1071.99	2141.96	2	2141.96	-0.0036	237	255	0	127.7	27	31	2.3e-12	R	AGEFQVEDVDIPDTTESYK	L
12	8865	1	1	1	1130.04	2258.06	2	2258.06	0.0002	97	115	0	130.31	28	33	2.2e-12	K	DGIVSDWDLVDNIWEHAFK	S
12	9348	1	1	1	1189.12	2376.22	2	2376.22	-0.0013	306	326	1	100.58	26	35	2.9e-09	R	FKVPDVMFNPSIVQTIPGMEK	Y
12	9443	1	1	1	1211.09	2420.17	2	2420.18	-0.0035	31	54	0	124.48	31	35	1.1e-11	K	AVFPSVIGAVDGVEAMDVDVDSTK	T
12	9964	1	1	1	1314.12	2626.23	2	2626.24	-0.0056	282	305	0	99.44	26	33	2.7e-09	K	SYSNIPTTSYELPDGQTLEIGADR	F
prot_hit_num	prot_acc	prot_desc	prot_score	prot_mass	prot_matches	prot_matches_sig	prot_sequences	prot_sequences_sig	prot_cover	prot_len	prot_pi
13	AT3G24880.1	AtEAF1A	1569	211536	40	40	33	33	21.8	1957	7.64
prot_hit_num	pep_query	pep_rank	pep_isbold	pep_isunique	pep_exp_mz	pep_exp_mr	pep_exp_z	pep_calc_mr	pep_delta	pep_start	pep_end	pep_miss	pep_score	pep_homol	pep_ident	pep_expect	pep_res_before	pep_seq	pep_res_after	pep_var_mod
13	211	1	1	0	416.719	831.423	2	831.424	-0.0011	799	805	0	46.05		35	0.00085	R	SFNISHK	K
13	424	1	1	0	435.736	869.458	2	869.461	-0.0022	272	279	0	57.32		32	3e-05	K	VDGEPVVR	E
13	953	1	1	0	475.251	948.488	2	948.488	0.0003	263	271	0	56.38		36	9.2e-05	R	VSSNSLNTK	V
13	1468	1	1	0	509.234	1016.45	2	1016.45	0	1437	1444	0	30.6	21	28	0.0065	R	EAVQHMMR	M	Oxidation (M)
13	1551	1	1	0	514.232	1026.45	2	1026.45	-0.0014	292	300	0	39.07	22	30	0.0015	K	DEADISYSK	S
13	1598	1	1	0	516.264	1030.51	2	1030.52	-0.0026	1785	1793	0	43	22	33	0.0012	R	NQVQSTAQR	V
13	1707	1	1	0	522.788	1043.56	2	1043.56	-0.0001	317	327	0	68.42	25	35	4.6e-06	K	AQLVSTGGSPK	A
13	1711	1	1	0	523.262	1044.51	2	1044.51	0.0001	541	549	0	60.74	23	32	1.5e-05	K	EDAILEEAR	I
13	1778	1	1	0	526.305	1050.6	2	1050.59	0.0019	1594	1603	0	52.31	23	33	0.00012	K	SQLALHGLGR	S
13	1823	1	1	0	530.757	1059.5	2	1059.5	-0.0023	1835	1844	0	38.64	22	32	0.0022	K	GMPQASNDLK	N
13	2188	1	1	0	553.776	1105.54	2	1105.54	0.0013	202	211	0	65.98	30	35	8.7e-06	R	SSSTDLVQNR	G
13	2712	1	1	0	587.291	1172.57	2	1172.57	0.0005	1907	1916	0	37.05	24	33	0.0041	R	QQQSLPSEEK	R
13	2762	1	1	0	591.272	1180.53	2	1180.53	0.0015	391	400	0	62.63	23	32	9.2e-06	K	LDSDEISMQK	T	Oxidation (M)
13	3427	1	1	0	630.81	1259.61	2	1259.61	-0.0016	1142	1152	0	49.45	23	33	0.00023	R	LQGPMEEDTLK	S
13	3657	1	1	0	646.343	1290.67	2	1290.67	0.0034	1337	1347	0	80.47	27	36	3.8e-07	R	LQQFNQTLSGR	N
13	3846	1	1	0	663.315	1324.62	2	1324.61	0.0009	910	921	0	61.1	23	33	1.7e-05	K	GTEVESSVNFEK	L
13	4135	1	1	0	690.319	1378.62	2	1378.62	0.0016	346	357	0	73.96	24	31	6e-07	R	DSTVEEESLTNR	G
13	4430	1	1	0	715.381	1428.75	2	1428.75	0.0022	471	483	0	76.16	25	34	7.5e-07	R	LQDGLVVLENDSK	V
13	4439	1	1	0	716.344	1430.67	2	1430.67	-0.0008	1604	1618	0	114.34	27	32	7.3e-11	R	SPQSGTSGVNNQAGK	Q
13	5027	1	1	0	760.388	1518.76	2	1518.76	0.0021	404	417	0	104.97		35	1.2e-09	R	VEGLLDQTVGEMTK	T
13	5135	1	1	0	772.374	1542.73	2	1542.73	-0.0024	527	540	0	35.04	22	33	0.0073	K	HQPSSDAVMLDTVK	E	Oxidation (M)
13	5194	1	1	0	518.925	1553.75	3	1553.75	0.0058	177	189	1	47.92	22	34	0.00049	K	ETEDSAIFRPYAR	R
13	5221	1	1	0	521.273	1560.8	3	1560.8	-0.0026	1794	1807	0	43.51	22	35	0.0016	R	VVQHNHLGNSELSK	K
13	5234	1	1	0	782.897	1563.78	2	1563.78	0.0012	301	316	0	69.33	25	35	4.4e-06	K	SSAYLPVGESGLAGEK	A
13	5295	1	1	1	789.404	1576.79	2	1576.79	0.0007	922	935	1	65.78	24	35	1e-05	K	LLPYDMAETSGRPK	K
13	5338	1	1	0	793.43	1584.85	2	1584.85	-0.0014	470	483	1	81.22	28	34	2.1e-07	K	RLQDGLVVLENDSK	V
13	5525	1	1	0	547.292	1638.85	3	1638.86	-0.0007	843	857	2	45.06	22	34	0.00096	K	RPDSNINAGSVPTRR	V
13	6322	1	1	0	914.464	1826.91	2	1826.91	0.0007	1348	1365	0	71.92	24	35	2.1e-06	R	NLQQPSLSTPAAVSGSDR	G
13	9714	1	1	0	852.087	2553.24	3	2553.24	0	527	549	1	93.43	25	34	1.2e-08	K	HQPSSDAVMLDTVKEDAILEEAR	I
13	9908	1	1	1	1303.09	2604.17	2	2604.16	0.0033	818	842	0	101.65	26	29	6.7e-10	R	SYDLGDDLPYVNNTGGSNSSSLMAK	R
13	9955	1	1	0	1311.59	2621.17	2	2621.17	-0.001	1106	1132	0	95.62	25	30	3e-09	K	TAGDGADSAEDSGNSQSYPSTLPGIPK	G
13	10972	1	1	0	1016.49	3046.46	3	3046.46	-0.0007	74	101	0	64.99	24	33	7.1e-06	K	FGIATSHSVQSTSLTDQQAEHFVNSEVK	D
13	11567	1	1	1	1172.62	3514.85	3	3514.84	0.0004	628	660	0	72.25	24	31	7.8e-07	K	IASVLSNAILQFWSSVEAEVPGELEETSLGIVK	E
prot_hit_num	prot_acc	prot_desc	prot_score	prot_mass	prot_matches	prot_matches_sig	prot_sequences	prot_sequences_sig	prot_cover	prot_len	prot_pi
14	AT3G24870.1	AtEAF1B	1489	206285	40	40	33	33	21.8	1907	7.51
prot_hit_num	pep_query	pep_rank	pep_isbold	pep_isunique	pep_exp_mz	pep_exp_mr	pep_exp_z	pep_calc_mr	pep_delta	pep_start	pep_end	pep_miss	pep_score	pep_homol	pep_ident	pep_expect	pep_res_before	pep_seq	pep_res_after	pep_var_mod
14	211	1	0	0	416.719	831.423	2	831.424	-0.0011	799	805	0	46.05		35	0.00085	R	SFNISHK	K
14	424	1	0	0	435.736	869.458	2	869.461	-0.0022	272	279	0	57.32		32	3e-05	K	VDGEPVVR	E
14	953	1	0	0	475.251	948.488	2	948.488	0.0003	263	271	0	56.38		36	9.2e-05	R	VSSNSLNTK	V
14	1468	1	0	0	509.234	1016.45	2	1016.45	0	1389	1396	0	30.6	21	28	0.0065	R	EAVQHMMR	M	Oxidation (M)
14	1551	1	0	0	514.232	1026.45	2	1026.45	-0.0014	292	300	0	39.07	22	30	0.0015	K	DEADISYSK	S
14	1598	1	0	0	516.264	1030.51	2	1030.52	-0.0026	1735	1743	0	43	22	33	0.0012	R	NQVQSTAQR	V
14	1707	1	0	0	522.788	1043.56	2	1043.56	-0.0001	317	327	0	68.42	25	35	4.6e-06	K	AQLVSTGGSPK	A
14	1711	1	0	0	523.262	1044.51	2	1044.51	0.0001	541	549	0	60.74	23	32	1.5e-05	K	EDAILEEAR	I
14	1778	1	0	0	526.305	1050.6	2	1050.59	0.0019	1544	1553	0	52.31	23	33	0.00012	K	SQLALHGLGR	S
14	1823	1	0	0	530.757	1059.5	2	1059.5	-0.0023	1785	1794	0	38.64	22	32	0.0022	K	GMPQASNDLK	N
14	2188	1	0	0	553.776	1105.54	2	1105.54	0.0013	202	211	0	65.98	30	35	8.7e-06	R	SSSTDLVQNR	G
14	2712	1	0	0	587.291	1172.57	2	1172.57	0.0005	1857	1866	0	37.05	24	33	0.0041	R	QQQSLPSEEK	R
14	2762	1	0	0	591.272	1180.53	2	1180.53	0.0015	391	400	0	62.63	23	32	9.2e-06	K	LDSDEISMQK	T	Oxidation (M)
14	3427	1	0	0	630.81	1259.61	2	1259.61	-0.0016	1142	1152	0	49.45	23	33	0.00023	R	LQGPMEEDTLK	S
14	3657	1	0	0	646.343	1290.67	2	1290.67	0.0034	1289	1299	0	80.47	27	36	3.8e-07	R	LQQFNQTLSGR	N
14	3846	1	0	0	663.315	1324.62	2	1324.61	0.0009	910	921	0	61.1	23	33	1.7e-05	K	GTEVESSVNFEK	L
14	4135	1	0	0	690.319	1378.62	2	1378.62	0.0016	346	357	0	73.96	24	31	6e-07	R	DSTVEEESLTNR	G
14	4430	1	0	0	715.381	1428.75	2	1428.75	0.0022	471	483	0	76.16	25	34	7.5e-07	R	LQDGLVVLENDSK	V
14	4439	1	0	0	716.344	1430.67	2	1430.67	-0.0008	1554	1568	0	114.34	27	32	7.3e-11	R	SPQSGTSGVNNQAGK	Q
14	5027	1	0	0	760.388	1518.76	2	1518.76	0.0021	404	417	0	104.97		35	1.2e-09	R	VEGLLDQTVGEMTK	T
14	5135	1	0	0	772.374	1542.73	2	1542.73	-0.0024	527	540	0	35.04	22	33	0.0073	K	HQPSSDAVMLDTVK	E	Oxidation (M)
14	5163	1	1	1	775.4	1548.79	2	1548.79	0.0003	922	935	1	68.7	25	35	5.2e-06	K	LLPYDMAETSGKPK	K
14	5194	1	0	0	518.925	1553.75	3	1553.75	0.0058	177	189	1	47.92	22	34	0.00049	K	ETEDSAIFRPYAR	R
14	5221	1	0	0	521.273	1560.8	3	1560.8	-0.0026	1744	1757	0	43.51	22	35	0.0016	R	VVQHNHLGNSELSK	K
14	5234	1	0	0	782.897	1563.78	2	1563.78	0.0012	301	316	0	69.33	25	35	4.4e-06	K	SSAYLPVGESGLAGEK	A
14	5338	1	0	0	793.43	1584.85	2	1584.85	-0.0014	470	483	1	81.22	28	34	2.1e-07	K	RLQDGLVVLENDSK	V
14	5525	1	0	0	547.292	1638.85	3	1638.86	-0.0007	843	857	2	45.06	22	34	0.00096	K	RPDSNINAGSVPTRR	V
14	6322	1	0	0	914.464	1826.91	2	1826.91	0.0007	1300	1317	0	71.92	24	35	2.1e-06	R	NLQQPSLSTPAAVSGSDR	G
14	9714	1	0	0	852.087	2553.24	3	2553.24	0	527	549	1	93.43	25	34	1.2e-08	K	HQPSSDAVMLDTVKEDAILEEAR	I
14	9830	1	1	1	641.56	2562.21	4	2561.2	1.0047	940	961	0	49.13		33	0.00028	K	THQGSAYDQTWHLNPSVHVEQK	D
14	9926	1	1	1	1308.13	2614.24	2	2614.24	-0.0022	818	842	0	54.76	23	33	6.9e-05	R	SYDLGDDLPYVNNTGGSNSSSLIVK	R
14	9955	1	0	0	1311.59	2621.17	2	2621.17	-0.001	1106	1132	0	95.62	25	30	3e-09	K	TAGDGADSAEDSGNSQSYPSTLPGIPK	G
14	10972	1	0	0	1016.49	3046.46	3	3046.46	-0.0007	74	101	0	64.99	24	33	7.1e-06	K	FGIATSHSVQSTSLTDQQAEHFVNSEVK	D
prot_hit_num	prot_acc	prot_desc	prot_score	prot_mass	prot_matches	prot_matches_sig	prot_sequences	prot_sequences_sig	prot_cover	prot_len	prot_pi
15	AT2G47210.1	AtSWC4	1293	49793	35	35	23	23	52.4	441	9.26
prot_hit_num	pep_query	pep_rank	pep_isbold	pep_isunique	pep_exp_mz	pep_exp_mr	pep_exp_z	pep_calc_mr	pep_delta	pep_start	pep_end	pep_miss	pep_score	pep_homol	pep_ident	pep_expect	pep_res_before	pep_seq	pep_res_after	pep_var_mod
15	39	1	1	1	401.198	800.381	2	800.382	-0.0006	169	174	0	32.16		30	0.0061	R	YYSVNR	A
15	141	1	1	1	410.24	818.465	2	818.465	0	149	155	0	41.93	26	36	0.0026	R	FVVIADR	F
15	557	1	1	1	447.222	892.429	2	892.429	0.0001	195	201	0	36.59	30	34	0.0062	K	EPYDITR	D
15	820	1	1	1	466.263	930.512	2	930.511	0.0011	300	306	0	38.16	29	36	0.0066	R	MLHVYLR	T
15	1042	1	1	1	480.256	958.498	2	958.497	0.001	223	231	0	60.61	31	34	2.3e-05	K	DAEILAEAK	R
15	1269	1	1	1	495.266	988.517	2	988.519	-0.0018	161	168	1	36.93	32	36	0.0083	R	TVEELKDR	Y
15	1777	1	1	1	526.263	1050.51	2	1050.51	0.0026	422	431	0	42.95	22	35	0.0018	R	QADTPSPAHK	R
15	1988	1	1	1	541.275	1080.54	2	1080.54	-0.0002	72	80	0	37.7	22	34	0.0051	K	WLSFTNSAR	K
15	2041	1	1	1	544.303	1086.59	2	1086.59	-0.0015	222	231	1	42.87		34	0.0016	K	KDAEILAEAK	R
15	2075	1	1	1	546.298	1090.58	2	1090.58	0.0007	208	217	0	59.47	23	36	4.8e-05	R	ALSMVLSQSR	H
15	2801	1	1	1	592.865	1183.72	2	1183.72	-0.0015	359	368	0	50.2		30	0.00011	K	EILTLLNLQK	Q
15	3937	1	1	1	672.837	1343.66	2	1343.66	-0.0017	82	91	0	56.11	26	34	6.4e-05	K	DDLQLYHWVR	V
15	4316	1	1	1	703.403	1404.79	2	1404.79	0.0028	149	160	1	36.81	23	33	0.0042	R	FVVIADRFPVSR	T
15	4707	1	1	1	736.886	1471.76	2	1471.76	0.0005	81	91	1	113.9	28	35	1.3e-10	R	KDDLQLYHWVR	V
15	4745	1	1	1	739.873	1477.73	2	1477.73	-0.0033	181	194	0	69.44	24	35	4.2e-06	R	AQSPADVANHPLMK	E
15	5117	1	1	1	513.236	1536.69	3	1536.69	-0.0006	382	395	1	59.06	23	31	1.9e-05	R	EGSYAAMPDTPKDR	V
15	5749	1	1	1	561.322	1680.94	3	1680.94	0.0038	329	343	1	73.51	24	31	6.2e-07	R	VEQTLQDLGVNLKPK	V
15	6079	1	1	1	889.468	1776.92	2	1776.92	0.0015	396	411	1	76.1	24	35	9.5e-07	R	VFAPDPFSFGAERPIK	K
15	6260	1	1	1	907.925	1813.84	2	1813.84	-0.0089	242	258	1	66.26	24	33	4.7e-06	R	RAEEPDVSANENAGLDK	A
15	6361	1	1	1	919.529	1837.04	2	1837.04	0.0003	328	343	2	74.29	24	30	3.8e-07	K	RVEQTLQDLGVNLKPK	V
15	6557	1	1	1	940.981	1879.95	2	1879.95	0.0008	307	324	0	167.04	30	35	7.6e-16	R	TYGLEQMVQAASSAVGLR	T
15	7085	1	1	1	987.535	1973.05	2	1973.05	0.0004	41	59	0	94.09	25	34	9.9e-09	R	EVYALTGGVAPLMPSIDLK	R
15	8202	1	1	1	1065.47	2128.92	2	2128.92	-0.0041	116	132	0	132.7	28	28	3.8e-13	K	YTDEEYENHLTDSVWTK	E
prot_hit_num	prot_acc	prot_desc	prot_score	prot_mass	prot_matches	prot_matches_sig	prot_sequences	prot_sequences_sig	prot_cover	prot_len	prot_pi
23	AT1G54390.1	ING2	1015	34826	22	22	11	11	31.7	306	5.01
prot_hit_num	pep_query	pep_rank	pep_isbold	pep_isunique	pep_exp_mz	pep_exp_mr	pep_exp_z	pep_calc_mr	pep_delta	pep_start	pep_end	pep_miss	pep_score	pep_homol	pep_ident	pep_expect	pep_res_before	pep_seq	pep_res_after	pep_var_mod
23	377	1	1	1	431.694	861.373	2	861.373	-0.0001	171	176	1	34.83		29	0.0027	R	DRDWDR	D
23	1718	1	1	1	523.783	1045.55	2	1045.55	-0.0011	38	46	0	48.41	34	36	0.00066	R	SQSLINQTR	Q
23	3637	1	1	1	644.831	1287.65	2	1287.65	0.0014	106	116	0	63.71	23	34	1.3e-05	R	QAYDLIDSHVK	R
23	4034	1	1	1	680.322	1358.63	2	1358.63	0.0015	179	190	0	42.96	25	32	0.00085	R	DFELMPPPGSNR	K
23	4821	1	1	1	744.369	1486.72	2	1486.72	-0.0001	179	191	1	34.88	22	34	0.0088	R	DFELMPPPGSNRK	D
23	5493	1	1	1	544.26	1629.76	3	1629.76	0.0004	177	190	1	40.02	22	33	0.002	R	DRDFELMPPPGSNR	K
23	5805	1	1	1	846.415	1690.81	2	1690.82	-0.0013	117	130	1	101.62		35	2.2e-09	K	RLDEDLNNFAEDLK	Q
23	6243	1	1	1	904.532	1807.05	2	1807.05	-0.0009	135	151	0	62.43	23	27	3.3e-06	K	IPPDEPSVLPPLPIVPK	A
23	7120	1	1	1	989.476	1976.94	2	1976.93	0.0038	118	134	1	86.34	25	33	5.8e-08	R	LDEDLNNFAEDLKQEGK	I
23	8216	1	1	1	534.266	2133.04	4	2133.03	0.003	117	134	2	74.25	24	34	1.2e-06	K	RLDEDLNNFAEDLKQEGK	I
23	9476	1	1	1	1219.08	2436.15	2	2436.15	0.0007	6	26	0	152.42	29	33	1.2e-14	R	TGVYVDDYLEYASTFPAELQR	L
prot_hit_num	prot_acc	prot_desc	prot_score	prot_mass	prot_matches	prot_matches_sig	prot_sequences	prot_sequences_sig	prot_cover	prot_len	prot_pi
30	AT5G64610.1	HAM1	788	51405	22	22	15	15	32.4	445	6.79
prot_hit_num	pep_query	pep_rank	pep_isbold	pep_isunique	pep_exp_mz	pep_exp_mr	pep_exp_z	pep_calc_mr	pep_delta	pep_start	pep_end	pep_miss	pep_score	pep_homol	pep_ident	pep_expect	pep_res_before	pep_seq	pep_res_after	pep_var_mod
30	41	1	1	1	401.233	800.451	2	800.45	0.0005	215	220	1	47.45		35	0.00065	R	KEQLQR	H
30	185	1	1	1	414.282	826.55	2	826.553	-0.0025	363	369	0	47.28		27	0.00011	R	ILLDILK	K
30	542	1	1	1	445.235	888.455	2	888.455	-0.0006	427	435	0	50.67	33	35	0.00029	R	GGLDVDVSK	M
30	879	1	1	1	469.744	937.474	2	937.473	0.0007	436	442	0	45.75	22	34	0.00078	K	MIWTPYK	E
30	1008	1	1	1	478.331	954.648	2	954.648	0.0004	363	370	1	26.77		23	0.0045	R	ILLDILKK	H
30	1036	1	1	1	479.782	957.55	2	957.549	0.0007	173	181	0	40.28	25	35	0.0031	K	NIATIELGK	Y
30	2008	1	1	1	542.264	1082.51	2	1082.51	-0.0008	229	237	0	38.94	31	33	0.0028	K	HPPGDEIYR	S
30	2703	1	1	1	586.329	1170.64	2	1170.64	0.0007	55	65	0	55.15	23	34	8.5e-05	R	MGVLPLEVGTR	V
30	3109	1	1	1	610.338	1218.66	2	1218.66	0.0012	347	357	0	70.82	24	35	3.2e-06	R	PLSDLGLVSYR	G
30	3706	1	1	1	650.81	1299.61	2	1299.6	0.0046	238	249	0	74.84	28	32	6.1e-07	R	SSTLSMFEVDGK	K
30	4422	1	1	1	714.856	1427.7	2	1427.7	0.0001	238	250	1	79.37	25	34	3.2e-07	R	SSTLSMFEVDGKK	N
30	6465	1	1	1	620.339	1858	3	1857.99	0.0006	341	357	1	68.57	25	34	3.9e-06	K	VGTPERPLSDLGLVSYR	G
30	7215	1	1	1	996.536	1991.06	2	1991.06	0.0006	388	404	0	146.88	29	34	5.7e-14	K	AEDILSTLQSLELIQYR	K
30	7521	1	1	1	674.325	2019.95	3	2019.95	0.0024	146	163	0	62.83	23	33	1.2e-05	K	IDETHVEGHEELDAASLR	E
30	9717	1	1	1	852.361	2554.06	3	2554.06	0.0045	86	105	0	67.72		23	3.6e-07	K	NYNGGHNDYEYYVHYTEFNR	R
prot_hit_num	prot_acc	prot_desc	prot_score	prot_mass	prot_matches	prot_matches_sig	prot_sequences	prot_sequences_sig	prot_cover	prot_len	prot_pi
31	AT4G14385.1	AtEAF6	763	17814	15	15	8	8	57.7	163	8.8
prot_hit_num	pep_query	pep_rank	pep_isbold	pep_isunique	pep_exp_mz	pep_exp_mr	pep_exp_z	pep_calc_mr	pep_delta	pep_start	pep_end	pep_miss	pep_score	pep_homol	pep_ident	pep_expect	pep_res_before	pep_seq	pep_res_after	pep_var_mod
31	745	1	1	1	460.236	918.456	2	918.456	0.0005	75	81	1	42.97		35	0.0018	R	KFQPEDR	V
31	1142	1	1	1	486.778	971.542	2	971.54	0.002	114	123	1	63.89		35	1.4e-05	K	GGLSTQGKPK	K
31	1806	1	1	1	529.761	1057.51	2	1057.51	0.0001	56	65	0	58.96	29	32	2.1e-05	K	GFEGFLSSSK	S
31	2571	1	1	1	578.789	1155.56	2	1155.56	-0.0004	101	111	1	56.02	24	33	5e-05	R	EDGRAELGPGR	S
31	5167	1	1	1	775.89	1549.77	2	1549.77	-0.0002	7	21	0	70.56	34	35	3.1e-06	K	SSTDPGAMLTSLLNK	R	Oxidation (M)
31	5797	1	1	1	564.297	1689.87	3	1689.87	-0.0033	7	22	1	58.31	24	36	6.1e-05	K	SSTDPGAMLTSLLNKR	E
31	6615	1	1	1	953.501	1904.99	2	1904.98	0.0026	82	100	0	145.98	29	36	1e-13	R	VFSLSSVTSPAAEELGVGR	E
31	9420	1	1	1	1205.1	2408.19	2	2408.19	-0.0005	35	55	0	124.09	28	35	1.3e-11	K	QVYELETSYLQESSHIGNALK	G
prot_hit_num	prot_acc	prot_desc	prot_score	prot_mass	prot_matches	prot_matches_sig	prot_sequences	prot_sequences_sig	prot_cover	prot_len	prot_pi
32	AT5G45600.1	AtYAF9A	763	30213	19	19	13	13	48.9	268	6.51
prot_hit_num	pep_query	pep_rank	pep_isbold	pep_isunique	pep_exp_mz	pep_exp_mr	pep_exp_z	pep_calc_mr	pep_delta	pep_start	pep_end	pep_miss	pep_score	pep_homol	pep_ident	pep_expect	pep_res_before	pep_seq	pep_res_after	pep_var_mod
32	1505	1	1	1	511.791	1021.57	2	1021.57	0.0005	239	247	0	41.26	31	34	0.0019	R	QQVQAHIAK	L
32	3210	1	1	1	616.33	1230.64	2	1230.65	-0.0007	75	86	0	79.84	24	35	3.9e-07	R	GATNEDISVVVK	K
32	3579	1	1	1	640.348	1278.68	2	1278.68	-0.0013	179	189	0	62.8	24	35	1.7e-05	R	VQNHPALTFPR	L
32	4036	1	1	1	453.921	1358.74	3	1358.74	0.0021	75	87	1	70.05	24	35	3.6e-06	R	GATNEDISVVVKK	V
32	4621	1	1	1	729.402	1456.79	2	1456.79	0.0006	251	263	0	62.37	24	35	1.9e-05	R	QISLLEGQNQTVK	T
32	4854	1	1	1	748.352	1494.69	2	1494.69	-0.0022	143	155	0	38.72	22	33	0.0029	K	LYPEDESGPLTMK	K	Oxidation (M)
32	5276	1	1	1	786.377	1570.74	2	1570.75	-0.0089	10	23	0	46.57	22	33	0.00051	K	QAQDQPETSEPTLK	S
32	5437	1	1	1	807.453	1612.89	2	1612.89	0.0012	250	263	1	70.92	27	33	1.9e-06	R	RQISLLEGQNQTVK	T
32	5454	1	1	1	540.283	1617.83	3	1617.83	0.0021	88	101	0	58.01	24	35	5.8e-05	K	VVFQLHSSFNSPTR	V
32	5838	1	1	1	567.287	1698.84	3	1698.84	-0.0028	9	23	1	50.5	23	34	0.00027	K	KQAQDQPETSEPTLK	S
32	6666	1	1	1	958.974	1915.93	2	1915.93	-0.0015	190	207	0	106.02	27	34	7e-10	R	LPSGYNLPAPMQVEDTGK	K
32	7757	1	1	1	682.35	2044.03	3	2044.03	-0.0005	190	208	1	61.41	24	34	2.2e-05	R	LPSGYNLPAPMQVEDTGKK	K
32	9959	1	1	1	1312.17	2622.32	2	2622.32	-0.0013	156	178	1	99.76	26	34	3e-09	K	KPVVVESYDEIVFPDPSESFLAR	V
prot_hit_num	prot_acc	prot_desc	prot_score	prot_mass	prot_matches	prot_matches_sig	prot_sequences	prot_sequences_sig	prot_cover	prot_len	prot_pi
89	AT4G37280.1	MRG1	173	36361	5	5	5	5	20	320	9.21
prot_hit_num	pep_query	pep_rank	pep_isbold	pep_isunique	pep_exp_mz	pep_exp_mr	pep_exp_z	pep_calc_mr	pep_delta	pep_start	pep_end	pep_miss	pep_score	pep_homol	pep_ident	pep_expect	pep_res_before	pep_seq	pep_res_after	pep_var_mod
89	693	1	1	1	456.756	911.498	2	911.498	0.0006	35	42	0	48.65	23	33	0.00029	R	VLAYHGPR	V
89	1730	1	1	1	524.316	1046.62	2	1046.62	-0.0026	224	232	0	39.01	27	32	0.0024	K	ALPVMLLYK	K
89	2162	1	1	1	551.293	1100.57	2	1100.57	0.0009	185	194	0	62.93		34	1.5e-05	R	SPNVDEILSK	Y
89	5206	1	1	1	519.91	1556.71	3	1556.71	0.0006	139	152	1	49.82	23	32	0.00019	K	HESGNEKDNVTAEK	L
89	9915	1	1	1	870.089	2607.25	3	2607.25	0	237	259	0	77.77	24	33	4.1e-07	R	QYQESIVDDTSPSTVYGAEHLLR	L
prot_hit_num	prot_acc	prot_desc	prot_score	prot_mass	prot_matches	prot_matches_sig	prot_sequences	prot_sequences_sig	prot_cover	prot_len	prot_pi
97	AT2G31810.1	AHASS1	153	53839	6	6	6	6	13	491	9.07
prot_hit_num	pep_query	pep_rank	pep_isbold	pep_isunique	pep_exp_mz	pep_exp_mr	pep_exp_z	pep_calc_mr	pep_delta	pep_start	pep_end	pep_miss	pep_score	pep_homol	pep_ident	pep_expect	pep_res_before	pep_seq	pep_res_after	pep_var_mod
97	252	1	1	1	420.768	839.522	2	839.523	-0.0005	272	279	1	38.37		27	0.00076	K	KGAIVPQK	E
97	667	1	1	1	455.231	908.446	2	908.446	0	173	180	0	53.17	27	34	0.00015	K	VNAHPESR	A
97	1338	1	1	1	499.785	997.556	2	997.556	0	260	268	0	34.2	22	32	0.0063	K	EQAPVSVLR	S
97	2135	1	1	1	549.777	1097.54	2	1097.54	0.0004	250	259	0	52.68	23	34	0.00014	R	FSAASYPDLK	E
97	3850	1	1	1	663.393	1324.77	2	1324.77	-0.0003	138	148	0	47.01	22	30	0.00025	R	VLQQVIEQLQK	L
97	8253	1	1	1	715.038	2142.09	3	2142.09	0.0066	384	401	0	46.96	22	35	0.00069	K	LVDVHEVHDLTHLPFSER	E
prot_hit_num	prot_acc	prot_desc	prot_score	prot_mass	prot_matches	prot_matches_sig	prot_sequences	prot_sequences_sig	prot_cover	prot_len	prot_pi
112	AT3G60110.1	BRD6	122	72002	2	2	2	2	3	641	9.12
prot_hit_num	pep_query	pep_rank	pep_isbold	pep_isunique	pep_exp_mz	pep_exp_mr	pep_exp_z	pep_calc_mr	pep_delta	pep_start	pep_end	pep_miss	pep_score	pep_homol	pep_ident	pep_expect	pep_res_before	pep_seq	pep_res_after	pep_var_mod
112	1028	1	1	1	479.751	957.487	2	957.488	-0.0008	181	188	1	76.22	24	33	5.2e-07	K	NDETKPVR	V
112	3438	1	1	1	631.794	1261.57	2	1261.57	0.001	67	77	0	70	24	31	1.6e-06	R	HAFSDWDSVAK	E
113	2192	1	1	0	553.815	1105.62	2	1105.61	0.0019	176	185	0	35.47	22	34	0.0087	R	SYGLPVITTR	G
113	3485	1	1	0	634.811	1267.61	2	1267.61	0.0013	164	175	0	56.64	24	34	5.6e-05	K	AGAEMLVMAYGR	S
113	3656	1	1	1	646.323	1290.63	2	1290.63	0.0039	268	278	0	45.06	24	35	0.001	K	LFNMDPEANIK	F
113	9676	1	1	1	1263.68	2525.35	2	2525.35	0	562	584	0	52.99	23	33	0.0001	K	VVNIPNSMTVLDELLPISIEMAK	R
prot_hit_num	prot_acc	prot_desc	prot_score	prot_mass	prot_matches	prot_matches_sig	prot_sequences	prot_sequences_sig	prot_cover	prot_len	prot_pi
125	AT3G07810.1	AOG2	101	51840	4	4	4	4	9.5	494	8.42
prot_hit_num	pep_query	pep_rank	pep_isbold	pep_isunique	pep_exp_mz	pep_exp_mr	pep_exp_z	pep_calc_mr	pep_delta	pep_start	pep_end	pep_miss	pep_score	pep_homol	pep_ident	pep_expect	pep_res_before	pep_seq	pep_res_after	pep_var_mod
125	261	1	1	1	421.722	841.429	2	841.429	-0.0006	187	194	0	36.01		31	0.0033	K	ELSPGPSR	S
125	1288	1	1	1	496.217	990.419	2	990.419	0.0002	84	91	0	41.25		27	0.00039	R	DDQNMVNR	S
125	4201	1	1	1	694.331	1386.65	2	1386.65	-0.0009	92	106	0	54.44	23	32	7e-05	R	SNSSSIQGSPGGPGR	T
125	6329	1	1	1	915.979	1829.94	2	1829.95	-0.0015	24	39	0	47.02	22	35	0.0007	K	EYFSSFGEVIEAVILK	D
prot_hit_num	prot_acc	prot_desc	prot_score	prot_mass	prot_matches	prot_matches_sig	prot_sequences	prot_sequences_sig	prot_cover	prot_len	prot_pi
148	AT1G26570.1	UGD1	80	52938	2	2	2	2	3.5	481	5.84
prot_hit_num	pep_query	pep_rank	pep_isbold	pep_isunique	pep_exp_mz	pep_exp_mr	pep_exp_z	pep_calc_mr	pep_delta	pep_start	pep_end	pep_miss	pep_score	pep_homol	pep_ident	pep_expect	pep_res_before	pep_seq	pep_res_after	pep_var_mod
148	93	1	1	1	406.735	811.455	2	811.455	-0.0003	140	146	0	36.78	25	30	0.0024	K	ILTHNSK	G
148	1924	1	1	1	537.806	1073.6	2	1073.6	0	217	226	0	73.54		36	1.8e-06	K	LAANAFLAQR	I
prot_hit_num	prot_acc	prot_desc	prot_score	prot_mass	prot_matches	prot_matches_sig	prot_sequences	prot_sequences_sig	prot_cover	prot_len	prot_pi
152	AT1G48520.1	GATB	75	60902	2	2	2	2	4.2	550	7.52
prot_hit_num	pep_query	pep_rank	pep_isbold	pep_isunique	pep_exp_mz	pep_exp_mr	pep_exp_z	pep_calc_mr	pep_delta	pep_start	pep_end	pep_miss	pep_score	pep_homol	pep_ident	pep_expect	pep_res_before	pep_seq	pep_res_after	pep_var_mod
152	1451	1	1	1	508.229	1014.44	2	1014.44	0	192	200	0	31.03	21	28	0.0058	R	VHMEEDAGK	L
152	4920	1	1	1	755.448	1508.88	2	1508.88	-0.0005	438	451	0	66.68	24	29	1.9e-06	K	LTPQELAELIAAIK	D
