# Supplementary material for: NuA4 and H2A.Z control environmental responses and autotrophic growth in Arabidopsis
Source: Nat Commun. 2022 Jan 12;13:277. doi: 10.1038/s41467-021-27882-5 (PMC8755797; doi:10.1038/s41467-021-27882-5)
Supplement: Supplementary file 19 — Supplementary Data 16 [file 41467_2021_27882_MOESM19_ESM.xlsx]

## Sheet: TAP (2) Prot & Pept
Protein Identification details obtained with the Q Exactive (Thermo Fisher Scientific) and Mascot Distiller software (version 2.5.0.0, Matrix Science) combined with the Mascot search engine (version 2.5.1, Matrix Science) using the Mascot Daemon interface. Standard parameter settings and database TAIRplus as previously described (Van Leene et al., 2015)
Proteins and peptides headers used in the table: Prot_score: protein score; prot_mass: protein mass; prot_matches: number of assigned peptide matches; prot_matches_sig: number of assigned peptide matches above threshold (high confidence, p < 0.01); prot_sequences: number of different protein sequences; prot_sequences_sig: number of significant protein sequences above threshold (high confidence, p…
prot_hit_num	prot_acc	prot_desc	prot_score	prot_mass	prot_matches	prot_matches_sig	prot_sequences	prot_sequences_sig	prot_cover	prot_len	prot_pi
6	AT4G36080.1	AtTRA1B	3018	433319	78	78	71	71	23.4	3834	6.74
prot_hit_num	pep_query	pep_rank	pep_isbold	pep_isunique	pep_exp_mz	pep_exp_mr	pep_exp_z	pep_calc_mr	pep_delta	pep_start	pep_end	pep_miss	pep_score	pep_homol	pep_ident	pep_expect	pep_res_before	pep_seq	pep_res_after	pep_var_mod
6	7	1	1	1	728.466	727.459	1	727.459	-0.0002	818	824	0	39.37		30	0.0013	K	ALQIVGK	L
6	51	1	1	1	401.737	801.46	2	801.46	0	949	955	0	53.24		36	0.0002	K	TQLIAEK	S
6	145	1	1	1	411.193	820.372	2	820.371	0.0007	651	657	0	70.18		33	2.1e-06	K	APSDFER	I
6	328	1	1	1	427.772	853.528	2	853.527	0.0012	2089	2096	0	36.49		27	0.0013	R	VAVVIEPK	D
6	377	1	1	0	431.756	861.497	2	861.496	0.001	421	428	0	35.09	24	35	0.0098	R	ILDAFVGK	F
6	607	1	1	0	451.235	900.455	2	900.455	-0.0001	2800	2807	0	52.91		32	9.3e-05	K	AQVEETPK	L
6	694	1	1	0	456.271	910.528	2	910.528	0.0002	369	375	0	34.92		30	0.0038	R	IIYLFSR	N
6	698	1	1	0	456.74	911.465	2	911.465	-0.0002	1074	1081	0	61.01		32	1.5e-05	K	HADVLMAR	G
6	724	1	1	0	458.748	915.481	2	915.481	-0.0004	308	315	0	36.38	22	35	0.0078	K	HVLGTDFK	R
6	728	1	1	1	458.768	915.521	2	915.521	-0.0001	25	32	0	47.04	30	36	0.00084	R	LAMVVEVR	D
6	792	1	1	1	464.279	926.543	2	926.544	-0.0004	1369	1377	0	44.93		31	0.00047	R	APEIVTVAK	E
6	837	1	1	0	467.279	932.544	2	932.544	-0.0002	1165	1172	1	48.1		34	0.0004	K	RLPVYASK	E
6	1197	1	1	1	492.747	983.479	2	983.478	0.0001	1347	1354	0	53.37		33	0.00011	R	TQSHNELR	A
6	1260	1	1	0	495.766	989.518	2	989.518	-0.0002	3315	3322	0	61.91	31	36	2.8e-05	R	FVTLPEER	L
6	1919	1	1	0	538.271	1074.53	2	1074.53	-0.0045	3732	3739	0	44.03	23	34	0.0011	R	YQLAMFFR	D
6	1936	1	1	1	539.294	1076.57	2	1076.57	-0.0001	2279	2289	0	96.78	33	35	8.3e-09	R	DLGLAAGAHPR	Q
6	2023	1	1	1	545.299	1088.58	2	1088.58	0.0013	359	368	0	63.12	35	36	2.1e-05	R	ADLSLSQLSR	I
6	2107	1	1	1	550.321	1098.63	2	1098.63	-0.0018	2310	2318	0	53.94		32	7.5e-05	K	LVLELIDER	V
6	2451	1	1	0	573.311	1144.61	2	1144.61	-0.001	764	774	0	58.13		35	5.8e-05	R	GSDELVSLGLR	T
6	2577	1	1	0	579.846	1157.68	2	1157.68	-0.0028	744	753	0	52.88		34	0.00013	R	LSSLLPYLPR	L
6	2803	1	1	1	594.304	1186.59	2	1186.59	0.0002	3773	3783	0	91.62	31	34	1.8e-08	K	VNSNVDDVIGR	I
6	3048	1	1	0	606.361	1210.71	2	1210.71	-0.0003	1107	1116	0	67.08	26	30	2.4e-06	R	IPVFEQLLPR	L
6	3060	1	1	1	606.811	1211.61	2	1211.61	0	3568	3577	0	43.18	24	34	0.0015	R	ESDLPITYFK	E
6	3064	1	1	0	607.338	1212.66	2	1212.66	-0.0002	1635	1644	0	38.11	25	34	0.0041	K	LIPSWLQSNR	T
6	3104	1	1	0	609.886	1217.76	2	1217.76	-0.0031	3323	3333	0	92.62		25	1.8e-09	R	LLAVVNALLHR	C
6	3134	1	1	0	611.879	1221.74	2	1221.74	-0.0018	2558	2568	0	75.9	24	27	1.3e-07	K	LQVADVVIPLR	E
6	3171	1	1	1	613.805	1225.6	2	1225.59	0.0017	2366	2378	0	58.31	23	33	3.6e-05	K	GSSGSSGAFLTQK	D
6	3311	1	1	1	625.277	1248.54	2	1248.54	-0.0011	405	415	0	86.31	25	29	2.2e-08	K	GIDQQSMDEAR	I
6	3390	1	1	1	629.831	1257.65	2	1257.65	0.0004	1820	1829	0	62.31	25	34	1.5e-05	K	YLQSDLVQHR	K
6	3498	1	1	0	637.856	1273.7	2	1273.7	-0.001	3477	3488	1	35.94	27	35	0.009	R	RLTLIGSDGSQK	H
6	3584	1	1	0	643.334	1284.65	2	1284.65	-0.0009	2721	2731	0	66.89	24	34	5.3e-06	R	AQSLFYQAMVK	A
6	3627	1	1	0	647.325	1292.63	2	1292.64	-0.0014	2732	2743	0	44.16	22	35	0.0014	K	ATQGTYNNTVPK	T
6	3817	1	1	1	664.364	1326.71	2	1326.71	-0.0011	3809	3821	0	100.9	31	34	2.3e-09	R	GVSELVEAALSPR	N
6	3946	1	1	1	676.327	1350.64	2	1350.64	-0.0005	3621	3632	0	55.88	23	34	6.9e-05	K	TSMSGSHLWAFK	K
6	3960	1	1	1	677.851	1353.69	2	1353.69	-0.0014	2365	2378	1	37.68	27	34	0.0051	K	KGSSGSSGAFLTQK	D
6	4049	1	1	0	684.447	1366.88	2	1366.88	-0.0001	1808	1819	0	80.59		20	9.2e-09	R	IELLQLATLLLK	Y
6	4107	1	1	1	689.837	1377.66	2	1377.66	-0.0024	2021	2034	0	35.44	22	34	0.0081	K	LSTAGSSISEDPSK	R
6	4362	1	1	1	709.87	1417.73	2	1417.72	0.001	1523	1534	0	87.58	25	35	6.5e-08	R	YATLAVDYFLSR	L
6	4419	1	1	1	715.336	1428.66	2	1428.66	-0.0013	1187	1199	0	75.24	24	32	5.6e-07	R	VVNNVDEANNDAR	R
6	4486	1	1	0	721.852	1441.69	2	1441.69	-0.002	2928	2939	0	64.57	24	33	7.9e-06	R	NEMYNVVIDAFK	D
6	4514	1	1	0	723.407	1444.8	2	1444.8	-0.0003	393	404	0	62.5	30	35	1.8e-05	R	LMLNLVEPIFEK	G
6	4608	1	1	1	489.272	1464.79	3	1464.79	0.0011	13	24	1	40.48	25	34	0.0024	R	RLVEPDLPIEER	L
6	4669	1	1	0	738.886	1475.76	2	1475.76	0.0016	1950	1962	0	73.37	27	36	1.9e-06	R	AQFVPQMVNSLSR	L
6	4911	1	1	0	758.406	1514.8	2	1514.8	-0.001	3337	3350	0	41.15	22	35	0.0026	K	YPTATTAEVPQPLK	K
6	5022	1	1	1	763.93	1525.85	2	1525.85	-0.0006	1663	1675	0	94.67	26	32	6.1e-09	R	LQNEQNLTLVQVK	E
6	5065	1	1	1	767.394	1532.77	2	1532.77	0.005	933	946	1	59.76		36	4.4e-05	R	RSESTEIEADLGVK	T
6	5072	1	1	1	767.887	1533.76	2	1533.76	-0.0032	2021	2035	1	80.1	24	35	3.7e-07	K	LSTAGSSISEDPSKR	V
6	5440	1	1	1	809.418	1616.82	2	1616.83	-0.0034	2294	2309	0	138.34	35	35	5.6e-13	R	IESESADVGAVVSNIK	L
6	5715	1	1	1	836.447	1670.88	2	1670.88	-0.0038	1173	1186	0	102.17	26	35	2e-09	K	EQDETSQVLIQILR	V
6	5866	1	1	1	855.934	1709.85	2	1709.85	0.0027	2772	2785	0	96.09	25	35	8.6e-09	K	STENYEILLDSLWK	A
6	5867	1	1	0	855.972	1709.93	2	1709.93	0.0012	3170	3183	0	60.54	24	33	2.2e-05	K	IAAVFPQALYYWLR	T
6	5972	1	1	1	876.47	1750.93	2	1750.93	0.0001	918	932	0	115.62	27	34	8.2e-11	K	QLSTLLLSSVDSFWR	R
6	5981	1	1	1	586.298	1755.87	3	1755.87	0.0026	2940	2954	0	57.81	23	34	4.9e-05	K	DFVTSNTPLHHLGYR	D
6	6009	1	1	1	884.465	1766.92	2	1766.92	-0.0049	2167	2181	0	108.04	26	34	4.7e-10	K	NNISQISQFLELSFK	H
6	6095	1	1	1	894.962	1787.91	2	1787.91	0.0001	1615	1630	0	111.58	26	35	2.4e-10	K	SNVASDAYFQGLYLIK	T
6	6273	1	1	1	910.483	1818.95	2	1818.95	-0.0007	3115	3130	0	57.46	23	35	6.2e-05	R	VLYLLSFDPTNEPVGR	I
6	6438	1	1	0	931.494	1860.97	2	1860.98	-0.0028	673	688	1	88.82	25	35	4.3e-08	K	NATEVEKPLGYMQLLR	T
6	6572	1	1	1	946.074	1890.13	2	1890.13	-0.0005	1466	1483	0	71.99		23	1.6e-07	K	IAAAIIELFHLLPLAASK	F
6	6587	1	1	1	948.512	1895.01	2	1895.01	-0.0016	3580	3597	0	104.01	26	33	9.8e-10	K	LNQAITGQISPEAIGDLR	L
6	6711	1	1	1	967.522	1933.03	2	1933.03	0.0015	851	867	0	75.15	24	34	8.4e-07	R	LVLTFEPSTPFLVPMDK	F
6	6783	1	1	1	975.554	1949.09	2	1949.1	-0.0041	1054	1071	0	82.11	25	30	7.5e-08	K	AALTSLNVFAETLLFLAR	I
6	7412	1	1	1	1006.54	2011.06	2	2011.06	-0.0013	435	452	1	45.8	22	34	0.00069	R	TVPQLLEEGDGKDQITLR	S
6	7553	1	1	1	675.068	2022.18	3	2022.18	0.0001	1392	1409	1	31.76		26	0.0028	K	ELLQSSLRPILVNLAQTK	N
6	7845	1	1	1	1028.02	2054.03	2	2054.03	-0.0019	3046	3064	0	54.19	23	34	0.00012	K	LNDTEGANLAYSNAITLFK	N
6	8220	1	1	1	1064.57	2127.13	2	2127.13	0	2855	2872	0	120.66	27	33	2.1e-11	R	VPLLQQFQQLVEVQESSR	I
6	8293	1	1	1	1072.06	2142.11	2	2142.11	0.0019	2106	2124	0	96.08	25	34	7.6e-09	K	QALDFLSQALEVWPNANVK	F
6	9461	1	1	1	793.735	2378.18	3	2378.18	-0.0022	2835	2854	0	64.05	23	35	1.3e-05	K	GVDLALEQWWQLPEMSLHAR	V
6	9467	1	1	1	794.773	2381.3	3	2381.3	0.0002	53	73	1	41.15	22	31	0.0011	R	ASSVILLQITKPQFTDNIEHK	L
6	9773	1	1	1	834.081	2499.22	3	2499.22	0.0041	1579	1604	1	64.07	23	34	1.1e-05	K	SDAILSAAASTPPAASSGDEKPTPMK	S
6	9842	1	1	1	847.501	2539.48	3	2539.48	-0.0009	217	240	0	57.82		24	4.4e-06	R	LVQINIPNLLPLMVAAISIPGPEK	V
6	10018	1	1	1	863.505	2587.49	3	2587.49	-0.0002	2488	2511	1	127.54		24	5.2e-13	K	QGLDLLLAILIEEKPITLAPNSAR	V
prot_hit_num	prot_acc	prot_desc	prot_score	prot_mass	prot_matches	prot_matches_sig	prot_sequences	prot_sequences_sig	prot_cover	prot_len	prot_pi
8	AT2G17930.1	AtTRA1A	2291	436075	70	70	65	65	20.4	3858	6.88
prot_hit_num	pep_query	pep_rank	pep_isbold	pep_isunique	pep_exp_mz	pep_exp_mr	pep_exp_z	pep_calc_mr	pep_delta	pep_start	pep_end	pep_miss	pep_score	pep_homol	pep_ident	pep_expect	pep_res_before	pep_seq	pep_res_after	pep_var_mod
8	203	1	1	1	415.759	829.503	2	829.502	0.0006	919	925	0	47.81		35	0.00058	R	QLSTLLR	S
8	305	1	1	1	426.198	850.382	2	850.382	-0.0005	652	658	0	50.92	30	32	0.00014	K	TPSDFER	I
8	377	1	0	0	431.756	861.497	2	861.496	0.001	421	428	0	35.09	24	35	0.0098	R	ILDAFVGK	F
8	580	1	1	1	449.274	896.534	2	896.533	0.0009	1370	1378	0	33.72	22	29	0.0041	R	APEIVAVAK	E
8	607	1	0	0	451.235	900.455	2	900.455	-0.0001	2809	2816	0	52.91		32	9.3e-05	K	AQVEETPK	L
8	694	1	0	0	456.271	910.528	2	910.528	0.0002	369	375	0	34.92		30	0.0038	R	IIYLFSR	N
8	698	1	0	0	456.74	911.465	2	911.465	-0.0002	1075	1082	0	61.01		32	1.5e-05	K	HADVLMAR	G
8	724	1	0	0	458.748	915.481	2	915.481	-0.0004	308	315	0	36.38	22	35	0.0078	K	HVLGTDFK	R
8	770	1	1	1	463.278	924.541	2	924.539	0.0013	3485	3493	0	50.93	23	30	9.4e-05	R	VGADVPIVR	R
8	837	1	0	0	467.279	932.544	2	932.544	-0.0002	1166	1173	1	48.1		34	0.0004	K	RLPVYASK	E
8	1260	1	0	0	495.766	989.518	2	989.518	-0.0002	3338	3345	0	61.91	31	36	2.8e-05	R	FVTLPEER	L
8	1314	1	1	1	499.754	997.494	2	997.494	-0.0002	1348	1355	0	49	24	33	0.00029	R	TQTHNELR	A
8	1606	1	1	1	518.268	1034.52	2	1034.52	-0.0022	1606	1615	0	43.59	31	36	0.0018	K	LESSNVASTK	A
8	1787	1	1	1	530.743	1059.47	2	1059.47	-0.0016	926	934	0	53.14	26	29	4.6e-05	R	SSVDSSWHR	S
8	1919	1	0	0	538.271	1074.53	2	1074.53	-0.0045	3756	3763	0	44.03	23	34	0.0011	R	YQLAMFFR	D
8	2022	1	1	1	545.288	1088.56	2	1088.56	0.0005	2557	2566	0	84.25	34	35	1.4e-07	K	HAQFLSATSK	L
8	2081	1	1	1	548.279	1094.54	2	1094.55	-0.0024	2280	2290	0	71.85	25	35	2.1e-06	R	DLGSAVGSHPR	Q
8	2115	1	1	1	550.801	1099.59	2	1099.59	0.0009	3797	3806	0	72.52	26	34	1.6e-06	K	VNANVEDVIK	R
8	2286	1	1	1	563.254	1124.49	2	1124.49	-0.0002	2295	2305	0	76.61	30	30	2.7e-07	R	TDSDSAVTSSR	Q
8	2451	1	0	0	573.311	1144.61	2	1144.61	-0.001	765	775	0	58.13		35	5.8e-05	R	GSDELVSLGLR	T
8	2554	1	1	1	579.266	1156.52	2	1156.52	-0.0015	2098	2106	1	34.41	28	30	0.0042	K	DRETNTMYK	Q
8	2577	1	0	0	579.846	1157.68	2	1157.68	-0.0028	745	754	0	52.88		34	0.00013	R	LSSLLPYLPR	L
8	2669	1	1	1	585.812	1169.61	2	1169.61	0.0004	3592	3601	0	53.13	23	34	0.00013	R	EADLPITHFK	E
8	2909	1	1	1	601.318	1200.62	2	1200.62	0.0005	2892	2904	0	43.98	25	35	0.0013	K	VSGNTAVGGLGNR	Y
8	3048	1	0	0	606.361	1210.71	2	1210.71	-0.0003	1108	1117	0	67.08	26	30	2.4e-06	R	IPVFEQLLPR	L
8	3064	1	0	0	607.338	1212.66	2	1212.66	-0.0002	1636	1645	0	38.11	25	34	0.0041	K	LIPSWLQSNR	S
8	3104	1	0	0	609.886	1217.76	2	1217.76	-0.0031	3346	3356	0	92.62		25	1.8e-09	R	LLAVVNALLHR	C
8	3134	1	0	0	611.879	1221.74	2	1221.74	-0.0018	2567	2577	0	75.9	24	27	1.3e-07	K	LQVADVVIPLR	E
8	3326	1	1	1	626.267	1250.52	2	1250.52	-0.0007	405	415	0	38.83	22	27	0.00069	K	GVDQQSMDEAR	I	Oxidation (M)
8	3329	1	1	1	626.368	1250.72	2	1250.72	-0.0017	14	24	0	64.6	24	31	4.6e-06	R	LVDLDLPIPTR	L
8	3368	1	1	1	419.57	1255.69	3	1255.69	-0.0003	3797	3807	1	70.31	24	34	2.6e-06	K	VNANVEDVIKR	I
8	3498	1	0	0	637.856	1273.7	2	1273.7	-0.001	3501	3512	1	35.94	27	35	0.009	R	RLTLIGSDGSQK	H
8	3559	1	1	1	641.276	1280.54	2	1280.54	-0.0002	2023	2035	0	39.5	22	28	0.0008	R	STDGSATSEDPSK	R
8	3584	1	0	0	643.334	1284.65	2	1284.65	-0.0009	2730	2740	0	66.89	24	34	5.3e-06	R	AQSLFYQAMVK	A
8	3627	1	0	0	647.325	1292.63	2	1292.64	-0.0014	2741	2752	0	44.16	22	35	0.0014	K	ATQGTYNNTVPK	A
8	4016	1	1	1	681.317	1360.62	2	1360.62	-0.0028	2830	2843	0	72.88	24	31	6.6e-07	R	NSNGVGDAENTVGK	G
8	4049	1	0	0	684.447	1366.88	2	1366.88	-0.0001	1809	1820	0	80.59		20	9.2e-09	R	IELLQLATLLLK	Y
8	4191	1	1	1	694.865	1387.72	2	1387.71	0.0015	1524	1535	0	51.68	23	35	0.00025	R	YAALAVDYFLSR	L
8	4230	1	1	1	698.332	1394.65	2	1394.65	0.0022	3645	3656	0	55.31	23	33	6.8e-05	K	TLMSGSHMWAFK	K
8	4358	1	1	1	708.838	1415.66	2	1415.66	-0.0022	1188	1200	0	58.61	24	32	2.5e-05	R	VVNNVDEANSEAR	R
8	4473	1	1	1	719.326	1436.64	2	1436.64	-0.0004	2023	2036	1	42.44	22	30	0.00071	R	STDGSATSEDPSKR	V
8	4486	1	0	0	721.852	1441.69	2	1441.69	-0.002	2937	2948	0	64.57	24	33	7.9e-06	R	NEMYNVVIDAFK	D
8	4514	1	0	0	723.407	1444.8	2	1444.8	-0.0003	393	404	0	62.5	30	35	1.8e-05	R	LMLNLVEPIFEK	G
8	4518	1	1	1	723.414	1444.81	2	1444.81	0.0007	2337	2349	0	99.12	26	33	3e-09	R	SVTQILNTLLSEK	G
8	4669	1	0	0	738.886	1475.76	2	1475.76	0.0016	1951	1963	0	73.37	27	36	1.9e-06	R	AQFVPQMVNSLSR	L
8	4834	1	1	1	749.899	1497.78	2	1497.78	-0.0016	2717	2729	0	46.23	22	34	0.00068	R	AGLSLVQHGFWQR	A
8	4863	1	1	1	751.417	1500.82	2	1500.82	0.0009	317	329	0	74.83		35	1.2e-06	R	GLFPLIDTLLDER	V
8	4911	1	0	0	758.406	1514.8	2	1514.8	-0.001	3360	3373	0	41.15	22	35	0.0026	K	YPTATTAEVPQPLK	K
8	5164	1	1	1	777.928	1553.84	2	1553.84	-0.0002	1664	1676	0	75.85	33	34	6.6e-07	R	LQNEQELNLVQVK	E
8	5337	1	1	1	531.92	1592.74	3	1592.74	-0.0002	2022	2036	2	63.1	27	33	1.1e-05	K	RSTDGSATSEDPSKR	V
8	5762	1	1	1	842.448	1682.88	2	1682.88	-0.0032	435	449	1	54.04	23	35	0.00013	R	TIPQLLEEGEVGKDR	V
8	5826	1	1	1	566.951	1697.83	3	1697.83	0.0027	2949	2963	0	65.4	26	34	8.6e-06	K	DFATSNSPLHHLGFR	D
8	5867	1	0	0	855.972	1709.93	2	1709.93	0.0012	3179	3192	0	60.54	24	33	2.2e-05	K	IAAVFPQALYYWLR	T
8	5904	1	1	1	861.952	1721.89	2	1721.89	0.0009	2781	2794	0	96.02	27	35	8.2e-09	K	SIENYEILLDSLWK	L
8	6085	1	1	1	893.971	1785.93	2	1785.93	-0.0017	1616	1631	0	66.78	24	35	7e-06	K	ANIASDAYFQGLYLIK	T
8	6438	1	0	0	931.494	1860.97	2	1860.98	-0.0028	674	689	1	88.82	25	35	4.3e-08	K	NATEVEKPLGYMQLLR	T
8	6603	1	1	1	636.04	1905.1	3	1905.1	0.0021	607	623	1	31.77	21	27	0.0042	K	VYKPFADVLINLLVSSK	L
8	6646	1	1	1	958.543	1915.07	2	1915.07	0.0009	852	868	0	101.02	32	32	1.4e-09	R	LVLTFEPSTPFLVPLDK	F
8	8131	1	1	1	1056.58	2111.14	2	2111.14	0.002	2864	2881	0	111.67	26	32	1.3e-10	R	VPLLQQFQQLVEVQESAR	I
8	8132	1	1	1	705.071	2112.19	3	2112.19	-0.0022	456	474	0	57.29	23	30	2e-05	K	LELPVQAVLNLQVPVEHSK	E
8	9425	1	1	1	789.062	2364.17	3	2364.17	-0.0029	2844	2863	0	56.77	23	35	7.7e-05	K	GVDLALEQWWQLPEMSVHAR	V
8	9849	1	1	1	849.49	2545.45	3	2545.45	0.0005	2497	2520	1	94.59		26	1.6e-09	K	QGLDLLLAILVEDKPISLAPNSAR	V
8	10004	1	1	1	860.087	2577.24	3	2577.24	0.0007	1083	1107	0	53.44	23	34	0.00013	R	GGHNASMIVSSPSTNPVYSPHPSVR	I
8	10045	1	1	1	1305.17	2608.32	2	2608.32	0.0015	1203	1225	0	63.2	23	34	1.4e-05	K	SFQDVVEYLATELFNPNASIPVR	K
8	11999	1	1	1	1010.83	4039.27	4	4039.27	0.0013	217	253	1	22.8		21	0.0081	R	LVQTNIPHLLPLMVAAISVPGPENVPSHLKPQFIELK	G
prot_hit_num	prot_acc	prot_desc	prot_score	prot_mass	prot_matches	prot_matches_sig	prot_sequences	prot_sequences_sig	prot_cover	prot_len	prot_pi
11	AT1G79020.1	AtEPL1B	1963	52366	49	49	22	22	49.9	453	9.23
prot_hit_num	pep_query	pep_rank	pep_isbold	pep_isunique	pep_exp_mz	pep_exp_mr	pep_exp_z	pep_calc_mr	pep_delta	pep_start	pep_end	pep_miss	pep_score	pep_homol	pep_ident	pep_expect	pep_res_before	pep_seq	pep_res_after	pep_var_mod
11	139	1	1	1	410.737	819.459	2	819.46	-0.0017	284	289	0	47.15		36	0.00077	R	IQLQYR	H
11	248	1	1	1	420.745	839.475	2	839.475	-0.0001	124	130	1	50.43	28	30	0.00011	K	KELPPEK	L
11	317	1	1	1	427.241	852.468	2	852.471	-0.0026	138	144	0	47.07	28	32	0.00031	K	LEVLDHK	T
11	457	1	1	1	438.282	874.549	2	874.553	-0.0035	131	137	0	47.74		28	0.00011	K	LEIIIFK	L
11	2073	1	1	1	547.764	1093.51	2	1093.5	0.0095	238	246	0	51.04	28	33	0.00016	R	ENNVQSFEK	L
11	3316	1	1	1	625.809	1249.6	2	1249.61	-0.0006	237	246	1	50.98		35	0.0003	R	RENNVQSFEK	L
11	3532	1	1	1	639.805	1277.6	2	1277.59	0.0036	273	283	0	77.59	26	33	3.6e-07	R	DVMDSEVSLQR	I
11	4291	1	1	1	702.364	1402.71	2	1402.72	-0.0027	373	384	0	72.03	25	35	2.1e-06	R	LDPNEPVMLFTK	P
11	4444	1	1	1	717.853	1433.69	2	1433.69	-0.0011	272	283	1	49.36		34	0.00032	K	RDVMDSEVSLQR	I
11	4830	1	1	1	749.435	1496.86	2	1496.86	-0.0008	253	266	0	105.93	26	31	3.7e-10	R	NLGQAQSILEALIK	R
11	4900	1	1	1	757.318	1512.62	2	1512.62	-0.0009	25	37	0	86.9		24	6.3e-09	K	DFEDDETPTSTTR	N
11	5293	1	1	1	791.921	1581.83	2	1581.83	0.0018	343	357	0	74.62	27	34	1e-06	R	FTNLNLNASHPGGIK	Q
11	5370	1	1	1	801.383	1600.75	2	1600.75	-0.0013	79	92	0	88.38	25	33	3.5e-08	R	DYSPTFGQPASYLR	A
11	5654	1	1	1	827.44	1652.87	2	1652.86	0.0033	44	59	0	123.61	28	34	1.4e-11	R	IASVEVDNEVAPVPSK	K
11	5655	1	1	1	827.486	1652.96	2	1652.96	-0.001	252	266	1	115.89		29	2.5e-11	R	RNLGQAQSILEALIK	R
11	6488	1	1	1	938.415	1874.82	2	1874.82	-0.0005	22	37	1	117.3	27	29	1.6e-11	K	SFKDFEDDETPTSTTR	N
11	7418	1	1	1	1008.03	2014.05	2	2014.05	0.0017	391	411	0	41.28	22	34	0.0021	K	LAAAGIVPPTPDSSPGQPPSR	F
11	7821	1	1	1	1027.05	2052.09	2	2052.1	-0.0103	373	390	1	74.2	24	34	1e-06	R	LDPNEPVMLFTKPLVPDK	L
11	8204	1	1	1	708.705	2123.09	3	2123.09	0.0009	204	221	1	57.02	23	35	6.9e-05	R	RLQPPPPVNDTNPYNVFR	P
11	8587	1	1	1	1095.58	2189.14	2	2189.14	-0.0004	60	78	1	70.72	24	35	2.7e-06	K	KPASEIPTPQFVIVDTYER	D
11	9452	1	1	1	793.09	2376.25	3	2376.25	0.0029	204	223	2	61.46	23	34	1.9e-05	R	RLQPPPPVNDTNPYNVFRPR	E
11	10026	1	1	1	1298.12	2594.22	2	2594.22	-0.0028	290	312	0	133.99	28	33	9.6e-13	R	HETELLEDSLAMPGFQPTTTSYK	F
prot_hit_num	prot_acc	prot_desc	prot_score	prot_mass	prot_matches	prot_matches_sig	prot_sequences	prot_sequences_sig	prot_cover	prot_len	prot_pi
12	AT1G18450.1	AtARP4	1575	48905	37	37	20	20	56.9	441	5.2
prot_hit_num	pep_query	pep_rank	pep_isbold	pep_isunique	pep_exp_mz	pep_exp_mr	pep_exp_z	pep_calc_mr	pep_delta	pep_start	pep_end	pep_miss	pep_score	pep_homol	pep_ident	pep_expect	pep_res_before	pep_seq	pep_res_after	pep_var_mod
12	868	1	1	1	469.737	937.459	2	937.458	0.0007	143	150	0	47.27	29	33	0.00045	K	AAELMFEK	Y
12	1158	1	1	1	489.729	977.444	2	977.445	-0.0014	21	30	0	64.45	24	31	5.4e-06	K	AGYAGEDAPK	A
12	1699	1	1	1	524.275	1046.54	2	1046.54	-0.0006	392	401	0	96.66		36	9.3e-09	K	VLASGNTTER	R
12	1723	1	1	1	525.242	1048.47	2	1048.47	-0.0012	273	281	0	42.48	24	31	0.00078	R	VPDTPYDDK	S
12	1963	1	1	1	541.271	1080.53	2	1080.53	0	327	335	0	47.52	24	34	0.00049	K	YAEMIPSVR	G	Oxidation (M)
12	2607	1	1	1	581.815	1161.62	2	1161.61	0.0012	161	171	0	71.14	24	36	3.6e-06	K	NPVLTSFATGR	A
12	2653	1	1	1	584.334	1166.65	2	1166.65	0.0019	151	160	1	39.34	25	32	0.0021	K	YKVPALFMAK	N
12	2657	1	1	1	584.805	1167.6	2	1167.6	-0.0004	87	96	0	73.42	29	34	1.4e-06	R	DHMEVLSPIK	D
12	3342	1	1	1	627.309	1252.6	2	1252.6	-0.0017	379	389	0	53	23	34	0.00014	K	DLIEESPHSAR	V
12	3494	1	1	1	637.816	1273.62	2	1273.61	0.004	75	85	0	105.01		33	6.9e-10	K	LYVGSQAMSYR	R
12	3803	1	1	1	442.239	1323.69	3	1323.7	-0.0024	86	96	1	38.37	22	35	0.0047	R	RDHMEVLSPIK	D
12	3970	1	1	1	678.344	1354.67	2	1354.67	0.0006	336	347	0	45.24	22	34	0.0008	R	GLPHMVMESINK	C
12	5224	1	1	1	784.851	1567.69	2	1567.69	-0.0028	426	438	0	83.01	25	30	5.5e-08	K	SEYEEHGASYIQR	K
12	7567	1	1	1	1013.53	2025.04	2	2025.05	-0.0024	355	373	0	116.58	27	34	6.6e-11	R	ELYSSILLAGGTSSMQQLK	E
12	8104	1	1	1	1051.54	2101.06	2	2101.06	-0.0029	308	326	0	106.27	26	34	7.4e-10	K	VPDVMFNPSIVQTIPGMEK	Y
12	8291	1	1	1	1071.99	2141.96	2	2141.96	-0.0038	237	255	0	81.5	25	31	9.7e-08	R	AGEFQVEDVDIPDTTESYK	L
12	8945	1	1	1	1130.04	2258.07	2	2258.06	0.002	97	115	0	76.48	24	33	5.3e-07	K	DGIVSDWDLVDNIWEHAFK	S
12	9449	1	1	1	1189.12	2376.22	2	2376.22	-0.0021	306	326	1	116.87	27	35	6.8e-11	R	FKVPDVMFNPSIVQTIPGMEK	Y
12	9567	1	1	1	1211.1	2420.18	2	2420.18	0.0011	31	54	0	120.58	27	34	2.7e-11	K	AVFPSVIGAVDGVEAMDVDVDSTK	T
12	10086	1	1	1	1314.12	2626.23	2	2626.24	-0.0064	282	305	0	102.79	26	33	1.2e-09	K	SYSNIPTTSYELPDGQTLEIGADR	F
prot_hit_num	prot_acc	prot_desc	prot_score	prot_mass	prot_matches	prot_matches_sig	prot_sequences	prot_sequences_sig	prot_cover	prot_len	prot_pi
13	AT3G24880.1	AtEAF1A	1480	211536	37	37	29	29	21.1	1957	7.64
prot_hit_num	pep_query	pep_rank	pep_isbold	pep_isunique	pep_exp_mz	pep_exp_mr	pep_exp_z	pep_calc_mr	pep_delta	pep_start	pep_end	pep_miss	pep_score	pep_homol	pep_ident	pep_expect	pep_res_before	pep_seq	pep_res_after	pep_var_mod
13	216	1	1	0	416.719	831.423	2	831.424	-0.0006	799	805	0	46.05		35	0.00086	R	SFNISHK	K
13	419	1	1	0	435.736	869.458	2	869.461	-0.0028	272	279	0	57.54		32	2.9e-05	K	VDGEPVVR	E
13	954	1	1	0	475.251	948.488	2	948.488	0.0001	263	271	0	43.59		36	0.0017	R	VSSNSLNTK	V
13	1570	1	1	0	516.265	1030.51	2	1030.52	-0.0007	1785	1793	0	36.42	22	34	0.0059	R	NQVQSTAQR	V
13	1674	1	1	0	522.788	1043.56	2	1043.56	0.0006	317	327	0	53.8	24	34	0.00013	K	AQLVSTGGSPK	A
13	1678	1	1	0	523.262	1044.51	2	1044.51	0	541	549	0	55.13	23	32	5.4e-05	K	EDAILEEAR	I
13	1742	1	1	0	526.304	1050.59	2	1050.59	-0.0008	1594	1603	0	61.2	24	33	1.7e-05	K	SQLALHGLGR	S
13	2156	1	1	0	553.775	1105.54	2	1105.54	-0.0007	202	211	0	58.98	25	35	4.4e-05	R	SSSTDLVQNR	G
13	2513	1	1	0	576.294	1150.57	2	1150.57	-0.0003	1327	1336	0	43.63	27	35	0.0016	R	GSLPLDEQHR	L
13	2633	1	1	0	583.274	1164.53	2	1164.53	0.0009	391	400	0	69.96		33	2.3e-06	K	LDSDEISMQK	T
13	2690	1	1	0	587.29	1172.56	2	1172.57	-0.0026	1907	1916	0	66.24	25	33	4.9e-06	R	QQQSLPSEEK	R
13	3395	1	1	0	630.812	1259.61	2	1259.61	0.0018	1142	1152	0	54.21	23	33	8.4e-05	R	LQGPMEEDTLK	S
13	3618	1	1	0	646.343	1290.67	2	1290.67	0.0039	1337	1347	0	66.16	26	36	1e-05	R	LQQFNQTLSGR	N
13	3808	1	1	0	663.314	1324.61	2	1324.61	-0.0017	910	921	0	65.78	24	33	5.9e-06	K	GTEVESSVNFEK	L
13	4114	1	1	0	690.317	1378.62	2	1378.62	-0.0011	346	357	0	68.63	24	31	1.9e-06	R	DSTVEEESLTNR	G
13	4421	1	1	0	715.38	1428.74	2	1428.75	-0.0015	471	483	0	80.92	25	35	2.7e-07	R	LQDGLVVLENDSK	V
13	4428	1	1	0	716.344	1430.67	2	1430.67	-0.0007	1604	1618	0	84.91	25	32	6.4e-08	R	SPQSGTSGVNNQAGK	Q
13	4998	1	1	0	760.388	1518.76	2	1518.76	0.0012	404	417	0	93.62		35	1.6e-08	R	VEGLLDQTVGEMTK	T
13	5200	1	1	0	782.896	1563.78	2	1563.78	0.0004	301	316	0	55.41	23	35	0.0001	K	SSAYLPVGESGLAGEK	A
13	5263	1	1	1	789.404	1576.79	2	1576.79	0.0005	922	935	1	55.02	23	35	0.00012	K	LLPYDMAETSGRPK	K
13	5307	1	1	0	793.43	1584.85	2	1584.85	-0.0013	470	483	1	63.58	23	34	1.2e-05	K	RLQDGLVVLENDSK	V
13	5524	1	1	0	547.292	1638.85	3	1638.86	-0.0003	843	857	2	62.33	23	34	1.7e-05	K	RPDSNINAGSVPTRR	V
13	6288	1	1	0	914.465	1826.92	2	1826.91	0.0029	1348	1365	0	66.14	24	35	7.9e-06	R	NLQQPSLSTPAAVSGSDR	G
13	9853	1	1	0	852.087	2553.24	3	2553.24	0.0013	527	549	1	121.86	27	34	1.8e-11	K	HQPSSDAVMLDTVKEDAILEEAR	I
13	9962	1	1	1	641.556	2562.19	4	2562.19	0.0056	940	961	0	65.7		33	5.8e-06	K	THQGSAYDQTWHLDPSVHVEQK	D
13	10037	1	1	1	1303.09	2604.16	2	2604.16	-0.0027	818	842	0	83.79	25	29	3.9e-08	R	SYDLGDDLPYVNNTGGSNSSSLMAK	R
13	10194	1	1	0	887.722	2660.15	3	2660.15	-0.0017	884	909	0	74.59		26	1.7e-07	K	TDASSGDTSSFQDEYSSLHGGSAVQK	G
13	11087	1	1	0	762.625	3046.47	4	3046.46	0.0077	74	101	0	76.65	24	33	5e-07	K	FGIATSHSVQSTSLTDQQAEHFVNSEVK	D
13	12381	1	1	0	1413.36	4237.05	3	4237.06	-0.0129	484	526	0	54.75	23	31	4.6e-05	K	VGSILSENPSSTLCSGIPQASVDTSSCTVGNSLLSGTDIEALK	H
prot_hit_num	prot_acc	prot_desc	prot_score	prot_mass	prot_matches	prot_matches_sig	prot_sequences	prot_sequences_sig	prot_cover	prot_len	prot_pi
14	AT3G24870.1	AtEAF1B	1396	206285	36	36	28	28	20.3	1907	7.51
prot_hit_num	pep_query	pep_rank	pep_isbold	pep_isunique	pep_exp_mz	pep_exp_mr	pep_exp_z	pep_calc_mr	pep_delta	pep_start	pep_end	pep_miss	pep_score	pep_homol	pep_ident	pep_expect	pep_res_before	pep_seq	pep_res_after	pep_var_mod
14	216	1	0	0	416.719	831.423	2	831.424	-0.0006	799	805	0	46.05		35	0.00086	R	SFNISHK	K
14	419	1	0	0	435.736	869.458	2	869.461	-0.0028	272	279	0	57.54		32	2.9e-05	K	VDGEPVVR	E
14	954	1	0	0	475.251	948.488	2	948.488	0.0001	263	271	0	43.59		36	0.0017	R	VSSNSLNTK	V
14	1570	1	0	0	516.265	1030.51	2	1030.52	-0.0007	1735	1743	0	36.42	22	34	0.0059	R	NQVQSTAQR	V
14	1674	1	0	0	522.788	1043.56	2	1043.56	0.0006	317	327	0	53.8	24	34	0.00013	K	AQLVSTGGSPK	A
14	1678	1	0	0	523.262	1044.51	2	1044.51	0	541	549	0	55.13	23	32	5.4e-05	K	EDAILEEAR	I
14	1742	1	0	0	526.304	1050.59	2	1050.59	-0.0008	1544	1553	0	61.2	24	33	1.7e-05	K	SQLALHGLGR	S
14	2156	1	0	0	553.775	1105.54	2	1105.54	-0.0007	202	211	0	58.98	25	35	4.4e-05	R	SSSTDLVQNR	G
14	2513	1	0	0	576.294	1150.57	2	1150.57	-0.0003	1279	1288	0	43.63	27	35	0.0016	R	GSLPLDEQHR	L
14	2633	1	0	0	583.274	1164.53	2	1164.53	0.0009	391	400	0	69.96		33	2.3e-06	K	LDSDEISMQK	T
14	2690	1	0	0	587.29	1172.56	2	1172.57	-0.0026	1857	1866	0	66.24	25	33	4.9e-06	R	QQQSLPSEEK	R
14	3395	1	0	0	630.812	1259.61	2	1259.61	0.0018	1142	1152	0	54.21	23	33	8.4e-05	R	LQGPMEEDTLK	S
14	3618	1	0	0	646.343	1290.67	2	1290.67	0.0039	1289	1299	0	66.16	26	36	1e-05	R	LQQFNQTLSGR	N
14	3808	1	0	0	663.314	1324.61	2	1324.61	-0.0017	910	921	0	65.78	24	33	5.9e-06	K	GTEVESSVNFEK	L
14	4114	1	0	0	690.317	1378.62	2	1378.62	-0.0011	346	357	0	68.63	24	31	1.9e-06	R	DSTVEEESLTNR	G
14	4421	1	0	0	715.38	1428.74	2	1428.75	-0.0015	471	483	0	80.92	25	35	2.7e-07	R	LQDGLVVLENDSK	V
14	4428	1	0	0	716.344	1430.67	2	1430.67	-0.0007	1554	1568	0	84.91	25	32	6.4e-08	R	SPQSGTSGVNNQAGK	Q
14	4998	1	0	0	760.388	1518.76	2	1518.76	0.0012	404	417	0	93.62		35	1.6e-08	R	VEGLLDQTVGEMTK	T
14	5128	1	1	1	775.401	1548.79	2	1548.79	0.001	922	935	1	54.17	24	35	0.00015	K	LLPYDMAETSGKPK	K
14	5200	1	0	0	782.896	1563.78	2	1563.78	0.0004	301	316	0	55.41	23	35	0.0001	K	SSAYLPVGESGLAGEK	A
14	5307	1	0	0	793.43	1584.85	2	1584.85	-0.0013	470	483	1	63.58	23	34	1.2e-05	K	RLQDGLVVLENDSK	V
14	5524	1	0	0	547.292	1638.85	3	1638.86	-0.0003	843	857	2	62.33	23	34	1.7e-05	K	RPDSNINAGSVPTRR	V
14	6288	1	0	0	914.465	1826.92	2	1826.91	0.0029	1300	1317	0	66.14	24	35	7.9e-06	R	NLQQPSLSTPAAVSGSDR	G
14	9853	1	0	0	852.087	2553.24	3	2553.24	0.0013	527	549	1	121.86	27	34	1.8e-11	K	HQPSSDAVMLDTVKEDAILEEAR	I
14	9963	1	1	1	641.559	2562.21	4	2561.2	1.0025	940	961	0	56.89		33	4.7e-05	K	THQGSAYDQTWHLNPSVHVEQK	D
14	10194	1	0	0	887.722	2660.15	3	2660.15	-0.0017	884	909	0	74.59		26	1.7e-07	K	TDASSGDTSSFQDEYSSLHGGSAVQK	G
14	11087	1	0	0	762.625	3046.47	4	3046.46	0.0077	74	101	0	76.65	24	33	5e-07	K	FGIATSHSVQSTSLTDQQAEHFVNSEVK	D
14	12381	1	0	0	1413.36	4237.05	3	4237.06	-0.0129	484	526	0	54.75	23	31	4.6e-05	K	VGSILSENPSSTLCSGIPQASVDTSSCTVGNSLLSGTDIEALK	H
prot_hit_num	prot_acc	prot_desc	prot_score	prot_mass	prot_matches	prot_matches_sig	prot_sequences	prot_sequences_sig	prot_cover	prot_len	prot_pi
15	AT2G47210.1	AtSWC4	1350	49793	35	35	25	25	56.9	441	9.26
prot_hit_num	pep_query	pep_rank	pep_isbold	pep_isunique	pep_exp_mz	pep_exp_mr	pep_exp_z	pep_calc_mr	pep_delta	pep_start	pep_end	pep_miss	pep_score	pep_homol	pep_ident	pep_expect	pep_res_before	pep_seq	pep_res_after	pep_var_mod
15	42	1	1	1	401.197	800.38	2	800.382	-0.0016	169	174	0	42.14	27	29	0.00057	R	YYSVNR	A
15	137	1	1	1	410.241	818.467	2	818.465	0.0017	149	155	0	46.22	22	34	0.00073	R	FVVIADR	F
15	556	1	1	1	447.223	892.431	2	892.429	0.0017	195	201	0	34.72	30	34	0.0092	K	EPYDITR	D
15	823	1	1	1	466.264	930.513	2	930.511	0.0016	300	306	0	37.55	29	37	0.0092	R	MLHVYLR	T
15	1038	1	1	1	480.257	958.498	2	958.497	0.0013	223	231	0	50.9	28	34	0.00021	K	DAEILAEAK	R
15	1242	1	1	1	495.266	988.518	2	988.519	-0.0012	161	168	1	52.97	32	35	0.0002	R	TVEELKDR	Y
15	1437	1	1	1	508.785	1015.56	2	1015.55	0.0004	15	23	0	52.4	23	35	0.0002	K	TPLSLTQEK	K
15	1740	1	1	1	526.262	1050.51	2	1050.51	0.0008	422	431	0	38.31	22	35	0.0047	R	QADTPSPAHK	R
15	1964	1	1	1	541.275	1080.54	2	1080.54	0	72	80	0	45.99	22	34	0.00076	K	WLSFTNSAR	K
15	2166	1	1	1	554.294	1106.57	2	1106.58	-0.0021	208	217	0	60.54	25	36	4.1e-05	R	ALSMVLSQSR	H	Oxidation (M)
15	2786	1	1	1	592.865	1183.71	2	1183.72	-0.0026	359	368	0	48.46		31	0.00019	K	EILTLLNLQK	Q
15	3561	1	1	1	427.893	1280.66	3	1280.66	-0.0005	30	40	2	46.57	24	35	0.00074	K	ESHRKPDGISR	E
15	3917	1	1	1	672.838	1343.66	2	1343.66	-0.0013	82	91	0	66.98	25	34	5.1e-06	K	DDLQLYHWVR	V
15	4305	1	1	1	703.402	1404.79	2	1404.79	0.0018	149	160	1	41.31	24	33	0.0015	R	FVVIADRFPVSR	T
15	4637	1	1	1	736.886	1471.76	2	1471.76	-0.0005	81	91	1	99.39	27	35	3.8e-09	R	KDDLQLYHWVR	V
15	4675	1	1	1	739.875	1477.74	2	1477.73	0.0015	181	194	0	90.34	25	35	3.5e-08	R	AQSPADVANHPLMK	E
15	5086	1	1	1	513.236	1536.69	3	1536.69	-0.0019	382	395	1	49.2	25	31	0.00018	R	EGSYAAMPDTPKDR	V
15	5748	1	1	1	841.478	1680.94	2	1680.94	0.0007	329	343	1	56.82	23	31	3e-05	R	VEQTLQDLGVNLKPK	V
15	6055	1	1	1	889.468	1776.92	2	1776.92	0.0007	396	411	1	88.01	26	35	5.8e-08	R	VFAPDPFSFGAERPIK	K
15	6237	1	1	1	605.956	1814.85	3	1813.84	1.0016	242	258	1	58.6	23	33	3.1e-05	R	RAEEPDVSANENAGLDK	A
15	6327	1	1	1	919.528	1837.04	2	1837.04	0.0002	328	343	2	95.75	25	29	2.6e-09	K	RVEQTLQDLGVNLKPK	V
15	6543	1	1	1	940.981	1879.95	2	1879.95	0.0011	307	324	0	167.01	30	35	7.6e-16	R	TYGLEQMVQAASSAVGLR	T
15	6602	1	1	1	636.014	1905.02	3	1905.01	0.0044	396	412	2	39.04	22	34	0.0033	R	VFAPDPFSFGAERPIKK	E
15	7075	1	1	1	987.535	1973.06	2	1973.05	0.0008	41	59	0	85.45	25	34	7.3e-08	R	EVYALTGGVAPLMPSIDLK	R
15	8239	1	1	1	1065.47	2128.92	2	2128.92	-0.0039	116	132	0	122.4	27	28	4.1e-12	K	YTDEEYENHLTDSVWTK	E
prot_hit_num	prot_acc	prot_desc	prot_score	prot_mass	prot_matches	prot_matches_sig	prot_sequences	prot_sequences_sig	prot_cover	prot_len	prot_pi
24	AT1G54390.1	ING2	942	34826	23	23	12	12	38.2	306	5.01
prot_hit_num	pep_query	pep_rank	pep_isbold	pep_isunique	pep_exp_mz	pep_exp_mr	pep_exp_z	pep_calc_mr	pep_delta	pep_start	pep_end	pep_miss	pep_score	pep_homol	pep_ident	pep_expect	pep_res_before	pep_seq	pep_res_after	pep_var_mod
24	374	1	1	1	431.693	861.372	2	861.373	-0.0005	171	176	1	41.42		29	0.00059	R	DRDWDR	D
24	1686	1	1	1	523.783	1045.55	2	1045.55	0.0002	38	46	0	53.33	32	36	0.00019	R	SQSLINQTR	Q
24	3601	1	1	1	644.832	1287.65	2	1287.65	0.003	106	116	0	64.51	24	35	1.3e-05	R	QAYDLIDSHVK	R
24	4002	1	1	1	680.322	1358.63	2	1358.63	-0.0005	179	190	0	56.12	27	32	4e-05	R	DFELMPPPGSNR	K
24	4775	1	1	1	744.369	1486.72	2	1486.72	-0.0006	179	191	1	39.52	22	34	0.003	R	DFELMPPPGSNRK	D
24	5486	1	1	1	544.261	1629.76	3	1629.76	0.0034	177	190	1	35.98	22	33	0.0051	R	DRDFELMPPPGSNR	K
24	5784	1	1	1	846.415	1690.82	2	1690.82	-0.0004	117	130	1	82.46		35	1.8e-07	K	RLDEDLNNFAEDLK	Q
24	6209	1	1	1	904.532	1807.05	2	1807.05	-0.001	135	151	0	50.21	24	27	5.6e-05	K	IPPDEPSVLPPLPIVPK	A
24	7103	1	1	1	659.987	1976.94	3	1976.93	0.0055	118	134	1	71.42	24	34	1.9e-06	R	LDEDLNNFAEDLKQEGK	I
24	8255	1	1	1	1067.52	2133.03	2	2133.03	-0.0003	117	134	2	94.79	25	35	1.1e-08	K	RLDEDLNNFAEDLKQEGK	I
24	8764	1	1	1	555.501	2217.98	4	2216.99	0.983	62	81	1	40	25	29	0.00099	K	KGNGNHYNNGGLDEEETIEK	M
24	9613	1	1	1	1219.08	2436.15	2	2436.15	0.0033	6	26	0	134.8	28	33	7.5e-13	R	TGVYVDDYLEYASTFPAELQR	L
prot_hit_num	prot_acc	prot_desc	prot_score	prot_mass	prot_matches	prot_matches_sig	prot_sequences	prot_sequences_sig	prot_cover	prot_len	prot_pi
33	AT5G45600.1	AtYAF9A	742	30213	18	18	13	13	48.9	268	6.51
prot_hit_num	pep_query	pep_rank	pep_isbold	pep_isunique	pep_exp_mz	pep_exp_mr	pep_exp_z	pep_calc_mr	pep_delta	pep_start	pep_end	pep_miss	pep_score	pep_homol	pep_ident	pep_expect	pep_res_before	pep_seq	pep_res_after	pep_var_mod
33	1475	1	1	1	511.791	1021.57	2	1021.57	0.0006	239	247	0	44.64	33	33	0.00086	R	QQVQAHIAK	L
33	3203	1	1	1	616.331	1230.65	2	1230.65	0.002	75	86	0	96.62	28	35	8.5e-09	R	GATNEDISVVVK	K
33	3538	1	1	1	640.351	1278.69	2	1278.68	0.0032	179	189	0	61.65	30	34	2.2e-05	R	VQNHPALTFPR	L
33	4007	1	1	1	453.922	1358.74	3	1358.74	0.0033	75	87	1	60.36	23	35	3.3e-05	R	GATNEDISVVVKK	V
33	4570	1	1	1	729.402	1456.79	2	1456.79	0.0006	251	263	0	62.82	24	35	1.8e-05	R	QISLLEGQNQTVK	T
33	4821	1	1	1	748.355	1494.69	2	1494.69	0.0035	143	155	0	37.56	22	33	0.0041	K	LYPEDESGPLTMK	K	Oxidation (M)
33	5240	1	1	1	786.376	1570.74	2	1570.75	-0.01	10	23	0	40.67	22	33	0.002	K	QAQDQPETSEPTLK	S
33	5423	1	1	1	538.637	1612.89	3	1612.89	-0.0004	250	263	1	51.01	25	33	0.00019	R	RQISLLEGQNQTVK	T
33	5441	1	1	1	809.922	1617.83	2	1617.83	0.0025	88	101	0	57.75	25	35	6.2e-05	K	VVFQLHSSFNSPTR	V
33	5830	1	1	1	567.287	1698.84	3	1698.84	-0.002	9	23	1	56.64	23	34	6.3e-05	K	KQAQDQPETSEPTLK	S
33	6647	1	1	1	958.974	1915.93	2	1915.93	-0.0009	190	207	0	108.79	28	34	3.7e-10	R	LPSGYNLPAPMQVEDTGK	K
33	7768	1	1	1	682.35	2044.03	3	2044.03	-0.0013	190	208	1	74.58	24	34	1.1e-06	R	LPSGYNLPAPMQVEDTGKK	K
33	10081	1	1	1	1312.17	2622.32	2	2622.32	-0.0031	156	178	1	125.73	27	34	7.7e-12	K	KPVVVESYDEIVFPDPSESFLAR	V
prot_hit_num	prot_acc	prot_desc	prot_score	prot_mass	prot_matches	prot_matches_sig	prot_sequences	prot_sequences_sig	prot_cover	prot_len	prot_pi
34	AT4G14385.1	AtEAF6	722	17814	15	15	9	9	61.3	163	8.8
prot_hit_num	pep_query	pep_rank	pep_isbold	pep_isunique	pep_exp_mz	pep_exp_mr	pep_exp_z	pep_calc_mr	pep_delta	pep_start	pep_end	pep_miss	pep_score	pep_homol	pep_ident	pep_expect	pep_res_before	pep_seq	pep_res_after	pep_var_mod
34	744	1	1	1	460.235	918.456	2	918.456	0.0002	75	81	1	42.5		35	0.002	R	KFQPEDR	V
34	1117	1	1	1	486.777	971.539	2	971.54	-0.0005	114	123	1	64.07		35	1.3e-05	K	GGLSTQGKPK	K
34	1772	1	1	1	529.763	1057.51	2	1057.51	0.0024	56	65	0	76.44		32	4.2e-07	K	GFEGFLSSSK	S
34	2546	1	1	1	578.789	1155.56	2	1155.56	-0.0005	101	111	1	49.98	30	33	0.0002	R	EDGRAELGPGR	S
34	5135	1	1	1	775.89	1549.77	2	1549.77	-0.0004	7	21	0	72.36	34	35	2.1e-06	K	SSTDPGAMLTSLLNK	R	Oxidation (M)
34	5781	1	1	1	564.297	1689.87	3	1689.87	-0.002	7	22	1	65.93	24	36	1.1e-05	K	SSTDPGAMLTSLLNKR	E
34	6601	1	1	1	953.501	1904.99	2	1904.98	0.0038	82	100	0	130.62	28	36	3.6e-12	R	VFSLSSVTSPAAEELGVGR	E
34	9518	1	1	1	1205.1	2408.18	2	2408.19	-0.0009	35	55	0	145.66	29	35	9.1e-14	K	QVYELETSYLQESSHIGNALK	G
prot_hit_num	prot_acc	prot_desc	prot_score	prot_mass	prot_matches	prot_matches_sig	prot_sequences	prot_sequences_sig	prot_cover	prot_len	prot_pi
38	AT5G64610.1	HAM1	689	51405	20	20	14	14	30.6	445	6.79
prot_hit_num	pep_query	pep_rank	pep_isbold	pep_isunique	pep_exp_mz	pep_exp_mr	pep_exp_z	pep_calc_mr	pep_delta	pep_start	pep_end	pep_miss	pep_score	pep_homol	pep_ident	pep_expect	pep_res_before	pep_seq	pep_res_after	pep_var_mod
38	45	1	1	0	401.233	800.451	2	800.45	0.0004	215	220	1	44.43		35	0.0013	R	KEQLQR	H
38	538	1	1	1	445.233	888.451	2	888.455	-0.0038	427	435	0	45.76	34	34	0.00081	R	GGLDVDVSK	M
38	739	1	1	0	460.211	918.408	2	918.408	-0.0006	164	170	0	38.25	25	30	0.0015	R	EHEEFTK	V
38	1009	1	1	1	478.331	954.647	2	954.648	-0.0004	363	370	1	29.54		23	0.0024	R	ILLDILKK	H
38	1977	1	1	0	542.264	1082.51	2	1082.51	-0.0002	229	237	0	44.96		33	0.00065	K	HPPGDEIYR	S
38	2678	1	1	1	586.329	1170.64	2	1170.64	0.0002	55	65	0	60.39	23	34	2.5e-05	R	MGVLPLEVGTR	V
38	3110	1	1	1	610.338	1218.66	2	1218.66	0.0013	347	357	0	68.75	24	35	5.2e-06	R	PLSDLGLVSYR	G
38	3672	1	1	1	650.81	1299.6	2	1299.6	0.0029	238	249	0	78.39	28	32	2.8e-07	R	SSTLSMFEVDGK	K
38	4410	1	1	1	714.855	1427.7	2	1427.7	-0.001	238	250	1	77.11	25	34	5.4e-07	R	SSTLSMFEVDGKK	N
38	6428	1	1	1	620.339	1858	3	1857.99	0.0006	341	357	1	72.87	30	34	1.4e-06	K	VGTPERPLSDLGLVSYR	G
38	7182	1	1	0	996.536	1991.06	2	1991.06	0.0005	388	404	0	127.7	28	34	4.7e-12	K	AEDILSTLQSLELIQYR	K
38	7546	1	1	1	674.323	2019.95	3	2019.95	-0.0036	146	163	0	47.06	22	33	0.00045	K	IDETHVEGHEELDAASLR	E
38	8303	1	1	1	717.02	2148.04	3	2148.04	-0.0051	145	163	1	76.27	24	34	6.7e-07	R	KIDETHVEGHEELDAASLR	E
38	9855	1	1	1	852.359	2554.05	3	2554.06	-0.0025	86	105	0	59.38		22	2e-06	K	NYNGGHNDYEYYVHYTEFNR	R
prot_hit_num	prot_acc	prot_desc	prot_score	prot_mass	prot_matches	prot_matches_sig	prot_sequences	prot_sequences_sig	prot_cover	prot_len	prot_pi
63	AT5G09740.1	HAM2	281	51334	7	7	5	5	12.6	445	6.99
prot_hit_num	pep_query	pep_rank	pep_isbold	pep_isunique	pep_exp_mz	pep_exp_mr	pep_exp_z	pep_calc_mr	pep_delta	pep_start	pep_end	pep_miss	pep_score	pep_homol	pep_ident	pep_expect	pep_res_before	pep_seq	pep_res_after	pep_var_mod
63	45	1	0	0	401.233	800.451	2	800.45	0.0004	215	220	1	44.43		35	0.0013	R	KEQLQR	H
63	739	1	0	0	460.211	918.408	2	918.408	-0.0006	164	170	0	38.25	25	30	0.0015	R	EHEEFTK	V
63	1977	1	0	0	542.264	1082.51	2	1082.51	-0.0002	229	237	0	44.96		33	0.00065	K	HPPGDEIYR	S
63	6476	1	1	1	625.011	1872.01	3	1872.01	0.0012	341	357	1	35.57	25	34	0.0072	K	VGTPERPLSDLGLLSYR	G
63	7182	1	0	0	996.536	1991.06	2	1991.06	0.0005	388	404	0	127.7	28	34	4.7e-12	K	AEDILSTLQSLELIQYR	K
prot_hit_num	prot_acc	prot_desc	prot_score	prot_mass	prot_matches	prot_matches_sig	prot_sequences	prot_sequences_sig	prot_cover	prot_len	prot_pi
93	AT4G37280.1	MRG1	179	36361	4	4	4	4	19.4	320	9.21
prot_hit_num	pep_query	pep_rank	pep_isbold	pep_isunique	pep_exp_mz	pep_exp_mr	pep_exp_z	pep_calc_mr	pep_delta	pep_start	pep_end	pep_miss	pep_score	pep_homol	pep_ident	pep_expect	pep_res_before	pep_seq	pep_res_after	pep_var_mod
93	2129	1	1	1	551.293	1100.57	2	1100.57	-0.0002	185	194	0	64.52		33	8.8e-06	R	SPNVDEILSK	Y
93	5176	1	1	1	519.91	1556.71	3	1556.71	0.0007	139	152	1	46.44	22	32	0.00041	K	HESGNEKDNVTAEK	L
93	5765	1	1	1	843.404	1684.79	2	1684.79	-0.0017	295	309	0	74.35	24	33	8.9e-07	K	NQSTFLLPSAYDSDK	V
93	10043	1	1	1	870.088	2607.24	3	2607.25	-0.0025	237	259	0	70.67	24	33	2.1e-06	R	QYQESIVDDTSPSTVYGAEHLLR	L
prot_hit_num	prot_acc	prot_desc	prot_score	prot_mass	prot_matches	prot_matches_sig	prot_sequences	prot_sequences_sig	prot_cover	prot_len	prot_pi
97	AT3G07810.1	AOG2	163	51840	4	4	4	4	10.9	494	8.42
prot_hit_num	pep_query	pep_rank	pep_isbold	pep_isunique	pep_exp_mz	pep_exp_mr	pep_exp_z	pep_calc_mr	pep_delta	pep_start	pep_end	pep_miss	pep_score	pep_homol	pep_ident	pep_expect	pep_res_before	pep_seq	pep_res_after	pep_var_mod
97	259	1	1	1	421.722	841.429	2	841.429	-0.0006	187	194	0	40.15		31	0.0013	K	ELSPGPSR	S
97	4185	1	1	1	694.331	1386.65	2	1386.65	-0.0024	92	106	0	89.42	25	32	2.1e-08	R	SNSSSIQGSPGGPGR	T
97	5756	1	1	1	841.937	1681.86	2	1681.86	0.0026	110	125	0	58.27	23	35	5.2e-05	K	IFVGGLPSSVTESDFK	T
97	5783	1	1	1	846.397	1690.78	2	1690.77	0.0071	150	164	0	52	23	32	0.00012	R	GFGFITYDSEEAVEK	V
prot_hit_num	prot_acc	prot_desc	prot_score	prot_mass	prot_matches	prot_matches_sig	prot_sequences	prot_sequences_sig	prot_cover	prot_len	prot_pi
115	AT2G31810.1	AHASS1	138	53839	4	4	4	4	9.6	491	9.07
prot_hit_num	pep_query	pep_rank	pep_isbold	pep_isunique	pep_exp_mz	pep_exp_mr	pep_exp_z	pep_calc_mr	pep_delta	pep_start	pep_end	pep_miss	pep_score	pep_homol	pep_ident	pep_expect	pep_res_before	pep_seq	pep_res_after	pep_var_mod
115	669	1	1	1	455.231	908.447	2	908.446	0.0001	173	180	0	47.08	23	34	0.0006	K	VNAHPESR	A
115	2102	1	1	1	549.778	1097.54	2	1097.54	0.0029	250	259	0	66.57	24	33	5.3e-06	R	FSAASYPDLK	E
115	3810	1	1	1	663.392	1324.77	2	1324.77	-0.0018	138	148	0	43.47	22	30	0.00056	R	VLQQVIEQLQK	L
115	8292	1	1	1	715.039	2142.1	3	2142.09	0.0096	384	401	0	50.09	23	35	0.00034	K	LVDVHEVHDLTHLPFSER	E
prot_hit_num	prot_acc	prot_desc	prot_score	prot_mass	prot_matches	prot_matches_sig	prot_sequences	prot_sequences_sig	prot_cover	prot_len	prot_pi
142	AT3G60110.1	BRD6	92	72002	2	2	2	2	3	641	9.12
prot_hit_num	pep_query	pep_rank	pep_isbold	pep_isunique	pep_exp_mz	pep_exp_mr	pep_exp_z	pep_calc_mr	pep_delta	pep_start	pep_end	pep_miss	pep_score	pep_homol	pep_ident	pep_expect	pep_res_before	pep_seq	pep_res_after	pep_var_mod
142	1030	1	1	1	479.751	957.488	2	957.488	0	181	188	1	61.95	23	32	1.2e-05	K	NDETKPVR	V
142	3407	1	1	1	631.795	1261.58	2	1261.57	0.0024	67	77	0	53.22	23	32	7.6e-05	R	HAFSDWDSVAK	E
