# Supplementary material for: NuA4 and H2A.Z control environmental responses and autotrophic growth in Arabidopsis
Source: Nat Commun. 2022 Jan 12;13:277. doi: 10.1038/s41467-021-27882-5 (PMC8755797; doi:10.1038/s41467-021-27882-5)
Supplement: Supplementary file 20 — Supplementary Data 17 [file 41467_2021_27882_MOESM20_ESM.xlsx]

## Sheet: NuA4-dependent genes
	Selection of NuA4-dependent genes based on changes in transcription and acetylation of H3K9 and H4K5
	Araport 11			Log2 FC (Atepl1-2/WT)				Level 1	Level 2	Level 3
	AGI	Gene_name	Description	H4K5ac	H3K9ac	LOG2FCExp	Expr.> 1.5	Expr. < -1.5	H4K5ac < -2	H3K9ac > -0.5		NuA4-dependent genes are marked with gray color
	AT1G13650		At1g13650 [Source:UniProtKB/TrEMBL,Acc:A2RVL9]	-2.15939	-0.239808	-9.59717	0	1	1	1
	AT1G62290	APA2	Aspartic proteinase A2 [Source:UniProtKB/Swiss-Prot,Acc:Q8VYL3]	-2.19064	0.173867	-5.4741	0	1	1	1
	AT5G54190	PORA	PORA [Source:UniProtKB/TrEMBL,Acc:A0A178UR02]	-2.41216	-0.0378278	-5.20994	0	1	1	1
	AT4G12830		AT4g12830/T20K18_180 [Source:UniProtKB/TrEMBL,Acc:Q93ZN4]	-2.41374	-0.168808	-4.91975	0	1	1	1
	AT4G25290		DNA photolyase [Source:UniProtKB/TrEMBL,Acc:F4JSJ6]	-2.1504	-0.324047	-4.26001	0	1	1	1
	AT1G55490	CPN60B1	LEN1 [Source:UniProtKB/TrEMBL,Acc:A0A178W724]	-2.25468	-0.342783	-4.10185	0	1	1	1
	AT3G48420	CBBY	CBBY-like protein [Source:UniProtKB/Swiss-Prot,Acc:Q94K71]	-2.16793	-0.0408794	-4.02583	0	1	1	1
	AT5G55220	TIG	Trigger factor-like protein TIG, Chloroplastic [Source:UniProtKB/Swiss-Prot,Acc:Q8S9L5]	-2.28752	-0.070267	-3.90379	0	1	1	1
	AT1G18060		AT1g18060/T10F20.23 [Source:UniProtKB/TrEMBL,Acc:Q9LM40]	-2.22576	-0.32163	-3.77077	0	1	1	1
	AT4G29060	emb2726	Elongation factor Ts, mitochondrial [Source:UniProtKB/TrEMBL,Acc:Q9SZD6]	-2.7489	-0.197203	-3.57542	0	1	1	1
	AT5G18660	DVR	Divinyl chlorophyllide a 8-vinyl-reductase, chloroplastic [Source:UniProtKB/Swiss-Prot,Acc:Q1H537]	-2.57556	-0.495804	-3.52047	0	1	1	1
	AT1G74880	ndhO	NAD(P)H-quinone oxidoreductase subunit O, chloroplastic [Source:UniProtKB/Swiss-Prot,Acc:Q9S829]	-2.53184	-0.136953	-3.51339	0	1	1	1
	AT3G25920	RPL15	50S ribosomal protein L15, chloroplastic [Source:UniProtKB/Swiss-Prot,Acc:P25873]	-2.14721	-0.203024	-3.45031	0	1	1	1
	AT5G21430	ndhU	NdhU [Source:UniProtKB/TrEMBL,Acc:A0A178UN62]	-2.32995	0.143148	-3.37168	0	1	1	1
	AT3G06980	RH50	DEAD-box ATP-dependent RNA helicase 50 [Source:UniProtKB/Swiss-Prot,Acc:Q8GUG7]	-2.39947	-0.26392	-3.36851	0	1	1	1
	AT1G07320	RPL4	RPL4 [Source:UniProtKB/TrEMBL,Acc:A0A178WQG5]	-2.11617	-0.368515	-3.30505	0	1	1	1
	AT1G03630	PORC	Protochlorophyllide reductase C, chloroplastic [Source:UniProtKB/Swiss-Prot,Acc:O48741]	-2.34995	0.424787	-3.29306	0	1	1	1
	AT2G38140	RPS31	30S ribosomal protein S31, chloroplastic [Source:UniProtKB/Swiss-Prot,Acc:O80439]	-2.17211	-0.00273893	-3.27883	0	1	1	1
	AT5G03940	FFC	SRP54CP [Source:UniProtKB/TrEMBL,Acc:A0A178UD49]	-2.32419	0.260378	-3.25302	0	1	1	1
	AT5G35630	GLN2	Glutamine synthetase, chloroplastic/mitochondrial [Source:UniProtKB/Swiss-Prot,Acc:Q43127]	-2.03424	0.321658	-3.24727	0	1	1	1
	AT3G52150	PSRP2	PSRP2 [Source:UniProtKB/TrEMBL,Acc:A0A178VFQ5]	-2.58016	-0.452144	-3.23842	0	1	1	1
	AT5G47900		Protein of unknown function (DUF1624) [Source:TAIR,Acc:AT5G47900]	-2.1057	0.367209	-3.19843	0	1	1	1
	AT1G79850	RPS17	30S ribosomal protein S17, chloroplastic [Source:UniProtKB/Swiss-Prot,Acc:P16180]	-2.13298	-0.191902	-3.18073	0	1	1	1
	AT3G14450	CID9	Polyadenylate-binding protein-interacting protein 9 [Source:UniProtKB/Swiss-Prot,Acc:Q9LRR6]	-2.01427	-0.486302	-3.14364	0	1	1	1
	AT5G52970		Thylakoid lumenal 15.0 kDa protein 2, chloroplastic [Source:UniProtKB/Swiss-Prot,Acc:Q9LVV5]	-2.48082	-0.448768	-3.1368	0	1	1	1
	AT3G13120	RPS10	30S ribosomal protein S10, chloroplastic [Source:UniProtKB/Swiss-Prot,Acc:Q9LK61]	-2.12217	-0.0476077	-3.07159	0	1	1	1
	AT4G39620	EMB2453	Pentatricopeptide repeat-containing protein At4g39620, chloroplastic [Source:UniProtKB/Swiss-Prot,Acc:Q9SV96]	-2.0407	-0.0890908	-3.07005	0	1	1	1
	AT1G64510		Translation elongation factor EF1B/ribosomal protein S6 family protein [Source:TAIR,Acc:AT1G64510]	-2.34989	-0.363417	-3.0632	0	1	1	1
	AT1G32990	RPL11	50S ribosomal protein L11, chloroplastic [Source:UniProtKB/Swiss-Prot,Acc:Q9MAP3]	-2.23869	-0.020723	-3.02848	0	1	1	1
	AT5G22800	EMB86	Alanyl-tRNA synthetase, class IIc [Source:TAIR,Acc:AT5G22800]	-2.39915	-0.174844	-2.97547	0	1	1	1
	AT2G44920		Thylakoid lumenal 15 kDa protein 1, chloroplastic [Source:UniProtKB/Swiss-Prot,Acc:O22160]	-3.00771	-0.491105	-2.9745	0	1	1	1
	AT5G13770		Pentatricopeptide repeat-containing protein At5g13770, chloroplastic [Source:UniProtKB/Swiss-Prot,Acc:Q66GP4]	-2.41571	-0.185662	-2.94714	0	1	1	1
	AT1G50900	LTD	Protein LHCP TRANSLOCATION DEFECT [Source:UniProtKB/Swiss-Prot,Acc:Q8VY88]	-2.53392	-0.464764	-2.94696	0	1	1	1
	AT2G33450	RPL28	PRPL28 [Source:UniProtKB/TrEMBL,Acc:A0A178VYG9]	-2.32883	-0.284822	-2.93713	0	1	1	1
	AT5G51010		Putative uncharacterized protein [Source:UniProtKB/TrEMBL,Acc:Q9FI47]	-2.15464	-0.39884	-2.92417	0	1	1	1
	AT5G05740	EGY2	Probable zinc metalloprotease EGY2, chloroplastic [Source:UniProtKB/Swiss-Prot,Acc:Q9FFK3]	-2.39287	-0.219925	-2.91554	0	1	1	1
	AT2G43750	OASB	Cysteine synthase [Source:UniProtKB/TrEMBL,Acc:Q0WW95]	-2.00834	0.0995532	-2.91046	0	1	1	1
	AT5G22340		unknown protein, FUNCTIONS IN: molecular_function unknown, INVOLVED IN: biological_process unknown, LOCATED IN: chloroplast, EXPRESSED IN: 22 plant structures, EXPRESSED DURING: 13 growth stages, Has 58 Blast hits to 58 proteins in 20 species: Archa /.../ Bacteria - 0, Metazoa - 0, Fungi - 0, Plants - 57, Viruses - 0, Other Eukaryotes - 1 (source: NCBI BLink). [Source:TAIR,Acc:AT5G22340]	-2.40485	-0.431608	-2.87255	0	1	1	1
	AT4G34730		Probable ribosome-binding factor A, chloroplastic [Source:UniProtKB/Swiss-Prot,Acc:O65693]	-2.18067	-0.451471	-2.87024	0	1	1	1
	AT4G17600	LIL3.1	Light-harvesting complex-like protein 3 isotype 1, chloroplastic [Source:UniProtKB/Swiss-Prot,Acc:Q9SYX1]	-2.64344	-0.3234	-2.8454	0	1	1	1
	AT4G38160	pde191	Mitochondrial transcription termination factor family protein [Source:UniProtKB/TrEMBL,Acc:F4JSY9]	-2.47379	-0.224294	-2.82496	0	1	1	1
	AT1G52430		F6D8.35 protein [Source:UniProtKB/TrEMBL,Acc:Q9SSP7]	-2.32806	-0.453815	-2.795	0	1	1	1
	AT1G57790		F-box/kelch-repeat protein At1g57790 [Source:UniProtKB/Swiss-Prot,Acc:Q9FVS1]	-2.53173	-0.378812	-2.76859	0	1	1	1
	AT2G32640		Lycopene beta/epsilon cyclase protein [Source:UniProtKB/TrEMBL,Acc:Q0WVA1]	-2.25925	-0.450385	-2.76762	0	1	1	1
	AT4G20130	PTAC14	Protein PLASTID TRANSCRIPTIONALLY ACTIVE 14 [Source:UniProtKB/Swiss-Prot,Acc:Q84JF5]	-2.21634	-0.268065	-2.75452	0	1	1	1
	AT2G24645		Transcriptional factor B3 family protein [Source:TAIR,Acc:AT2G24645]	-2.4574	-0.461329	-2.74457	0	1	1	1
	AT4G12917		other RNA [Source:TAIR,Acc:AT4G12917]	-2.56786	-0.492374	-2.72256	0	1	1	1
	AT1G03310	ISA2	ISA2 [Source:UniProtKB/TrEMBL,Acc:A0A178WGA8]	-2.3488	-0.106059	-2.71274	0	1	1	1
	AT1G15980	PNSB1	Photosynthetic NDH subunit of subcomplex B 1, chloroplastic [Source:UniProtKB/Swiss-Prot,Acc:Q9S9N6]	-2.24353	-0.246354	-2.68226	0	1	1	1
	AT5G57345		At5g57345 [Source:UniProtKB/TrEMBL,Acc:Q8LAD4]	-2.08114	0.0483477	-2.66146	0	1	1	1
	AT3G44890	RPL9	RPL9 [Source:UniProtKB/TrEMBL,Acc:A0A178VBQ7]	-2.07875	-0.466989	-2.6553	0	1	1	1
	AT3G45850		P-loop containing nucleoside triphosphate hydrolases superfamily protein [Source:TAIR,Acc:AT3G45850]	-2.2694	-0.169022	-2.65527	0	1	1	1
	AT1G75690	LQY1	LQY1 [Source:UniProtKB/TrEMBL,Acc:A0A178W9N8]	-3.01385	-0.109804	-2.65189	0	1	1	1
	AT1G75350	RPL31	50S ribosomal protein L31, chloroplastic [Source:UniProtKB/Swiss-Prot,Acc:Q9FWS4]	-2.142	0.0321589	-2.64897	0	1	1	1
	AT5G50240	PIMT2	Protein-L-isoaspartate O-methyltransferase 2 [Source:UniProtKB/Swiss-Prot,Acc:Q64J17]	-2.36246	-0.381032	-2.64505	0	1	1	1
	AT1G65230		Putative uncharacterized protein At1g65230 [Source:UniProtKB/TrEMBL,Acc:Q8L604]	-2.55604	-0.143987	-2.62398	0	1	1	1
	AT3G46780	PTAC16	Protein plastid transcriptionally active 16, chloroplastic [Source:UniProtKB/Swiss-Prot,Acc:Q9STF2]	-2.08391	-0.0490072	-2.6234	0	1	1	1
	AT5G42070		Putative uncharacterized protein [Source:UniProtKB/TrEMBL,Acc:Q8RWR9]	-2.00572	-0.225949	-2.60519	0	1	1	1
	AT1G74970	RPS9	30S ribosomal protein S9, chloroplastic [Source:UniProtKB/Swiss-Prot,Acc:Q9XJ27]	-2.25288	-0.0166667	-2.5999	0	1	1	1
	AT4G25080	CHLM	magnesium-protoporphyrin IX methyltransferase [Source:TAIR,Acc:AT4G25080]	-2.50773	-0.0283502	-2.59871	0	1	1	1
	AT3G29185		Glutamate NMDA receptor subunit epsilon-1, putative (DUF3598) [Source:UniProtKB/TrEMBL,Acc:F4J1U2]	-2.38689	0.062926	-2.59573	0	1	1	1
	AT1G67700	HHL1	Protein HHL1, chloroplastic [Source:UniProtKB/Swiss-Prot,Acc:Q8LDL0]	-2.89364	-0.336969	-2.59344	0	1	1	1
	AT1G53800		AT1G53800 protein [Source:UniProtKB/TrEMBL,Acc:B9DHC9]	-2.54466	-0.285442	-2.58639	0	1	1	1
	AT3G06430	EMB2750	Pentatricopeptide repeat-containing protein At3g06430, chloroplastic [Source:UniProtKB/Swiss-Prot,Acc:Q9SQU6]	-2.35697	-0.197741	-2.57498	0	1	1	1
	AT3G14330	PCMP-H57	Pentatricopeptide repeat-containing protein At3g14330 [Source:UniProtKB/Swiss-Prot,Acc:Q9LUL5]	-2.20778	-0.215789	-2.57271	0	1	1	1
	AT1G77580	FPP1	Filament-like plant protein 1 [Source:UniProtKB/Swiss-Prot,Acc:Q9CAP9]	-2.62879	-0.406671	-2.56419	0	1	1	1
	AT4G01150	CURT1A	Protein CURVATURE THYLAKOID 1A, chloroplastic [Source:UniProtKB/Swiss-Prot,Acc:O04616]	-2.4783	-0.300162	-2.55296	0	1	1	1
	AT4G01310	RPL5	50S ribosomal protein L5, chloroplastic [Source:UniProtKB/Swiss-Prot,Acc:O04603]	-2.23597	-0.281966	-2.547	0	1	1	1
	AT3G54210	RPL17	50S ribosomal protein L17, chloroplastic [Source:UniProtKB/Swiss-Prot,Acc:Q9M385]	-2.16891	-0.274761	-2.52715	0	1	1	1
	AT5G23120	HCF136	photosystem II stability/assembly factor, chloroplast (HCF136) [Source:TAIR,Acc:AT5G23120]	-2.21065	-0.336086	-2.52625	0	1	1	1
	AT5G41140		Myosin heavy chain-related protein [Source:UniProtKB/TrEMBL,Acc:Q9FLL5]	-2.05103	-0.260977	-2.52271	0	1	1	1
	AT5G55740	CRR21	Pentatricopeptide repeat-containing protein At5g55740, chloroplastic [Source:UniProtKB/Swiss-Prot,Acc:Q9FM64]	-2.37035	-0.139735	-2.5119	0	1	1	1
	AT5G02120	OHP1	Light-harvesting complex-like protein OHP1, chloroplastic [Source:UniProtKB/Swiss-Prot,Acc:O81208]	-2.67682	-0.496926	-2.49741	0	1	1	1
	AT1G05540		T25N20.19 [Source:UniProtKB/TrEMBL,Acc:Q9ZVY4]	-2.06387	-0.184895	-2.4847	0	1	1	1
	AT5G13630	CHLH	Magnesium-chelatase subunit ChlH, chloroplastic [Source:UniProtKB/Swiss-Prot,Acc:Q9FNB0]	-2.43086	0.199863	-2.46931	0	1	1	1
	AT1G59840	CCB4	Protein COFACTOR ASSEMBLY OF COMPLEX C SUBUNIT B CCB4, chloroplastic [Source:UniProtKB/Swiss-Prot,Acc:Q6NQK9]	-2.16947	0.214081	-2.46077	0	1	1	1
	AT5G08050		Putative uncharacterized protein F13G24.250 [Source:UniProtKB/TrEMBL,Acc:Q9SD79]	-2.78906	-0.287935	-2.45995	0	1	1	1
	AT4G30950	FAD6	SFD4 [Source:UniProtKB/TrEMBL,Acc:A0A178V0M7]	-2.23979	-0.112852	-2.45563	0	1	1	1
	AT3G11630	BAS1	2-Cys peroxiredoxin BAS1, chloroplastic [Source:UniProtKB/Swiss-Prot,Acc:Q96291]	-2.23973	-0.237509	-2.45058	0	1	1	1
	AT3G53130	CYP97C1	Carotene epsilon-monooxygenase, chloroplastic [Source:UniProtKB/Swiss-Prot,Acc:Q6TBX7]	-2.48519	-0.480411	-2.44891	0	1	1	1
	AT1G54500		At1g54500/F20D21_31 [Source:UniProtKB/TrEMBL,Acc:Q9SLI4]	-2.57351	-0.222834	-2.43067	0	1	1	1
	AT4G25300		2-oxoglutarate (2OG) and Fe(II)-dependent oxygenase superfamily protein [Source:UniProtKB/TrEMBL,Acc:Q9SB33]	-2.33218	-0.0864701	-2.43051	0	1	1	1
	AT5G24314	PTAC7	plastid transcriptionally active7 [Source:TAIR,Acc:AT5G24314]	-2.1573	-0.00205303	-2.4205	0	1	1	1
	AT2G36990	SIGF	RNA polymerase sigma factor sigF, chloroplastic [Source:UniProtKB/Swiss-Prot,Acc:Q9LD95]	-2.4534	-0.267421	-2.41517	0	1	1	1
	AT5G05860	UGT76C2	Glycosyltransferase (Fragment) [Source:UniProtKB/TrEMBL,Acc:W8QNB5]	-2.25887	-0.393786	-2.39677	0	1	1	1
	AT1G48350	RPL18	EMB3105 [Source:UniProtKB/TrEMBL,Acc:A0A178WDT1]	-2.54463	-0.165077	-2.39559	0	1	1	1
	AT4G09350	ndhT	NAD(P)H-quinone oxidoreductase subunit T, chloroplastic [Source:UniProtKB/Swiss-Prot,Acc:Q9SMS0]	-2.47502	-0.465349	-2.37807	0	1	1	1
	AT3G59780		Rhodanese/Cell cycle control phosphatase superfamily protein [Source:UniProtKB/TrEMBL,Acc:F4J9G2]	-2.27344	0.203722	-2.36492	0	1	1	1
	AT5G15450	CLPB3	Chaperone protein ClpB3, chloroplastic [Source:UniProtKB/Swiss-Prot,Acc:Q9LF37]	-2.2249	-0.0304585	-2.36431	0	1	1	1
	AT3G08740		Elongation factor P (EF-P) family protein [Source:UniProtKB/TrEMBL,Acc:Q8VZW6]	-2.28988	-0.00397481	-2.35755	0	1	1	1
	AT5G65220	RPL29	AT5G65220 protein [Source:UniProtKB/TrEMBL,Acc:B9DH43]	-2.46732	-0.193787	-2.35714	0	1	1	1
	AT1G20810	FKBP18	Peptidyl-prolyl cis-trans isomerase FKBP18, chloroplastic [Source:UniProtKB/Swiss-Prot,Acc:Q9LM71]	-2.18668	-0.206496	-2.35658	0	1	1	1
	AT3G01370	CFM2	CRM-domain containing factor CFM2, chloroplastic [Source:UniProtKB/Swiss-Prot,Acc:Q8L7C2]	-2.4572	-0.416591	-2.35477	0	1	1	1
	AT3G11560		AT3G11560 protein [Source:UniProtKB/TrEMBL,Acc:Q8H0W4]	-2.29296	-0.0928007	-2.3498	0	1	1	1
	AT2G38970		Zinc finger (C3HC4-type RING finger) family protein [Source:UniProtKB/TrEMBL,Acc:F4IU12]	-2.12446	-0.159046	-2.34771	0	1	1	1
	AT1G18840	IQD30	At1g18840 [Source:UniProtKB/TrEMBL,Acc:Q501D2]	-2.28283	-0.458667	-2.34188	0	1	1	1
	AT5G64380		AT5g64380/MSJ1_22 [Source:UniProtKB/TrEMBL,Acc:Q9FMF1]	-2.36671	-0.477823	-2.33992	0	1	1	1
	AT2G24090	RPL35	50S ribosomal protein L35, chloroplastic [Source:UniProtKB/Swiss-Prot,Acc:Q8VZ55]	-2.41717	-0.187267	-2.33632	0	1	1	1
	AT5G14320	RPS13	30S ribosomal protein S13, chloroplastic [Source:UniProtKB/Swiss-Prot,Acc:P42732]	-2.71674	-0.245634	-2.32759	0	1	1	1
	AT1G31190	IMPL1	Phosphatase IMPL1, chloroplastic [Source:UniProtKB/Swiss-Prot,Acc:Q94F00]	-2.47581	-0.462452	-2.32533	0	1	1	1
	AT1G62750	CPEFG	Elongation factor G, chloroplastic [Source:UniProtKB/Swiss-Prot,Acc:Q9SI75]	-2.24921	0.0706285	-2.32463	0	1	1	1
	AT3G51820	CHLG	Chlorophyll synthase, chloroplastic [Source:UniProtKB/Swiss-Prot,Acc:Q38833]	-2.9115	-0.274885	-2.32105	0	1	1	1
	AT4G33500		Probable protein phosphatase 2C 62 [Source:UniProtKB/Swiss-Prot,Acc:Q93V88]	-2.48304	-0.303653	-2.31698	0	1	1	1
	AT4G18480	CHLI1	Magnesium-chelatase subunit ChlI-1, chloroplastic [Source:UniProtKB/Swiss-Prot,Acc:P16127]	-2.71294	-0.333694	-2.3167	0	1	1	1
	AT3G61870		AT3g61870/F21F14_40 [Source:UniProtKB/TrEMBL,Acc:Q9M277]	-2.89802	-0.0135101	-2.31129	0	1	1	1
	AT1G01080		RNA-binding (RRM/RBD/RNP motifs) family protein [Source:UniProtKB/TrEMBL,Acc:F4HQH8]	-2.931	-0.412414	-2.30907	0	1	1	1
	AT3G56910	PSRP5	50S ribosomal protein 5, chloroplastic [Source:UniProtKB/Swiss-Prot,Acc:Q9LER7]	-2.12162	-0.239639	-2.30562	0	1	1	1
	AT3G32930		6,7-dimethyl-8-ribityllumazine synthase [Source:UniProtKB/TrEMBL,Acc:Q9LHC4]	-2.08854	0.190698	-2.30177	0	1	1	1
	AT3G63490	RPL1	50S ribosomal protein L1, chloroplastic [Source:UniProtKB/Swiss-Prot,Acc:Q9LY66]	-2.09351	-0.127898	-2.27526	0	1	1	1
	AT3G14110	FLU	Tetratricopeptide repeat (TPR)-like superfamily protein [Source:UniProtKB/TrEMBL,Acc:F4JFR1]	-2.47759	-0.318892	-2.27301	0	1	1	1
	AT1G50250	FTSH1	ATP-dependent zinc metalloprotease FTSH 1, chloroplastic [Source:UniProtKB/Swiss-Prot,Acc:Q39102]	-2.14263	0.0180294	-2.26678	0	1	1	1
	AT5G64940	ATATH13	Protein ACTIVITY OF BC1 COMPLEX KINASE 8, chloroplastic [Source:UniProtKB/Swiss-Prot,Acc:Q93Y08]	-2.52138	0.110527	-2.26153	0	1	1	1
	AT3G54050	CFBP1	Fructose-1,6-bisphosphatase 1, chloroplastic [Source:UniProtKB/Swiss-Prot,Acc:P25851]	-2.197	-0.166516	-2.2606	0	1	1	1
	AT1G23740	AOR	NADPH-dependent alkenal/one oxidoreductase, chloroplastic [Source:UniProtKB/Swiss-Prot,Acc:Q9ZUC1]	-2.89826	-0.23066	-2.25931	0	1	1	1
	AT3G44020		Putative uncharacterized protein At3g44020/T15B3_160 [Source:UniProtKB/TrEMBL,Acc:Q9LXV9]	-2.51354	-0.446465	-2.25864	0	1	1	1
	AT4G09040		At4g09040 [Source:UniProtKB/TrEMBL,Acc:Q6NPL0]	-2.36194	-0.180706	-2.257	0	1	1	1
	AT1G06430	FTSH8	ATP-dependent zinc metalloprotease FTSH 8, chloroplastic [Source:UniProtKB/Swiss-Prot,Acc:Q8W585]	-2.36087	0.0124687	-2.24368	0	1	1	1
	AT3G26900	SKL1	Probable inactive shikimate kinase like 1, chloroplastic [Source:UniProtKB/Swiss-Prot,Acc:Q9LW20]	-2.58426	-0.18939	-2.24172	0	1	1	1
	AT1G31920	PCMP-H11	Pentatricopeptide repeat-containing protein At1g31920 [Source:UniProtKB/Swiss-Prot,Acc:Q9C6T2]	-2.34568	-0.176145	-2.22724	0	1	1	1
	AT5G07020	MPH1	Protein MAINTENANCE OF PSII UNDER HIGH LIGHT 1 [Source:UniProtKB/Swiss-Prot,Acc:Q9FL44]	-2.38961	-0.332693	-2.22491	0	1	1	1
	AT3G20230		AT3G20230 protein [Source:UniProtKB/TrEMBL,Acc:Q9LJX6]	-2.44591	-0.273323	-2.22019	0	1	1	1
	AT1G12900	GAPA-2	glyceraldehyde 3-phosphate dehydrogenase A subunit 2 [Source:TAIR,Acc:AT1G12900]	-2.20703	-0.163523	-2.21798	0	1	1	1
	AT5G45930	CHLI2	Magnesium-chelatase subunit ChlI-2, chloroplastic [Source:UniProtKB/Swiss-Prot,Acc:Q5XF33]	-2.49512	-0.0258238	-2.21588	0	1	1	1
	AT1G70610	ABCB26	ABC transporter B family member 26, chloroplastic [Source:UniProtKB/Swiss-Prot,Acc:Q8RY46]	-2.36619	-0.492539	-2.2113	0	1	1	1
	AT5G30510	RPS1	30S ribosomal protein S1, chloroplastic [Source:UniProtKB/Swiss-Prot,Acc:Q93VC7]	-2.31856	-0.0541693	-2.20856	0	1	1	1
	AT2G30950	VAR2	FtsH extracellular protease family [Source:TAIR,Acc:AT2G30950]	-2.66221	-0.244992	-2.20676	0	1	1	1
	AT1G68830	STN7	Serine/threonine-protein kinase STN7, chloroplastic [Source:UniProtKB/Swiss-Prot,Acc:Q9S713]	-2.3207	-0.284099	-2.20331	0	1	1	1
	AT4G01800	AGY1	Albino or Glassy Yellow 1 [Source:UniProtKB/TrEMBL,Acc:F4JG57]	-2.31453	-0.190034	-2.1946	0	1	1	1
	AT3G08010	ATAB2	ATAB2 [Source:UniProtKB/TrEMBL,Acc:A0A178V658]	-2.65673	-0.230234	-2.16489	0	1	1	1
	AT2G21170	TIM	TIM [Source:UniProtKB/TrEMBL,Acc:A0A178VN28]	-2.56174	-0.290139	-2.16372	0	1	1	1
	AT4G16155	LPD2	Dihydrolipoyl dehydrogenase 2, chloroplastic [Source:UniProtKB/Swiss-Prot,Acc:F4JLP5]	-2.28766	-0.314556	-2.1546	0	1	1	1
	AT3G17470	ATCRSH	Ca2+-activated RelA/spot-like protein [Source:UniProtKB/TrEMBL,Acc:A0A1I9LR76]	-2.19877	0.397397	-2.14929	0	1	1	1
	AT5G58250		Putative uncharacterized protein [Source:UniProtKB/TrEMBL,Acc:Q9LVM3]	-2.48247	-0.32946	-2.14557	0	1	1	1
	AT1G05190	RPL6	50S ribosomal protein L6, chloroplastic [Source:UniProtKB/Swiss-Prot,Acc:O23049]	-2.3471	-0.0849288	-2.14418	0	1	1	1
	AT5G53580	PLR1	Pyridoxal reductase, chloroplastic [Source:UniProtKB/Swiss-Prot,Acc:Q56Y42]	-2.1132	-0.220107	-2.13875	0	1	1	1
	AT2G17340		Uncharacterized protein At2g17340 [Source:UniProtKB/Swiss-Prot,Acc:Q949P3]	-2.37353	-0.219025	-2.13828	0	1	1	1
	AT5G01730	SCAR4	Protein SCAR4 [Source:UniProtKB/Swiss-Prot,Acc:Q5XPJ6]	-2.16079	-0.488873	-2.13772	0	1	1	1
	AT1G09340	CRB	chloroplast RNA binding [Source:TAIR,Acc:AT1G09340]	-2.65293	-0.471559	-2.13248	0	1	1	1
	AT1G60790	TBL2	Protein trichome birefringence-like 2 [Source:UniProtKB/Swiss-Prot,Acc:Q8VYR3]	-2.53529	-0.467515	-2.13196	0	1	1	1
	AT2G26570	WEB1	Protein WEAK CHLOROPLAST MOVEMENT UNDER BLUE LIGHT 1 [Source:UniProtKB/Swiss-Prot,Acc:O48724]	-2.58301	-0.0331541	-2.13167	0	1	1	1
	AT5G10240	ASN3	Asparagine synthetase [glutamine-hydrolyzing] 3 [Source:UniProtKB/Swiss-Prot,Acc:Q9LFU1]	-2.32574	-0.305444	-2.11675	0	1	1	1
	AT3G14930	HEME1	Uroporphyrinogen decarboxylase 1, chloroplastic [Source:UniProtKB/Swiss-Prot,Acc:Q93ZB6]	-2.25081	-0.148637	-2.11551	0	1	1	1
	AT2G26640	KCS11	3-ketoacyl-CoA synthase 11 [Source:UniProtKB/Swiss-Prot,Acc:O48780]	-2.55087	-0.368146	-2.1003	0	1	1	1
	AT2G35840	SPP2	Probable sucrose-phosphatase 2 [Source:UniProtKB/Swiss-Prot,Acc:Q9SJ66]	-3.00369	-0.222651	-2.09982	0	1	1	1
	AT1G06190		Rho termination factor [Source:TAIR,Acc:AT1G06190]	-2.54928	-0.398446	-2.0997	0	1	1	1
	AT3G27830	RPL12A	RPL12-A [Source:UniProtKB/TrEMBL,Acc:A0A178VJ19]	-2.16412	-0.357419	-2.09224	0	1	1	1
	AT1G67840	CSK	Chloroplast sensor kinase, chloroplastic [Source:UniProtKB/Swiss-Prot,Acc:F4HVG8]	-2.15121	-0.114834	-2.09001	0	1	1	1
	AT1G69523		At1g69520/F10D13_17 [Source:UniProtKB/TrEMBL,Acc:Q941B1]	-2.16102	-0.45091	-2.08558	0	1	1	1
	AT3G47000		At3g47000 [Source:UniProtKB/TrEMBL,Acc:Q9SD73]	-2.09068	-0.219878	-2.0823	0	1	1	1
	AT4G34830	MRL1	Pentatricopeptide repeat-containing protein MRL1, chloroplastic [Source:UniProtKB/Swiss-Prot,Acc:Q0WLC6]	-2.50685	-0.106789	-2.08022	0	1	1	1
	AT2G04230		F-box/FBD/LRR-repeat protein At2g04230 [Source:UniProtKB/Swiss-Prot,Acc:Q6NKX3]	-2.4211	-0.457917	-2.07134	0	1	1	1
	AT2G24060	IF3-2	Translation initiation factor IF3-2, chloroplastic [Source:UniProtKB/Swiss-Prot,Acc:O82234]	-2.37477	-0.417127	-2.0629	0	1	1	1
	AT4G18370	DEGP5	Protease Do-like 5, chloroplastic [Source:UniProtKB/Swiss-Prot,Acc:Q9SEL7]	-2.29165	-0.0322923	-2.06288	0	1	1	1
	AT5G36790	PGLP1A	Phosphoglycolate phosphatase 1B, chloroplastic [Source:UniProtKB/Swiss-Prot,Acc:P0DKC4]	-2.54594	0.296287	-2.05928	0	1	1	1
	AT5G23060	CAS	Calcium sensing receptor, chloroplastic [Source:UniProtKB/Swiss-Prot,Acc:Q9FN48]	-2.05834	0.0210901	-2.05823	0	1	1	1
	AT3G11945	PDS2	Homogentisate prenyltransferase [Source:UniProtKB/TrEMBL,Acc:F4J8K0]	-2.44234	0.063662	-2.05655	0	1	1	1
	AT3G02450	FTSHI3	Probable inactive ATP-dependent zinc metalloprotease FTSHI 3, chloroplastic [Source:UniProtKB/Swiss-Prot,Acc:Q9M895]	-2.07097	0.189149	-2.05641	0	1	1	1
	AT1G47580	DYW1	Pentatricopeptide repeat-containing protein DWY1, chloroplastic [Source:UniProtKB/Swiss-Prot,Acc:P0C7R1]	-2.42064	-0.233703	-2.05261	0	1	1	1
	AT5G25070		Neurofilament light protein [Source:UniProtKB/TrEMBL,Acc:Q8L4Q6]	-2.25266	-0.259397	-2.04969	0	1	1	1
	AT2G45350	CRR4	Pentatricopeptide repeat-containing protein At2g45350, chloroplastic [Source:UniProtKB/Swiss-Prot,Acc:O22137]	-2.03045	0.325906	-2.03324	0	1	1	1
	AT5G20140		SOUL heme-binding family protein [Source:UniProtKB/TrEMBL,Acc:F4K452]	-2.24591	-0.253272	-2.03215	0	1	1	1
	AT5G35220	EGY1	Probable zinc metalloprotease EGY1, chloroplastic [Source:UniProtKB/Swiss-Prot,Acc:Q949Y5]	-2.49279	-0.260135	-2.03114	0	1	1	1
	AT2G05620	PGR5	Protein PROTON GRADIENT REGULATION 5, chloroplastic [Source:UniProtKB/Swiss-Prot,Acc:Q9SL05]	-2.74958	-0.0113499	-2.01283	0	1	1	1
	AT2G28800	ALB3	ALB3 [Source:UniProtKB/TrEMBL,Acc:A0A178VUV3]	-2.14325	-0.175824	-2.01259	0	1	1	1
	AT2G21860		At2g21860/F7D8.18 [Source:UniProtKB/TrEMBL,Acc:Q9SJ13]	-2.07505	-0.154912	-2.00934	0	1	1	1
	AT4G15110	CYP97B3	CYP97B3 [Source:UniProtKB/TrEMBL,Acc:A0A178V2Z2]	-2.14641	-0.176344	-2.00819	0	1	1	1
	AT4G31850	PGR3	Pentatricopeptide repeat-containing protein At4g31850, chloroplastic [Source:UniProtKB/Swiss-Prot,Acc:Q9SZ52]	-2.16289	-0.273661	-2.00778	0	1	1	1
	AT3G20680		AT3g20680/F3H11_7 [Source:UniProtKB/TrEMBL,Acc:Q9LHQ4]	-2.59099	-0.342011	-2.00644	0	1	1	1
	AT5G54600	RPL24	SVR8 [Source:UniProtKB/TrEMBL,Acc:A0A178U954]	-2.145	-0.21678	-2.00452	0	1	1	1
	AT1G22850		At1g22850/F29G20_19 [Source:UniProtKB/TrEMBL,Acc:O23137]	-2.51242	-0.151916	-2.00205	0	1	1	1
	AT4G34350	ISPH	4-hydroxy-3-methylbut-2-enyl diphosphate reductase, chloroplastic [Source:UniProtKB/Swiss-Prot,Acc:Q94B35]	-2.88152	-0.198898	-1.98893	0	1	1	1
	AT1G60600	ABC4	2-carboxy-1,4-naphthoquinone phytyltransferase, chloroplastic [Source:UniProtKB/Swiss-Prot,Acc:Q0WUA3]	-2.66299	-0.109724	-1.9869	0	1	1	1
	AT1G74730		Putative uncharacterized protein [Source:UniProtKB/TrEMBL,Acc:Q94F10]	-2.61457	-0.378459	-1.98534	0	1	1	1
	AT5G14780	FDH1	Formate dehydrogenase, mitochondrial [Source:UniProtKB/TrEMBL,Acc:A0A178UHK7]	-2.24718	-0.438709	-1.98427	0	1	1	1
	AT3G50685		AT3g50680/T3A5_60 [Source:UniProtKB/TrEMBL,Acc:Q941E5]	-2.39827	-0.402032	-1.97944	0	1	1	1
	AT4G30580	LPAT1	1-acyl-sn-glycerol-3-phosphate acyltransferase 1, chloroplastic [Source:UniProtKB/Swiss-Prot,Acc:Q8GXU8]	-2.28974	-0.239816	-1.97634	0	1	1	1
	AT3G49140		Uncharacterized protein At3g49140 [Source:UniProtKB/Swiss-Prot,Acc:Q0WMN5]	-2.30361	-0.270675	-1.96329	0	1	1	1
	AT3G52750	FTSZ2-2	Cell division protein FtsZ homolog 2-2, chloroplastic [Source:UniProtKB/Swiss-Prot,Acc:Q9LXJ0]	-2.13238	0.0815496	-1.9589	0	1	1	1
	AT2G40400	RER5	Protein RETICULATA-RELATED 5, chloroplastic [Source:UniProtKB/Swiss-Prot,Acc:Q9SIY5]	-2.32079	-0.287007	-1.95777	0	1	1	1
	AT3G21055	PSBTN	Photosystem II subunit T [Source:UniProtKB/TrEMBL,Acc:A0A1I9LS90]	-2.03553	-0.133768	-1.95749	0	1	1	1
	AT5G57170		Tautomerase/MIF superfamily protein [Source:UniProtKB/TrEMBL,Acc:F4KAK0]	-2.44879	-0.0672784	-1.95582	0	1	1	1
	AT3G05410	PPD7	PsbP domain-containing protein 7, chloroplastic [Source:UniProtKB/Swiss-Prot,Acc:F4J7A7]	-2.21036	-0.132791	-1.93708	0	1	1	1
	AT1G73885		unknown protein, FUNCTIONS IN: molecular_function unknown, INVOLVED IN: biological_process unknown, LOCATED IN: chloroplast thylakoid membrane, chloroplast, Has 37 Blast hits to 37 proteins in 13 species: Archae - 0, Bacteria - 0, Metazoa - 0, Fungi /.../Plants - 37, Viruses - 0, Other Eukaryotes - 0 (source: NCBI BLink). [Source:TAIR,Acc:AT1G73885]	-2.6627	-0.498988	-1.93092	0	1	1	1
	AT1G30610	EMB2279	Pentatricopeptide repeat-containing protein At1g30610, chloroplastic [Source:UniProtKB/Swiss-Prot,Acc:Q9SA76]	-2.31299	-0.212831	-1.92881	0	1	1	1
	AT3G21200	GLUTRBP	Glutamyl-tRNA reductase-binding protein, chloroplastic [Source:UniProtKB/Swiss-Prot,Acc:Q9LU39]	-2.38086	-0.462002	-1.92762	0	1	1	1
	AT2G39670		Radical SAM superfamily protein [Source:UniProtKB/TrEMBL,Acc:F4IVY6]	-2.17854	-0.0900745	-1.91572	0	1	1	1
	AT1G14270		CAAX amino terminal protease family protein [Source:UniProtKB/TrEMBL,Acc:F4HUI0]	-2.4344	-0.454747	-1.91293	0	1	1	1
	AT4G35250		HCF244 [Source:UniProtKB/TrEMBL,Acc:A0A178UXV2]	-3.04173	-0.424181	-1.91093	0	1	1	1
	AT1G74690	IQD31	Protein IQ-DOMAIN 31 [Source:UniProtKB/Swiss-Prot,Acc:Q8L4D8]	-2.55434	-0.319154	-1.90847	0	1	1	1
	AT4G01935		unknown protein, FUNCTIONS IN: molecular_function unknown, INVOLVED IN: biological_process unknown, LOCATED IN: chloroplast, Has 37 Blast hits to 37 proteins in 17 species: Archae - 0, Bacteria - 0, Metazoa - 0, Fungi - 0, Plants - 30, Viruses - 0, /.../Eukaryotes - 7 (source: NCBI BLink). [Source:TAIR,Acc:AT4G01935]	-2.33652	-0.0574861	-1.90627	0	1	1	1
	AT4G25910	NIFU3	NifU-like protein 3, chloroplastic [Source:UniProtKB/Swiss-Prot,Acc:Q84RQ7]	-2.11837	-0.0128914	-1.89293	0	1	1	1
	AT5G12150	ROPGAP6	Rho GTPase-activating protein 6 [Source:UniProtKB/Swiss-Prot,Acc:Q9FMP8]	-2.32148	-0.0503295	-1.89062	0	1	1	1
	AT5G61040		Emb [Source:UniProtKB/TrEMBL,Acc:Q9FNR0]	-2.30746	-0.393344	-1.89038	0	1	1	1
	AT1G47380		Probable protein phosphatase 2C 12 [Source:UniProtKB/Swiss-Prot,Acc:Q9FX08]	-2.01423	-0.24898	-1.88852	0	1	1	1
	AT5G04140	GLU1	glutamate synthase 1 [Source:TAIR,Acc:AT5G04140]	-2.01658	0.623285	-1.87701	0	1	1	1
	AT1G49990		F-box protein At1g49990 [Source:UniProtKB/Swiss-Prot,Acc:Q9LPM2]	-2.32862	-0.287722	-1.8767	0	1	1	1
	AT4G30825		Pentatricopeptide repeat-containing protein At4g30825, chloroplastic [Source:UniProtKB/Swiss-Prot,Acc:O65567]	-2.03504	-0.183196	-1.87609	0	1	1	1
	AT1G32550	FdC1	2Fe-2S ferredoxin-like superfamily protein [Source:UniProtKB/TrEMBL,Acc:F4IE99]	-2.63601	-0.463794	-1.8754	0	1	1	1
	AT5G44650	Y3IP1	Ycf3-interacting protein 1, chloroplastic [Source:UniProtKB/Swiss-Prot,Acc:Q9LU01]	-2.12299	-0.0183184	-1.87357	0	1	1	1
	AT4G35440	CLC-E	Chloride channel protein [Source:UniProtKB/TrEMBL,Acc:F4JN11]	-2.50726	-0.417473	-1.87331	0	1	1	1
	AT4G02530		chloroplast thylakoid lumen protein [Source:TAIR,Acc:AT4G02530]	-2.49679	-0.22385	-1.87208	0	1	1	1
	AT3G56650	PPD6	AT3G56650 protein [Source:UniProtKB/TrEMBL,Acc:B9DH49]	-2.6093	-0.4638	-1.8717	0	1	1	1
	AT1G11860		Glycine cleavage T-protein family [Source:TAIR,Acc:AT1G11860]	-2.33364	-0.489437	-1.87019	0	1	1	1
	AT2G35880	WDL4	Protein WVD2-like 4 [Source:UniProtKB/Swiss-Prot,Acc:Q9SJ62]	-2.12975	-0.458774	-1.86928	0	1	1	1
	AT3G12345		FKBP-type peptidyl-prolyl cis-trans isomerase [Source:UniProtKB/TrEMBL,Acc:Q9LHH3]	-2.56146	-0.238539	-1.8662	0	1	1	1
	AT5G08280	HEMC	Porphobilinogen deaminase, chloroplastic [Source:UniProtKB/Swiss-Prot,Acc:Q43316]	-2.56569	-0.467734	-1.86155	0	1	1	1
	AT2G46820	CURT1B	Protein CURVATURE THYLAKOID 1B, chloroplastic [Source:UniProtKB/Swiss-Prot,Acc:Q8LCA1]	-2.01801	0.459102	-1.85917	0	1	1	1
	AT2G36895		unknown protein, FUNCTIONS IN: molecular_function unknown, INVOLVED IN: biological_process unknown, LOCATED IN: chloroplast, Has 32 Blast hits to 32 proteins in 14 species: Archae - 0, Bacteria - 0, Metazoa - 0, Fungi - 0, Plants - 32, Viruses - 0, /.../Eukaryotes - 0 (source: NCBI BLink). [Source:TAIR,Acc:AT2G36895]	-2.43766	-0.0888243	-1.85612	0	1	1	1
	AT3G63410	VTE3	2-methyl-6-phytyl-1,4-hydroquinone methyltransferase, chloroplastic [Source:UniProtKB/Swiss-Prot,Acc:Q9LY74]	-2.94483	-0.408535	-1.85467	0	1	1	1
	AT5G57930	APO2	Emb1629 [Source:UniProtKB/TrEMBL,Acc:A0A178UP75]	-2.11738	-0.0249867	-1.85139	0	1	1	1
	AT1G68010	HPR	hydroxypyruvate reductase [Source:TAIR,Acc:AT1G68010]	-2.31805	-0.0397799	-1.84971	0	1	1	1
	AT5G51110		AT5g51110/MWD22_5 [Source:UniProtKB/TrEMBL,Acc:Q9LU63]	-2.48314	0.178732	-1.84892	0	1	1	1
	AT3G05345		Chaperone DnaJ-domain superfamily protein [Source:UniProtKB/TrEMBL,Acc:F4J794]	-2.3884	-0.000920716	-1.84852	0	1	1	1
	AT5G19310	CHR23	Probable ATP-dependent DNA helicase CHR23 [Source:UniProtKB/Swiss-Prot,Acc:F4K128]	-2.02261	-0.119409	-1.84841	0	1	1	1
	AT1G17220	FUG1	Translation initiation factor IF-2, chloroplastic [Source:UniProtKB/Swiss-Prot,Acc:Q9SHI1]	-2.75053	-0.231541	-1.84692	0	1	1	1
	AT3G09210	PTAC13	AT3g09210/F3L24_8 [Source:UniProtKB/TrEMBL,Acc:Q94AA3]	-2.10019	-0.421204	-1.84456	0	1	1	1
	AT5G45680	FKBP13	Peptidyl-prolyl cis-trans isomerase FKBP13, chloroplastic [Source:UniProtKB/Swiss-Prot,Acc:Q9SCY2]	-2.37513	-0.332829	-1.84347	0	1	1	1
	AT4G21280	PSBQ1	Oxygen-evolving enhancer protein 3-1, chloroplastic [Source:UniProtKB/Swiss-Prot,Acc:Q9XFT3]	-2.54642	-0.0989956	-1.84081	0	1	1	1
	AT5G37830	OXP1	5-oxoprolinase [Source:UniProtKB/Swiss-Prot,Acc:Q9FIZ7]	-2.59107	-0.120194	-1.83738	0	1	1	1
	AT3G27160	GHS1	Ribosomal protein S21 family protein [Source:UniProtKB/TrEMBL,Acc:A0A1I9LRJ3]	-2.22007	-0.309864	-1.83665	0	1	1	1
	AT1G19720	DYW7	Pentatricopeptide repeat-containing protein At1g19720 [Source:UniProtKB/Swiss-Prot,Acc:Q9FXH1]	-2.63256	-0.41933	-1.83279	0	1	1	1
	AT3G51075		other RNA [Source:TAIR,Acc:AT3G51075]	-2.20301	0.158158	-1.83087	0	1	1	1
	AT2G27680		At2g27680/F15K20.22 [Source:UniProtKB/TrEMBL,Acc:Q9ZUX0]	-2.10828	-0.220307	-1.82847	0	1	1	1
	AT1G11720	ATSS3	SS3 [Source:UniProtKB/TrEMBL,Acc:A0A178W4M9]	-2.36986	-0.405164	-1.82221	0	1	1	1
	AT5G43750	PNSB5	PnsB5 [Source:UniProtKB/TrEMBL,Acc:A0A178UJI2]	-2.2039	-0.0907456	-1.81421	0	1	1	1
	AT4G02630		Protein kinase superfamily protein [Source:UniProtKB/TrEMBL,Acc:O22764]	-2.2004	0.105297	-1.8087	0	1	1	1
	AT5G10470	KCA1	kinesin like protein for actin based chloroplast movement 1 [Source:TAIR,Acc:AT5G10470]	-2.86309	-0.0838323	-1.80663	0	1	1	1
	AT5G17670		Alpha/beta-Hydrolases superfamily protein [Source:UniProtKB/TrEMBL,Acc:Q9FN84]	-2.06199	-0.194171	-1.79466	0	1	1	1
	AT1G12230		Aldolase superfamily protein [Source:UniProtKB/TrEMBL,Acc:F4IC59]	-2.68879	-0.358991	-1.77941	0	1	1	1
	AT1G56500	SOQ1	Protein SUPPRESSOR OF QUENCHING 1, chloroplastic [Source:UniProtKB/Swiss-Prot,Acc:Q8VZ10]	-2.44511	0.0694107	-1.7747	0	1	1	1
	AT3G63520	CCD1	Carotenoid 9,10(9',10')-cleavage dioxygenase 1 [Source:UniProtKB/Swiss-Prot,Acc:O65572]	-2.19735	0.282367	-1.77096	0	1	1	1
	AT3G19480	PGDH3	D-3-phosphoglycerate dehydrogenase 3, chloroplastic [Source:UniProtKB/Swiss-Prot,Acc:Q9LT69]	-2.43268	-0.299016	-1.7702	0	1	1	1
	AT5G55540	TRN1	Protein TORNADO 1 [Source:UniProtKB/Swiss-Prot,Acc:Q9FJ57]	-2.25305	-0.151193	-1.7678	0	1	1	1
	AT2G18710	SCY1	SCY1 [Source:UniProtKB/TrEMBL,Acc:A0A178VZD7]	-2.51714	-0.110039	-1.76237	0	1	1	1
	AT1G55090		Glutamine-dependent NAD(+) synthetase [Source:UniProtKB/Swiss-Prot,Acc:Q9C723]	-2.16472	0.139566	-1.76063	0	1	1	1
	AT4G13590	PAM71-HL	Protein PAM71-homolog, chloroplastic [Source:UniProtKB/Swiss-Prot,Acc:Q9T0H9]	-2.46509	0.0471279	-1.76033	0	1	1	1
	AT2G35500	SKL2	Probable inactive shikimate kinase like 2, chloroplastic [Source:UniProtKB/Swiss-Prot,Acc:O82290]	-2.27243	-0.102104	-1.76002	0	1	1	1
	AT5G11450		PsbP domain protein (Mog1/PsbP/DUF1795-like photosystem II reaction center PsbP family protein) [Source:UniProtKB/TrEMBL,Acc:A0A1P8BCY0]	-2.34518	-0.372292	-1.75983	0	1	1	1
	AT5G48910	PCMP-H38	Pentatricopeptide repeat-containing protein At5g48910 [Source:UniProtKB/Swiss-Prot,Acc:Q9FI80]	-2.39849	0.143909	-1.75716	0	1	1	1
	AT4G15510	PPD1	PPD1 [Source:UniProtKB/TrEMBL,Acc:A0A178UV94]	-2.40753	-0.0985462	-1.7556	0	1	1	1
	AT2G36000		At2g36000/F11F19.9 [Source:UniProtKB/TrEMBL,Acc:Q9SJ50]	-2.06137	-0.0931736	-1.75438	0	1	1	1
	AT4G30620		Nucleoid-associated protein At4g30620, chloroplastic [Source:UniProtKB/Swiss-Prot,Acc:Q9M098]	-2.36794	-0.0360587	-1.75279	0	1	1	1
	AT1G45474	LHCA5	Photosystem I chlorophyll a/b-binding protein 5, chloroplastic [Source:UniProtKB/Swiss-Prot,Acc:Q9C639]	-2.59536	-0.435761	-1.75257	0	1	1	1
	AT1G64355		1-acyl-sn-glycerol-3-phosphate acyltransferase [Source:UniProtKB/TrEMBL,Acc:Q8S9I8]	-2.52761	-0.398622	-1.74517	0	1	1	1
	AT3G51510		AT3g51510/F26O13_150 [Source:UniProtKB/TrEMBL,Acc:Q9SCZ8]	-2.54271	-0.318605	-1.7417	0	1	1	1
	AT2G20890	THF1	THF1 [Source:UniProtKB/TrEMBL,Acc:A0A178VVV5]	-2.70345	-0.30196	-1.73703	0	1	1	1
	AT2G21280	GC1	NAD(P)-binding Rossmann-fold superfamily protein [Source:TAIR,Acc:AT2G21280]	-2.23455	0.285391	-1.73572	0	1	1	1
	AT1G65260	VIPP1	Membrane-associated protein VIPP1, chloroplastic [Source:UniProtKB/Swiss-Prot,Acc:O80796]	-2.37143	-0.277616	-1.73233	0	1	1	1
	AT1G05590	HEXO2	Beta-hexosaminidase 2 [Source:UniProtKB/Swiss-Prot,Acc:Q9SYK0]	-2.08595	-0.0287634	-1.73223	0	1	1	1
	AT4G04955	ALN	Allantoinase [Source:UniProtKB/Swiss-Prot,Acc:Q94AP0]	-2.11885	-0.385567	-1.7306	0	1	1	1
	AT4G31270		At4g31270 [Source:UniProtKB/TrEMBL,Acc:Q8GWR8]	-2.52358	-0.253371	-1.72976	0	1	1	1
	AT2G34460		Uncharacterized protein At2g34460, chloroplastic [Source:UniProtKB/Swiss-Prot,Acc:Q8H124]	-2.16918	0.0233955	-1.72923	0	1	1	1
	AT5G24300	SS1	Starch synthase, chloroplastic/amyloplastic (Fragment) [Source:UniProtKB/TrEMBL,Acc:W8QN76]	-2.11688	0.265094	-1.72891	0	1	1	1
	AT2G41740	VLN2	VLN2 [Source:UniProtKB/TrEMBL,Acc:A0A178VT62]	-2.35451	-0.117061	-1.72695	0	1	1	1
	AT1G53670	MSRB1	Peptide methionine sulfoxide reductase B1, chloroplastic [Source:UniProtKB/Swiss-Prot,Acc:Q9C8M2]	-2.28768	0.214565	-1.72644	0	1	1	1
	AT2G35780	SCPL26	Carboxypeptidase [Source:UniProtKB/TrEMBL,Acc:A0A178VN35]	-2.52626	-0.177802	-1.7241	0	1	1	1
	AT2G40490	HEME2	Uroporphyrinogen decarboxylase 2, chloroplastic [Source:UniProtKB/Swiss-Prot,Acc:O22886]	-2.04417	0.138748	-1.71945	0	1	1	1
	AT2G24420		AT2G24420 protein [Source:UniProtKB/TrEMBL,Acc:Q9ZQ26]	-2.04184	-0.190447	-1.71869	0	1	1	1
	AT3G19400	RDL2	Probable cysteine protease RDL2 [Source:UniProtKB/Swiss-Prot,Acc:Q9LT77]	-2.36255	-0.0518837	-1.71777	0	1	1	1
	AT3G17210	HS1	Stress-response A/B barrel domain-containing protein HS1 [Source:UniProtKB/Swiss-Prot,Acc:Q9LUV2]	-2.18966	-0.414731	-1.71185	0	1	1	1
	AT2G38040	CAC3	Acetyl-coenzyme A carboxylase carboxyl transferase subunit alpha, chloroplastic [Source:UniProtKB/Swiss-Prot,Acc:Q9LD43]	-2.05714	0.212961	-1.71143	0	1	1	1
	AT4G30720		FAD/NAD(P)-binding oxidoreductase family protein [Source:UniProtKB/TrEMBL,Acc:F4JQE2]	-2.31244	-0.162544	-1.70912	0	1	1	1
	AT2G41680	NTRC	Thioredoxin reductase [Source:UniProtKB/TrEMBL,Acc:A0A178VZE7]	-2.39862	-0.0449071	-1.70872	0	1	1	1
	AT3G10270	GYRB1	DNA gyrase subunit B [Source:UniProtKB/TrEMBL,Acc:A0A1I9LTQ6]	-2.08811	-0.263642	-1.70517	0	1	1	1
	AT1G43560	Aty2	Ty2 [Source:UniProtKB/TrEMBL,Acc:A0A178WFY2]	-2.18491	-0.0699276	-1.70332	0	1	1	1
	AT3G23080		Membrane related protein-like [Source:UniProtKB/TrEMBL,Acc:Q9LS84]	-2.05654	0.169383	-1.69561	0	1	1	1
	AT3G01480	CYP38	Peptidyl-prolyl cis-trans isomerase CYP38, chloroplastic [Source:UniProtKB/Swiss-Prot,Acc:Q9SSA5]	-2.0361	-0.279036	-1.69382	0	1	1	1
	AT1G26220		Acyl-CoA N-acyltransferases (NAT) superfamily protein [Source:UniProtKB/TrEMBL,Acc:Q9C666]	-2.04933	-0.473311	-1.69057	0	1	1	1
	AT4G19020	CMT2	DNA (cytosine-5)-methyltransferase CMT2 [Source:UniProtKB/Swiss-Prot,Acc:Q94F87]	-2.42907	-0.47467	-1.68955	0	1	1	1
	AT1G56190		Phosphoglycerate kinase [Source:UniProtKB/TrEMBL,Acc:A0A178W4Q1]	-2.64735	-0.260373	-1.68884	0	1	1	1
	AT4G09150		T-complex protein 11 [Source:UniProtKB/TrEMBL,Acc:F4JJB2]	-2.11864	-0.427376	-1.68215	0	1	1	1
	AT5G13120	PNSL5	Peptidyl-prolyl cis-trans isomerase [Source:UniProtKB/TrEMBL,Acc:A0A178UN74]	-2.40152	-0.02595	-1.67731	0	1	1	1
	AT4G17370		At4g17370 [Source:UniProtKB/TrEMBL,Acc:Q66GR2]	-2.36101	-0.445357	-1.67667	0	1	1	1
	AT5G42270	FTSH5	VAR1 [Source:UniProtKB/TrEMBL,Acc:A0A178U8J6]	-2.62027	-0.144637	-1.67602	0	1	1	1
	AT4G22840	BASS6	Probable sodium/metabolite cotransporter BASS6, chloroplastic [Source:UniProtKB/Swiss-Prot,Acc:Q8VYY4]	-2.26079	0.0504674	-1.67561	0	1	1	1
	AT2G33800	RPS5	30S ribosomal protein S5, chloroplastic [Source:UniProtKB/Swiss-Prot,Acc:P93014]	-2.47557	-0.00879061	-1.67346	0	1	1	1
	AT5G36002		other RNA [Source:TAIR,Acc:AT5G36002]	-2.35669	-0.31443	-1.6728	0	1	1	1
	AT2G25480		TPX2 (targeting protein for Xklp2) protein family [Source:TAIR,Acc:AT2G25480]	-2.41403	-0.286976	-1.66724	0	1	1	1
	AT5G17910		Cardiomyopathy-associated protein [Source:UniProtKB/TrEMBL,Acc:Q9FKN5]	-2.06509	0.0334441	-1.66506	0	1	1	1
	AT1G01770		Propionyl-CoA carboxylase [Source:UniProtKB/TrEMBL,Acc:Q8GZ85]	-2.1787	-0.256691	-1.66467	0	1	1	1
	AT5G13690	NAGLU	Alpha-N-acetylglucosaminidase [Source:UniProtKB/Swiss-Prot,Acc:Q9FNA3]	-2.01992	-0.297276	-1.66136	0	1	1	1
	AT2G33250		At2g33250/F25I18.1 [Source:UniProtKB/TrEMBL,Acc:O22777]	-2.09411	-0.0323111	-1.66085	0	1	1	1
	AT5G57030	LUT2	Lycopene epsilon cyclase, chloroplastic [Source:UniProtKB/Swiss-Prot,Acc:Q38932]	-2.54236	-0.454265	-1.66081	0	1	1	1
	AT4G36400	D2HGDH	D-2-hydroxyglutarate dehydrogenase, mitochondrial [Source:UniProtKB/Swiss-Prot,Acc:O23240]	-2.09131	-0.244031	-1.65939	0	1	1	1
	AT1G73110		At1g73110/F3N23_39 [Source:UniProtKB/TrEMBL,Acc:Q9AST9]	-2.06191	0.127337	-1.65827	0	1	1	1
	AT4G09010	APX4	ascorbate peroxidase 4 [Source:TAIR,Acc:AT4G09010]	-2.09407	0.108927	-1.65385	0	1	1	1
	AT5G35840	PHYC	Phytochrome C [Source:UniProtKB/Swiss-Prot,Acc:P14714]	-2.13674	0.046616	-1.65302	0	1	1	1
	AT2G17695		FUNCTIONS IN: molecular_function unknown, INVOLVED IN: biological_process unknown, LOCATED IN: chloroplast, CONTAINS InterPro DOMAIN/s: Domain of unknown function DUF1990 (InterPro:IPR018960), Has 259 Blast hits to 259 proteins in 120 species: Archa /.../ Bacteria - 197, Metazoa - 0, Fungi - 0, Plants - 57, Viruses - 0, Other Eukaryotes - 5 (source: NCBI BLink). [Source:TAIR,Acc:AT2G17695]	-2.28384	-0.0880945	-1.64863	0	1	1	1
	AT5G42310	CRP1	Pentatricopeptide repeat-containing protein At5g42310, mitochondrial [Source:UniProtKB/Swiss-Prot,Acc:Q8L844]	-2.53955	-0.277243	-1.64638	0	1	1	1
	AT2G41120		At2g41120 [Source:UniProtKB/TrEMBL,Acc:O80675]	-2.089	-0.165036	-1.64366	0	1	1	1
	AT1G53590	NTMC2T6.1	C2 domain-containing protein At1g53590 [Source:UniProtKB/Swiss-Prot,Acc:Q93XX4]	-2.13045	-0.227699	-1.64135	0	1	1	1
	AT1G44920		Putative uncharacterized protein At1g44920 [Source:UniProtKB/TrEMBL,Acc:Q9LPD7]	-2.39843	-0.407754	-1.64071	0	1	1	1
	AT2G34560		AT2G34560 protein [Source:UniProtKB/TrEMBL,Acc:B9DGC0]	-2.08612	0.326827	-1.63979	0	1	1	1
	AT5G42740	PGIC	Glucose-6-phosphate isomerase [Source:UniProtKB/TrEMBL,Acc:A0A178UPP5]	-2.35985	-0.233458	-1.63655	0	1	1	1
	AT5G58330		Malate dehydrogenase [NADP], chloroplastic [Source:UniProtKB/Swiss-Prot,Acc:Q8H1E2]	-2.34905	0.486701	-1.62666	0	1	1	1
	AT5G21930	PAA2	Copper-transporting ATPase PAA2, chloroplastic [Source:UniProtKB/Swiss-Prot,Acc:B9DFX7]	-2.08447	0.101604	-1.6256	0	1	1	1
	AT5G47040	LON2	Lon protease homolog 2, peroxisomal [Source:UniProtKB/Swiss-Prot,Acc:O64948]	-2.4567	-0.0495787	-1.62498	0	1	1	1
	AT1G76450	PPD3	PsbP domain-containing protein 3, chloroplastic [Source:UniProtKB/Swiss-Prot,Acc:Q9S720]	-2.57959	-0.379422	-1.62084	0	1	1	1
	AT2G32810	BGAL9	Beta-galactosidase 9 [Source:UniProtKB/Swiss-Prot,Acc:Q9SCV3]	-2.40202	-0.457899	-1.61759	0	1	1	1
	AT5G19940	PAP8	Probable plastid-lipid-associated protein 8, chloroplastic [Source:UniProtKB/Swiss-Prot,Acc:Q941D3]	-2.12787	-0.303722	-1.61499	0	1	1	1
	AT1G68910	WIT2	WPP domain-interacting tail-anchored protein 2 [Source:UniProtKB/Swiss-Prot,Acc:A8MQR0]	-2.42323	-0.0496406	-1.61347	0	1	1	1
	AT1G02280	TOC33	Translocase of chloroplast 33, chloroplastic [Source:UniProtKB/Swiss-Prot,Acc:O23680]	-2.40421	-0.287816	-1.61137	0	1	1	1
	AT4G01040		Glycosyl hydrolase superfamily protein [Source:UniProtKB/TrEMBL,Acc:Q9M159]	-2.90979	-0.271827	-1.60836	0	1	1	1
	AT5G35790	APG1	Glucose-6-phosphate 1-dehydrogenase 1, chloroplastic [Source:UniProtKB/Swiss-Prot,Acc:Q43727]	-2.5957	-0.333341	-1.60144	0	1	1	1
	AT4G33110		Putative uncharacterized protein At4g33110 [Source:UniProtKB/TrEMBL,Acc:Q8L788]	-2.1614	-0.134027	-1.59395	0	1	1	1
	AT5G53490		Tetratricopeptide repeat (TPR)-like superfamily protein [Source:TAIR,Acc:AT5G53490]	-2.35174	-0.366087	-1.59191	0	1	1	1
	AT3G11450		DnaJ and Myb-like DNA-binding domain-containing protein [Source:UniProtKB/TrEMBL,Acc:F4J6A8]	-2.30701	-0.342411	-1.59161	0	1	1	1
	AT1G18500	IPMS1	2-isopropylmalate synthase 1, chloroplastic [Source:UniProtKB/Swiss-Prot,Acc:Q9LPR4]	-2.18579	-0.410379	-1.5876	0	1	1	1
	AT1G09010	EBM	Mannosylglycoprotein endo-beta-mannosidase [Source:UniProtKB/Swiss-Prot,Acc:Q75W54]	-2.24448	-0.250695	-1.58653	0	1	1	1
	AT3G47450	ATNOS1	P-loop containing nucleoside triphosphate hydrolases superfamily protein [Source:TAIR,Acc:AT3G47450]	-2.45254	-0.409755	-1.58552	0	1	1	1
	AT3G16250	PNSB3	Photosynthetic NDH subunit of subcomplex B 3, chloroplastic [Source:UniProtKB/Swiss-Prot,Acc:Q9LU21]	-2.30948	-0.359041	-1.57826	0	1	1	1
	AT4G24770	CP31A	31 kDa ribonucleoprotein, chloroplastic [Source:UniProtKB/Swiss-Prot,Acc:Q04836]	-2.29109	0.00132857	-1.57777	0	1	1	1
	AT2G38440	SCAR2	Protein SCAR2 [Source:UniProtKB/Swiss-Prot,Acc:Q5XPJ9]	-2.08461	0.035442	-1.57739	0	1	1	1
	AT3G54790	PUB3	U-box domain-containing protein 3 [Source:UniProtKB/Swiss-Prot,Acc:Q8GWV5]	-2.14011	-0.00570293	-1.57688	0	1	1	1
	AT3G02990	HSFA1E	Heat stress transcription factor A-1e [Source:UniProtKB/Swiss-Prot,Acc:Q9SCW5]	-2.6862	-0.431113	-1.57587	0	1	1	1
	AT1G29930	LHCB1.3	Chlorophyll a-b binding protein 1, chloroplastic [Source:UniProtKB/Swiss-Prot,Acc:P04778]	-2.02816	-0.210203	-1.57294	0	1	1	1
	AT1G64720	CP5	Polyketide cyclase/dehydrase and lipid transport superfamily protein [Source:UniProtKB/TrEMBL,Acc:Q9XIR9]	-2.60107	-0.294137	-1.57267	0	1	1	1
	AT5G20490	XI-K	Myosin-17 [Source:UniProtKB/Swiss-Prot,Acc:F4K5J1]	-2.32527	-0.102555	-1.5719	0	1	1	1
	AT5G55230	ATMAP65-1	Microtubule-associated proteins 65-1 [Source:UniProtKB/TrEMBL,Acc:F4K3E4]	-2.20405	-0.443787	-1.56818	0	1	1	1
	AT1G23190	PGM3	Probable phosphoglucomutase, cytoplasmic 1 [Source:UniProtKB/Swiss-Prot,Acc:O49299]	-2.65836	0.117308	-1.56676	0	1	1	1
	AT5G47770	FPS1	Farnesyl pyrophosphate synthase 1, mitochondrial [Source:UniProtKB/Swiss-Prot,Acc:Q09152]	-2.36121	0.195471	-1.56489	0	1	1	1
	AT1G14380	IQD28	At1g14380 [Source:UniProtKB/TrEMBL,Acc:Q8GZ87]	-2.23687	-0.0418044	-1.56045	0	1	1	1
	AT5G06340	NUDT27	Nudix hydrolase 27, chloroplastic [Source:UniProtKB/Swiss-Prot,Acc:Q9FNH4]	-2.38419	-0.26122	-1.55798	0	1	1	1
	AT1G74260	PUR4	Probable phosphoribosylformylglycinamidine synthase, chloroplastic/mitochondrial [Source:UniProtKB/Swiss-Prot,Acc:Q9M8D3]	-2.36916	-0.0300968	-1.55606	0	1	1	1
	AT2G21385		Expressed protein [Source:UniProtKB/TrEMBL,Acc:Q94AU3]	-2.6998	-0.378239	-1.55516	0	1	1	1
	AT4G03150		AT4g03150/F4C21_7 [Source:UniProtKB/TrEMBL,Acc:Q944G6]	-2.23951	-0.440195	-1.54227	0	1	1	1
	AT3G25660	GATA	Glutamyl-tRNA(Gln) amidotransferase subunit A, chloroplastic/mitochondrial [Source:UniProtKB/Swiss-Prot,Acc:Q9LI77]	-2.00457	-0.262821	-1.54124	0	1	1	1
	AT1G22060		LOCATED IN: vacuole, EXPRESSED IN: 23 plant structures, EXPRESSED DURING: 13 growth stages, BEST Arabidopsis thaliana protein match is: FBD, F-box and Leucine Rich Repeat domains containing protein (TAIR:AT1G22000.1), Has 84739 Blast hits to 38714 p /.../s in 2257 species: Archae - 1436, Bacteria - 11314, Metazoa - 40747, Fungi - 7706, Plants - 4675, Viruses - 308, Other Eukaryotes - 18553 (sourc…	-2.39039	0.0268438	-1.53725	0	1	1	1
	AT5G52520	OVA6	Proline--tRNA ligase, chloroplastic/mitochondrial [Source:UniProtKB/Swiss-Prot,Acc:Q9FYR6]	-2.16643	-0.136307	-1.53554	0	1	1	1
	AT5G16180	CRS1	Chloroplastic group IIA intron splicing facilitator CRS1, chloroplastic [Source:UniProtKB/Swiss-Prot,Acc:Q9LF10]	-2.22791	-0.168033	-1.53485	0	1	1	1
	AT1G29820		Magnesium transporter CorA-like family protein [Source:UniProtKB/TrEMBL,Acc:F4I348]	-2.09013	-0.495189	-1.53466	0	1	1	1
	AT1G63610		At1g63610 [Source:UniProtKB/TrEMBL,Acc:Q9CAC8]	-2.28428	-0.321399	-1.53368	0	1	1	1
	AT4G33530	POT13	Potassium transporter 13 [Source:UniProtKB/Swiss-Prot,Acc:Q8LPL8]	-2.34677	-0.436876	-1.53285	0	1	1	1
	AT1G14290	SBH2	SBH2 [Source:UniProtKB/TrEMBL,Acc:A0A178WPE2]	-2.21709	-0.459637	-1.53231	0	1	1	1
	AT1G52670		Is a member of the PF [Source:UniProtKB/TrEMBL,Acc:Q8VZ68]	-2.62406	-0.389706	-1.53171	0	1	1	1
	AT4G03280	PETC	Cytochrome b6-f complex iron-sulfur subunit, chloroplastic [Source:UniProtKB/Swiss-Prot,Acc:Q9ZR03]	-2.69001	0.0654232	-1.53021	0	1	1	1
	AT3G07040	RPM1	Disease resistance protein RPM1 [Source:UniProtKB/Swiss-Prot,Acc:Q39214]	-2.46183	-0.476097	-1.52521	0	1	1	1
	AT3G53920	SIGC	RNA polymerase sigma factor sigC [Source:UniProtKB/Swiss-Prot,Acc:O24621]	-2.32265	-0.266536	-1.52469	0	1	1	1
	AT5G16400	TRXF2	TRXF2 [Source:UniProtKB/TrEMBL,Acc:A0A178UDV9]	-2.57026	0.260797	-1.51696	0	1	1	1
	AT1G01220	FKGP	Bifunctional fucokinase/fucose pyrophosphorylase [Source:UniProtKB/Swiss-Prot,Acc:Q9LNJ9]	-2.39734	0.136641	-1.51581	0	1	1	1
	AT3G46600	SCL30	Scarecrow-like protein 30 [Source:UniProtKB/Swiss-Prot,Acc:Q9SNB8]	-2.08919	-0.275678	-1.51537	0	1	1	1
	AT5G20320	DCL4	Dicer-like protein 4 [Source:UniProtKB/Swiss-Prot,Acc:P84634]	-2.26165	-0.337047	-1.51454	0	1	1	1
	AT1G74850	PTAC2	PTAC2 [Source:UniProtKB/TrEMBL,Acc:A0A178WNJ2]	-2.52605	-0.273959	-1.51376	0	1	1	1
	AT4G23890	ndhS	NAD(P)H-quinone oxidoreductase subunit S, chloroplastic [Source:UniProtKB/Swiss-Prot,Acc:Q9T0A4]	-2.18614	-0.249758	-1.50855	0	1	1	1
	AT5G52440	TATB	Sec-independent protein translocase protein TATB, chloroplastic [Source:UniProtKB/Swiss-Prot,Acc:Q9XH75]	-2.38252	-0.134889	-1.5046	0	1	1	1
	AT5G42390	SPP	Stromal processing peptidase, chloroplastic [Source:UniProtKB/Swiss-Prot,Acc:Q9FIH8]	-2.20757	-0.134225	-1.50228	0	1	1	1
	AT1G78915		Tetratricopeptide repeat (TPR)-like superfamily protein [Source:UniProtKB/TrEMBL,Acc:F4IBX5]	-2.01248	-0.137079	-1.50187	0	1	1	1
	AT3G10360	APUM4	Pumilio homolog 4 [Source:UniProtKB/Swiss-Prot,Acc:Q9SS47]	-2.26418	-0.127943	-1.49744	0	0	1	1
	AT4G36390		CDK5RAP1-like protein [Source:UniProtKB/Swiss-Prot,Acc:Q8H0V1]	-2.21652	-0.175331	-1.49609	0	0	1	1
	AT3G28710	VHA-D1	V-type proton ATPase subunit d1 [Source:UniProtKB/Swiss-Prot,Acc:Q9LJI5]	-2.18013	-0.239199	-1.49567	0	0	1	1
	AT1G68890	PHYLLO	Protein PHYLLO, chloroplastic [Source:UniProtKB/Swiss-Prot,Acc:Q15KI9]	-2.56352	-0.166658	-1.49521	0	0	1	1
	AT2G44060		At2g44060 [Source:UniProtKB/TrEMBL,Acc:O80576]	-2.51609	-0.132589	-1.4934	0	0	1	1
	AT5G51020	CRL	Chromophore lyase CRL, chloroplastic [Source:UniProtKB/Swiss-Prot,Acc:Q9FI46]	-2.24143	-0.25212	-1.48876	0	0	1	1
	AT1G73060	LPA3	Protein LOW PSII ACCUMULATION 3, chloroplastic [Source:UniProtKB/Swiss-Prot,Acc:Q8H0W0]	-2.07387	-0.0142059	-1.48844	0	0	1	1
	AT1G80030		Molecular chaperone Hsp40/DnaJ family protein [Source:UniProtKB/TrEMBL,Acc:Q0WN54]	-2.11403	-0.257362	-1.48615	0	0	1	1
	AT3G22150	PCMP-E95	Tetratricopeptide repeat (TPR)-like superfamily protein [Source:UniProtKB/TrEMBL,Acc:A0A178VER0]	-2.0372	0.0227533	-1.48509	0	0	1	1
	AT2G06520	PSBX	PSBX [Source:UniProtKB/TrEMBL,Acc:A0A178W0Y5]	-2.1903	-0.32861	-1.48336	0	0	1	1
	AT4G15560	DXS	DXS1 [Source:UniProtKB/TrEMBL,Acc:A0A178V5I0]	-2.38123	0.177165	-1.48277	0	0	1	1
	AT5G63570	GSA1	Glutamate-1-semialdehyde 2,1-aminomutase 1, chloroplastic [Source:UniProtKB/Swiss-Prot,Acc:P42799]	-2.14919	-0.314509	-1.48008	0	0	1	1
	AT2G17972		Expressed protein [Source:UniProtKB/TrEMBL,Acc:Q8S8K0]	-2.78486	-0.32085	-1.47894	0	0	1	1
	AT3G25410	BASS3	Probable sodium/metabolite cotransporter BASS3, chloroplastic [Source:UniProtKB/Swiss-Prot,Acc:Q8RXE8]	-2.47441	-0.208069	-1.477	0	0	1	1
	AT4G17520	RGGB	RGG repeats nuclear RNA binding protein B [Source:UniProtKB/Swiss-Prot,Acc:O23593]	-2.00471	0.0652416	-1.47678	0	0	1	1
	AT5G59750		Monofunctional riboflavin biosynthesis protein RIBA 3 [Source:UniProtKB/TrEMBL,Acc:F4KJA1]	-2.17882	0.14087	-1.47491	0	0	1	1
	AT4G03000	RF298	Putative E3 ubiquitin-protein ligase RF298 [Source:UniProtKB/Swiss-Prot,Acc:Q0WPJ7]	-2.60189	0.30646	-1.47169	0	0	1	1
	AT5G35700	FIM5	Fimbrin-5 [Source:UniProtKB/Swiss-Prot,Acc:Q9FKI0]	-2.54113	-0.103737	-1.46877	0	0	1	1
	AT3G60370		Peptidylprolyl isomerase [Source:UniProtKB/TrEMBL,Acc:A0A1I9LRJ6]	-2.30623	-0.312666	-1.46866	0	0	1	1
	AT3G07670		Putative ribulose-1,5-bisphosphate carboxylase/oxygenase small subunit N-methyltransferase I [Source:UniProtKB/TrEMBL,Acc:Q9S7D2]	-2.13623	0.0436415	-1.46793	0	0	1	1
	AT1G79340	AMC4	Metacaspase-4 [Source:UniProtKB/Swiss-Prot,Acc:O64517]	-2.00111	-0.317259	-1.46744	0	0	1	1
	AT3G15940		AT3g15940/MVC8_7 [Source:UniProtKB/TrEMBL,Acc:Q9LSB5]	-2.37715	-0.256142	-1.46676	0	0	1	1
	AT5G16540	ZFN3	Zinc finger CCCH domain-containing protein 57 [Source:UniProtKB/Swiss-Prot,Acc:Q8L7N8]	-2.92089	-0.38392	-1.46586	0	0	1	1
	AT3G45310		Thiol protease aleurain-like [Source:UniProtKB/Swiss-Prot,Acc:Q8RWQ9]	-3.02111	-0.114722	-1.46397	0	0	1	1
	AT2G22230		At2g22230/T26C19.11 [Source:UniProtKB/TrEMBL,Acc:Q9SIE3]	-2.59231	-0.159232	-1.46109	0	0	1	1
	AT4G14890	FdC2	Ferredoxin [Source:UniProtKB/TrEMBL,Acc:O23344]	-2.17169	-0.224567	-1.46078	0	0	1	1
	AT1G32080	PLGG1	LrgB [Source:UniProtKB/TrEMBL,Acc:A0A178WQL6]	-2.59092	0.140814	-1.45945	0	0	1	1
	AT3G53950		AT3g53950/F5K20_250 [Source:UniProtKB/TrEMBL,Acc:Q9M332]	-2.21219	-0.202839	-1.45278	0	0	1	1
	AT1G67530	PUB7	RING-type E3 ubiquitin transferase [Source:UniProtKB/TrEMBL,Acc:A0A178W7M9]	-2.0952	-0.364366	-1.45248	0	0	1	1
	AT3G20300		AT3g20300/MQC12_5 [Source:UniProtKB/TrEMBL,Acc:Q8VXV8]	-2.00367	-0.282755	-1.45235	0	0	1	1
	AT1G22700	PYG7	Tetratricopeptide repeat domain-containing protein PYG7, chloroplastic [Source:UniProtKB/Swiss-Prot,Acc:B9DHG0]	-2.27606	-0.0185742	-1.45187	0	0	1	1
	AT4G24750	STR11	Rhodanese-like domain-containing protein 11, chloroplastic [Source:UniProtKB/Swiss-Prot,Acc:Q0WWT7]	-2.421	-0.415334	-1.45178	0	0	1	1
	AT1G13980	GN	ARF guanine-nucleotide exchange factor GNOM [Source:UniProtKB/Swiss-Prot,Acc:Q42510]	-2.66353	-0.0280549	-1.45038	0	0	1	1
	AT3G53470		2,3-bisphosphoglycerate-independent phosphoglycerate mutase [Source:UniProtKB/TrEMBL,Acc:F4JAF4]	-2.39611	-0.0105575	-1.44892	0	0	1	1
	AT4G34020	DJ1C	Protein DJ-1 homolog C [Source:UniProtKB/Swiss-Prot,Acc:Q8VY09]	-2.34133	-0.219384	-1.44545	0	0	1	1
	AT5G15330	ATSPX4	SPX domain gene 4 [Source:TAIR,Acc:AT5G15330]	-2.29887	-0.49452	-1.44514	0	0	1	1
	AT5G57890	ASB2	Anthranilate synthase beta subunit 2, chloroplastic [Source:UniProtKB/Swiss-Prot,Acc:Q9FJM5]	-2.43908	-0.365557	-1.44311	0	0	1	1
	AT3G24255		RNA-directed DNA polymerase (Reverse transcriptase)-related family protein [Source:UniProtKB/TrEMBL,Acc:A0A1I9LSY4]	-2.21295	-0.0357871	-1.44141	0	0	1	1
	AT3G43920	DCL3	Endoribonuclease Dicer homolog 3 [Source:UniProtKB/Swiss-Prot,Acc:Q9LXW7]	-2.02411	0.342138	-1.44114	0	0	1	1
	AT3G28715	VHA-D2	V-type proton ATPase subunit d2 [Source:UniProtKB/Swiss-Prot,Acc:Q9LHA4]	-2.07576	-0.035431	-1.43983	0	0	1	1
	AT1G50020		F2J10.10 protein [Source:UniProtKB/TrEMBL,Acc:Q9LPM3]	-2.03964	0.0393109	-1.43862	0	0	1	1
	AT2G40690	GLY1	Glycerol-3-phosphate dehydrogenase [NAD(+)] 2, chloroplastic [Source:UniProtKB/Swiss-Prot,Acc:Q949Q0]	-2.12528	0.371751	-1.4328	0	0	1	1
	AT3G54690	SETH3	Probable arabinose 5-phosphate isomerase [Source:UniProtKB/Swiss-Prot,Acc:Q9M1T1]	-2.44374	-0.358562	-1.43275	0	0	1	1
	AT4G14870	SECE1	SECE1 [Source:UniProtKB/TrEMBL,Acc:A0A178UZ24]	-2.05081	-0.274645	-1.4327	0	0	1	1
	AT2G05310		Expressed protein [Source:UniProtKB/TrEMBL,Acc:Q9SJ31]	-2.75997	-0.252462	-1.42996	0	0	1	1
	AT5G19500		At5g19500 [Source:UniProtKB/TrEMBL,Acc:Q5PP33]	-2.23118	0.581372	-1.42874	0	0	1	1
	AT1G06950	TIC110	Protein TIC110, chloroplastic [Source:UniProtKB/Swiss-Prot,Acc:Q8LPR9]	-2.3839	-0.265353	-1.42516	0	0	1	1
	AT1G26810	GALT1	GALT1 [Source:UniProtKB/TrEMBL,Acc:A0A178WHF1]	-2.15205	-0.187088	-1.42456	0	0	1	1
	AT2G35800		Mitochondrial substrate carrier family protein [Source:UniProtKB/TrEMBL,Acc:Q8VZP7]	-2.20215	-0.156835	-1.4228	0	0	1	1
	AT4G19710	AKHSDH2	Bifunctional aspartokinase/homoserine dehydrogenase 2, chloroplastic [Source:UniProtKB/Swiss-Prot,Acc:O81852]	-2.29188	-0.478073	-1.42258	0	0	1	1
	AT5G47840	AMK2	Adenylate kinase 2, chloroplastic [Source:UniProtKB/Swiss-Prot,Acc:Q9FIJ7]	-2.19173	0.206381	-1.42256	0	0	1	1
	AT4G32260		PDE334 [Source:UniProtKB/TrEMBL,Acc:A0A178V017]	-2.437	-0.341201	-1.42061	0	0	1	1
	AT3G22425	HISN5A	Imidazoleglycerol-phosphate dehydratase 1, chloroplastic [Source:UniProtKB/Swiss-Prot,Acc:P34047]	-2.88309	-0.485068	-1.41752	0	0	1	1
	AT1G19360	RRA3	Arabinosyltransferase RRA3 [Source:UniProtKB/Swiss-Prot,Acc:Q9LN62]	-2.4285	-0.371624	-1.41607	0	0	1	1
	AT5G64030		Probable methyltransferase PMT26 [Source:UniProtKB/Swiss-Prot,Acc:Q8L7V3]	-2.24436	0.0227058	-1.41468	0	0	1	1
	AT1G29700		Metallo-hydrolase/oxidoreductase superfamily protein [Source:UniProtKB/TrEMBL,Acc:Q9C535]	-2.0045	0.127881	-1.41449	0	0	1	1
	AT3G52240		Putative uncharacterized protein At3g52240/T25B15_10 [Source:UniProtKB/TrEMBL,Acc:Q8GYC9]	-2.34613	-0.370177	-1.41395	0	0	1	1
	AT1G69510		Putative uncharacterized protein [Source:UniProtKB/TrEMBL,Acc:Q9C787]	-2.22075	0.140832	-1.41276	0	0	1	1
	AT2G39450	MTP11	MTP11 [Source:UniProtKB/TrEMBL,Acc:A0A178VPD8]	-2.31921	-0.363028	-1.40965	0	0	1	1
	AT2G46930	PAE3	Pectin acetylesterase 3 [Source:UniProtKB/Swiss-Prot,Acc:O80731]	-2.65211	-0.409325	-1.40864	0	0	1	1
	AT2G47600	MHX	Magnesium/proton exchanger [Source:UniProtKB/Swiss-Prot,Acc:O22252]	-2.93869	-0.423584	-1.408	0	0	1	1
	AT5G17870	PSRP6	plastid-specific 50S ribosomal protein 6 [Source:TAIR,Acc:AT5G17870]	-2.16158	-0.0783861	-1.4078	0	0	1	1
	AT2G38700	MVD1	Diphosphomevalonate decarboxylase [Source:UniProtKB/TrEMBL,Acc:A0A178VRG6]	-2.95849	-0.372363	-1.40647	0	0	1	1
	AT2G35370	GDH1	Glycine cleavage system H protein [Source:UniProtKB/TrEMBL,Acc:A0A178VV72]	-2.37988	-0.409958	-1.406	0	0	1	1
	AT5G09315		At5g09320 [Source:UniProtKB/TrEMBL,Acc:Q8L797]	-2.27925	-0.455147	-1.40527	0	0	1	1
	AT2G38740	SGPP	Haloacid dehalogenase-like hydrolase domain-containing protein Sgpp [Source:UniProtKB/Swiss-Prot,Acc:Q9ZVJ5]	-2.75801	0.0520362	-1.40266	0	0	1	1
	AT2G42750		At2g42750/F7D19.25 [Source:UniProtKB/TrEMBL,Acc:Q9SJI1]	-2.18759	-0.0900143	-1.40215	0	0	1	1
	AT4G04640	ATPC1	ATP synthase gamma chain 1, chloroplastic [Source:UniProtKB/Swiss-Prot,Acc:Q01908]	-2.6304	-0.433764	-1.40099	0	0	1	1
	AT3G02580	STE1	Delta(7)-sterol-C5(6)-desaturase 1 [Source:UniProtKB/Swiss-Prot,Acc:Q39208]	-2.34734	-0.282082	-1.40055	0	0	1	1
	AT5G47110	LIL3.2	Light-harvesting complex-like protein 3 isotype 2, chloroplastic [Source:UniProtKB/Swiss-Prot,Acc:Q6NKS4]	-2.23432	0.13451	-1.39943	0	0	1	1
	AT2G31890	RAP	RAP domain-containing protein, chloroplastic [Source:UniProtKB/Swiss-Prot,Acc:Q8VZE7]	-2.23518	-0.227363	-1.39931	0	0	1	1
	AT3G46610		Pentatricopeptide repeat-containing protein At3g46610 [Source:UniProtKB/Swiss-Prot,Acc:Q9SNB7]	-2.06678	-0.257486	-1.39913	0	0	1	1
	AT1G32220		Uncharacterized protein At1g32220, chloroplastic [Source:UniProtKB/Swiss-Prot,Acc:Q9FVR6]	-2.36787	-0.0689895	-1.39652	0	0	1	1
	AT3G18110	EMB1270	Pentatricopeptide repeat-containing protein At3g18110, chloroplastic [Source:UniProtKB/Swiss-Prot,Acc:Q5G1S8]	-2.22416	-0.347499	-1.39498	0	0	1	1
	AT1G69740	HEMB1	Delta-aminolevulinic acid dehydratase 1, chloroplastic [Source:UniProtKB/Swiss-Prot,Acc:Q9SFH9]	-2.17226	-0.422188	-1.39456	0	0	1	1
	AT5G24260		Dipeptidyl peptidase IV-like protein [Source:UniProtKB/TrEMBL,Acc:Q9FNF6]	-2.10401	-0.215245	-1.39366	0	0	1	1
	AT3G27925	DEGP1	DEGP1 [Source:UniProtKB/TrEMBL,Acc:A0A178V823]	-2.38019	-0.0680793	-1.39255	0	0	1	1
	AT5G06220		LETM1-like protein [Source:UniProtKB/TrEMBL,Acc:F4K2D7]	-2.34221	-0.149147	-1.3903	0	0	1	1
	AT2G35050		Kinase superfamily with octicosapeptide/Phox/Bem1p domain-containing protein [Source:UniProtKB/TrEMBL,Acc:O64768]	-2.25768	0.194299	-1.38553	0	0	1	1
	AT5G48470	PRDA1	Protein PEP-RELATED DEVELOPMENT ARRESTED 1, chloroplastic [Source:UniProtKB/Swiss-Prot,Acc:Q1H5E9]	-2.00427	0.0790289	-1.38386	0	0	1	1
	AT2G18990	TXND9	Thioredoxin domain-containing protein 9 homolog [Source:UniProtKB/Swiss-Prot,Acc:O64628]	-2.02436	-0.382229	-1.38121	0	0	1	1
	AT5G32450		Putative RRM-containing protein [Source:UniProtKB/TrEMBL,Acc:Q8L9M9]	-2.68594	-0.214119	-1.38105	0	0	1	1
	AT5G19850		Alpha/beta-Hydrolases superfamily protein [Source:UniProtKB/TrEMBL,Acc:F4K2M9]	-2.31064	0.25111	-1.37894	0	0	1	1
	AT1G15260		LOW protein: ATP-dependent RNA helicase-like protein [Source:UniProtKB/TrEMBL,Acc:Q8VY60]	-2.50822	-0.127759	-1.37884	0	0	1	1
	AT5G16820	HSFA1B	Heat stress transcription factor A-1b [Source:UniProtKB/Swiss-Prot,Acc:O81821]	-2.28452	-0.229502	-1.37576	0	0	1	1
	AT2G29650	ANTR1	Sodium-dependent phosphate transport protein 1, chloroplastic [Source:UniProtKB/Swiss-Prot,Acc:O82390]	-2.29211	0.0541625	-1.37428	0	0	1	1
	AT4G32420	CYP95	Peptidyl-prolyl cis-trans isomerase CYP95 [Source:UniProtKB/Swiss-Prot,Acc:Q8RWY7]	-2.23241	-0.139478	-1.37024	0	0	1	1
	AT2G31840	MRL7L	Thioredoxin-like fold domain-containing protein MRL7L, chloroplastic [Source:UniProtKB/Swiss-Prot,Acc:Q9SKB6]	-2.08322	0.0744257	-1.3675	0	0	1	1
	AT5G04060		Probable methyltransferase PMT7 [Source:UniProtKB/Swiss-Prot,Acc:Q9LZA4]	-2.6187	-0.404622	-1.36596	0	0	1	1
	AT2G44160	MTHFR2	Methylenetetrahydrofolate reductase 2 [Source:UniProtKB/Swiss-Prot,Acc:O80585]	-2.16968	0.287902	-1.36345	0	0	1	1
	AT3G02870	VTC4	Inositol-phosphate phosphatase [Source:UniProtKB/Swiss-Prot,Acc:Q9M8S8]	-2.56234	0.0252764	-1.36071	0	0	1	1
	AT3G43210	KIN7B	Kinesin-like protein KIN-7B [Source:UniProtKB/Swiss-Prot,Acc:Q8LNZ2]	-2.10378	0.243853	-1.35927	0	0	1	1
	AT4G33740		Myb-like protein X [Source:UniProtKB/TrEMBL,Acc:Q67YL8]	-2.11084	-0.159282	-1.35777	0	0	1	1
	AT4G32320	APX6	Putative L-ascorbate peroxidase 6 [Source:UniProtKB/Swiss-Prot,Acc:Q8GY91]	-2.22954	-0.393817	-1.35344	0	0	1	1
	AT5G13410	FKBP19	Peptidyl-prolyl cis-trans isomerase FKBP19, chloroplastic [Source:UniProtKB/Swiss-Prot,Acc:Q9LYR5]	-2.39756	-0.192008	-1.35187	0	0	1	1
	AT1G78060	BXL7	Probable beta-D-xylosidase 7 [Source:UniProtKB/Swiss-Prot,Acc:Q9SGZ5]	-2.10658	-0.225146	-1.34946	0	0	1	1
	AT3G56010		Putative uncharacterized protein At3g56010 [Source:UniProtKB/TrEMBL,Acc:Q9LY44]	-2.88448	-0.292447	-1.3484	0	0	1	1
	AT3G59040		Tetratricopeptide repeat (TPR)-like superfamily protein [Source:UniProtKB/TrEMBL,Acc:F4J741]	-2.11358	0.0497125	-1.34552	0	0	1	1
	AT3G54660	EMB2360	At3g54660 [Source:UniProtKB/TrEMBL,Acc:Q5FV38]	-2.08457	-0.182537	-1.34356	0	0	1	1
	AT2G45770	CPFTSY	Cell division protein FtsY homolog, chloroplastic [Source:UniProtKB/Swiss-Prot,Acc:O80842]	-2.01154	-0.167589	-1.34101	0	0	1	1
	AT1G77122		At1g77122 [Source:UniProtKB/TrEMBL,Acc:Q56XE2]	-2.59595	-0.402589	-1.34024	0	0	1	1
	AT1G60550	MENB	1,4-dihydroxy-2-naphthoyl-CoA synthase, peroxisomal [Source:UniProtKB/Swiss-Prot,Acc:Q8GYN9]	-2.71955	-0.362234	-1.3392	0	0	1	1
	AT3G47650		DnaJ/Hsp40 cysteine-rich domain superfamily protein [Source:UniProtKB/TrEMBL,Acc:Q9SN73]	-2.09419	0.275337	-1.33791	0	0	1	1
	AT1G78700	BEH4	BES1/BZR1 homolog protein 4 [Source:UniProtKB/Swiss-Prot,Acc:Q9ZV88]	-2.23434	-0.469342	-1.33536	0	0	1	1
	AT1G16930		F-box/FBD/LRR-repeat protein At1g16930 [Source:UniProtKB/Swiss-Prot,Acc:Q9FZ52]	-2.68866	-0.244206	-1.33456	0	0	1	1
	AT1G10670	ACLA-1	ATP-citrate lyase A-1 [Source:UniProtKB/TrEMBL,Acc:F4I5V8]	-2.05042	-0.0185688	-1.32996	0	0	1	1
	AT1G70070	ISE2	DExH-box ATP-dependent RNA helicase DExH15 chloroplastic [Source:UniProtKB/Swiss-Prot,Acc:B9DFG3]	-2.47165	-0.286921	-1.32973	0	0	1	1
	AT1G10360	GSTU18	Glutathione S-transferase U18 [Source:UniProtKB/Swiss-Prot,Acc:Q9FUS9]	-2.01226	-0.273036	-1.32702	0	0	1	1
	AT3G09580		FAD/NAD(P)-binding oxidoreductase family protein [Source:UniProtKB/TrEMBL,Acc:Q9SF45]	-2.37445	-0.228866	-1.32534	0	0	1	1
	AT1G50890	TOR1L1	TORTIFOLIA1-like protein 1 [Source:UniProtKB/Swiss-Prot,Acc:F4I6M4]	-2.04884	-0.42725	-1.32524	0	0	1	1
	AT3G11490	ROPGAP4	Rho GTPase-activating protein 4 [Source:UniProtKB/Swiss-Prot,Acc:Q9CAX8]	-2.11091	-0.383944	-1.32445	0	0	1	1
	AT3G01930		F1C9.29 protein [Source:UniProtKB/TrEMBL,Acc:Q9S7R2]	-2.12033	-0.453034	-1.32247	0	0	1	1
	AT5G35970		P-loop containing nucleoside triphosphate hydrolases superfamily protein [Source:UniProtKB/TrEMBL,Acc:F4K1G7]	-2.62205	-0.0450204	-1.31899	0	0	1	1
	AT3G26780		MEF14 [Source:UniProtKB/TrEMBL,Acc:A0A178V8Y9]	-2.28455	-0.207848	-1.31842	0	0	1	1
	AT4G21990	APR3	5'-adenylylsulfate reductase 3, chloroplastic [Source:UniProtKB/Swiss-Prot,Acc:P92980]	-2.23212	0.0885216	-1.31778	0	0	1	1
	AT4G28030		AT4g28030/T13J8_140 [Source:UniProtKB/TrEMBL,Acc:Q94AC8]	-2.99921	-0.182166	-1.31638	0	0	1	1
	AT4G02920		Putative uncharacterized protein At4g02920 [Source:UniProtKB/TrEMBL,Acc:Q8RXG5]	-2.48344	0.114489	-1.31396	0	0	1	1
	AT5G16810		Protein kinase superfamily protein [Source:UniProtKB/TrEMBL,Acc:Q8GWD0]	-2.45238	0.0267787	-1.31396	0	0	1	1
	AT1G72640		At1g72640 [Source:UniProtKB/TrEMBL,Acc:Q6NMC1]	-2.18539	-0.0655462	-1.31083	0	0	1	1
	AT1G54090	ATEXO70D2	At1g54090 [Source:UniProtKB/TrEMBL,Acc:Q9SYG5]	-2.28814	-0.149859	-1.30997	0	0	1	1
	AT5G55510	TIM22-3	Mitochondrial import inner membrane translocase subunit TIM22-3 [Source:UniProtKB/Swiss-Prot,Acc:Q6NKU9]	-2.09633	-0.0952778	-1.30785	0	0	1	1
	AT2G21370	XK-1	Putative xylulose kinase [Source:UniProtKB/TrEMBL,Acc:Q8L794]	-2.83336	0.0102586	-1.30584	0	0	1	1
	AT4G32070	Phox4	Protein PHOX4 [Source:UniProtKB/Swiss-Prot,Acc:F4JTI1]	-2.47724	-0.266431	-1.30496	0	0	1	1
	AT3G60030	SPL12	Putative uncharacterized protein At3g60030 (Fragment) [Source:UniProtKB/TrEMBL,Acc:C0SVF5]	-2.39216	-0.248558	-1.30454	0	0	1	1
	AT5G61300		Gb [Source:UniProtKB/TrEMBL,Acc:Q9FLK3]	-2.23701	-0.100118	-1.30191	0	0	1	1
	AT1G08190	VPS41	Vacuolar protein sorting-associated protein 41 homolog [Source:UniProtKB/Swiss-Prot,Acc:P93043]	-2.2393	-0.27052	-1.30154	0	0	1	1
	AT3G13180		NOL1/NOP2/sun family protein / antitermination NusB domain-containing protein [Source:UniProtKB/TrEMBL,Acc:Q8VYC4]	-2.36909	-0.314042	-1.30104	0	0	1	1
	AT4G33950	SRK2E	Serine/threonine-protein kinase SRK2E [Source:UniProtKB/Swiss-Prot,Acc:Q940H6]	-2.30553	-0.125754	-1.30007	0	0	1	1
	AT2G01110	TATC	UNE3 [Source:UniProtKB/TrEMBL,Acc:A0A178VUB7]	-2.09025	-0.402913	-1.29826	0	0	1	1
	AT1G26850		Probable methyltransferase PMT2 [Source:UniProtKB/Swiss-Prot,Acc:B9DFI7]	-2.17247	-0.369224	-1.29637	0	0	1	1
	AT1G54350	ABCC2	ABC transporter D family member 2, chloroplastic [Source:UniProtKB/Swiss-Prot,Acc:Q6NLC1]	-2.12272	-0.442729	-1.29629	0	0	1	1
	AT1G08380	PSAO	PSAO [Source:UniProtKB/TrEMBL,Acc:A0A178W5Y5]	-2.39781	-0.0180396	-1.29491	0	0	1	1
	AT4G24090		At4g24090 [Source:UniProtKB/TrEMBL,Acc:Q5XEV6]	-2.16897	-0.0707141	-1.29388	0	0	1	1
	AT1G61690		At1g61690 [Source:UniProtKB/TrEMBL,Acc:Q6NPS1]	-2.14096	0.0836153	-1.29387	0	0	1	1
	AT1G19920	APS2	ATP sulfurylase 2 [Source:UniProtKB/Swiss-Prot,Acc:Q43870]	-2.40797	-0.130923	-1.29332	0	0	1	1
	AT4G03200		catalytics [Source:TAIR,Acc:AT4G03200]	-2.14335	-0.105032	-1.29015	0	0	1	1
	AT2G43560	FKBP16-3	Peptidylprolyl isomerase [Source:UniProtKB/TrEMBL,Acc:A0A178VVY6]	-2.08507	0.294532	-1.28988	0	0	1	1
	AT1G03350		BSD domain-containing protein [Source:UniProtKB/TrEMBL,Acc:Q9ZVT6]	-2.16961	-0.166932	-1.28897	0	0	1	1
	AT4G25170		Uncharacterised conserved protein (UCP012943) [Source:TAIR,Acc:AT4G25170]	-2.40728	-0.384989	-1.28863	0	0	1	1
	AT4G24370		Putative uncharacterized protein [Source:UniProtKB/TrEMBL,Acc:Q9STV7]	-2.1291	-0.463376	-1.28829	0	0	1	1
	AT1G64150	PAM71	Protein PAM71, chloroplastic [Source:UniProtKB/Swiss-Prot,Acc:Q94AX5]	-2.27316	-0.283199	-1.28828	0	0	1	1
	AT4G09630		Putative uncharacterized protein AT4g09630 [Source:UniProtKB/TrEMBL,Acc:Q9SST1]	-2.45985	-0.0397485	-1.28682	0	0	1	1
	AT1G80190	PSF1	partner of SLD five 1 [Source:TAIR,Acc:AT1G80190]	-2.20187	-0.274363	-1.2851	0	0	1	1
	AT3G14660	CYP72A13	Cytochrome P450 72A13 [Source:UniProtKB/Swiss-Prot,Acc:Q9LUC8]	-2.25923	-0.323347	-1.28404	0	0	1	1
	AT5G44340	TUBB4	Tubulin beta-4 chain [Source:UniProtKB/Swiss-Prot,Acc:P24636]	-2.00311	-0.404328	-1.28095	0	0	1	1
	AT5G39320	UGD4	UDP-glucose 6-dehydrogenase 4 [Source:UniProtKB/Swiss-Prot,Acc:Q9FM01]	-2.5425	-0.272947	-1.28085	0	0	1	1
	AT5G06480		At5g06480 [Source:UniProtKB/TrEMBL,Acc:Q9FG22]	-2.52721	-0.0838438	-1.28059	0	0	1	1
	AT1G14790	RDR1	RNA-dependent RNA polymerase [Source:UniProtKB/TrEMBL,Acc:A0A178WKG4]	-3.08535	-0.470467	-1.27878	0	0	1	1
	AT2G24230		Probable LRR receptor-like serine/threonine-protein kinase At2g24230 [Source:UniProtKB/Swiss-Prot,Acc:C0LGK9]	-2.09614	-0.322761	-1.27747	0	0	1	1
	AT5G50375	CPI1	Cyclopropyl isomerase [Source:UniProtKB/TrEMBL,Acc:F4K8Y4]	-2.38313	-0.188214	-1.27747	0	0	1	1
	AT1G24764	ATMAP70-2	microtubule-associated proteins 70-2 [Source:TAIR,Acc:AT1G24764]	-2.18856	-0.132553	-1.27664	0	0	1	1
	AT5G22830	MRS2-11	MRS2-11 [Source:UniProtKB/TrEMBL,Acc:A0A178ULQ2]	-2.07654	0.11623	-1.27604	0	0	1	1
	AT5G01620	TBL35	TRICHOME BIREFRINGENCE-LIKE 35 [Source:TAIR,Acc:AT5G01620]	-2.22696	0.235018	-1.27361	0	0	1	1
	AT4G24620	PGI1	Glucose-6-phosphate isomerase [Source:UniProtKB/TrEMBL,Acc:A0A178UUU3]	-2.22013	0.0862274	-1.27227	0	0	1	1
	AT1G16320		At1g16320/F3O9_12 [Source:UniProtKB/TrEMBL,Acc:Q9SA31]	-2.42587	0.165247	-1.27088	0	0	1	1
	AT1G60950	FD2	Ferredoxin [Source:UniProtKB/TrEMBL,Acc:A0A178W2W5]	-2.01259	0.128537	-1.26985	0	0	1	1
	AT5G43310		COP1-interacting protein-like protein [Source:UniProtKB/TrEMBL,Acc:F4K5Y5]	-2.22375	-0.153572	-1.26948	0	0	1	1
	AT1G20830	MCD1	Protein MULTIPLE CHLOROPLAST DIVISION SITE 1 [Source:UniProtKB/Swiss-Prot,Acc:Q8GWA7]	-2.01074	0.194072	-1.26733	0	0	1	1
	AT1G54780	TLP18.3	TLP18.3 [Source:UniProtKB/TrEMBL,Acc:A0A178WHT4]	-2.55103	-0.0881668	-1.26533	0	0	1	1
	AT4G15545		Uncharacterized protein At4g15545 [Source:UniProtKB/Swiss-Prot,Acc:Q93W28]	-2.29449	-0.334311	-1.26238	0	0	1	1
	AT1G69390	MINE1	Cell division topological specificity factor homolog, chloroplastic [Source:UniProtKB/Swiss-Prot,Acc:Q9C4Z7]	-2.31679	0.115483	-1.26178	0	0	1	1
	AT5G13590		unknown protein, Has 150 Blast hits to 121 proteins in 42 species: Archae - 0, Bacteria - 8, Metazoa - 80, Fungi - 5, Plants - 17, Viruses - 0, Other Eukaryotes - 40 (source: NCBI BLink). [Source:TAIR,Acc:AT5G13590]	-2.63688	-0.0158852	-1.26151	0	0	1	1
	AT4G18740		Rho termination factor [Source:UniProtKB/TrEMBL,Acc:F4JRN0]	-2.00728	0.0996538	-1.26073	0	0	1	1
	AT5G35690		Putative uncharacterized protein At5g35690 [Source:UniProtKB/TrEMBL,Acc:Q8VYQ7]	-2.479	-0.430447	-1.25945	0	0	1	1
	AT3G23760		Putative uncharacterized protein [Source:UniProtKB/TrEMBL,Acc:Q8L9Q7]	-2.24793	-0.406606	-1.25564	0	0	1	1
	AT5G08590	SRK2G	SRK2G [Source:UniProtKB/TrEMBL,Acc:A0A178UA36]	-2.26654	-0.440965	-1.25403	0	0	1	1
	AT1G60990		Putative transferase At1g60990, chloroplastic [Source:UniProtKB/Swiss-Prot,Acc:Q681Y3]	-2.19677	-0.0380272	-1.2518	0	0	1	1
	AT5G03900		Uncharacterized protein At5g03900, chloroplastic [Source:UniProtKB/Swiss-Prot,Acc:Q8GW20]	-2.08525	-0.395786	-1.25066	0	0	1	1
	AT5G50780		Histidine kinase-, DNA gyrase B-, and HSP90-like ATPase family protein [Source:TAIR,Acc:AT5G50780]	-2.56521	-0.336865	-1.25052	0	0	1	1
	AT1G10910		Pentatricopeptide repeat-containing protein At1g10910, chloroplastic [Source:UniProtKB/Swiss-Prot,Acc:Q0WVV0]	-2.64333	-0.274104	-1.24957	0	0	1	1
	AT5G51820	PGMP	Phosphoglucomutase, chloroplastic [Source:UniProtKB/Swiss-Prot,Acc:Q9SCY0]	-2.05693	-0.30894	-1.24844	0	0	1	1
	AT1G08610		Pentatricopeptide repeat-containing protein At1g08610 [Source:UniProtKB/Swiss-Prot,Acc:Q9FRS4]	-2.15603	0.160837	-1.24718	0	0	1	1
	AT4G34030	MCCB	Methylcrotonoyl-CoA carboxylase beta chain, mitochondrial [Source:UniProtKB/Swiss-Prot,Acc:Q9LDD8]	-2.24243	-0.0801903	-1.24542	0	0	1	1
	AT3G45230		Hydroxyproline-rich glycoprotein family protein [Source:UniProtKB/TrEMBL,Acc:Q9M1T6]	-2.20278	-0.134492	-1.24471	0	0	1	1
	AT2G31040		ATP synthase protein I-like protein [Source:UniProtKB/TrEMBL,Acc:O82279]	-2.42049	-0.471911	-1.24416	0	0	1	1
	AT1G79510		Putative uncharacterized protein [Source:UniProtKB/TrEMBL,Acc:Q9SAJ8]	-2.24294	-0.135024	-1.2424	0	0	1	1
	AT1G80630		At1g80630 [Source:UniProtKB/TrEMBL,Acc:Q9M8N0]	-2.35174	-0.0102627	-1.24089	0	0	1	1
	AT3G23340	CKL10	Casein kinase 1-like protein 10 [Source:UniProtKB/Swiss-Prot,Acc:Q9LW62]	-2.03754	-0.10554	-1.24031	0	0	1	1
	AT1G18360		Alpha/beta-Hydrolases superfamily protein [Source:UniProtKB/TrEMBL,Acc:Q8VYJ0]	-2.40687	-0.408619	-1.23934	0	0	1	1
	AT5G10350	PABN3	Polyadenylate-binding protein 3 [Source:UniProtKB/Swiss-Prot,Acc:Q9LX90]	-2.36505	-0.0537771	-1.234	0	0	1	1
	AT4G18130	PHYE	Phytochrome E [Source:UniProtKB/Swiss-Prot,Acc:P42498]	-2.39726	-0.496979	-1.23214	0	0	1	1
	AT4G21190	EMB1417	Pentatricopeptide repeat-containing protein At4g21190 [Source:UniProtKB/Swiss-Prot,Acc:Q8LG95]	-2.30064	0.0994178	-1.23066	0	0	1	1
	AT3G12080	emb2738	Emb2738 [Source:UniProtKB/TrEMBL,Acc:A0A178VIT5]	-2.46409	0.0492959	-1.23008	0	0	1	1
	AT2G47250		Probable pre-mRNA-splicing factor ATP-dependent RNA helicase DEAH3 [Source:UniProtKB/Swiss-Prot,Acc:O22899]	-2.39776	0.0612863	-1.22747	0	0	1	1
	AT2G17240		Arginine/serine-rich-like splicing factor [Source:UniProtKB/TrEMBL,Acc:Q9SII4]	-2.11954	-0.211955	-1.2265	0	0	1	1
	AT3G16630	KIN13A	Kinesin-like protein [Source:UniProtKB/TrEMBL,Acc:A0A178VP70]	-2.0615	-0.0072342	-1.22448	0	0	1	1
	AT4G31490		Coatomer subunit beta-2 [Source:UniProtKB/Swiss-Prot,Acc:Q9SV20]	-2.4623	0.0416155	-1.2244	0	0	1	1
	AT2G32850		Protein kinase superfamily protein [Source:UniProtKB/TrEMBL,Acc:Q8H0Z0]	-2.15377	0.157407	-1.22007	0	0	1	1
	AT5G34850	PAP26	Purple acid phosphatase [Source:UniProtKB/TrEMBL,Acc:A0A178UD94]	-2.67294	-0.0443821	-1.21962	0	0	1	1
	AT5G16390	BCCP1	Biotin carboxyl carrier protein of acetyl-CoA carboxylase 1, chloroplastic [Source:UniProtKB/Swiss-Prot,Acc:Q42533]	-2.60589	-0.356782	-1.21665	0	0	1	1
	AT3G26240		Cysteine/Histidine-rich C1 domain family protein [Source:UniProtKB/TrEMBL,Acc:Q9LTL7]	-2.54766	0.145586	-1.21553	0	0	1	1
	AT5G32470	TH2	Bifunctional TH2 protein, mitochondrial [Source:UniProtKB/Swiss-Prot,Acc:F4KFT7]	-2.14493	-0.24281	-1.21444	0	0	1	1
	AT1G16460	STR2	Thiosulfate/3-mercaptopyruvate sulfurtransferase 2 [Source:UniProtKB/Swiss-Prot,Acc:Q24JL3]	-2.58809	-0.464533	-1.21356	0	0	1	1
	AT5G61410	RPE	RPE [Source:UniProtKB/TrEMBL,Acc:A0A178UPG9]	-2.42828	0.0225163	-1.21299	0	0	1	1
	AT4G34190	SEP1	Stress enhanced protein 1, chloroplastic [Source:UniProtKB/Swiss-Prot,Acc:Q9M7I9]	-2.62217	-0.104242	-1.20997	0	0	1	1
	AT4G28750	PSAE1	Photosystem I reaction center subunit IV A, chloroplastic [Source:UniProtKB/Swiss-Prot,Acc:Q9S831]	-2.13107	0.0895684	-1.20947	0	0	1	1
	AT5G14720		Protein kinase superfamily protein [Source:UniProtKB/TrEMBL,Acc:Q84WU5]	-2.01486	-0.305029	-1.20924	0	0	1	1
	AT2G07050	CAS1	Cycloartenol synthase [Source:UniProtKB/Swiss-Prot,Acc:P38605]	-2.25441	-0.102394	-1.20883	0	0	1	1
	AT1G71480		AT1G71480 protein [Source:UniProtKB/TrEMBL,Acc:Q9C9I5]	-2.19213	-0.0884462	-1.20834	0	0	1	1
	AT4G39970		Haloacid dehalogenase-like hydrolase domain-containing protein At4g39970 [Source:UniProtKB/Swiss-Prot,Acc:Q680K2]	-2.18108	-0.150134	-1.20765	0	0	1	1
	AT5G54440	TRS130	Trafficking protein particle complex II-specific subunit 130 homolog [Source:UniProtKB/Swiss-Prot,Acc:F4K0C4]	-2.36109	-0.479382	-1.20642	0	0	1	1
	AT5G23670	LCB2A	Long chain base biosynthesis protein 2a [Source:UniProtKB/Swiss-Prot,Acc:Q9LSZ9]	-2.4712	-0.186045	-1.20528	0	0	1	1
	AT4G38800	MTN1	MTN1 [Source:UniProtKB/TrEMBL,Acc:A0A178UXV8]	-2.42548	-0.427413	-1.20526	0	0	1	1
	AT5G44520		NagB/RpiA/CoA transferase-like superfamily protein [Source:TAIR,Acc:AT5G44520]	-2.30195	-0.442051	-1.20492	0	0	1	1
	AT2G34660	ABCC2	ABC transporter C family member 2 [Source:UniProtKB/Swiss-Prot,Acc:Q42093]	-2.01106	0.362922	-1.20476	0	0	1	1
	AT5G21222	ATC401	Pentatricopeptide repeat-containing protein At5g21222 [Source:UniProtKB/Swiss-Prot,Acc:Q8S9D1]	-2.16137	0.143271	-1.20429	0	0	1	1
	AT1G27200		DUF23/GT0 (Fragment) [Source:UniProtKB/TrEMBL,Acc:I1VCA1]	-2.40626	-0.315849	-1.20395	0	0	1	1
	AT2G31960	CALS2	Callose synthase 2 [Source:UniProtKB/Swiss-Prot,Acc:Q9SL03]	-2.27267	-0.203277	-1.20035	0	0	1	1
	AT3G18680		Amino acid kinase family protein [Source:UniProtKB/TrEMBL,Acc:A0A1I9LRT3]	-2.59973	-0.435758	-1.19732	0	0	1	1
	AT2G01620	SKIP28	F-box protein SKIP28 [Source:UniProtKB/Swiss-Prot,Acc:Q9ZU90]	-2.42245	-0.095464	-1.19651	0	0	1	1
	AT1G48650		DEA(D/H)-box RNA helicase family protein [Source:UniProtKB/TrEMBL,Acc:F4HYJ6]	-2.09499	-0.399564	-1.19561	0	0	1	1
	AT4G02120		CTP synthase family protein [Source:TAIR,Acc:AT4G02120]	-2.20587	-0.216545	-1.19427	0	0	1	1
	AT3G10230	LCY1	Lycopene beta cyclase, chloroplastic [Source:UniProtKB/Swiss-Prot,Acc:Q38933]	-2.33573	-0.176566	-1.19205	0	0	1	1
	AT5G07870		HXXXD-type acyl-transferase family protein [Source:UniProtKB/TrEMBL,Acc:Q9SD97]	-2.409	-0.386865	-1.19113	0	0	1	1
	AT1G78900	VHA-A	VHA-A [Source:UniProtKB/TrEMBL,Acc:A0A178W720]	-2.64648	-0.30371	-1.18822	0	0	1	1
	AT1G27600	IRX9H	Glycosyltransferases [Source:UniProtKB/TrEMBL,Acc:A0A178W4D3]	-2.21827	-0.289726	-1.18675	0	0	1	1
	AT4G01897		At4g01897 [Source:UniProtKB/TrEMBL,Acc:Q8LC12]	-2.52122	-0.148677	-1.18566	0	0	1	1
	AT1G05500	SYT5	Synaptotagmin-5 [Source:UniProtKB/Swiss-Prot,Acc:Q8L706]	-2.10992	-0.0767523	-1.18441	0	0	1	1
	AT1G70480		Domain of unknown function (DUF220) [Source:TAIR,Acc:AT1G70480]	-2.24515	-0.250246	-1.18184	0	0	1	1
	AT3G25530	GLYR1	GR1 [Source:UniProtKB/TrEMBL,Acc:A0A178VK60]	-2.2129	0.254531	-1.18123	0	0	1	1
	AT4G01020		ATP-dependent RNA helicase DEAH11, chloroplastic [Source:UniProtKB/Swiss-Prot,Acc:P0CE10]	-2.12028	-0.0947482	-1.17928	0	0	1	1
	AT4G31420		Zinc finger protein 622 [Source:UniProtKB/TrEMBL,Acc:F4JS04]	-2.66761	-0.29159	-1.17862	0	0	1	1
	AT4G25570	ACYB-2	Cytochrome b561/ferric reductase transmembrane protein family [Source:UniProtKB/TrEMBL,Acc:A0A1P8B653]	-2.60466	-0.208065	-1.17694	0	0	1	1
	AT2G20290	XI-G	Myosin-13 [Source:UniProtKB/Swiss-Prot,Acc:F4IUG9]	-2.61303	-0.402483	-1.17571	0	0	1	1
	AT2G22740	SUVH6	Histone-lysine N-methyltransferase, H3 lysine-9 specific SUVH6 [Source:UniProtKB/Swiss-Prot,Acc:Q8VZ17]	-2.1544	-0.429225	-1.1721	0	0	1	1
	AT4G02260	RSH1	RSH1 [Source:UniProtKB/TrEMBL,Acc:A0A178V5K1]	-2.31262	-0.226091	-1.17139	0	0	1	1
	AT4G00755		F-box protein At4g00755 [Source:UniProtKB/Swiss-Prot,Acc:Q8LG03]	-2.30805	-0.0281814	-1.17089	0	0	1	1
	AT1G33040	NACA5	Nascent polypeptide-associated complex subunit alpha-like protein 5 [Source:UniProtKB/Swiss-Prot,Acc:Q8LGC6]	-2.04323	0.311225	-1.16769	0	0	1	1
	AT1G15410		Aspartate-glutamate racemase family [Source:UniProtKB/TrEMBL,Acc:Q9XI28]	-2.16858	-0.332446	-1.16579	0	0	1	1
	AT1G01090	PDH-E1 ALPHA	Pyruvate dehydrogenase E1 component subunit alpha [Source:UniProtKB/TrEMBL,Acc:A0A178W8A7]	-2.36632	-0.176797	-1.16556	0	0	1	1
	AT1G70200		Putative uncharacterized protein At1g70200 [Source:UniProtKB/TrEMBL,Acc:Q84JK1]	-2.42075	-0.489491	-1.16461	0	0	1	1
	AT5G17230	PSY	PHYTOENE SYNTHASE [Source:UniProtKB/TrEMBL,Acc:F4KGX7]	-2.27886	0.00662445	-1.16185	0	0	1	1
	AT4G26940	B3GALT4	Hexosyltransferase [Source:UniProtKB/TrEMBL,Acc:A0A178V3W5]	-2.80635	-0.382416	-1.16118	0	0	1	1
	AT5G49810	MMT1	Methionine S-methyltransferase [Source:UniProtKB/Swiss-Prot,Acc:Q9LTB2]	-2.52939	0.0367365	-1.16104	0	0	1	1
	AT3G58140		Phenylalanine--tRNA ligase, chloroplastic/mitochondrial [Source:UniProtKB/Swiss-Prot,Acc:Q94K73]	-2.26734	-0.323249	-1.16044	0	0	1	1
	AT3G04630	WDL1	WVD2-like 1 [Source:TAIR,Acc:AT3G04630]	-2.57392	-0.497399	-1.15886	0	0	1	1
	AT5G56210	WIP2	WPP domain-interacting protein 2 [Source:UniProtKB/Swiss-Prot,Acc:Q9FH18]	-2.77963	-0.142344	-1.15834	0	0	1	1
	AT1G12470		Zinc ion binding protein [Source:UniProtKB/TrEMBL,Acc:F4IDS7]	-2.28596	-0.315648	-1.15765	0	0	1	1
	AT1G64430		Pentatricopeptide repeat (PPR) superfamily protein [Source:UniProtKB/TrEMBL,Acc:Q8VYZ8]	-2.52863	-0.403584	-1.15582	0	0	1	1
	AT3G20270		Lipid-binding serum glycoprotein family protein [Source:UniProtKB/TrEMBL,Acc:F4JDK0]	-2.12988	0.355808	-1.1555	0	0	1	1
	AT3G25860	LTA2	Dihydrolipoyllysine-residue acetyltransferase component 4 of pyruvate dehydrogenase complex, chloroplastic [Source:UniProtKB/Swiss-Prot,Acc:Q9SQI8]	-2.4567	-0.143255	-1.15483	0	0	1	1
	AT5G03540	ATEXO70A1	Exocyst subunit exo70 family protein A1 [Source:UniProtKB/TrEMBL,Acc:F4KGM7]	-2.44806	-0.343274	-1.15323	0	0	1	1
	AT5G05170	CESA3	Cellulose synthase A catalytic subunit 3 [UDP-forming] [Source:UniProtKB/Swiss-Prot,Acc:Q941L0]	-2.10932	-0.00992992	-1.15244	0	0	1	1
	AT3G29180		AT3G29180 protein [Source:UniProtKB/TrEMBL,Acc:Q9LI95]	-2.2089	0.244403	-1.1519	0	0	1	1
	AT2G25840	OVA4	Nucleotidylyl transferase superfamily protein [Source:UniProtKB/TrEMBL,Acc:F4ISP4]	-2.40698	-0.293956	-1.14627	0	0	1	1
	AT5G20610	PMIR1	Protein PLASTID MOVEMENT IMPAIRED 1-RELATED 1 [Source:UniProtKB/Swiss-Prot,Acc:F4K5K6]	-2.00251	-0.00463749	-1.14481	0	0	1	1
	AT3G55330	PPL1	PPL1 [Source:UniProtKB/TrEMBL,Acc:A0A178VEI8]	-2.56308	-0.131702	-1.14446	0	0	1	1
	AT2G36910	ABCB1	ABC transporter B family member 1 [Source:UniProtKB/Swiss-Prot,Acc:Q9ZR72]	-2.55734	-0.1845	-1.14351	0	0	1	1
	AT5G15280		Pentatricopeptide repeat-containing protein At5g15280 [Source:UniProtKB/Swiss-Prot,Acc:Q9LXF4]	-2.31355	-0.38732	-1.14303	0	0	1	1
	AT1G76850	SEC5A	Exocyst complex component SEC5A [Source:UniProtKB/Swiss-Prot,Acc:Q8S3U9]	-2.09959	-0.287078	-1.13926	0	0	1	1
	AT2G20230	TOM2AH2	Tetraspanin-18 [Source:UniProtKB/Swiss-Prot,Acc:Q93XY5]	-2.31895	-0.239151	-1.13921	0	0	1	1
	AT4G37200	HCF164	Thioredoxin-like protein HCF164, chloroplastic [Source:UniProtKB/Swiss-Prot,Acc:O23166]	-2.62921	0.125076	-1.13914	0	0	1	1
	AT2G01320		ABCG7 [Source:UniProtKB/TrEMBL,Acc:A0A178VSW5]	-2.17052	-0.424652	-1.13832	0	0	1	1
	AT3G51420	SSL4	SSL4 [Source:UniProtKB/TrEMBL,Acc:A0A178VDG6]	-2.36589	-0.220784	-1.13741	0	0	1	1
	AT3G52880	ATMDAR1	Monodehydroascorbate reductase 1 [Source:UniProtKB/TrEMBL,Acc:F4J849]	-2.03037	-0.0830415	-1.13639	0	0	1	1
	AT2G20140	RPT2B	RPT2b [Source:UniProtKB/TrEMBL,Acc:A0A178VM16]	-2.24992	-0.398405	-1.13215	0	0	1	1
	AT4G31990	ASP5	Aspartate aminotransferase [Source:UniProtKB/TrEMBL,Acc:B9DG21]	-2.54234	-0.198082	-1.13156	0	0	1	1
	AT3G11950		F26K24.24 protein [Source:UniProtKB/TrEMBL,Acc:Q9SF04]	-2.83126	-0.309162	-1.13155	0	0	1	1
	AT3G49990		At3g49990 [Source:UniProtKB/TrEMBL,Acc:Q9SN19]	-2.34799	-0.24503	-1.13122	0	0	1	1
	AT4G23790	TBL24	TBL24 [Source:UniProtKB/TrEMBL,Acc:A0A178UXI7]	-2.16547	0.0996308	-1.1292	0	0	1	1
	AT3G09150	HY2	Phytochromobilin:ferredoxin oxidoreductase, chloroplastic [Source:UniProtKB/Swiss-Prot,Acc:Q9SR43]	-2.58195	-0.287151	-1.12786	0	0	1	1
	AT4G34620	RPS16-1	SSR16 [Source:UniProtKB/TrEMBL,Acc:A0A178UZA3]	-2.27168	0.0567402	-1.12747	0	0	1	1
	AT1G30910		F17F8.22 [Source:UniProtKB/TrEMBL,Acc:Q9FYH8]	-2.72462	-0.473287	-1.12475	0	0	1	1
	AT1G30380	PSAK	Photosystem I reaction center subunit psaK, chloroplastic [Source:UniProtKB/Swiss-Prot,Acc:Q9SUI5]	-2.10258	0.177991	-1.12125	0	0	1	1
	AT2G43820	UGT74F2	Glycosyltransferase [Source:UniProtKB/TrEMBL,Acc:A0A178VQS4]	-2.00766	-0.0174016	-1.11914	0	0	1	1
	AT3G16950	LPD1	Dihydrolipoyl dehydrogenase 1, chloroplastic [Source:UniProtKB/Swiss-Prot,Acc:A8MS68]	-3.04655	-0.417237	-1.11813	0	0	1	1
	AT1G58250	SAB	HYPERSENSITIVE TO PI STARVATION 4 [Source:UniProtKB/TrEMBL,Acc:F4I9T6]	-2.38214	-0.278092	-1.1165	0	0	1	1
	AT5G25630		Tetratricopeptide repeat (TPR)-like superfamily protein [Source:UniProtKB/TrEMBL,Acc:F4JY71]	-2.05331	0.292294	-1.11587	0	0	1	1
	AT5G03650	SBE2.2	1,4-alpha-glucan-branching enzyme 2-2, chloroplastic/amyloplastic [Source:UniProtKB/Swiss-Prot,Acc:Q9LZS3]	-2.52204	0.00863653	-1.11499	0	0	1	1
	AT3G18215		Putative uncharacterized protein At3g18215 [Source:UniProtKB/TrEMBL,Acc:Q9LV18]	-2.70527	-0.496222	-1.11387	0	0	1	1
	AT2G14880		Expressed protein [Source:UniProtKB/TrEMBL,Acc:O82326]	-2.13647	-0.164576	-1.11287	0	0	1	1
	AT4G29070		At4g29070 [Source:UniProtKB/TrEMBL,Acc:Q2HIU1]	-2.23315	-0.0497553	-1.1114	0	0	1	1
	AT3G18060	AIP1-2	Actin-interacting protein 1-2 [Source:UniProtKB/Swiss-Prot,Acc:Q9LV35]	-2.34131	-0.223354	-1.10793	0	0	1	1
	AT2G36885		Expressed protein [Source:UniProtKB/TrEMBL,Acc:Q8S8F1]	-2.31689	-0.282329	-1.10721	0	0	1	1
	AT3G06440	GALT3	Hydroxyproline O-galactosyltransferase GALT3 [Source:UniProtKB/Swiss-Prot,Acc:Q9ASW1]	-2.14715	-0.306101	-1.10525	0	0	1	1
	AT2G32180	PTAC18	Plastid transcriptionally active 18 [Source:UniProtKB/TrEMBL,Acc:Q9SKY2]	-2.00129	-0.112695	-1.1049	0	0	1	1
	AT3G16060	KIN13B	Kinesin-like protein [Source:UniProtKB/TrEMBL,Acc:A0A178V575]	-2.40627	-0.146079	-1.10011	0	0	1	1
	AT5G55630	TPK1	Two-pore potassium channel 1 [Source:UniProtKB/Swiss-Prot,Acc:Q8LBL1]	-2.52886	-0.388191	-1.09959	0	0	1	1
	AT4G34280		At4g34280 [Source:UniProtKB/TrEMBL,Acc:Q8GYY7]	-2.20118	0.124427	-1.09727	0	0	1	1
	AT2G02780		Probable LRR receptor-like serine/threonine-protein kinase At2g02780 [Source:UniProtKB/Swiss-Prot,Acc:C0LGJ9]	-2.1678	-0.0359412	-1.09699	0	0	1	1
	AT4G31530		NAD(P)-binding Rossmann-fold superfamily protein [Source:UniProtKB/TrEMBL,Acc:F4JSP1]	-2.28255	-0.225893	-1.09688	0	0	1	1
	AT1G65660	SMP1	SMP1 [Source:UniProtKB/TrEMBL,Acc:A0A178W8X4]	-2.1244	0.130036	-1.0964	0	0	1	1
	AT3G13490	OVA5	Lysine--tRNA ligase, chloroplastic/mitochondrial [Source:UniProtKB/Swiss-Prot,Acc:Q9LJE2]	-2.23786	-0.127378	-1.0961	0	0	1	1
	AT3G48200		Putative uncharacterized protein At3g48200 [Source:UniProtKB/TrEMBL,Acc:Q0WV86]	-2.28119	0.164495	-1.09608	0	0	1	1
	AT1G61850		phospholipases,galactolipases [Source:TAIR,Acc:AT1G61850]	-2.16581	-0.147273	-1.09421	0	0	1	1
	AT4G12060	CLPT2	ATP-dependent Clp protease ATP-binding subunit CLPT2, chloroplastic [Source:UniProtKB/Swiss-Prot,Acc:Q8GW78]	-2.42598	-0.452457	-1.09322	0	0	1	1
	AT5G46390	CTPA1	Carboxyl-terminal-processing peptidase 1, chloroplastic [Source:UniProtKB/Swiss-Prot,Acc:F4KHG6]	-2.19613	-0.203035	-1.09306	0	0	1	1
	AT5G33280	CLC-G	Putative chloride channel-like protein CLC-g [Source:UniProtKB/Swiss-Prot,Acc:P60300]	-2.77682	-0.332458	-1.09027	0	0	1	1
	AT5G38880	AUG5	AUGMIN subunit 5 [Source:UniProtKB/Swiss-Prot,Acc:Q9FMB4]	-2.13365	-0.459722	-1.08916	0	0	1	1
	AT4G37920		Uncharacterized protein At4g37920, chloroplastic [Source:UniProtKB/Swiss-Prot,Acc:Q84WN0]	-2.20181	-0.109325	-1.088	0	0	1	1
	AT4G03520	ATHM2	Thioredoxin M2, chloroplastic [Source:UniProtKB/Swiss-Prot,Acc:Q9SEU8]	-2.0394	-0.2713	-1.08659	0	0	1	1
	AT4G31560	HCF153	AT4g31560 [Source:UniProtKB/TrEMBL,Acc:Q9SV14]	-2.25407	-0.359074	-1.08644	0	0	1	1
	AT3G61600	POB1	BTB/POZ domain-containing protein POB1 [Source:UniProtKB/Swiss-Prot,Acc:Q9FPW6]	-2.03773	-0.0815794	-1.08612	0	0	1	1
	AT2G16920	UBC23	Probable ubiquitin-conjugating enzyme E2 23 [Source:UniProtKB/Swiss-Prot,Acc:Q9ZVX1]	-2.41388	-0.317071	-1.08573	0	0	1	1
	AT3G06850	BCE2	Lipoamide acyltransferase component of branched-chain alpha-keto acid dehydrogenase complex, mitochondrial [Source:UniProtKB/Swiss-Prot,Acc:Q9M7Z1]	-2.33282	-0.125573	-1.08482	0	0	1	1
	AT4G21860	MSRB2	Peptide methionine sulfoxide reductase B2, chloroplastic [Source:UniProtKB/Swiss-Prot,Acc:Q9C5C8]	-2.2443	-0.300769	-1.08327	0	0	1	1
	AT4G11100		Gelsolin protein [Source:UniProtKB/TrEMBL,Acc:Q8VZ24]	-2.38811	-0.157778	-1.08293	0	0	1	1
	AT4G38250	AVT3C	Amino acid transporter AVT3C [Source:UniProtKB/Swiss-Prot,Acc:Q9SVG0]	-2.44764	-0.296299	-1.08281	0	0	1	1
	AT2G43360	BIO2	BIOB [Source:UniProtKB/TrEMBL,Acc:A0A178VTJ8]	-2.24463	0.183814	-1.08214	0	0	1	1
	AT1G08800	MYOB1	Myosin-binding protein 1 [Source:UniProtKB/Swiss-Prot,Acc:F4HXQ7]	-2.16662	-0.100476	-1.08206	0	0	1	1
	AT1G16020	CCZ1A	Vacuolar fusion protein CCZ1 homolog A [Source:UniProtKB/Swiss-Prot,Acc:F4I2S4]	-2.53141	-0.401225	-1.08205	0	0	1	1
	AT5G63190		MA3 domain-containing protein [Source:UniProtKB/TrEMBL,Acc:Q94BR1]	-2.39391	0.239619	-1.07797	0	0	1	1
	AT2G38330	DTX44	Protein DETOXIFICATION [Source:UniProtKB/TrEMBL,Acc:A0A178VTF1]	-2.73449	-0.41234	-1.07791	0	0	1	1
	AT3G30300	OFUT27	O-fucosyltransferase 27 [Source:UniProtKB/Swiss-Prot,Acc:Q8GZ81]	-2.17429	0.0397095	-1.07542	0	0	1	1
	AT3G02540	RAD23C	Ubiquitin receptor RAD23c [Source:UniProtKB/Swiss-Prot,Acc:Q84L31]	-2.1947	-0.114634	-1.07386	0	0	1	1
	AT5G52920	PKP2	Pyruvate kinase [Source:UniProtKB/TrEMBL,Acc:A0A178U9G2]	-2.96097	-0.121983	-1.07165	0	0	1	1
	AT3G26720		Alpha-mannosidase At3g26720 [Source:UniProtKB/Swiss-Prot,Acc:P94078]	-2.20525	-0.0975013	-1.06936	0	0	1	1
	AT4G33090	APM1	Aminopeptidase [Source:UniProtKB/TrEMBL,Acc:A0A178UWR6]	-2.45573	-0.120321	-1.0688	0	0	1	1
	AT2G03750	SOT11	Sulfotransferase [Source:UniProtKB/TrEMBL,Acc:A0A178VL58]	-2.41396	-0.388288	-1.06662	0	0	1	1
	AT4G27180	KIN14M	Kinesin-like protein KIN-14M [Source:UniProtKB/Swiss-Prot,Acc:P46864]	-2.02619	0.555218	-1.06648	0	0	1	1
	AT5G63020		Probable disease resistance protein At5g63020 [Source:UniProtKB/Swiss-Prot,Acc:Q8RXS5]	-2.25702	0.10972	-1.0656	0	0	1	1
	AT2G30600		BTB/POZ domain-containing protein [Source:UniProtKB/TrEMBL,Acc:F4INV5]	-2.37928	-0.334453	-1.06553	0	0	1	1
	AT2G01870		At2g01870 [Source:UniProtKB/TrEMBL,Acc:Q9SIS7]	-2.56219	-0.232249	-1.06546	0	0	1	1
	AT2G25830		Probable transcriptional regulatory protein At2g25830 [Source:UniProtKB/Swiss-Prot,Acc:O82314]	-2.28467	-0.0327665	-1.06519	0	0	1	1
	AT2G38270	GRXS16	Bifunctional monothiol glutaredoxin-S16, chloroplastic [Source:UniProtKB/Swiss-Prot,Acc:Q8H7F6]	-2.09382	-0.367648	-1.06511	0	0	1	1
	AT4G24480		Protein kinase superfamily protein [Source:UniProtKB/TrEMBL,Acc:F4JQX7]	-2.16841	-0.254364	-1.06468	0	0	1	1
	AT3G25805		Putative uncharacterized protein At3g25805 [Source:UniProtKB/TrEMBL,Acc:Q94K74]	-2.14583	-0.482995	-1.06455	0	0	1	1
	AT4G14070	AAE15	Long-chain-fatty-acid--[acyl-carrier-protein] ligase AEE15, chloroplastic [Source:UniProtKB/Swiss-Prot,Acc:Q8W471]	-2.37383	-0.219654	-1.06214	0	0	1	1
	AT4G22150	PUX3	Plant UBX domain-containing protein 3 [Source:UniProtKB/Swiss-Prot,Acc:Q9SUG6]	-2.21976	-0.0820517	-1.06213	0	0	1	1
	AT1G63050	LPLAT2	LPLAT2 [Source:UniProtKB/TrEMBL,Acc:A0A178WEX3]	-2.04238	0.284698	-1.06089	0	0	1	1
	AT5G37360		AT5g37360/MNJ8_150 [Source:UniProtKB/TrEMBL,Acc:Q93Z11]	-2.31975	0.487693	-1.06033	0	0	1	1
	AT3G61050	NTMC2TYPE4	At3g61050 [Source:UniProtKB/TrEMBL,Acc:Q9LEX1]	-2.00048	-0.232292	-1.06026	0	0	1	1
	AT1G06550		3-hydroxyisobutyryl-CoA hydrolase-like protein 5 [Source:UniProtKB/Swiss-Prot,Acc:Q9SHJ8]	-2.33044	-0.069373	-1.05973	0	0	1	1
	AT1G30570	HERK2	Probable receptor-like protein kinase At1g30570 [Source:UniProtKB/Swiss-Prot,Acc:Q9SA72]	-2.52293	-0.219742	-1.05931	0	0	1	1
	AT5G05750		DNAJ heat shock N-terminal domain-containing protein [Source:UniProtKB/TrEMBL,Acc:Q9FFK2]	-2.15397	-0.425028	-1.05755	0	0	1	1
	AT2G20690		At2g20690/F5H14.34 [Source:UniProtKB/TrEMBL,Acc:Q9SKU8]	-2.07458	0.014351	-1.0571	0	0	1	1
	AT2G42770		Expressed protein [Source:UniProtKB/TrEMBL,Acc:Q9SJH9]	-2.13552	-0.0764016	-1.05679	0	0	1	1
	AT4G10470		AT4g10470/F7L13_50 [Source:UniProtKB/TrEMBL,Acc:Q944H1]	-2.19461	0.0775832	-1.05623	0	0	1	1
	AT3G60620	CDS5	Phosphatidate cytidylyltransferase 5, chloroplastic [Source:UniProtKB/Swiss-Prot,Acc:Q9M001]	-2.01397	-0.222773	-1.05552	0	0	1	1
	AT5G60600	ISPG	4-hydroxy-3-methylbut-2-en-1-yl diphosphate synthase (ferredoxin), chloroplastic [Source:UniProtKB/Swiss-Prot,Acc:F4K0E8]	-2.36339	-0.24346	-1.05534	0	0	1	1
	AT3G07400		F21O3.11 protein [Source:UniProtKB/TrEMBL,Acc:Q9SRS6]	-2.35679	-0.361079	-1.05412	0	0	1	1
	AT1G77680	SOV	Inactive exonuclease DIS3L2 [Source:UniProtKB/Swiss-Prot,Acc:Q0WPN0]	-2.12632	-0.294214	-1.05374	0	0	1	1
	AT5G48830		unknown protein, FUNCTIONS IN: molecular_function unknown, INVOLVED IN: biological_process unknown, LOCATED IN: chloroplast, EXPRESSED IN: 22 plant structures, EXPRESSED DURING: 13 growth stages, Has 30201 Blast hits to 17322 proteins in 780 species /.../ae - 12, Bacteria - 1396, Metazoa - 17338, Fungi - 3422, Plants - 5037, Viruses - 0, Other Eukaryotes - 2996 (source: NCBI BLink). [Source:TAIR,…	-2.49417	-0.49643	-1.05258	0	0	1	1
	AT5G05570		Putative uncharacterized protein [Source:UniProtKB/TrEMBL,Acc:Q9FFF8]	-2.40113	-0.294627	-1.0513	0	0	1	1
	AT2G41790	PXM16	Insulin-degrading enzyme-like 1, peroxisomal [Source:UniProtKB/Swiss-Prot,Acc:O22941]	-2.41523	-0.337412	-1.05038	0	0	1	1
	AT3G28370		Spindle assembly checkpoint component [Source:UniProtKB/TrEMBL,Acc:A0A1I9LPY5]	-2.29692	-0.0983473	-1.04843	0	0	1	1
	AT5G06970		AT5g06970/MOJ9_14 [Source:UniProtKB/TrEMBL,Acc:Q8RX56]	-2.39707	-0.10593	-1.04771	0	0	1	1
	AT1G17850	STR8	Rhodanese-like domain-containing protein 8, chloroplastic [Source:UniProtKB/Swiss-Prot,Acc:F4I933]	-2.93898	-0.442674	-1.04749	0	0	1	1
	AT2G26540	UROS	Uroporphyrinogen-III synthase, chloroplastic [Source:UniProtKB/Swiss-Prot,Acc:O48721]	-2.05764	-0.438534	-1.04327	0	0	1	1
	AT1G60160	POT12	Putative potassium transporter 12 [Source:UniProtKB/Swiss-Prot,Acc:O80739]	-2.20227	-0.344907	-1.04128	0	0	1	1
	AT4G11150	VHA-E1	V-type proton ATPase subunit E1 [Source:UniProtKB/Swiss-Prot,Acc:Q39258]	-2.18539	0.057021	-1.04014	0	0	1	1
	AT1G52870		At1g52870/F14G24_14 [Source:UniProtKB/TrEMBL,Acc:Q9C933]	-2.58185	-0.196414	-1.03978	0	0	1	1
	AT3G15070		AT3g15070/K15M2_22 [Source:UniProtKB/TrEMBL,Acc:Q94F54]	-2.19243	0.115372	-1.03952	0	0	1	1
	AT2G35190	NPSN11	Novel plant SNARE 11 [Source:UniProtKB/Swiss-Prot,Acc:Q944A9]	-2.67808	-0.227376	-1.03789	0	0	1	1
	AT4G04370	PCMP-E99	Pentatricopeptide repeat-containing protein At4g04370 [Source:UniProtKB/Swiss-Prot,Acc:Q9XE98]	-2.01367	-0.119173	-1.03787	0	0	1	1
	AT3G26710	CCB1	Protein COFACTOR ASSEMBLY OF COMPLEX C SUBUNIT B CCB1, chloroplastic [Source:UniProtKB/Swiss-Prot,Acc:Q9LSE4]	-2.21587	0.0556809	-1.0373	0	0	1	1
	AT3G54460		F-box protein At3g54460 [Source:UniProtKB/Swiss-Prot,Acc:Q9M1I1]	-2.49668	-0.197448	-1.03655	0	0	1	1
	AT1G60860	AGD2	ADP-ribosylation factor GTPase-activating protein AGD2 [Source:UniProtKB/Swiss-Prot,Acc:Q9C6C3]	-2.71579	-0.46772	-1.03654	0	0	1	1
	AT3G19170	PREP1	Presequence protease 1, chloroplastic/mitochondrial [Source:UniProtKB/Swiss-Prot,Acc:Q9LJL3]	-2.2005	0.0646427	-1.03652	0	0	1	1
	AT1G11660	HSP70-16	Heat shock 70 kDa protein 16 [Source:UniProtKB/Swiss-Prot,Acc:Q9SAB1]	-2.45026	-0.385984	-1.03513	0	0	1	1
	AT2G14050	MCM9	minichromosome maintenance 9 [Source:TAIR,Acc:AT2G14050]	-2.16392	-0.24501	-1.03267	0	0	1	1
	AT4G35000	APX3	L-ascorbate peroxidase 3 [Source:UniProtKB/Swiss-Prot,Acc:Q42564]	-2.76123	-0.405892	-1.03195	0	0	1	1
	AT1G48840		Heat-inducible transcription repressor (DUF639) [Source:UniProtKB/TrEMBL,Acc:Q8VXZ2]	-2.6047	-0.381445	-1.03026	0	0	1	1
	AT1G19600		At1g19600 [Source:UniProtKB/TrEMBL,Acc:Q9LN35]	-2.47362	-0.237911	-1.0299	0	0	1	1
	AT1G01950	ARK2	Kinesin-like protein [Source:UniProtKB/TrEMBL,Acc:F4HU83]	-2.04963	-0.10636	-1.02869	0	0	1	1
	AT3G60440		Phosphoglycerate mutase family protein [Source:UniProtKB/TrEMBL,Acc:F4JBU0]	-2.40408	-0.0248166	-1.02854	0	0	1	1
	AT5G12860	DIT1	Dicarboxylate transporter 1, chloroplastic [Source:UniProtKB/Swiss-Prot,Acc:Q9LXV3]	-2.42489	0.0992176	-1.02811	0	0	1	1
	AT3G12020		P-loop containing nucleoside triphosphate hydrolases superfamily protein [Source:UniProtKB/TrEMBL,Acc:F4J8L2]	-2.48376	-0.130475	-1.02507	0	0	1	1
	AT4G27600	NARA5	AT4g27600/T29A15_90 [Source:UniProtKB/TrEMBL,Acc:Q940Y6]	-2.43003	-0.264291	-1.02427	0	0	1	1
	AT1G03680	ATHM1	Thioredoxin M1, chloroplastic [Source:UniProtKB/Swiss-Prot,Acc:O48737]	-2.3893	-0.31573	-1.01964	0	0	1	1
	AT3G24160	PMP	PMP [Source:UniProtKB/TrEMBL,Acc:A0A178VAP7]	-2.30743	0.154265	-1.01945	0	0	1	1
	AT2G41960		Putative uncharacterized protein At2g41960 [Source:UniProtKB/TrEMBL,Acc:P93750]	-2.10421	-0.324825	-1.01844	0	0	1	1
	AT2G31370	POSF21	AT2G31370 protein [Source:UniProtKB/TrEMBL,Acc:B9DGB1]	-2.42813	-0.250401	-1.01692	0	0	1	1
	AT1G60070		Adaptor protein complex AP-1, gamma subunit [Source:UniProtKB/TrEMBL,Acc:F4IEP9]	-2.69336	-0.312503	-1.0152	0	0	1	1
	AT3G06580	GAL1	Galactokinase [Source:UniProtKB/Swiss-Prot,Acc:Q9SEE5]	-2.52732	-0.0342297	-1.01509	0	0	1	1
	AT5G15802		Chaperone [Source:UniProtKB/TrEMBL,Acc:Q8GYN2]	-2.42173	-0.183153	-1.01489	0	0	1	1
	AT1G15910	FDM1	IDP1 [Source:UniProtKB/TrEMBL,Acc:A0A178W3T4]	-2.03251	-0.346912	-1.01419	0	0	1	1
	AT5G51970	SDH	Sorbitol dehydrogenase [Source:UniProtKB/Swiss-Prot,Acc:Q9FJ95]	-2.0827	-0.495722	-1.01407	0	0	1	1
	AT1G08110		Lactoylglutathione lyase [Source:UniProtKB/TrEMBL,Acc:B9DH52]	-2.14394	0.124982	-1.01397	0	0	1	1
	AT3G17920		Outer arm dynein light chain 1 protein [Source:UniProtKB/TrEMBL,Acc:F4J6G5]	-2.08781	-0.18666	-1.0138	0	0	1	1
	AT2G17033		Pentatricopeptide repeat-containing protein At2g17033 [Source:UniProtKB/Swiss-Prot,Acc:Q8GWA9]	-2.22586	-0.227056	-1.01215	0	0	1	1
	AT3G11290		Myb/SANT-like DNA-binding domain protein [Source:UniProtKB/TrEMBL,Acc:Q0WRG4]	-2.21171	0.00401825	-1.01123	0	0	1	1
	AT4G28050	TET7	Tetraspanin-7 [Source:UniProtKB/Swiss-Prot,Acc:Q9SUD4]	-2.32215	-0.413274	-1.01039	0	0	1	1
	AT2G40640	PUB63	U-box domain-containing protein 63 [Source:UniProtKB/Swiss-Prot,Acc:Q58FY4]	-2.71081	-0.353947	-1.00995	0	0	1	1
	AT3G04760		Pentatricopeptide repeat-containing protein At3g04760, chloroplastic [Source:UniProtKB/Swiss-Prot,Acc:Q9SR00]	-3.01232	-0.192461	-1.00858	0	0	1	1
	AT4G08810	SUB1	SUB1 [Source:UniProtKB/TrEMBL,Acc:A0A178UWI5]	-2.02164	-0.00286383	-1.00848	0	0	1	1
	AT2G47590	PHR2	At2g47590 [Source:UniProtKB/TrEMBL,Acc:Q058P5]	-2.05756	-0.16512	-1.00837	0	0	1	1
	AT3G26950		At3g26950 [Source:UniProtKB/TrEMBL,Acc:Q6NQ93]	-2.38791	-0.4458	-1.00829	0	0	1	1
	AT3G52960	PRXIIE	Peroxiredoxin-2E, chloroplastic [Source:UniProtKB/Swiss-Prot,Acc:Q949U7]	-2.0291	-0.292405	-1.00783	0	0	1	1
	AT4G17170	RABB1C	RABB1C [Source:UniProtKB/TrEMBL,Acc:A0A178V4V1]	-2.05905	-0.0234861	-1.00622	0	0	1	1
	AT4G13460	SUVH9	Histone-lysine N-methyltransferase family member SUVH9 [Source:UniProtKB/Swiss-Prot,Acc:Q9T0G7]	-2.66066	-0.434581	-1.00263	0	0	1	1
	AT4G02790	DGP3	DAR GTPase 3, chloroplastic [Source:UniProtKB/Swiss-Prot,Acc:Q8H1F6]	-2.28241	-0.265001	-1.00202	0	0	1	1
	AT4G01050	TROL	thylakoid rhodanese-like [Source:TAIR,Acc:AT4G01050]	-2.30434	0.232179	-0.998606	0	0	1	1
	AT3G27020	YSL6	Probable metal-nicotianamine transporter YSL6 [Source:UniProtKB/Swiss-Prot,Acc:Q6R3K6]	-2.62271	0.433752	-0.997632	0	0	1	1
	AT4G35450	AKR2	Ankyrin repeat-containing protein 2 [Source:UniProtKB/TrEMBL,Acc:F4JN13]	-2.26958	0.101083	-0.995106	0	0	1	1
	AT5G15090	VDAC3	Mitochondrial outer membrane protein porin 3 [Source:UniProtKB/Swiss-Prot,Acc:Q9SMX3]	-2.2984	-0.119769	-0.99363	0	0	1	1
	AT5G45170		At5g45170 [Source:UniProtKB/TrEMBL,Acc:Q6NMA9]	-2.5259	-0.227754	-0.993397	0	0	1	1
	AT5G56360	PSL4	Glucosidase 2 subunit beta [Source:UniProtKB/Swiss-Prot,Acc:Q9FM96]	-2.56839	-0.191912	-0.990842	0	0	1	1
	AT2G40940	ERS1	Ethylene response sensor 1 [Source:UniProtKB/Swiss-Prot,Acc:Q38846]	-2.44851	-0.23211	-0.990536	0	0	1	1
	AT1G77130	GUX3	Hexosyltransferase [Source:UniProtKB/TrEMBL,Acc:A0A178WC33]	-2.35137	-0.226628	-0.988543	0	0	1	1
	AT2G20190	CLASP	CLIP-associated protein [Source:UniProtKB/Swiss-Prot,Acc:Q8RWY6]	-2.30955	0.244298	-0.988398	0	0	1	1
	AT4G36630	EMB2754	EMB2754 [Source:UniProtKB/TrEMBL,Acc:A0A178UXB5]	-2.2062	-0.487895	-0.987787	0	0	1	1
	AT4G30935	WRKY32	Probable WRKY transcription factor 32 [Source:UniProtKB/Swiss-Prot,Acc:P59583]	-2.49915	-0.149827	-0.987101	0	0	1	1
	AT1G54920		unknown protein, FUNCTIONS IN: molecular_function unknown, INVOLVED IN: biological_process unknown, LOCATED IN: membrane, EXPRESSED IN: 23 plant structures, EXPRESSED DURING: 15 growth stages, Has 35333 Blast hits to 34131 proteins in 2444 species: /.../ - 798, Bacteria - 22429, Metazoa - 974, Fungi - 991, Plants - 531, Viruses - 0, Other Eukaryotes - 9610 (source: NCBI BLink). [Source:TAIR,Acc:A…	-2.34537	-0.447926	-0.985812	0	0	1	1
	AT5G24000		Keratin-associated protein (DUF819) [Source:UniProtKB/TrEMBL,Acc:Q9FLW1]	-2.19008	-0.498025	-0.985327	0	0	1	1
	AT3G57080	NRPE5A	DNA-directed RNA polymerase V subunit 5A [Source:UniProtKB/Swiss-Prot,Acc:Q9M1J2]	-2.42751	-0.460274	-0.983651	0	0	1	1
	AT4G37880	RMD5	Protein RMD5 homolog [Source:UniProtKB/Swiss-Prot,Acc:Q9T075]	-2.13913	-0.0863524	-0.983155	0	0	1	1
	AT5G04430	BTR1	binding to TOMV RNA 1L (long form) [Source:TAIR,Acc:AT5G04430]	-2.53349	-0.336941	-0.980615	0	0	1	1
	AT1G03930	CKL9	Casein kinase 1-like protein 9 [Source:UniProtKB/Swiss-Prot,Acc:Q9ZWB3]	-2.06328	-0.120924	-0.979847	0	0	1	1
	AT3G14650	CYP72A11	Cytochrome P450 72A11 [Source:UniProtKB/Swiss-Prot,Acc:Q9LUC9]	-2.31983	-0.218906	-0.977958	0	0	1	1
	AT5G16150	GLT1	Plastidic glucose transporter 4 [Source:UniProtKB/Swiss-Prot,Acc:Q56ZZ7]	-2.44763	0.170229	-0.976835	0	0	1	1
	AT2G45990		AT2G45990 protein [Source:UniProtKB/TrEMBL,Acc:O82790]	-2.38092	-0.154771	-0.974576	0	0	1	1
	AT1G05140	ARASP2	Probable membrane metalloprotease ARASP2, chloroplastic [Source:UniProtKB/Swiss-Prot,Acc:O23053]	-2.23734	0.0467465	-0.973136	0	0	1	1
	AT1G73655	FKBP17-3	Peptidylprolyl isomerase [Source:UniProtKB/TrEMBL,Acc:A0A178WAL2]	-3.11895	-0.457453	-0.97265	0	0	1	1
	AT5G20660		24 kDa vacuolar protein-like [Source:UniProtKB/TrEMBL,Acc:Q0WVZ7]	-2.23296	0.073206	-0.969092	0	0	1	1
	AT3G15690		Putative acetyl-CoA carboxylase biotin-containing subunit [Source:UniProtKB/TrEMBL,Acc:Q8GRT9]	-2.32811	-0.102434	-0.96891	0	0	1	1
	AT4G39080	VHA-A3	V-type proton ATPase subunit a3 [Source:UniProtKB/Swiss-Prot,Acc:Q8W4S4]	-2.14767	-0.235002	-0.967679	0	0	1	1
	AT3G12010		C18orf8 [Source:UniProtKB/TrEMBL,Acc:F4J8L1]	-2.37373	0.00715909	-0.965642	0	0	1	1
	AT1G09840	ASK10	Shaggy-related protein kinase kappa [Source:UniProtKB/Swiss-Prot,Acc:Q39019]	-2.12849	-0.23015	-0.964587	0	0	1	1
	AT1G01970		Pentatricopeptide repeat-containing protein At1g01970 [Source:UniProtKB/Swiss-Prot,Acc:Q9LPC4]	-2.30302	-0.317235	-0.964548	0	0	1	1
	AT1G35340		ATP-dependent protease La (LON) domain protein [Source:UniProtKB/TrEMBL,Acc:Q682J5]	-2.00173	-0.362803	-0.964503	0	0	1	1
	AT3G51520	DGAT2	Diacylglycerol O-acyltransferase 2 [Source:UniProtKB/Swiss-Prot,Acc:Q9ASU1]	-2.0593	0.231629	-0.964195	0	0	1	1
	AT3G56040	UGP3	UTP--glucose-1-phosphate uridylyltransferase 3, chloroplastic [Source:UniProtKB/Swiss-Prot,Acc:F4IY62]	-2.27068	-0.205379	-0.960528	0	0	1	1
	AT1G31420	FEI1	Leucine-rich repeat protein kinase family protein [Source:UniProtKB/TrEMBL,Acc:F4I9D5]	-2.01208	-0.000277666	-0.960511	0	0	1	1
	AT5G54180	MTERF8	PTAC15 [Source:UniProtKB/TrEMBL,Acc:A0A178U8Y7]	-2.27	-0.485208	-0.960286	0	0	1	1
	AT3G12390		Nascent polypeptide-associated complex subunit alpha-like protein 1 [Source:UniProtKB/Swiss-Prot,Acc:Q9LHG9]	-2.42718	-0.0485523	-0.958898	0	0	1	1
	AT5G04810	PPR4	Pentatricopeptide repeat-containing protein At5g04810, chloroplastic [Source:UniProtKB/Swiss-Prot,Acc:Q0WMY5]	-2.14222	-0.166694	-0.958897	0	0	1	1
	AT2G35810		Putative uncharacterized protein At2g35810 [Source:UniProtKB/TrEMBL,Acc:Q8VZP3]	-2.07442	-0.283912	-0.958653	0	0	1	1
	AT3G17930		DAC [Source:UniProtKB/TrEMBL,Acc:A0A178VNF6]	-2.72405	-0.270836	-0.957829	0	0	1	1
	AT1G79830	GC5	Golgin Putative 5 [Source:UniProtKB/TrEMBL,Acc:F4HQB9]	-2.28876	-0.175662	-0.956577	0	0	1	1
	AT5G02840	RVE4	LCL1 [Source:UniProtKB/TrEMBL,Acc:A0A178U8Z5]	-2.27557	0.112672	-0.954512	0	0	1	1
	AT5G49940	NIFU2	NifU-like protein 2, chloroplastic [Source:UniProtKB/Swiss-Prot,Acc:Q93W20]	-2.52141	-0.369622	-0.953853	0	0	1	1
	AT4G39050	KIN7D	Kinesin-like protein KIN-7D, mitochondrial [Source:UniProtKB/Swiss-Prot,Acc:Q8W5R5]	-2.16808	-0.264625	-0.952117	0	0	1	1
	AT4G36940	NAPRT1	NAPRT1 [Source:UniProtKB/TrEMBL,Acc:A0A178V5W0]	-2.65525	-0.326553	-0.951762	0	0	1	1
	AT3G01142		other RNA [Source:TAIR,Acc:AT3G01142]	-2.50183	-0.207752	-0.950087	0	0	1	1
	AT4G33220	PME44	Probable pectinesterase/pectinesterase inhibitor 44 [Source:UniProtKB/Swiss-Prot,Acc:Q9SMY7]	-2.49038	-0.492078	-0.949167	0	0	1	1
	AT1G64740	TUBA1	Tubulin alpha-1 chain [Source:UniProtKB/Swiss-Prot,Acc:P11139]	-2.68089	-0.428488	-0.948658	0	0	1	1
	AT2G01260		At2g01260 [Source:UniProtKB/TrEMBL,Acc:Q9ZU41]	-2.06751	0.00906392	-0.948552	0	0	1	1
	AT1G70760	ndhL	NAD(P)H-quinone oxidoreductase subunit L, chloroplastic [Source:UniProtKB/Swiss-Prot,Acc:Q9CAC5]	-2.33029	-0.301493	-0.94797	0	0	1	1
	AT5G20080	CBR2	NADH-cytochrome b5 reductase-like protein [Source:UniProtKB/Swiss-Prot,Acc:P83291]	-2.40714	-0.288546	-0.947044	0	0	1	1
	AT5G14970		At4g33110 [Source:UniProtKB/TrEMBL,Acc:Q9LFQ8]	-2.01637	0.160864	-0.946929	0	0	1	1
	AT1G71730		F14O23.11 protein [Source:UniProtKB/TrEMBL,Acc:Q9M9H3]	-2.31096	-0.206012	-0.945265	0	0	1	1
	AT5G40850	UPM1	AT5g40850/MHK7_8 [Source:UniProtKB/TrEMBL,Acc:Q42606]	-2.32922	-0.0991946	-0.944123	0	0	1	1
	AT3G11590		At3g11590/F24K9_26 [Source:UniProtKB/TrEMBL,Acc:Q9CAW9]	-2.20732	0.217995	-0.943347	0	0	1	1
	AT3G26300	CYP71B34	Cytochrome P450 71B34 [Source:UniProtKB/Swiss-Prot,Acc:Q9LIP6]	-2.48794	-0.373369	-0.940894	0	0	1	1
	AT1G21350		Thioredoxin superfamily protein [Source:TAIR,Acc:AT1G21350]	-2.23859	-0.489669	-0.940742	0	0	1	1
	AT1G16560		AT1G16560 protein [Source:UniProtKB/TrEMBL,Acc:Q9FX73]	-2.52087	-0.242711	-0.940083	0	0	1	1
	AT3G19810		Large ribosomal RNA subunit accumulation protein YCED homolog 1, chloroplastic [Source:UniProtKB/Swiss-Prot,Acc:Q9LT27]	-2.15715	-0.0703119	-0.938908	0	0	1	1
	AT1G14840	MAP70.4	Microtubule-associated protein 70-4 [Source:UniProtKB/Swiss-Prot,Acc:Q9LQU7]	-2.38011	0.0348721	-0.937412	0	0	1	1
	AT5G43140		At5g43140 [Source:UniProtKB/TrEMBL,Acc:A0JQ86]	-2.39373	-0.313903	-0.936258	0	0	1	1
	AT1G80770	PDE318	P-loop containing nucleoside triphosphate hydrolases superfamily protein [Source:TAIR,Acc:AT1G80770]	-2.42758	-0.397317	-0.933248	0	0	1	1
	AT5G01990	PILS6	Protein PIN-LIKES 6 [Source:UniProtKB/Swiss-Prot,Acc:Q9LZN2]	-2.54794	-0.0609296	-0.932048	0	0	1	1
	AT2G44870		Expressed protein [Source:UniProtKB/TrEMBL,Acc:O22164]	-2.09236	-0.149339	-0.930937	0	0	1	1
	AT1G15060		Alpha/beta hydrolase family protein [Source:UniProtKB/TrEMBL,Acc:Q8RX69]	-2.38638	-0.324751	-0.928611	0	0	1	1
	AT5G43430	ETFBETA	electron transfer flavoprotein beta [Source:TAIR,Acc:AT5G43430]	-2.17913	-0.464635	-0.927375	0	0	1	1
	AT1G11930		At1g11930/F12F1_20 [Source:UniProtKB/TrEMBL,Acc:Q944L8]	-2.0851	-0.152491	-0.927096	0	0	1	1
	AT4G04040	PFP-BETA2	Pyrophosphate--fructose 6-phosphate 1-phosphotransferase subunit beta 2 [Source:UniProtKB/Swiss-Prot,Acc:F4JGR5]	-2.4999	-0.235513	-0.926856	0	0	1	1
	AT5G20060		Alpha/beta-Hydrolases superfamily protein [Source:UniProtKB/TrEMBL,Acc:Q8L9X1]	-2.64494	-0.473846	-0.925407	0	0	1	1
	AT4G28610	PHR1	Protein PHOSPHATE STARVATION RESPONSE 1 [Source:UniProtKB/Swiss-Prot,Acc:Q94CL7]	-2.17033	-0.349308	-0.924953	0	0	1	1
	AT5G35180		Protein of unknown function (DUF1336) [Source:TAIR,Acc:AT5G35180]	-2.06974	0.16784	-0.924331	0	0	1	1
	AT3G24100		Putative uncharacterized protein AT3g24100 [Source:UniProtKB/TrEMBL,Acc:Q94K36]	-2.40842	0.0504393	-0.916686	0	0	1	1
	AT5G42240	SCPL42	Serine carboxypeptidase-like 42 [Source:UniProtKB/Swiss-Prot,Acc:Q9FH05]	-2.63027	-0.288866	-0.913157	0	0	1	1
	AT1G77480		Eukaryotic aspartyl protease family protein [Source:UniProtKB/TrEMBL,Acc:Q8W4C5]	-2.09082	0.140507	-0.911313	0	0	1	1
	AT3G27770		AT3g27760/MGF10_16 [Source:UniProtKB/TrEMBL,Acc:Q8W4R6]	-2.23226	-0.330936	-0.910864	0	0	1	1
	AT4G14210	PDS	15-cis-phytoene desaturase, chloroplastic/chromoplastic [Source:UniProtKB/Swiss-Prot,Acc:Q07356]	-2.18956	0.105061	-0.910602	0	0	1	1
	AT5G50370	ADK2	Adenylate kinase 3 [Source:UniProtKB/Swiss-Prot,Acc:Q9FK35]	-2.90012	-0.43182	-0.908079	0	0	1	1
	AT1G10870	AGD4	ARF-GAP domain 4 [Source:TAIR,Acc:AT1G10870]	-2.46817	-0.126725	-0.906716	0	0	1	1
	AT1G10600	AMSH2	AMSH2 [Source:UniProtKB/TrEMBL,Acc:A0A178W3T5]	-2.54936	-0.297131	-0.906707	0	0	1	1
	AT4G17050	UGLYAH	(S)-ureidoglycine aminohydrolase [Source:UniProtKB/Swiss-Prot,Acc:Q8GXV5]	-2.31704	-0.135213	-0.906173	0	0	1	1
	AT3G45300	IVD	Isovaleryl-CoA dehydrogenase, mitochondrial [Source:UniProtKB/Swiss-Prot,Acc:Q9SWG0]	-2.44798	-0.19733	-0.905214	0	0	1	1
	AT3G08930		LIMR family protein At3g08930 [Source:UniProtKB/Swiss-Prot,Acc:Q9SR93]	-2.46838	-0.462671	-0.904153	0	0	1	1
	AT1G49670	NQR	ARP protein (REF) [Source:TAIR,Acc:AT1G49670]	-2.46962	-0.373708	-0.903521	0	0	1	1
	AT2G41770	STL1	Probable glycosyltransferase STELLO1 [Source:UniProtKB/Swiss-Prot,Acc:O22943]	-2.54803	-0.150667	-0.902806	0	0	1	1
	AT4G22990		Major Facilitator Superfamily with SPX (SYG1/Pho81/XPR1) domain-containing protein [Source:UniProtKB/TrEMBL,Acc:F4JMQ7]	-2.46313	-0.0180469	-0.901381	0	0	1	1
	AT2G18940		Pentatricopeptide repeat-containing protein At2g18940, chloroplastic [Source:UniProtKB/Swiss-Prot,Acc:O64624]	-2.65352	-0.340821	-0.896925	0	0	1	1
	AT5G49570	PNG1	Transglutaminase [Source:UniProtKB/TrEMBL,Acc:A5PHD1]	-2.17925	0.0337095	-0.895931	0	0	1	1
	AT3G54440		Glycoside hydrolase family 2 protein [Source:UniProtKB/TrEMBL,Acc:F4JCX1]	-2.33545	0.427019	-0.895343	0	0	1	1
	AT2G39470	PNSL1	Photosynthetic NDH subunit of lumenal location 1, chloroplastic [Source:UniProtKB/Swiss-Prot,Acc:O80634]	-2.30806	-0.120073	-0.895141	0	0	1	1
	AT4G10300		At4g10300 [Source:UniProtKB/TrEMBL,Acc:Q9SV91]	-2.17889	-0.099901	-0.894181	0	0	1	1
	AT4G18460		D-tyrosyl-tRNA(Tyr) deacylase [Source:UniProtKB/TrEMBL,Acc:Q8VZ75]	-2.57017	-0.32905	-0.892971	0	0	1	1
	AT3G62120		Proline--tRNA ligase, cytoplasmic [Source:UniProtKB/Swiss-Prot,Acc:Q9M1R2]	-2.28635	0.0317417	-0.892691	0	0	1	1
	AT4G36190		At4g36190 [Source:UniProtKB/TrEMBL,Acc:A4VCL8]	-2.53743	-0.0537379	-0.892095	0	0	1	1
	AT2G32080	PURA1	PUR ALPHA-1 [Source:UniProtKB/TrEMBL,Acc:A0A178VXA3]	-2.21027	-0.234556	-0.890745	0	0	1	1
	AT3G10140	RECA3	DNA repair protein recA homolog 2, mitochondrial [Source:UniProtKB/Swiss-Prot,Acc:Q8RY99]	-2.52133	-0.369932	-0.890574	0	0	1	1
	AT4G09670		Uncharacterized oxidoreductase At4g09670 [Source:UniProtKB/Swiss-Prot,Acc:Q9SZ83]	-2.29629	-0.214861	-0.890408	0	0	1	1
	AT5G11560		Catalytics [Source:UniProtKB/TrEMBL,Acc:F4JXW9]	-2.34937	0.0759028	-0.887947	0	0	1	1
	AT4G16390	P67	Pentatricopeptide repeat-containing protein At4g16390, chloroplastic [Source:UniProtKB/Swiss-Prot,Acc:Q8GWE0]	-2.8152	-0.419953	-0.887441	0	0	1	1
	AT3G10850	GLX2-2	Hydroxyacylglutathione hydrolase cytoplasmic [Source:UniProtKB/TrEMBL,Acc:Q0WQY6]	-2.23143	-0.0238877	-0.886634	0	0	1	1
	AT3G59300		Pentatricopeptide repeat (PPR) superfamily protein [Source:UniProtKB/TrEMBL,Acc:A0A1I9LM77]	-2.63781	-0.405536	-0.884932	0	0	1	1
	AT4G24930		Thylakoid lumenal 17.9 kDa protein, chloroplastic [Source:UniProtKB/Swiss-Prot,Acc:Q9SW33]	-2.45314	-0.409708	-0.884752	0	0	1	1
	AT3G25580		Thioredoxin superfamily protein [Source:UniProtKB/TrEMBL,Acc:Q9LSU4]	-2.41237	-0.34514	-0.882026	0	0	1	1
	AT4G17360	PURU2	Formyltetrahydrofolate deformylase 2, mitochondrial [Source:UniProtKB/Swiss-Prot,Acc:F4JP46]	-2.48037	-0.313493	-0.880314	0	0	1	1
	AT5G58950		At5g58950 [Source:UniProtKB/TrEMBL,Acc:Q9FIL6]	-2.31921	-0.136667	-0.878201	0	0	1	1
	AT5G20300	TOC90	Translocase of chloroplast 90, chloroplastic [Source:UniProtKB/Swiss-Prot,Acc:Q6S5G3]	-2.35615	-0.165852	-0.875234	0	0	1	1
	AT5G03880		Putative uncharacterized protein MED24.18 [Source:UniProtKB/TrEMBL,Acc:Q940I2]	-2.21688	-0.0966966	-0.873229	0	0	1	1
	AT2G35410		Putative chloroplast RNA binding protein [Source:UniProtKB/TrEMBL,Acc:O82299]	-2.28751	-0.354411	-0.872734	0	0	1	1
	AT4G35830	ACO1	Aconitate hydratase [Source:UniProtKB/TrEMBL,Acc:A0A178V2T4]	-2.24258	-0.355476	-0.87176	0	0	1	1
	AT4G14360		Probable methyltransferase PMT3 [Source:UniProtKB/Swiss-Prot,Acc:Q93YV7]	-2.40725	-0.416166	-0.87081	0	0	1	1
	AT1G78010		At1g78010 [Source:UniProtKB/TrEMBL,Acc:Q66GQ1]	-2.43114	-0.410468	-0.870566	0	0	1	1
	AT1G79550	PGK3	Phosphoglycerate kinase [Source:UniProtKB/TrEMBL,Acc:A0A178WHC3]	-2.55121	0.106414	-0.869246	0	0	1	1
	AT3G02730	TRXF1	TRXF1 [Source:UniProtKB/TrEMBL,Acc:A0A178VBJ7]	-2.39648	-0.124167	-0.866633	0	0	1	1
	AT3G21465		Adenylyl cyclase [Source:UniProtKB/TrEMBL,Acc:F4IXL3]	-2.11923	-0.434535	-0.866297	0	0	1	1
	AT1G27510	EX2	EX2 [Source:UniProtKB/TrEMBL,Acc:A0A178WE62]	-2.11881	-0.390108	-0.86468	0	0	1	1
	AT5G08170	AIH	Agmatine deiminase [Source:UniProtKB/Swiss-Prot,Acc:Q8GWW7]	-2.19746	-0.0914832	-0.860497	0	0	1	1
	AT2G17130	IDH2	Isocitrate dehydrogenase [NAD] regulatory subunit 2, mitochondrial [Source:UniProtKB/Swiss-Prot,Acc:P93032]	-2.58916	-0.35458	-0.860013	0	0	1	1
	AT3G17850	IREH1	Probable serine/threonine protein kinase IREH1 [Source:UniProtKB/Swiss-Prot,Acc:F4J6F6]	-2.0106	0.0432274	-0.859236	0	0	1	1
	AT5G12370	SEC10a	Exocyst complex component SEC10a [Source:UniProtKB/Swiss-Prot,Acc:X5JA13]	-2.27528	-0.336395	-0.855259	0	0	1	1
	AT2G25660	emb2410	Embryo defective 2410 [Source:UniProtKB/TrEMBL,Acc:F4ISL7]	-2.04418	-0.0669233	-0.854714	0	0	1	1
	AT4G27080	ATPDIL5-4	PDI-like 5-4 [Source:UniProtKB/TrEMBL,Acc:F4JIR2]	-2.66197	-0.0757146	-0.853182	0	0	1	1
	AT2G46900		Expressed protein [Source:UniProtKB/TrEMBL,Acc:O80734]	-2.03051	-0.0935226	-0.852707	0	0	1	1
	AT1G54100	ALDH7B4	ALDH7B4 [Source:UniProtKB/TrEMBL,Acc:A0A178W3F2]	-2.3327	-0.16649	-0.851961	0	0	1	1
	AT3G63170	FAP1	Fatty-acid-binding protein 1 [Source:UniProtKB/Swiss-Prot,Acc:Q9M1X2]	-2.46759	-0.440004	-0.851629	0	0	1	1
	AT4G17040	CLPR4	ATP-dependent Clp protease proteolytic subunit [Source:UniProtKB/TrEMBL,Acc:A0A178V785]	-2.07353	-0.100645	-0.850572	0	0	1	1
	AT4G09730	RH39	RH39 [Source:UniProtKB/TrEMBL,Acc:A0A178V449]	-2.25414	0.0776201	-0.847376	0	0	1	1
	AT5G05980	FPGS1	Folylpolyglutamate synthase [Source:UniProtKB/Swiss-Prot,Acc:F4K2A1]	-2.3539	0.304041	-0.847225	0	0	1	1
	AT2G21410	VHA-A2	V-type proton ATPase subunit a2 [Source:UniProtKB/Swiss-Prot,Acc:Q9SJT7]	-2.62273	-0.46493	-0.842301	0	0	1	1
	AT2G21250		NAD(P)-linked oxidoreductase superfamily protein [Source:UniProtKB/TrEMBL,Acc:Q9SJV2]	-2.27661	-0.0393429	-0.840251	0	0	1	1
	AT3G47700	MAG2	RINT1-like protein MAG2 [Source:UniProtKB/Swiss-Prot,Acc:Q9STU3]	-2.02346	-0.325591	-0.839216	0	0	1	1
	AT3G59970	MTHFR1	Methylenetetrahydrofolate reductase 1 [Source:UniProtKB/Swiss-Prot,Acc:Q9SE60]	-2.03751	0.166496	-0.838892	0	0	1	1
	AT3G43670		Amine oxidase [Source:UniProtKB/TrEMBL,Acc:Q9M2B9]	-2.71807	-0.276519	-0.836839	0	0	1	1
	AT5G27640	TIF3B1	Eukaryotic translation initiation factor 3 subunit B [Source:UniProtKB/TrEMBL,Acc:F4K4D5]	-2.57589	-0.332837	-0.836667	0	0	1	1
	AT3G60910		Putative uncharacterized protein At3g60910 [Source:UniProtKB/TrEMBL,Acc:Q8RXT8]	-2.70294	-0.431477	-0.836456	0	0	1	1
	AT2G35155		Expressed protein [Source:UniProtKB/TrEMBL,Acc:Q8S8Q2]	-2.36624	-0.159959	-0.835842	0	0	1	1
	AT1G13450	GT-1	Trihelix transcription factor GT-1 [Source:UniProtKB/Swiss-Prot,Acc:Q9FX53]	-2.23184	-0.282538	-0.835822	0	0	1	1
	AT1G36160	ACC1	Acetyl-CoA carboxylase 1 [Source:UniProtKB/Swiss-Prot,Acc:Q38970]	-2.04767	0.353156	-0.834958	0	0	1	1
	AT4G16520	ATG8F	Ubiquitin-like superfamily protein [Source:TAIR,Acc:AT4G16520]	-2.44857	-0.0539483	-0.830635	0	0	1	1
	AT5G20040	ATIPT9	Isopentenyltransferase 9 [Source:UniProtKB/TrEMBL,Acc:F4K2Q7]	-2.26146	-0.364633	-0.828877	0	0	1	1
	AT4G33520	PAA1	Copper-transporting ATPase PAA1, chloroplastic [Source:UniProtKB/Swiss-Prot,Acc:Q9SZC9]	-2.28158	-0.311097	-0.827184	0	0	1	1
	AT2G03420		Putative uncharacterized protein At2g03420 [Source:UniProtKB/TrEMBL,Acc:Q9ZQ78]	-2.33157	-0.214853	-0.825956	0	0	1	1
	AT3G02830	ZFN1	Zinc finger CCCH domain-containing protein 33 [Source:UniProtKB/Swiss-Prot,Acc:Q8GXX7]	-2.60934	0.161896	-0.824132	0	0	1	1
	AT3G01490		AT3g01490/F4P13_4 [Source:UniProtKB/TrEMBL,Acc:Q9SSA4]	-2.01899	-0.278392	-0.823263	0	0	1	1
	AT5G06830		CDK5RAP3-like protein [Source:UniProtKB/Swiss-Prot,Acc:Q9FG23]	-2.21238	-0.332752	-0.822969	0	0	1	1
	AT4G16150		calmodulin binding,transcription regulators [Source:TAIR,Acc:AT4G16150]	-2.21327	-0.177164	-0.82143	0	0	1	1
	AT1G13170	ORP1D	OSBP(Oxysterol binding protein)-related protein 1D [Source:UniProtKB/TrEMBL,Acc:F4HP28]	-2.22191	-0.176878	-0.820719	0	0	1	1
	AT5G18100	CSD3	Superoxide dismutase [Cu-Zn] 3 [Source:UniProtKB/Swiss-Prot,Acc:Q9FK60]	-2.09343	-0.0857879	-0.81799	0	0	1	1
	AT2G17980	SLY1	SEC1 family transport protein SLY1 [Source:UniProtKB/Swiss-Prot,Acc:Q9SL48]	-2.27783	0.0639012	-0.817242	0	0	1	1
	AT5G05200		Uncharacterized aarF domain-containing protein kinase At5g05200, chloroplastic [Source:UniProtKB/Swiss-Prot,Acc:Q9ASX5]	-2.52029	-0.440578	-0.815858	0	0	1	1
	AT4G09640		Probable magnesium transporter NIPA5 [Source:UniProtKB/Swiss-Prot,Acc:F4JKQ7]	-2.1827	-0.278519	-0.815531	0	0	1	1
	AT3G42950		AT3g42950/F18P9_110 [Source:UniProtKB/TrEMBL,Acc:Q9M1L0]	-2.28021	0.448298	-0.813306	0	0	1	1
	AT2G16510	VHA-c3	V-type proton ATPase subunit c1 [Source:UniProtKB/Swiss-Prot,Acc:P0DH92]	-2.77291	-0.191984	-0.812668	0	0	1	1
	AT1G54130	RSH3	Probable GTP diphosphokinase RSH3, chloroplastic [Source:UniProtKB/Swiss-Prot,Acc:Q9SYH1]	-2.11622	-0.359089	-0.809228	0	0	1	1
	AT1G03160	FZL	Probable transmembrane GTPase FZO-like, chloroplastic [Source:UniProtKB/Swiss-Prot,Acc:Q1KPV0]	-2.29938	-0.445689	-0.807646	0	0	1	1
	AT4G29220	PFK1	ATP-dependent 6-phosphofructokinase 1 [Source:UniProtKB/Swiss-Prot,Acc:Q9M0F9]	-2.72712	-0.239629	-0.807464	0	0	1	1
	AT3G48750	CDKA-1	Cyclin-dependent kinase A-1 [Source:UniProtKB/Swiss-Prot,Acc:P24100]	-2.43115	-0.208833	-0.806431	0	0	1	1
	AT1G08660	SIA1	Sialyltransferase-like protein 1 [Source:UniProtKB/Swiss-Prot,Acc:Q8VZJ0]	-2.39363	-0.156439	-0.804301	0	0	1	1
	AT5G27470		Serine--tRNA ligase, cytoplasmic [Source:UniProtKB/Swiss-Prot,Acc:Q39230]	-2.0707	0.0258558	-0.803142	0	0	1	1
	AT1G42960		Inner membrane localized protein [Source:UniProtKB/TrEMBL,Acc:Q9C7S3]	-2.55385	0.145787	-0.80244	0	0	1	1
	AT5G46290	KASI	3-ketoacyl-acyl carrier protein synthase I [Source:UniProtKB/TrEMBL,Acc:F4KHF4]	-2.38515	-0.417022	-0.80235	0	0	1	1
	AT4G19500		Nucleoside-triphosphatase/transmembrane receptor/nucleotide binding/ATP binding protein [Source:UniProtKB/TrEMBL,Acc:F4JT78]	-2.60676	-0.0463911	-0.801942	0	0	1	1
	AT1G53500	RHM2	RHM2 [Source:UniProtKB/TrEMBL,Acc:A0A178W591]	-2.59319	-0.0340646	-0.800459	0	0	1	1
	AT1G53280	DJ1B	Protein DJ-1 homolog B [Source:UniProtKB/Swiss-Prot,Acc:Q9MAH3]	-2.65141	-0.041648	-0.800216	0	0	1	1
	AT4G26970	ACO2	Aconitate hydratase [Source:UniProtKB/TrEMBL,Acc:A0A178UVE5]	-2.49539	-0.308369	-0.79933	0	0	1	1
	AT5G63050	EMB2759	At5g63050 [Source:UniProtKB/TrEMBL,Acc:Q6NM17]	-2.27985	-0.256543	-0.79862	0	0	1	1
	AT2G17640	SAT2	Serine acetyltransferase 2 [Source:UniProtKB/Swiss-Prot,Acc:Q8S895]	-2.39772	-0.158951	-0.797971	0	0	1	1
	AT2G23390		Acyl-CoA [Source:UniProtKB/TrEMBL,Acc:O80456]	-2.25787	-0.340786	-0.795512	0	0	1	1
	AT5G59290	UXS3	UDP-glucuronic acid decarboxylase 3 [Source:UniProtKB/TrEMBL,Acc:F4KHU8]	-2.43517	0.13501	-0.790754	0	0	1	1
	AT4G18520	PCMP-A2	Pentatricopeptide repeat-containing protein At4g18520, chloroplastic [Source:UniProtKB/Swiss-Prot,Acc:Q0WNP3]	-2.24494	-0.350213	-0.790447	0	0	1	1
	AT3G54360	NCA1	Protein NCA1 [Source:UniProtKB/Swiss-Prot,Acc:Q9M2V1]	-2.04796	-0.182527	-0.78961	0	0	1	1
	AT5G26850		Uncharacterized protein [Source:TAIR,Acc:AT5G26850]	-2.20279	-0.262963	-0.788882	0	0	1	1
	AT1G32440	PKP3	Plastidial pyruvate kinase 3, chloroplastic [Source:UniProtKB/Swiss-Prot,Acc:Q93Z53]	-2.53976	-0.423187	-0.787927	0	0	1	1
	AT1G07380		Neutral/alkaline non-lysosomal ceramidase [Source:TAIR,Acc:AT1G07380]	-2.53277	-0.277597	-0.787264	0	0	1	1
	AT4G08690		AT4G08690 protein [Source:UniProtKB/TrEMBL,Acc:O22270]	-2.86058	-0.245153	-0.783902	0	0	1	1
	AT5G14950	GMII	Alpha-mannosidase 2 [Source:UniProtKB/Swiss-Prot,Acc:Q9LFR0]	-2.16143	0.0167179	-0.782799	0	0	1	1
	AT4G30920	LAP2	Leucine aminopeptidase 2, chloroplastic [Source:UniProtKB/Swiss-Prot,Acc:Q944P7]	-2.22967	-0.0908858	-0.782237	0	0	1	1
	AT5G05870	UGT76C1	UDP-glycosyltransferase 76C1 [Source:UniProtKB/Swiss-Prot,Acc:Q9FI99]	-2.0458	-0.117751	-0.77972	0	0	1	1
	AT5G47780	GAUT4	Hexosyltransferase (Fragment) [Source:UniProtKB/TrEMBL,Acc:W8PUB8]	-2.30783	-0.294897	-0.779429	0	0	1	1
	AT3G43300	ATMIN7	HOPM interactor 7 [Source:TAIR,Acc:AT3G43300]	-2.21604	-0.243547	-0.778719	0	0	1	1
	AT5G20840	SAC4	Phosphoinositide phosphatase SAC4 [Source:UniProtKB/Swiss-Prot,Acc:Q7XZU1]	-2.52307	-0.00506281	-0.77857	0	0	1	1
	AT5G24690		AT5g24690/MXC17_8 [Source:UniProtKB/TrEMBL,Acc:Q93W02]	-2.02544	0.0247588	-0.775491	0	0	1	1
	AT5G18280	APY2	Apyrase 2 [Source:UniProtKB/Swiss-Prot,Acc:Q9SPM5]	-2.03041	-0.384504	-0.774897	0	0	1	1
	AT1G74640		Alpha/beta-Hydrolases superfamily protein [Source:UniProtKB/TrEMBL,Acc:Q8L475]	-2.2114	-0.0811136	-0.773446	0	0	1	1
	AT2G27900		At2g27890 [Source:UniProtKB/TrEMBL,Acc:Q8RXC2]	-2.30252	0.0161001	-0.772472	0	0	1	1
	AT5G11480		AT5g11480/F15N18_70 [Source:UniProtKB/TrEMBL,Acc:Q9LYE2]	-2.10705	-0.0650275	-0.772095	0	0	1	1
	AT2G37050		Leucine-rich repeat protein kinase family protein (Fragment) [Source:UniProtKB/TrEMBL,Acc:C0LGM1]	-2.29303	-0.155341	-0.770038	0	0	1	1
	AT3G59870		Putative uncharacterized protein F24G16.140 [Source:UniProtKB/TrEMBL,Acc:Q9M1Y7]	-2.2026	-0.138121	-0.769726	0	0	1	1
	AT2G39080		NAD(P)-binding Rossmann-fold superfamily protein [Source:UniProtKB/TrEMBL,Acc:Q8VZB1]	-2.55932	-0.260385	-0.767914	0	0	1	1
	AT2G30460	UXT2	UDP-xylose transporter 2 [Source:UniProtKB/Swiss-Prot,Acc:Q8GUJ1]	-2.1569	0.0220974	-0.767434	0	0	1	1
	AT5G23340		AT5g23340/MKD15_20 [Source:UniProtKB/TrEMBL,Acc:Q9FMW7]	-2.00566	-0.0739318	-0.766913	0	0	1	1
	AT4G13040		Integrase-type DNA-binding superfamily protein [Source:UniProtKB/TrEMBL,Acc:F4JS76]	-2.22351	-0.276657	-0.76422	0	0	1	1
	AT1G50480	THFS	Formate--tetrahydrofolate ligase [Source:UniProtKB/Swiss-Prot,Acc:Q9SPK5]	-2.54853	-0.259966	-0.764046	0	0	1	1
	AT4G38225		unknown protein, FUNCTIONS IN: molecular_function unknown, INVOLVED IN: biological_process unknown, LOCATED IN: chloroplast, EXPRESSED IN: 21 plant structures, EXPRESSED DURING: 13 growth stages, Has 35333 Blast hits to 34131 proteins in 2444 specie /.../hae - 798, Bacteria - 22429, Metazoa - 974, Fungi - 991, Plants - 531, Viruses - 0, Other Eukaryotes - 9610 (source: NCBI BLink). [Source:TAIR,A…	-2.17431	-0.439215	-0.760092	0	0	1	1
	AT5G25050		Probable folate-biopterin transporter 2 [Source:UniProtKB/Swiss-Prot,Acc:Q5FV41]	-2.05782	-0.226833	-0.758288	0	0	1	1
	AT4G02640	BZO2H1	bZIP transcription factor family protein [Source:TAIR,Acc:AT4G02640]	-2.66573	-0.294216	-0.757783	0	0	1	1
	AT3G13690		Kinase with adenine nucleotide alpha hydrolases-like domain-containing protein [Source:UniProtKB/TrEMBL,Acc:Q9LIC9]	-2.12275	-0.485659	-0.757181	0	0	1	1
	AT3G06650	ACLB-1	ACLB-1 [Source:UniProtKB/TrEMBL,Acc:A0A178V742]	-2.3677	-0.0608008	-0.756952	0	0	1	1
	AT1G55930	CBSDUFCH2	DUF21 domain-containing protein At1g55930, chloroplastic [Source:UniProtKB/Swiss-Prot,Acc:Q84R21]	-2.53177	-0.394006	-0.755853	0	0	1	1
	AT1G63690	SPPL2	Signal peptide peptidase-like 2 [Source:UniProtKB/Swiss-Prot,Acc:Q8W469]	-2.16135	0.0440991	-0.755794	0	0	1	1
	AT5G42810	IPK1	Inositol-pentakisphosphate 2-kinase [Source:UniProtKB/Swiss-Prot,Acc:Q93YN9]	-2.33374	-0.0452609	-0.754387	0	0	1	1
	AT1G73230		Nascent polypeptide-associated complex subunit beta [Source:UniProtKB/Swiss-Prot,Acc:Q9CAT7]	-2.17407	-0.233637	-0.752428	0	0	1	1
	AT3G07940	AGD11	Probable ADP-ribosylation factor GTPase-activating protein AGD11 [Source:UniProtKB/Swiss-Prot,Acc:Q8L7A4]	-2.05303	-0.200222	-0.751665	0	0	1	1
	AT3G10380	SEC8	SEC8 [Source:UniProtKB/TrEMBL,Acc:A0A178VA38]	-2.15059	-0.277874	-0.750211	0	0	1	1
	AT1G11750	CLPP6	ATP-dependent Clp protease proteolytic subunit [Source:UniProtKB/TrEMBL,Acc:F4IAG5]	-2.18405	-0.179511	-0.748598	0	0	1	1
	AT3G55070	MAEA	Protein MAEA homolog [Source:UniProtKB/Swiss-Prot,Acc:Q9M2V9]	-2.57176	-0.196408	-0.748468	0	0	1	1
	AT4G34490	ATCAP1	cyclase associated protein 1 [Source:TAIR,Acc:AT4G34490]	-2.67697	-0.313459	-0.745837	0	0	1	1
	AT4G29010	AIM1	Peroxisomal fatty acid beta-oxidation multifunctional protein AIM1 [Source:UniProtKB/Swiss-Prot,Acc:Q9ZPI6]	-2.46738	-0.421747	-0.744347	0	0	1	1
	AT1G11430	MORF9	Multiple organellar RNA editing factor 9, chloroplastic [Source:UniProtKB/Swiss-Prot,Acc:Q9LPZ1]	-2.06987	-0.274804	-0.743974	0	0	1	1
	AT1G30400	ABCC1	ABC transporter C family member 1 [Source:UniProtKB/Swiss-Prot,Acc:Q9C8G9]	-2.36463	0.182334	-0.742932	0	0	1	1
	AT1G26180		Membrane protein [Source:UniProtKB/TrEMBL,Acc:Q8VYA7]	-2.39254	-0.264306	-0.742138	0	0	1	1
	AT2G04280		At2g04280 [Source:UniProtKB/TrEMBL,Acc:Q9SI07]	-2.32151	-0.333212	-0.741011	0	0	1	1
	AT2G21960		Expressed protein [Source:UniProtKB/TrEMBL,Acc:Q9SJ03]	-2.87596	-0.490643	-0.74025	0	0	1	1
	AT2G26910	ABCG32	PEC1 [Source:UniProtKB/TrEMBL,Acc:A0A178VNA5]	-2.0266	-0.182558	-0.739362	0	0	1	1
	AT3G12360	ITN1	Ankyrin repeat-containing protein ITN1 [Source:UniProtKB/Swiss-Prot,Acc:Q9C7A2]	-2.61002	-0.263028	-0.737241	0	0	1	1
	AT5G62840		Phosphoglycerate mutase family protein [Source:UniProtKB/TrEMBL,Acc:Q9FM11]	-2.20258	-0.476027	-0.736789	0	0	1	1
	AT4G30810	SCPL29	Serine carboxypeptidase-like 29 [Source:UniProtKB/Swiss-Prot,Acc:Q949Q7]	-2.09553	0.0478906	-0.736474	0	0	1	1
	AT3G12030		Calcium load-activated calcium channel [Source:UniProtKB/TrEMBL,Acc:A0A178VFR5]	-2.65228	-0.402585	-0.735211	0	0	1	1
	AT5G49890	CLC-C	Chloride channel protein CLC-c [Source:UniProtKB/Swiss-Prot,Acc:Q96282]	-2.57356	-0.390907	-0.734043	0	0	1	1
	AT3G47730	ABCA2	ATH1 [Source:UniProtKB/TrEMBL,Acc:A0A178V6R6]	-2.29178	-0.208112	-0.733759	0	0	1	1
	AT4G11260	SGT1B	SGT1B [Source:UniProtKB/TrEMBL,Acc:A0A178UX37]	-2.26966	-0.0825605	-0.732723	0	0	1	1
	AT5G35360	CAC2	Acetyl Co-enzyme a carboxylase biotin carboxylase subunit [Source:UniProtKB/TrEMBL,Acc:F4JYE0]	-2.62593	-0.360701	-0.732	0	0	1	1
	AT5G05660	NFXL2	NF-X1-type zinc finger protein NFXL2 [Source:UniProtKB/Swiss-Prot,Acc:Q9FFK8]	-2.03727	-0.212996	-0.731822	0	0	1	1
	AT1G32500	ABCI7	At1g32500 [Source:UniProtKB/TrEMBL,Acc:Q058Q9]	-2.07646	0.499418	-0.731658	0	0	1	1
	AT5G10460		At5g10460 [Source:UniProtKB/TrEMBL,Acc:Q6DBI9]	-2.44031	-0.322469	-0.730299	0	0	1	1
	AT2G43180		Phosphoenolpyruvate carboxylase family protein [Source:UniProtKB/TrEMBL,Acc:Q8GYI4]	-2.00354	0.316478	-0.729896	0	0	1	1
	AT1G29120		AT1G29120 protein [Source:UniProtKB/TrEMBL,Acc:C0Z2A9]	-2.11594	-0.279251	-0.729139	0	0	1	1
	AT3G19770	VPS9A	VPS9A [Source:UniProtKB/TrEMBL,Acc:A0A178VEC6]	-2.2046	0.00577527	-0.728871	0	0	1	1
	AT5G41000	YSL4	Probable metal-nicotianamine transporter YSL4 [Source:UniProtKB/Swiss-Prot,Acc:Q6R3K8]	-2.39979	-0.239991	-0.728369	0	0	1	1
	AT1G53000	KDSB	Nucleotide-diphospho-sugar transferases superfamily protein [Source:TAIR,Acc:AT1G53000]	-2.36754	-0.120838	-0.722134	0	0	1	1
	AT3G06950		tRNA pseudouridine synthase [Source:UniProtKB/TrEMBL,Acc:A1A6J3]	-2.53436	-0.349788	-0.720826	0	0	1	1
	AT1G01050	PPA1	Soluble inorganic pyrophosphatase 1 [Source:UniProtKB/Swiss-Prot,Acc:Q93V56]	-2.04084	0.507597	-0.715974	0	0	1	1
	AT2G26930	ISPE	PDE277 [Source:UniProtKB/TrEMBL,Acc:A0A178VZZ2]	-2.13295	0.187105	-0.715857	0	0	1	1
	AT1G31910	PMK	Phosphomevalonate kinase, peroxisomal [Source:UniProtKB/Swiss-Prot,Acc:Q9C6T1]	-2.51765	-0.0312518	-0.714524	0	0	1	1
	AT3G56310	AGAL3	Alpha-galactosidase 3 [Source:UniProtKB/Swiss-Prot,Acc:Q8VXZ7]	-2.48276	-0.175348	-0.713094	0	0	1	1
	AT4G11110	SPA2	Protein SPA1-RELATED 2 [Source:UniProtKB/Swiss-Prot,Acc:Q9T014]	-2.68312	-0.137733	-0.712329	0	0	1	1
	AT2G01170	BAT1	Amino-acid permease BAT1 [Source:UniProtKB/Swiss-Prot,Acc:Q9ZU50]	-2.40823	-0.359342	-0.709362	0	0	1	1
	AT1G51360	DABB1	Stress-response A/B barrel domain-containing protein DABB1 [Source:UniProtKB/Swiss-Prot,Acc:Q9SYD8]	-2.30112	-0.452665	-0.701889	0	0	1	1
	AT2G30970	ASP1	Aspartate aminotransferase, mitochondrial [Source:UniProtKB/Swiss-Prot,Acc:P46643]	-2.47116	-0.306574	-0.70105	0	0	1	1
	AT1G06240		Putative uncharacterized protein At1g06240 [Source:UniProtKB/TrEMBL,Acc:Q8H109]	-2.21714	-0.401454	-0.698446	0	0	1	1
	AT4G35260	IDH1	Isocitrate dehydrogenase [NAD] regulatory subunit 1, mitochondrial [Source:UniProtKB/Swiss-Prot,Acc:Q8LFC0]	-2.33638	-0.431022	-0.696656	0	0	1	1
	AT5G25100		Transmembrane 9 superfamily member [Source:UniProtKB/TrEMBL,Acc:F4KIM7]	-2.66331	-0.0705547	-0.696158	0	0	1	1
	AT3G13740		Ribonuclease III family protein [Source:UniProtKB/TrEMBL,Acc:A0A1I9LL75]	-2.18766	-0.303859	-0.695016	0	0	1	1
	AT5G13420		Aldolase-type TIM barrel family protein [Source:UniProtKB/TrEMBL,Acc:Q9LYR4]	-2.28451	0.0308646	-0.693597	0	0	1	1
	AT4G35760		NAD(P)H dehydrogenase (quinone)s [Source:TAIR,Acc:AT4G35760]	-2.11748	-0.394305	-0.692203	0	0	1	1
	AT5G19330	ARIA	ARM REPEAT PROTEIN INTERACTING WITH ABF2 [Source:UniProtKB/Swiss-Prot,Acc:B9DHT4]	-2.03908	-0.143186	-0.691938	0	0	1	1
	AT2G32480	ARASP	Membrane metalloprotease ARASP, chloroplastic [Source:UniProtKB/Swiss-Prot,Acc:O80885]	-2.48024	0.0977396	-0.690891	0	0	1	1
	AT1G09430	ACLA-3	ATP-citrate synthase alpha chain protein 3 [Source:UniProtKB/Swiss-Prot,Acc:O80526]	-2.85774	-0.366099	-0.689797	0	0	1	1
	AT2G20725		CAAX amino terminal protease family protein [Source:UniProtKB/TrEMBL,Acc:Q94K61]	-2.00997	-0.163197	-0.687689	0	0	1	1
	AT2G28605	PPD2	PsbP domain-containing protein 2, chloroplastic [Source:UniProtKB/Swiss-Prot,Acc:Q8VY52]	-2.08331	-0.107914	-0.687574	0	0	1	1
	AT1G48030	LPD1	Dihydrolipoyl dehydrogenase 1, mitochondrial [Source:UniProtKB/Swiss-Prot,Acc:Q9M5K3]	-2.07318	0.307946	-0.685734	0	0	1	1
	AT1G44790	GGCT2,3	Gamma-glutamylcyclotransferase 2-3 [Source:UniProtKB/Swiss-Prot,Acc:Q84QC1]	-2.24879	-0.198873	-0.684297	0	0	1	1
	AT5G56660	ILL2	At5g56660 [Source:UniProtKB/TrEMBL,Acc:Q5HZ30]	-2.60389	-0.328739	-0.680983	0	0	1	1
	AT5G36250		Protein phosphatase 2C family protein [Source:TAIR,Acc:AT5G36250]	-2.00844	0.0970906	-0.679296	0	0	1	1
	AT3G05420	ACBP4	acyl-CoA binding protein 4 [Source:TAIR,Acc:AT3G05420]	-2.52702	-0.44493	-0.675954	0	0	1	1
	AT5G12130	TERC	Thylakoid membrane protein TERC, chloroplastic [Source:UniProtKB/Swiss-Prot,Acc:F4JZG9]	-2.50892	0.208431	-0.674601	0	0	1	1
	AT5G19390	ROPGAP7	Rho GTPase-activating protein 7 [Source:UniProtKB/Swiss-Prot,Acc:Q8RWQ4]	-2.03863	-0.388914	-0.673003	0	0	1	1
	AT1G33780		Electron transporter, putative (DUF179) [Source:UniProtKB/TrEMBL,Acc:Q8W467]	-2.2534	-0.097993	-0.669562	0	0	1	1
	AT3G01340	SEC13A	Protein transport protein SEC13 homolog A [Source:UniProtKB/Swiss-Prot,Acc:Q9SRI1]	-2.08976	0.0155102	-0.66697	0	0	1	1
	AT2G36460	FBA6	Fructose-bisphosphate aldolase 6, cytosolic [Source:UniProtKB/Swiss-Prot,Acc:Q9SJQ9]	-2.0379	0.243168	-0.665511	0	0	1	1
	AT1G04940	TIC20-I	Protein TIC 20-I, chloroplastic [Source:UniProtKB/Swiss-Prot,Acc:Q8GZ79]	-2.19517	-0.136176	-0.664037	0	0	1	1
	AT1G12360	KEU	SNARE-interacting protein KEULE [Source:UniProtKB/Swiss-Prot,Acc:Q9C5X3]	-2.10692	-0.207737	-0.661756	0	0	1	1
	AT4G12770		Auxilin-related protein 2 [Source:UniProtKB/Swiss-Prot,Acc:Q0WQ57]	-2.0465	-0.344315	-0.655825	0	0	1	1
	AT1G43710	SDC	SDC1 [Source:UniProtKB/TrEMBL,Acc:A0A178WA97]	-2.34028	-0.286692	-0.653384	0	0	1	1
	AT5G64050	OVA3	Glutamate--tRNA ligase, chloroplastic/mitochondrial [Source:UniProtKB/Swiss-Prot,Acc:Q9FEA2]	-2.16723	-0.173466	-0.651123	0	0	1	1
	AT2G40280		Probable methyltransferase PMT23 [Source:UniProtKB/Swiss-Prot,Acc:Q9SIZ3]	-2.0808	-0.377447	-0.650224	0	0	1	1
	AT5G26360	CCT3	T-complex protein 1 subunit gamma [Source:UniProtKB/TrEMBL,Acc:A0A178UHF4]	-2.13451	-0.022851	-0.647451	0	0	1	1
	AT4G31080		Protein of unknown function (DUF2296) [Source:TAIR,Acc:AT4G31080]	-2.37145	-0.493818	-0.645037	0	0	1	1
	AT1G18670	IBS1	Protein kinase superfamily protein [Source:TAIR,Acc:AT1G18670]	-2.3284	-0.421792	-0.63625	0	0	1	1
	AT5G59480		Haloacid dehalogenase-like hydrolase (HAD) superfamily protein [Source:UniProtKB/TrEMBL,Acc:Q9LTI2]	-2.32875	-0.400254	-0.631255	0	0	1	1
	AT3G09470		Major facilitator superfamily protein [Source:TAIR,Acc:AT3G09470]	-2.44521	-0.281385	-0.621345	0	0	1	1
	AT2G20860	LIP1	Lipoyl synthase, mitochondrial [Source:UniProtKB/Swiss-Prot,Acc:Q9ZWT1]	-2.12303	-0.400828	-0.617221	0	0	1	1
	AT1G63740		Disease resistance protein (TIR-NBS-LRR class) family [Source:UniProtKB/TrEMBL,Acc:Q9CAD9]	-2.61801	-0.4749	-0.616922	0	0	1	1
	AT1G51630	MSR2	Protein MANNAN SYNTHESIS-RELATED 2 [Source:UniProtKB/Swiss-Prot,Acc:Q0WPA5]	-2.0918	0.016382	-0.615597	0	0	1	1
	AT2G40540	POT2	Potassium transporter [Source:UniProtKB/TrEMBL,Acc:A0A178VTZ5]	-2.03921	0.259094	-0.613318	0	0	1	1
	AT2G40920		F-box/LRR-repeat protein At2g40920 [Source:UniProtKB/Swiss-Prot,Acc:Q2V414]	-2.24783	-0.317547	-0.606053	0	0	1	1
	AT5G11330		At5g11330 [Source:UniProtKB/TrEMBL,Acc:Q9LFM4]	-2.56628	-0.0838239	-0.603523	0	0	1	1
	AT3G56460		GroES-like zinc-binding alcohol dehydrogenase family protein [Source:UniProtKB/TrEMBL,Acc:Q9LXZ4]	-2.28862	-0.0560822	-0.60217	0	0	1	1
	AT3G61180		Putative uncharacterized protein At3g61180, T20K12.80 [Source:UniProtKB/TrEMBL,Acc:Q93YQ5]	-2.17445	-0.447329	-0.600439	0	0	1	1
	AT5G18190		Casein kinase-like protein [Source:UniProtKB/TrEMBL,Acc:Q9FK52]	-2.34983	-0.0373197	-0.597602	0	0	1	1
	AT3G51770	ETO1	ETO1 [Source:UniProtKB/TrEMBL,Acc:A0A178VGM1]	-2.24551	-0.158111	-0.59547	0	0	1	1
	AT5G51150		Gb [Source:UniProtKB/TrEMBL,Acc:Q9LU59]	-2.39954	-0.429227	-0.594998	0	0	1	1
	AT5G57440	GPP2	(DL)-glycerol-3-phosphatase 2 [Source:UniProtKB/Swiss-Prot,Acc:Q8VZP1]	-2.3756	-0.112374	-0.593346	0	0	1	1
	AT5G26742	RH3	RH3 [Source:UniProtKB/TrEMBL,Acc:A0A178UT03]	-2.46504	0.118746	-0.591843	0	0	1	1
	AT5G18590		Galactose oxidase/kelch repeat superfamily protein [Source:UniProtKB/TrEMBL,Acc:Q0WWX4]	-2.47388	-0.418809	-0.588687	0	0	1	1
	AT2G21390		Coatomer subunit alpha-2 [Source:UniProtKB/Swiss-Prot,Acc:Q9SJT9]	-2.15374	-0.0785957	-0.586379	0	0	1	1
	AT4G27800	PPH1	Protein phosphatase 2C 57 [Source:UniProtKB/Swiss-Prot,Acc:P49599]	-2.03078	-0.152227	-0.58576	0	0	1	1
	AT1G54990	AXR4	Protein AUXIN RESPONSE 4 [Source:UniProtKB/Swiss-Prot,Acc:Q9FZ33]	-2.23318	0.00540974	0.587663	0	0	1	1
	AT1G80170		Probable polygalacturonase At1g80170 [Source:UniProtKB/Swiss-Prot,Acc:Q94AJ5]	-2.35292	-0.329776	0.588806	0	0	1	1
	AT3G26340	PBE2	Proteasome subunit beta type [Source:UniProtKB/TrEMBL,Acc:A0A178VFG8]	-2.16325	-0.394139	0.592297	0	0	1	1
	AT5G02130	NDP1	At5g02130 [Source:UniProtKB/TrEMBL,Acc:Q9LZL9]	-2.11726	-0.448158	0.60116	0	0	1	1
	AT5G04830		Nuclear transport factor 2 (NTF2) family protein [Source:UniProtKB/TrEMBL,Acc:Q9FMC7]	-2.11427	0.615547	0.602454	0	0	1	1
	AT2G28240		ATP-dependent helicase family protein [Source:UniProtKB/TrEMBL,Acc:Q84JK0]	-2.22117	0.0137749	0.606955	0	0	1	1
	AT1G03150	NAA20	N-terminal acetyltransferase B complex catalytic subunit NAA20 [Source:UniProtKB/Swiss-Prot,Acc:Q8LGI8]	-2.34325	-0.178462	0.611203	0	0	1	1
	AT1G09830	PUR2	Phosphoribosylamine--glycine ligase, chloroplastic [Source:UniProtKB/Swiss-Prot,Acc:P52420]	-2.09313	0.364723	0.613379	0	0	1	1
	AT3G27930		AT3g27930/K24A2_2 [Source:UniProtKB/TrEMBL,Acc:Q8W106]	-2.39906	-0.164672	0.61631	0	0	1	1
	AT3G03040		F-box protein At3g03040 [Source:UniProtKB/Swiss-Prot,Acc:Q9LDJ9]	-2.39105	-0.354756	0.619495	0	0	1	1
	AT5G19690	STT3A	STT3A [Source:UniProtKB/TrEMBL,Acc:A0A178URP5]	-2.33884	-0.306661	0.627367	0	0	1	1
	AT5G62540	UBC3	UBC3 [Source:UniProtKB/TrEMBL,Acc:A0A178ULQ4]	-2.1199	-0.0504414	0.628021	0	0	1	1
	AT3G22320	NRPB5A	DNA-directed RNA polymerases II and IV subunit 5A [Source:UniProtKB/Swiss-Prot,Acc:O81098]	-2.16185	0.0215326	0.628145	0	0	1	1
	AT2G45520		Coiled-coil protein [Source:UniProtKB/TrEMBL,Acc:O64632]	-2.11337	-0.0784466	0.628944	0	0	1	1
	AT2G33150	PED1	PKT3 [Source:UniProtKB/TrEMBL,Acc:A0A178VRP9]	-2.1212	0.101145	0.63134	0	0	1	1
	AT3G15355	UBC25	Probable ubiquitin-conjugating enzyme E2 25 [Source:UniProtKB/Swiss-Prot,Acc:Q9LUQ5]	-2.16803	0.00501561	0.634698	0	0	1	1
	AT3G55280	RPL23AB	60S ribosomal protein L23a-2 [Source:UniProtKB/Swiss-Prot,Acc:Q9M3C3]	-2.30432	0.141941	0.643704	0	0	1	1
	AT1G54080	UBP1A	Oligouridylate-binding protein 1A [Source:UniProtKB/TrEMBL,Acc:F4HV67]	-2.31021	-0.162182	0.64418	0	0	1	1
	AT1G72645		At1g72645 [Source:UniProtKB/TrEMBL,Acc:Q8RXY2]	-2.84444	-0.494126	0.646298	0	0	1	1
	AT3G54970		D-aminoacid aminotransferase-like PLP-dependent enzymes superfamily protein [Source:UniProtKB/TrEMBL,Acc:Q8VZN6]	-2.15066	-0.230844	0.649848	0	0	1	1
	AT2G22540	SVP	At2g22540 [Source:UniProtKB/TrEMBL,Acc:A7XFU1]	-2.28707	-0.136371	0.651612	0	0	1	1
	AT3G61530	KPHMT2	3-methyl-2-oxobutanoate hydroxymethyltransferase 2, mitochondrial [Source:UniProtKB/Swiss-Prot,Acc:Q9M315]	-2.66026	-0.458037	0.652125	0	0	1	1
	AT4G29830	VIP3	WD repeat-containing protein VIP3 [Source:UniProtKB/Swiss-Prot,Acc:Q9SZQ5]	-2.09758	-0.285669	0.655826	0	0	1	1
	AT2G32920	PDIL2-3	Protein disulfide-isomerase 2-3 [Source:UniProtKB/Swiss-Prot,Acc:O48773]	-2.15894	-0.0860706	0.658085	0	0	1	1
	AT4G32175		At4g32175 [Source:UniProtKB/TrEMBL,Acc:Q500X1]	-2.03381	-0.176117	0.6603	0	0	1	1
	AT5G53120	SPDS3	Spermidine synthase 3 [Source:UniProtKB/TrEMBL,Acc:F4KJ05]	-2.52509	0.0151619	0.661278	0	0	1	1
	AT2G26510	NAT3	Nucleobase-ascorbate transporter 3 [Source:UniProtKB/Swiss-Prot,Acc:Q8GZD4]	-2.08531	-0.0590459	0.671699	0	0	1	1
	AT1G27470		Putative uncharacterized protein At1g27470 [Source:UniProtKB/TrEMBL,Acc:Q8VYS4]	-2.21364	-0.163923	0.676559	0	0	1	1
	AT3G22260		At3g22260 [Source:UniProtKB/TrEMBL,Acc:Q0V869]	-2.08269	-0.191275	0.685272	0	0	1	1
	AT3G57590		F-box and associated interaction domains-containing protein [Source:TAIR,Acc:AT3G57590]	-2.17116	-0.203236	0.694284	0	0	1	1
	AT1G11905		B-cell receptor-associated protein 31-like protein [Source:UniProtKB/TrEMBL,Acc:Q8L702]	-2.02474	0.0869258	0.696327	0	0	1	1
	AT3G07680		Transmembrane emp24 domain-containing protein p24beta2 [Source:UniProtKB/Swiss-Prot,Acc:Q9S7M9]	-2.1232	-0.440212	0.703187	0	0	1	1
	AT5G11340		Acyl-CoA N-acyltransferases (NAT) superfamily protein [Source:UniProtKB/TrEMBL,Acc:Q9LFM3]	-2.25546	0.0587436	0.708815	0	0	1	1
	AT4G27690	VPS26B	VPS26B [Source:UniProtKB/TrEMBL,Acc:A0A178UZ41]	-2.58262	-0.376656	0.728864	0	0	1	1
	AT5G62630	HIPL2	HIPL2 protein [Source:UniProtKB/Swiss-Prot,Acc:Q94F08]	-2.08888	0.17926	0.735778	0	0	1	1
	AT5G62680	NPF2.11	GTR2 [Source:UniProtKB/TrEMBL,Acc:A0A178UEQ7]	-2.26782	0.193529	0.736045	0	0	1	1
	AT5G06960	TGA5	TGA5 [Source:UniProtKB/TrEMBL,Acc:A0A178UIF0]	-2.28722	0.194454	0.737929	0	0	1	1
	AT2G42950		At2g42950 [Source:UniProtKB/TrEMBL,Acc:Q8GY73]	-2.4049	-0.0590582	0.742369	0	0	1	1
	AT2G47640		Putative small nuclear ribonucleoprotein D2 [Source:UniProtKB/TrEMBL,Acc:Q8RUH0]	-2.17792	0.0280241	0.744341	0	0	1	1
	AT2G23890		HAD-superfamily hydrolase, subfamily IG, 5'-nucleotidase [Source:TAIR,Acc:AT2G23890]	-2.18906	-0.128227	0.74798	0	0	1	1
	AT3G15430		MJK13.9 protein [Source:UniProtKB/TrEMBL,Acc:Q9LDU3]	-2.64358	-0.301701	0.749225	0	0	1	1
	AT1G08910		zinc ion binding,zinc ion binding [Source:TAIR,Acc:AT1G08910]	-2.03133	-0.237685	0.750722	0	0	1	1
	AT3G05970	LACS6	Long chain acyl-CoA synthetase 6, peroxisomal [Source:UniProtKB/Swiss-Prot,Acc:Q8LPS1]	-2.17145	-0.0895741	0.753193	0	0	1	1
	AT2G41835	SAP11	Zinc finger AN1 and C2H2 domain-containing stress-associated protein 11 [Source:UniProtKB/Swiss-Prot,Acc:Q8VZ42]	-2.23459	0.0368585	0.75343	0	0	1	1
	AT1G15750	TPL	Protein TOPLESS [Source:UniProtKB/Swiss-Prot,Acc:Q94AI7]	-2.78497	-0.0676291	0.756121	0	0	1	1
	AT3G02770		Putative 4-hydroxy-4-methyl-2-oxoglutarate aldolase 1 [Source:UniProtKB/Swiss-Prot,Acc:Q9M8R9]	-2.42793	0.0524015	0.760301	0	0	1	1
	AT5G23580	CPK12	Calcium-dependent protein kinase 12 [Source:UniProtKB/Swiss-Prot,Acc:Q42396]	-2.48798	-0.0261675	0.760662	0	0	1	1
	AT4G10070		KH domain-containing protein [Source:TAIR,Acc:AT4G10070]	-2.28669	-0.201023	0.764179	0	0	1	1
	AT2G30580	DRIP2	DRIP2 [Source:UniProtKB/TrEMBL,Acc:A0A178VRI3]	-2.24392	0.177854	0.764183	0	0	1	1
	AT1G72120	NPF5.14	Protein NRT1/ PTR FAMILY 5.14 [Source:UniProtKB/Swiss-Prot,Acc:Q8VZE2]	-2.09885	-0.058259	0.769859	0	0	1	1
	AT1G51390	NIFU5	NifU-like protein 5, mitochondrial [Source:UniProtKB/Swiss-Prot,Acc:Q9C8J2]	-2.09785	-0.189627	0.771765	0	0	1	1
	AT1G68820		Transmembrane Fragile-X-F-associated protein [Source:TAIR,Acc:AT1G68820]	-2.73842	-0.382604	0.77295	0	0	1	1
	AT3G05230		Signal peptidase complex subunit 3A [Source:UniProtKB/Swiss-Prot,Acc:Q9MA96]	-2.4278	-0.393072	0.774074	0	0	1	1
	AT2G37620	ACT1	Actin-3 [Source:UniProtKB/Swiss-Prot,Acc:P0CJ47]	-2.18341	0.110858	0.780523	0	0	1	1
	AT5G65020	ANN2	Annexin D2 [Source:UniProtKB/Swiss-Prot,Acc:Q9XEE2]	-2.19215	0.226948	0.78075	0	0	1	1
	AT1G08570	ACHT4	Thioredoxin-like 1-1, chloroplastic [Source:UniProtKB/Swiss-Prot,Acc:O64654]	-2.19756	-0.28978	0.785644	0	0	1	1
	AT3G11320		Probable sugar phosphate/phosphate translocator At3g11320 [Source:UniProtKB/Swiss-Prot,Acc:Q5XF09]	-2.1863	-0.0706096	0.786149	0	0	1	1
	AT1G77610	UDP-GALT1	UDP-galactose transporter 1 [Source:UniProtKB/Swiss-Prot,Acc:Q9C521]	-2.10048	0.0713626	0.786649	0	0	1	1
	AT1G70150		Zinc ion binding protein [Source:UniProtKB/TrEMBL,Acc:F4I3Y1]	-2.03209	-0.175782	0.787468	0	0	1	1
	AT4G35890	LARP1C	La-related protein 1C [Source:UniProtKB/Swiss-Prot,Acc:Q94K80]	-2.09281	-0.341834	0.788728	0	0	1	1
	AT2G25737		Sulfite exporter TauE/SafE family protein 3 [Source:UniProtKB/Swiss-Prot,Acc:Q8L7A0]	-2.17451	-0.130878	0.789635	0	0	1	1
	AT2G35020	GLCNAC1PUT2	UDP-N-acetylglucosamine diphosphorylase 2 [Source:UniProtKB/Swiss-Prot,Acc:O64765]	-2.65085	-0.00241558	0.799054	0	0	1	1
	AT3G15010	UBA2C	UBP1-associated protein 2C [Source:UniProtKB/Swiss-Prot,Acc:Q9LKA4]	-2.22405	-0.254336	0.799569	0	0	1	1
	AT1G41880	RPL35AB	60S ribosomal protein L35a-2 [Source:UniProtKB/Swiss-Prot,Acc:Q9FZH0]	-2.01274	-0.0609112	0.800455	0	0	1	1
	AT5G45775	RPL11C	60S ribosomal protein L11-2 [Source:UniProtKB/Swiss-Prot,Acc:P42794]	-2.13371	0.328915	0.800998	0	0	1	1
	AT3G06450	BOR3	HCO3-transporter family [Source:UniProtKB/TrEMBL,Acc:A0A178V9G0]	-2.63083	-0.125548	0.802218	0	0	1	1
	AT2G17250	EMB2762	CCAAT-binding factor [Source:UniProtKB/TrEMBL,Acc:F4IMH3]	-2.00466	-0.224087	0.803449	0	0	1	1
	AT3G14100	UBP1C	Oligouridylate-binding protein 1C [Source:UniProtKB/Swiss-Prot,Acc:Q9LJH8]	-2.01658	-0.163588	0.80374	0	0	1	1
	AT5G20165		Protein kish [Source:UniProtKB/TrEMBL,Acc:F4K459]	-2.08923	-0.199869	0.808412	0	0	1	1
	AT4G28070		AFG1-like ATPase family protein [Source:UniProtKB/TrEMBL,Acc:Q5XET7]	-2.22508	0.343901	0.809465	0	0	1	1
	AT2G19740	RPL31A	60S ribosomal protein L31-1 [Source:UniProtKB/Swiss-Prot,Acc:Q9SLL7]	-2.30843	0.0915154	0.815234	0	0	1	1
	AT2G45500		AAA-type ATPase family protein [Source:TAIR,Acc:AT2G45500]	-2.41223	-0.393497	0.816572	0	0	1	1
	AT3G53670		Putative uncharacterized protein At3g53670, F4P12.370 [Source:UniProtKB/TrEMBL,Acc:Q9LFF4]	-2.6986	-0.148578	0.82221	0	0	1	1
	AT1G07830		At1g07830/F24B9_7 [Source:UniProtKB/TrEMBL,Acc:Q94JQ7]	-2.4067	-0.0958678	0.825089	0	0	1	1
	AT2G39675	TAS1C	TAS1C, other RNA [Source:TAIR,Acc:AT2G39675]	-2.08478	-0.0798067	0.825451	0	0	1	1
	AT3G59640		Glycine-rich protein [Source:UniProtKB/TrEMBL,Acc:Q9M1A4]	-2.01324	0.126675	0.82842	0	0	1	1
	AT1G65250		Probable inactive receptor-like protein kinase At1g65250 [Source:UniProtKB/Swiss-Prot,Acc:O80795]	-2.01139	0.439448	0.829977	0	0	1	1
	AT5G46430	RPL32B	60S ribosomal protein L32-2 [Source:UniProtKB/Swiss-Prot,Acc:Q9FHG2]	-2.29199	-0.157193	0.830303	0	0	1	1
	AT2G24390	AIG2LD	AIG2-like protein D [Source:UniProtKB/Swiss-Prot,Acc:A8MRP2]	-2.3258	-0.0756986	0.831031	0	0	1	1
	AT1G27760	SAT32	SAT32 [Source:UniProtKB/TrEMBL,Acc:A0A178WAC4]	-2.25777	-0.160318	0.831223	0	0	1	1
	AT1G16900	ALG9	Dol-P-Man:Man(6)GlcNAc(2)-PP-Dol alpha-1,2-mannosyltransferase [Source:UniProtKB/Swiss-Prot,Acc:Q9FZ49]	-2.11129	0.300185	0.833062	0	0	1	1
	AT3G14160		2-oxoglutarate-dependent dioxygenase family protein [Source:UniProtKB/TrEMBL,Acc:Q9LJH2]	-2.13638	0.398568	0.837795	0	0	1	1
	AT1G07350	SR45A	Serine/arginine-rich splicing factor SR45a [Source:UniProtKB/Swiss-Prot,Acc:Q84TH4]	-2.20555	0.261336	0.837872	0	0	1	1
	AT2G36630		Sulfite exporter TauE/SafE family protein 4 [Source:UniProtKB/Swiss-Prot,Acc:Q8S9J0]	-2.23734	0.0914396	0.840888	0	0	1	1
	AT1G77750	RPS13	Small ribosomal subunit protein S13, mitochondrial [Source:UniProtKB/Swiss-Prot,Acc:Q9CA19]	-2.09762	0.144206	0.843345	0	0	1	1
	AT1G61640		Protein kinase superfamily protein [Source:UniProtKB/TrEMBL,Acc:Q8L6Y8]	-2.38112	-0.480894	0.845095	0	0	1	1
	AT2G33700	PP2C27	Probable protein phosphatase 2C 27 [Source:UniProtKB/Swiss-Prot,Acc:P93006]	-2.13361	0.443027	0.846842	0	0	1	1
	AT5G19440		At5g19440 [Source:UniProtKB/TrEMBL,Acc:Q29Q34]	-2.21977	-0.309995	0.847799	0	0	1	1
	AT1G31600		Putative uncharacterized protein At1g31605 [Source:UniProtKB/TrEMBL,Acc:Q8RWY1]	-2.22891	-0.36335	0.850226	0	0	1	1
	AT5G13550	SULTR4,1	Sulfate transporter 4.1, chloroplastic [Source:UniProtKB/Swiss-Prot,Acc:Q9FY46]	-2.60717	-0.189099	0.852038	0	0	1	1
	AT1G14620	DECOY	At1g14620/T5E21_15 [Source:UniProtKB/TrEMBL,Acc:Q8L7U3]	-2.07974	0.223396	0.852761	0	0	1	1
	AT5G05110	CYS7	Cysteine proteinase inhibitor 7 [Source:UniProtKB/Swiss-Prot,Acc:Q8LC76]	-2.23425	-0.226539	0.853933	0	0	1	1
	AT2G39220	PLP6	Patatin-like protein 6 [Source:UniProtKB/Swiss-Prot,Acc:O80959]	-2.03865	-0.428012	0.855271	0	0	1	1
	AT1G52780		Protein of unknown function (DUF2921) [Source:TAIR,Acc:AT1G52780]	-2.21165	0.00271517	0.855383	0	0	1	1
	AT5G61390	NEN2	Protein NEN2 [Source:UniProtKB/Swiss-Prot,Acc:Q0V842]	-2.10007	-0.223456	0.858312	0	0	1	1
	AT4G32290		At4g32290 [Source:UniProtKB/TrEMBL,Acc:O49362]	-2.18084	-0.262111	0.858415	0	0	1	1
	AT3G59660	BAGP1	BAG-associated GRAM protein 1 [Source:UniProtKB/Swiss-Prot,Acc:Q8W4D4]	-2.33118	-0.204751	0.86068	0	0	1	1
	AT2G26660	SPX2	SPX domain-containing protein 2 [Source:UniProtKB/Swiss-Prot,Acc:O48781]	-2.07618	0.150495	0.86144	0	0	1	1
	AT5G47420		Putative uncharacterized protein At5g47420 [Source:UniProtKB/TrEMBL,Acc:Q8RXM5]	-2.60386	-0.445391	0.862554	0	0	1	1
	AT4G27830	BGLU10	Beta-glucosidase 10 [Source:UniProtKB/Swiss-Prot,Acc:Q93ZI4]	-2.40376	-0.282323	0.863461	0	0	1	1
	AT3G02740		Eukaryotic aspartyl protease family protein [Source:UniProtKB/TrEMBL,Acc:Q9M8R6]	-2.43014	-0.0800198	0.863708	0	0	1	1
	AT5G10710		Centromere protein O [Source:UniProtKB/TrEMBL,Acc:Q8GUP4]	-2.32086	-0.291117	0.865472	0	0	1	1
	AT2G32060	RPS12C	40S ribosomal protein S12 [Source:UniProtKB/TrEMBL,Acc:A0A178VU31]	-2.32333	-0.0746941	0.86632	0	0	1	1
	AT5G12190		Splicing factor 3B subunit 6-like protein [Source:UniProtKB/Swiss-Prot,Acc:Q9FMP4]	-2.24184	-0.232494	0.866848	0	0	1	1
	AT1G09815	POLD4	POLD4 [Source:UniProtKB/TrEMBL,Acc:A0A178WHS7]	-2.30136	-0.470753	0.867792	0	0	1	1
	AT3G15580	ATG8I	Autophagy-related protein [Source:UniProtKB/TrEMBL,Acc:A0A178VBL7]	-2.63126	-0.488943	0.870009	0	0	1	1
	AT3G26670		Probable magnesium transporter [Source:UniProtKB/TrEMBL,Acc:A0A178VAV3]	-2.0802	-0.354802	0.873339	0	0	1	1
	AT5G24870		At5g24870 [Source:UniProtKB/TrEMBL,Acc:Q8L775]	-2.03406	0.49613	0.874361	0	0	1	1
	AT5G59850	RPS15AA	AT1G07770 protein [Source:UniProtKB/TrEMBL,Acc:B9DI04]	-2.48926	-0.184084	0.875511	0	0	1	1
	AT5G23810	AAP7	Probable amino acid permease 7 [Source:UniProtKB/Swiss-Prot,Acc:Q9FF99]	-2.06715	-0.412752	0.8796	0	0	1	1
	AT3G03020		AT3G03020 protein [Source:UniProtKB/TrEMBL,Acc:Q8GUN0]	-2.14347	-0.220824	0.882911	0	0	1	1
	AT2G25210		Ribosomal protein L39 family protein [Source:TAIR,Acc:AT2G25210]	-2.21245	-0.0191275	0.891097	0	0	1	1
	AT4G14600		Bet1-like protein At4g14600 [Source:UniProtKB/Swiss-Prot,Acc:Q8VXX9]	-2.09936	-0.445511	0.89239	0	0	1	1
	AT1G42480		Putative uncharacterized protein At1g42480 [Source:UniProtKB/TrEMBL,Acc:Q680L3]	-2.45907	0.0103821	0.892608	0	0	1	1
	AT4G32930		unknown protein, CONTAINS InterPro DOMAIN/s: Protein of unknown function DUF866, eukaryotic (InterPro:IPR008584), Has 30201 Blast hits to 17322 proteins in 780 species: Archae - 12, Bacteria - 1396, Metazoa - 17338, Fungi - 3422, Plants - 5037, Viru /.../0, Other Eukaryotes - 2996 (source: NCBI BLink). [Source:TAIR,Acc:AT4G32930]	-2.23898	-0.190401	0.893493	0	0	1	1
	AT3G19520		Protein of unknown function (DUF626) [Source:TAIR,Acc:AT3G19520]	-2.00208	-0.0738552	0.893545	0	0	1	1
	AT3G11500		Putative small nuclear ribonucleoprotein polypeptide G [Source:UniProtKB/TrEMBL,Acc:Q9CAX7]	-2.24141	-0.316076	0.896714	0	0	1	1
	AT4G27900		CCT motif family protein [Source:UniProtKB/TrEMBL,Acc:Q9SUE8]	-2.02278	0.41764	0.900548	0	0	1	1
	AT5G04885		Glycosyl hydrolase family protein [Source:TAIR,Acc:AT5G04885]	-2.4606	-0.341353	0.901091	0	0	1	1
	AT1G76880		Duplicated homeodomain-like superfamily protein [Source:UniProtKB/TrEMBL,Acc:Q9C6K3]	-2.05464	-0.406061	0.902258	0	0	1	1
	AT5G26600	CpNIFS3	Probable L-cysteine desulfhydrase, chloroplastic [Source:UniProtKB/Swiss-Prot,Acc:Q3E6S9]	-2.06936	0.134874	0.903933	0	0	1	1
	AT2G39400		Alpha/beta-Hydrolases superfamily protein [Source:UniProtKB/TrEMBL,Acc:O80627]	-2.19259	-0.472921	0.904484	0	0	1	1
	AT4G16660		heat shock protein 70 (Hsp 70) family protein [Source:TAIR,Acc:AT4G16660]	-2.36748	0.234134	0.905039	0	0	1	1
	AT4G15520		OBP33pep like protein [Source:UniProtKB/TrEMBL,Acc:Q8GYT1]	-2.17277	-0.275837	0.910614	0	0	1	1
	AT1G44100	AAP5	Amino acid permease 5 [Source:UniProtKB/Swiss-Prot,Acc:Q8GUM3]	-2.02139	0.212888	0.912259	0	0	1	1
	AT3G13230		At3g13230 [Source:UniProtKB/TrEMBL,Acc:Q9LTU6]	-2.00592	0.620855	0.913171	0	0	1	1
	AT5G01610		Uncharacterized protein At5g01610 [Source:UniProtKB/Swiss-Prot,Acc:Q9M015]	-2.39074	0.0397556	0.918204	0	0	1	1
	AT4G25320	AHL3	AT-hook motif nuclear-localized protein 3 [Source:UniProtKB/Swiss-Prot,Acc:Q9SB31]	-2.02061	0.0118061	0.919321	0	0	1	1
	AT3G50620		Sulfotransferase [Source:UniProtKB/TrEMBL,Acc:A0A178VHM1]	-2.07063	-0.0722892	0.933692	0	0	1	1
	AT5G38990		Probable receptor-like protein kinase At5g38990 [Source:UniProtKB/Swiss-Prot,Acc:Q9FID9]	-2.0581	-0.376891	0.934648	0	0	1	1
	AT5G56380		FBD-associated F-box protein At5g56380 [Source:UniProtKB/Swiss-Prot,Acc:Q9FM93]	-2.09905	0.272199	0.934737	0	0	1	1
	AT4G08510		At4g08510 [Source:UniProtKB/TrEMBL,Acc:O81469]	-2.00095	0.245878	0.936163	0	0	1	1
	AT3G48320	CYP71A21	Cytochrome P450 71A21 [Source:UniProtKB/Swiss-Prot,Acc:Q9STL2]	-2.02783	-0.393328	0.936367	0	0	1	1
	AT4G35550	WOX13	WOX13 [Source:UniProtKB/TrEMBL,Acc:A0A178UZQ1]	-2.48816	-0.185307	0.93861	0	0	1	1
	AT5G24680		Peptidase C78, ubiquitin fold modifier-specific peptidase 1/ 2 [Source:UniProtKB/TrEMBL,Acc:Q9FIR7]	-2.04791	-0.201691	0.938917	0	0	1	1
	AT3G23410	FAO3	Long-chain-alcohol oxidase FAO3 [Source:UniProtKB/Swiss-Prot,Acc:Q9LW56]	-2.06394	-0.284967	0.93953	0	0	1	1
	AT1G75270	DHAR2	Glutathione S-transferase DHAR2 [Source:UniProtKB/Swiss-Prot,Acc:Q9FRL8]	-2.33385	-0.250236	0.940712	0	0	1	1
	AT4G10110		At4g10100 [Source:UniProtKB/TrEMBL,Acc:Q8GW25]	-2.15442	-0.0528858	0.943466	0	0	1	1
	AT1G63900	SP1	E3 ubiquitin-protein ligase SP1 [Source:UniProtKB/Swiss-Prot,Acc:Q8L7N4]	-2.33633	-0.147678	0.944141	0	0	1	1
	AT5G48870	LSM5	SAD1 [Source:UniProtKB/TrEMBL,Acc:A0A178USD1]	-2.08121	-0.0860549	0.948737	0	0	1	1
	AT5G02740		At5g02740 [Source:UniProtKB/TrEMBL,Acc:A0JQ00]	-2.00258	-0.329883	0.950117	0	0	1	1
	AT3G55820		At3g55820 [Source:UniProtKB/TrEMBL,Acc:Q9M043]	-2.25901	0.159796	0.951764	0	0	1	1
	AT3G25220	FKBP15-1	Peptidyl-prolyl cis-trans isomerase FKBP15-1 [Source:UniProtKB/Swiss-Prot,Acc:Q38935]	-2.26491	0.0199705	0.957299	0	0	1	1
	AT4G19160		unknown protein, Has 35333 Blast hits to 34131 proteins in 2444 species: Archae - 798, Bacteria - 22429, Metazoa - 974, Fungi - 991, Plants - 531, Viruses - 0, Other Eukaryotes - 9610 (source: NCBI BLink). [Source:TAIR,Acc:AT4G19160]	-2.01737	-0.0367404	0.960508	0	0	1	1
	AT1G28580		GDSL esterase/lipase At1g28580 [Source:UniProtKB/Swiss-Prot,Acc:Q9FXJ2]	-2.4405	-0.353888	0.968229	0	0	1	1
	AT5G27430		Signal peptidase complex subunit 3B [Source:UniProtKB/Swiss-Prot,Acc:Q53YF3]	-2.41926	-0.233831	0.97011	0	0	1	1
	AT3G29770	MES11	Putative methylesterase 11, chloroplastic [Source:UniProtKB/Swiss-Prot,Acc:Q9FW03]	-2.20272	0.0442344	0.970919	0	0	1	1
	AT3G23255		tRNA dimethylallyltransferase [Source:UniProtKB/TrEMBL,Acc:F4J2X9]	-2.01197	-0.444476	0.973671	0	0	1	1
	AT2G14878			-2.31475	-0.0837589	0.974311	0	0	1	1
	AT5G37780	CAM1	Calmodulin 1 [Source:UniProtKB/TrEMBL,Acc:F4K8M2]	-2.06247	-0.228759	0.977683	0	0	1	1
	AT3G55740	PROT2	Proline transporter 2 [Source:UniProtKB/Swiss-Prot,Acc:P92962]	-2.37036	-0.0753806	0.978389	0	0	1	1
	AT3G10090	RPS28A	40S ribosomal protein S28-1 [Source:UniProtKB/Swiss-Prot,Acc:Q9SR73]	-2.07148	-0.062029	0.978899	0	0	1	1
	AT2G16595		At2g16595 [Source:UniProtKB/TrEMBL,Acc:Q6AWS7]	-2.26426	-0.32079	0.980833	0	0	1	1
	AT1G09740		Adenine nucleotide alpha hydrolases-like superfamily protein [Source:UniProtKB/TrEMBL,Acc:Q84TF6]	-2.12331	0.167527	0.982654	0	0	1	1
	AT1G33110	DTX21	Protein DETOXIFICATION [Source:UniProtKB/TrEMBL,Acc:A0A178WPH4]	-2.18174	-0.241785	0.984114	0	0	1	1
	AT5G04270		DHHC-type zinc finger family protein [Source:TAIR,Acc:AT5G04270]	-2.21647	0.064427	0.986293	0	0	1	1
	AT4G39740	HCC2	HCC2 [Source:UniProtKB/TrEMBL,Acc:A0A178V000]	-2.06868	0.0713101	0.988101	0	0	1	1
	AT3G03310	LCAT3	Phospholipase A(1) LCAT3 [Source:UniProtKB/Swiss-Prot,Acc:Q93V61]	-2.12153	-0.250908	0.988197	0	0	1	1
	AT4G14290		Alpha/beta-Hydrolases superfamily protein [Source:UniProtKB/TrEMBL,Acc:F4JUP6]	-2.27068	0.702752	0.994036	0	0	1	1
	AT5G50350		Putative uncharacterized protein At5g50350 [Source:UniProtKB/TrEMBL,Acc:Q9FK37]	-2.10503	-0.0299054	0.995113	0	0	1	1
	AT5G03630	MDAR2	Monodehydroascorbate reductase 2 [Source:UniProtKB/Swiss-Prot,Acc:Q93WJ8]	-2.87741	-0.246851	0.995771	0	0	1	1
	AT1G30490	ATHB-9	Homeobox-leucine zipper protein ATHB-9 [Source:UniProtKB/Swiss-Prot,Acc:O04292]	-2.35711	-0.0103856	0.995778	0	0	1	1
	AT1G68160		At1g68160 [Source:UniProtKB/TrEMBL,Acc:Q8GZ67]	-2.07604	-0.00196834	0.999484	0	0	1	1
	AT1G16670	CRPK1	Cold-responsive protein kinase 1 [Source:UniProtKB/Swiss-Prot,Acc:Q93YN1]	-2.3728	-0.215185	1.00092	0	0	1	1
	AT5G44730		At5g44730 [Source:UniProtKB/TrEMBL,Acc:O48587]	-2.40837	-0.192737	1.00839	0	0	1	1
	AT1G15440	PWP2	Periodic tryptophan protein 2 [Source:UniProtKB/Swiss-Prot,Acc:Q8VYZ5]	-2.02545	-0.070775	1.01185	0	0	1	1
	AT3G53270		Putative uncharacterized protein [Source:UniProtKB/TrEMBL,Acc:Q8RXK3]	-2.42602	-0.156165	1.01302	0	0	1	1
	AT3G04780		PITH domain-containing protein At3g04780 [Source:UniProtKB/Swiss-Prot,Acc:Q9SQZ9]	-2.06398	-0.0153414	1.01338	0	0	1	1
	AT3G55510	RBL	Noc2p family [Source:UniProtKB/TrEMBL,Acc:Q0WVH0]	-2.12045	-0.0444358	1.01371	0	0	1	1
	AT1G27980	DPL1	Sphingosine-1-phosphate lyase [Source:UniProtKB/Swiss-Prot,Acc:Q9C509]	-2.3664	-0.0269339	1.01373	0	0	1	1
	AT3G53630		unknown protein, BEST Arabidopsis thaliana protein match is: unknown protein (TAIR:AT4G18692.1), Has 42 Blast hits to 42 proteins in 10 species: Archae - 0, Bacteria - 0, Metazoa - 0, Fungi - 0, Plants - 42, Viruses - 0, Other Eukaryotes - 0 (source /.../ BLink). [Source:TAIR,Acc:AT3G53630]	-2.02444	-0.0841856	1.01611	0	0	1	1
	AT3G46440	UXS5	UDP-glucuronic acid decarboxylase 5 [Source:UniProtKB/Swiss-Prot,Acc:Q9SN95]	-3.33924	-0.455299	1.01644	0	0	1	1
	AT1G48960		Adenine nucleotide alpha hydrolases-like superfamily protein [Source:UniProtKB/TrEMBL,Acc:Q67Y32]	-2.04727	-0.399394	1.01666	0	0	1	1
	AT5G18250		At5g18250 [Source:UniProtKB/TrEMBL,Acc:Q9FK46]	-2.11008	-0.270272	1.01703	0	0	1	1
	AT4G30630		At4g30630 [Source:UniProtKB/TrEMBL,Acc:Q9M097]	-2.37797	-0.421763	1.02043	0	0	1	1
	AT2G29540	ATRPC14	RNApolymerase 14 kDa subunit [Source:UniProtKB/TrEMBL,Acc:A8MRK9]	-2.32578	-0.281971	1.02421	0	0	1	1
	AT5G42020	BIP	Heat shock protein 70 (Hsp 70) family protein [Source:TAIR,Acc:AT5G42020]	-2.26659	0.146745	1.02518	0	0	1	1
	AT4G29330	DER1	Derlin-1 [Source:UniProtKB/Swiss-Prot,Acc:Q8VZU9]	-2.13198	0.0325751	1.02531	0	0	1	1
	AT1G44960		Putative uncharacterized protein At1g44960 [Source:UniProtKB/TrEMBL,Acc:Q9LPD5]	-2.06818	-0.100301	1.02575	0	0	1	1
	AT4G38440	IYO	Transcriptional elongation regulator MINIYO [Source:UniProtKB/Swiss-Prot,Acc:Q8GYU3]	-2.45503	-0.35271	1.02657	0	0	1	1
	AT1G29310		Putative uncharacterized protein At1g29310 [Source:UniProtKB/TrEMBL,Acc:Q8RWJ5]	-2.19916	0.151019	1.02676	0	0	1	1
	AT1G01100	RPP1A	60S acidic ribosomal protein P1-1 [Source:UniProtKB/Swiss-Prot,Acc:Q8LCW9]	-2.21184	-0.163372	1.02755	0	0	1	1
	AT5G48240		unknown protein, FUNCTIONS IN: molecular_function unknown, INVOLVED IN: biological_process unknown, LOCATED IN: nucleolus, EXPRESSED IN: cultured cell, CONTAINS InterPro DOMAIN/s: Protein of unknown function DUF1665 (InterPro:IPR012459), Has 402 Bla /.../s to 382 proteins in 162 species: Archae - 0, Bacteria - 4, Metazoa - 139, Fungi - 111, Plants - 54, Viruses - 1, Other Eukaryotes - 93 (source:…	-2.16062	-0.143437	1.02977	0	0	1	1
	AT3G12040	MAG	DNA-3-methyladenine glycosylase [Source:UniProtKB/Swiss-Prot,Acc:Q39147]	-2.13352	-0.31824	1.03056	0	0	1	1
	AT3G59670		Elongation factor [Source:UniProtKB/TrEMBL,Acc:Q56XZ5]	-2.06273	0.988668	1.0307	0	0	1	1
	AT3G03640	BGLU25	Probable inactive beta-glucosidase 25 [Source:UniProtKB/Swiss-Prot,Acc:O82772]	-2.32436	-0.217978	1.03632	0	0	1	1
	AT3G15000	MORF8	Multiple organellar RNA editing factor 8, chloroplastic/mitochondrial [Source:UniProtKB/Swiss-Prot,Acc:Q9LKA5]	-2.30995	-0.252367	1.03938	0	0	1	1
	AT5G07830	AtGUS2	Heparanase-like protein 1 [Source:UniProtKB/Swiss-Prot,Acc:Q9FF10]	-2.50578	-0.135188	1.03974	0	0	1	1
	AT3G05380	ALY2	DIRP ,Myb-like DNA-binding domain [Source:TAIR,Acc:AT3G05380]	-2.38187	-0.364247	1.04474	0	0	1	1
	AT4G39210	APL3	Glucose-1-phosphate adenylyltransferase [Source:UniProtKB/TrEMBL,Acc:A0A178US50]	-2.69128	-0.286746	1.04596	0	0	1	1
	AT1G08220		ATPase complex subunit [Source:UniProtKB/TrEMBL,Acc:Q0WRX7]	-2.05999	-0.244894	1.0509	0	0	1	1
	AT2G27840	HDT4	Histone deacetylase HDT4 [Source:UniProtKB/Swiss-Prot,Acc:Q9M4T3]	-2.29877	0.0771112	1.05115	0	0	1	1
	AT2G29990	NDA2	Internal alternative NAD(P)H-ubiquinone oxidoreductase A2, mitochondrial [Source:UniProtKB/Swiss-Prot,Acc:O80874]	-2.28833	0.460317	1.05332	0	0	1	1
	AT1G54385	SINE1	Protein SINE1 [Source:UniProtKB/Swiss-Prot,Acc:Q5XVI1]	-2.07783	-0.419846	1.0617	0	0	1	1
	AT2G29320		Tropinone reductase homolog At2g29320 [Source:UniProtKB/Swiss-Prot,Acc:Q9ZW15]	-2.0187	0.515391	1.065	0	0	1	1
	AT1G29030		Apoptosis inhibitory protein 5 (API5) [Source:UniProtKB/TrEMBL,Acc:Q8GXH2]	-2.1286	0.367069	1.06619	0	0	1	1
	AT5G15550	WDR12	Ribosome biogenesis protein WDR12 homolog [Source:UniProtKB/TrEMBL,Acc:A0A178UL95]	-2.36166	-0.0751453	1.07011	0	0	1	1
	AT3G53000	PP2A15	F-box protein PP2-A15 [Source:UniProtKB/Swiss-Prot,Acc:Q9LF92]	-2.15007	-0.401713	1.07033	0	0	1	1
	AT5G14600		tRNA (adenine(58)-N(1))-methyltransferase [Source:UniProtKB/TrEMBL,Acc:Q84K50]	-2.24983	0.137786	1.07089	0	0	1	1
	AT2G28940		At2g28940 [Source:UniProtKB/TrEMBL,Acc:O81064]	-2.6757	-0.279	1.07426	0	0	1	1
	AT5G53045		At5g53043 [Source:UniProtKB/TrEMBL,Acc:Q8GWD7]	-2.03262	-0.253586	1.0764	0	0	1	1
	AT5G43403		other RNA [Source:TAIR,Acc:AT5G43403]	-2.69748	-0.299301	1.07728	0	0	1	1
	AT1G30070		SGS domain-containing protein [Source:UniProtKB/TrEMBL,Acc:F4I4Q9]	-2.21064	0.55174	1.07875	0	0	1	1
	AT5G59140		BTB/POZ domain-containing protein [Source:UniProtKB/TrEMBL,Acc:Q9FIG0]	-2.11938	0.0976939	1.07953	0	0	1	1
	AT3G12220	SCPL16	Serine carboxypeptidase-like 16 [Source:UniProtKB/Swiss-Prot,Acc:Q9C7D4]	-2.43068	-0.18395	1.07998	0	0	1	1
	AT4G04790		Pentatricopeptide repeat-containing protein At4g04790, mitochondrial [Source:UniProtKB/Swiss-Prot,Acc:Q6NQ81]	-2.09823	0.0669018	1.08089	0	0	1	1
	AT2G43810	LSM6B	Sm-like protein LSM36B [Source:UniProtKB/Swiss-Prot,Acc:O22823]	-2.09461	-0.3585	1.08154	0	0	1	1
	AT3G56170	CAN1	CAN1 [Source:UniProtKB/TrEMBL,Acc:A0A178VL52]	-2.33138	-0.160382	1.08737	0	0	1	1
	AT1G23170		Protein of unknown function DUF2359, transmembrane [Source:TAIR,Acc:AT1G23170]	-2.70925	-0.430875	1.08836	0	0	1	1
	AT3G20240		Probable mitochondrial adenine nucleotide transporter BTL1 [Source:UniProtKB/Swiss-Prot,Acc:Q9LJX5]	-2.24687	-0.246195	1.09092	0	0	1	1
	AT4G10450	RPL9D	60S ribosomal protein L9-2 [Source:UniProtKB/Swiss-Prot,Acc:Q9SZX9]	-2.27005	-0.0276123	1.09131	0	0	1	1
	AT1G04990		Zinc finger CCCH domain-containing protein 3 [Source:UniProtKB/Swiss-Prot,Acc:Q94AD9]	-2.62724	-0.48026	1.09452	0	0	1	1
	AT5G07670		AT5G07670 protein [Source:UniProtKB/TrEMBL,Acc:B9DG93]	-2.12379	-0.306617	1.09777	0	0	1	1
	AT5G27395		Mitochondrial inner membrane translocase complex, subunit Tim44-related protein [Source:UniProtKB/TrEMBL,Acc:Q8GXP7]	-2.12616	-0.14225	1.10041	0	0	1	1
	AT1G56340	CRT1	Calreticulin-1 [Source:UniProtKB/Swiss-Prot,Acc:O04151]	-2.27183	-0.162919	1.10041	0	0	1	1
	AT5G27830		FUNCTIONS IN: molecular_function unknown, INVOLVED IN: response to oxidative stress, LOCATED IN: endomembrane system, EXPRESSED IN: 22 plant structures, EXPRESSED DURING: 13 growth stages, CONTAINS InterPro DOMAIN/s: Folate receptor, conserved regio /.../erPro:IPR018143), Has 1807 Blast hits to 1807 proteins in 277 species: Archae - 0, Bacteria - 0, Metazoa - 736, Fungi - 347, Plants - 385, Virus…	-2.26583	0.354698	1.10757	0	0	1	1
	AT5G44500		Small nuclear ribonucleoprotein-associated protein [Source:UniProtKB/TrEMBL,Acc:Q9FI15]	-2.45335	-0.428465	1.10776	0	0	1	1
	AT4G05410	YAO	U3 snoRNP-associated protein-like YAO [Source:UniProtKB/Swiss-Prot,Acc:Q9M0V4]	-2.02703	-0.0591171	1.10818	0	0	1	1
	AT5G19830		Peptidyl-tRNA hydrolase, mitochondrial [Source:UniProtKB/Swiss-Prot,Acc:Q6NLS8]	-2.02801	-0.210966	1.11074	0	0	1	1
	AT3G55490		At1g19080 [Source:UniProtKB/TrEMBL,Acc:Q6NNH6]	-2.8438	0.08609	1.11192	0	0	1	1
	AT1G20691		Potential natural antisense gene, locus overlaps with AT1G20690 [Source:TAIR,Acc:AT1G20691]	-2.69381	-0.396253	1.11296	0	0	1	1
	AT3G12760		Defective in cullin neddylation protein [Source:UniProtKB/TrEMBL,Acc:A0A178VBK8]	-2.2246	0.032635	1.11617	0	0	1	1
	AT1G63420		Glycosyltransferase [Source:UniProtKB/TrEMBL,Acc:F4I232]	-2.01501	-0.456058	1.11939	0	0	1	1
	AT3G03773		HSP20-like chaperones superfamily protein [Source:UniProtKB/TrEMBL,Acc:F4J2B8]	-2.02109	0.0791359	1.12259	0	0	1	1
	AT2G35736		Putative uncharacterized protein At2g35736 [Source:UniProtKB/TrEMBL,Acc:Q8S8K5]	-2.01099	-0.268282	1.12892	0	0	1	1
	AT4G00955		FUNCTIONS IN: molecular_function unknown, INVOLVED IN: biological_process unknown, LOCATED IN: endomembrane system, EXPRESSED IN: 14 plant structures, EXPRESSED DURING: 9 growth stages, CONTAINS InterPro DOMAIN/s: EGF-like (InterPro:IPR006210), BEST /.../dopsis thaliana protein match is: Protein kinase superfamily protein (TAIR:AT2G23450.1), Has 94 Blast hits to 88 proteins in 13 species: Archae …	-2.74087	-0.479912	1.13577	0	0	1	1
	AT1G02880	TPK1	thiamin pyrophosphokinase1 [Source:TAIR,Acc:AT1G02880]	-2.4983	-0.432431	1.13642	0	0	1	1
	AT1G21750	PDIL1-1	Protein disulfide isomerase-like 1-1 [Source:UniProtKB/Swiss-Prot,Acc:Q9XI01]	-2.33042	-0.189029	1.13729	0	0	1	1
	AT1G52600		Signal peptidase I [Source:UniProtKB/TrEMBL,Acc:Q9SSR2]	-2.27203	0.0836277	1.13967	0	0	1	1
	AT4G35630	PSAT1	Phosphoserine aminotransferase 1, chloroplastic [Source:UniProtKB/Swiss-Prot,Acc:Q96255]	-2.20959	-0.12923	1.14192	0	0	1	1
	AT2G03430		Ankyrin repeat family protein [Source:UniProtKB/TrEMBL,Acc:Q8GZ22]	-2.20487	-0.0680885	1.143	0	0	1	1
	AT5G58710	CYP20-1	Peptidyl-prolyl cis-trans isomerase [Source:UniProtKB/TrEMBL,Acc:A0A178UBF4]	-2.35078	0.31722	1.14535	0	0	1	1
	AT1G16040		At1g16040 [Source:UniProtKB/TrEMBL,Acc:Q8GWH6]	-2.11126	0.382542	1.14549	0	0	1	1
	AT3G26810	AFB2	AFB2 [Source:UniProtKB/TrEMBL,Acc:A0A178VGF7]	-2.10472	-0.10956	1.15573	0	0	1	1
	AT1G53030	COX17-2	Cytochrome c oxidase copper chaperone 2 [Source:UniProtKB/Swiss-Prot,Acc:Q94FT1]	-2.41973	-0.108593	1.15582	0	0	1	1
	AT2G38730	CYP22	Peptidyl-prolyl cis-trans isomerase CYP22 [Source:UniProtKB/Swiss-Prot,Acc:Q9ZVJ4]	-2.39578	-0.261312	1.15762	0	0	1	1
	AT2G26840		unknown protein, FUNCTIONS IN: molecular_function unknown, INVOLVED IN: biological_process unknown, LOCATED IN: chloroplast, BEST Arabidopsis thaliana protein match is: unknown protein (TAIR:AT3G43910.1), Has 835 Blast hits to 835 proteins in 26 spe /.../Archae - 0, Bacteria - 25, Metazoa - 0, Fungi - 0, Plants - 40, Viruses - 2, Other Eukaryotes - 768 (source: NCBI BLink). [Source:TAIR,Acc:AT2G2…	-2.07599	0.174719	1.1593	0	0	1	1
	AT4G38495		Chromatin-remodeling complex subunit [Source:UniProtKB/TrEMBL,Acc:Q8RWS0]	-2.18238	0.0963809	1.15978	0	0	1	1
	AT4G34340	TAF8	Transcription initiation factor TFIID subunit 8 [Source:UniProtKB/Swiss-Prot,Acc:Q9SYZ9]	-2.20292	-0.368944	1.16322	0	0	1	1
	AT3G28480		Oxoglutarate/iron-dependent oxygenase [Source:UniProtKB/TrEMBL,Acc:F4J0A6]	-2.40759	-0.0192932	1.16482	0	0	1	1
	AT5G38980		At5g38980 [Source:UniProtKB/TrEMBL,Acc:Q8GXY9]	-2.27038	-0.149646	1.16706	0	0	1	1
	AT5G27700	RPS21C	40S ribosomal protein S21 [Source:UniProtKB/TrEMBL,Acc:A0A178UBS9]	-2.13426	-0.0253393	1.16866	0	0	1	1
	AT1G47278		Putative uncharacterized protein [Source:UniProtKB/TrEMBL,Acc:Q1G3Z3]	-2.36586	0.0415292	1.17042	0	0	1	1
	AT3G07720		AT3g07720/F17A17_6 [Source:UniProtKB/TrEMBL,Acc:Q9S7W4]	-2.57739	0.160839	1.17115	0	0	1	1
	AT1G48920	NUCL1	Nucleolin 1 [Source:UniProtKB/Swiss-Prot,Acc:Q9FVQ1]	-2.62535	-0.257161	1.17503	0	0	1	1
	AT5G43020		Leucine-rich repeat protein kinase family protein [Source:UniProtKB/TrEMBL,Acc:Q9FMI2]	-2.03976	-0.176664	1.17746	0	0	1	1
	AT4G27010		CONTAINS InterPro DOMAIN/s: Ribosome 60S biogenesis N-terminal (InterPro:IPR021714), BEST Arabidopsis thaliana protein match is: unknown protein (TAIR:AT1G72270.1), Has 30201 Blast hits to 17322 proteins in 780 species: Archae - 12, Bacteria - 1396, /.../oa - 17338, Fungi - 3422, Plants - 5037, Viruses - 0, Other Eukaryotes - 2996 (source: NCBI BLink). [Source:TAIR,Acc:AT4G27010]	-2.06333	0.185091	1.17892	0	0	1	1
	AT5G15860	ICME	Isoprenylcysteine alpha-carbonyl methylesterase ICME [Source:UniProtKB/Swiss-Prot,Acc:Q94AS5]	-2.0464	-0.133143	1.18192	0	0	1	1
	AT5G10740		Probable protein phosphatase 2C 69 [Source:UniProtKB/Swiss-Prot,Acc:Q8LAY8]	-2.09838	0.131576	1.18745	0	0	1	1
	AT1G72630	EFL2	Protein ELF4-LIKE 2 [Source:UniProtKB/Swiss-Prot,Acc:Q94BS8]	-2.2216	-0.0118651	1.18919	0	0	1	1
	AT4G11850	PLDGAMMA1	Phospholipase D gamma 1 [Source:UniProtKB/Swiss-Prot,Acc:Q9T053]	-2.4118	-0.434975	1.19418	0	0	1	1
	AT5G60450	ARF4	Auxin response factor 4 [Source:UniProtKB/Swiss-Prot,Acc:Q9ZTX9]	-2.4665	0.05067	1.19449	0	0	1	1
	AT2G25620	AtDBP1	Probable protein phosphatase 2C 22 [Source:UniProtKB/Swiss-Prot,Acc:Q9SLA1]	-2.23798	-0.490072	1.20085	0	0	1	1
	AT1G01940	CYP18-1	Peptidyl-prolyl cis-trans isomerase CYP18-1 [Source:UniProtKB/Swiss-Prot,Acc:Q9LPC7]	-2.31269	-0.281089	1.20493	0	0	1	1
	AT1G22070	TGA3	At1g22070 [Source:UniProtKB/TrEMBL,Acc:Q147Q9]	-2.52727	-0.333448	1.20719	0	0	1	1
	AT1G29250		Alba DNA/RNA-binding protein [Source:UniProtKB/TrEMBL,Acc:Q9LP53]	-2.1862	0.165798	1.20745	0	0	1	1
	AT3G07860	SNRNP25	Ubiquitin-like superfamily protein [Source:UniProtKB/TrEMBL,Acc:A0A178V8D0]	-2.16202	0.170727	1.22021	0	0	1	1
	AT5G57230		Thioredoxin superfamily protein [Source:TAIR,Acc:AT5G57230]	-2.23876	-0.0177548	1.2216	0	0	1	1
	AT5G60590		DHBP synthase RibB-like alpha/beta domain-containing protein [Source:UniProtKB/TrEMBL,Acc:F4K0E6]	-2.07897	0.109456	1.22362	0	0	1	1
	AT4G19670		Putative uncharacterized protein AT4g19670 [Source:UniProtKB/TrEMBL,Acc:O81849]	-2.37207	0.496584	1.22621	0	0	1	1
	AT4G02930	TUFA	Elongation factor Tu, mitochondrial [Source:UniProtKB/Swiss-Prot,Acc:Q9ZT91]	-2.00818	0.094489	1.22653	0	0	1	1
	AT3G27220		Kelch repeat-containing protein At3g27220 [Source:UniProtKB/Swiss-Prot,Acc:Q9LK31]	-2.02772	-0.431813	1.22675	0	0	1	1
	AT5G57000		At5g57000 [Source:UniProtKB/TrEMBL,Acc:Q9LTS1]	-2.06616	-0.383494	1.22685	0	0	1	1
	AT2G19720	RPS15AB	40S ribosomal protein S15a-2 [Source:UniProtKB/Swiss-Prot,Acc:O82205]	-2.19393	0.138127	1.22791	0	0	1	1
	AT4G20110	VSR7	VACUOLAR SORTING RECEPTOR 7 [Source:UniProtKB/TrEMBL,Acc:F4JUS0]	-2.04496	0.418064	1.2287	0	0	1	1
	AT1G79610	NHX6	Sodium/hydrogen exchanger 6 [Source:UniProtKB/Swiss-Prot,Acc:Q8RWU6]	-2.52991	-0.255749	1.22955	0	0	1	1
	AT3G08690	UBC11	Ubiquitin-conjugating enzyme E2 11 [Source:UniProtKB/Swiss-Prot,Acc:P35134]	-2.02519	0.199237	1.2296	0	0	1	1
	AT2G02960		RING/FYVE/PHD zinc finger superfamily protein [Source:UniProtKB/TrEMBL,Acc:F4IS71]	-2.50901	0.0135253	1.23124	0	0	1	1
	AT1G71100	RPI1	Probable ribose-5-phosphate isomerase 1 [Source:UniProtKB/Swiss-Prot,Acc:Q9C998]	-2.19221	-0.0168711	1.23462	0	0	1	1
	AT2G40205	RPL41C	60S ribosomal protein L41 [Source:UniProtKB/Swiss-Prot,Acc:P62120]	-2.04811	0.321203	1.23838	0	0	1	1
	AT3G53780	RBL4	RHOMBOID-like protein 4 [Source:UniProtKB/Swiss-Prot,Acc:F4JBM4]	-2.03759	0.0300952	1.23855	0	0	1	1
	AT1G04070	TOM9-1	Mitochondrial import receptor subunit TOM9-1 [Source:UniProtKB/Swiss-Prot,Acc:O64497]	-2.07441	-0.271697	1.24044	0	0	1	1
	AT4G30500		At4g30500 [Source:UniProtKB/TrEMBL,Acc:Q8LEC2]	-2.3428	0.291684	1.2427	0	0	1	1
	AT5G03905		Iron-sulfur assembly protein IscA-like 2, mitochondrial [Source:UniProtKB/Swiss-Prot,Acc:Q8LCY2]	-2.3556	-0.136619	1.24579	0	0	1	1
	AT3G52190	PHF1	SEC12-like protein 1 [Source:UniProtKB/Swiss-Prot,Acc:Q8GYE0]	-2.57497	-0.289243	1.24678	0	0	1	1
	AT2G40950	BZIP17	bZIP transcription factor 17 [Source:UniProtKB/Swiss-Prot,Acc:O22208]	-2.14562	-0.309048	1.25883	0	0	1	1
	AT3G50920	LPPE1	Lipid phosphate phosphatase epsilon 1, chloroplastic [Source:UniProtKB/Swiss-Prot,Acc:F4J220]	-3.1164	-0.441423	1.26202	0	0	1	1
	AT1G72890		Disease resistance protein (TIR-NBS class) [Source:UniProtKB/TrEMBL,Acc:F4IF04]	-2.0077	0.0156829	1.27209	0	0	1	1
	AT2G28720		Histone H2B.3 [Source:UniProtKB/Swiss-Prot,Acc:Q9SI96]	-2.14353	-0.427255	1.27231	0	0	1	1
	AT3G28930	AIG2A	Protein AIG2 A [Source:UniProtKB/Swiss-Prot,Acc:P54121]	-2.2382	-0.067559	1.27431	0	0	1	1
	AT1G31550		GDSL esterase/lipase At1g31550 [Source:UniProtKB/Swiss-Prot,Acc:Q9C857]	-2.16181	-0.489875	1.27531	0	0	1	1
	AT4G33565		RING/U-box superfamily protein [Source:UniProtKB/TrEMBL,Acc:F4JJ02]	-2.29185	-0.387908	1.27715	0	0	1	1
	AT1G66620		E3 ubiquitin-protein ligase SINA-like 2 [Source:UniProtKB/Swiss-Prot,Acc:Q9C6H3]	-2.04199	0.197634	1.27771	0	0	1	1
	AT2G41000		Chaperone DnaJ-domain superfamily protein [Source:UniProtKB/TrEMBL,Acc:B3H694]	-2.15512	-0.229046	1.27932	0	0	1	1
	AT4G04940		Putative WD-repeat membrane protein [Source:UniProtKB/TrEMBL,Acc:Q93YS7]	-2.10503	-0.24691	1.28505	0	0	1	1
	AT2G20560		At2g20560/T13C7.15 [Source:UniProtKB/TrEMBL,Acc:Q9SIL3]	-2.12423	0.44839	1.28591	0	0	1	1
	AT2G27400	TAS1A	TAS1A, other RNA [Source:TAIR,Acc:AT2G27400]	-2.3947	0.0986227	1.28864	0	0	1	1
	AT3G25890	ERF119	Ethylene-responsive transcription factor ERF119 [Source:UniProtKB/Swiss-Prot,Acc:Q9LUA2]	-2.05282	0.0928561	1.29281	0	0	1	1
	AT1G30410	ATMRP13	multidrug resistance-associated protein 13 [Source:TAIR,Acc:AT1G30410]	-2.08662	0.0932128	1.29423	0	0	1	1
	AT3G07568		Fanconi anemia group D2 protein [Source:UniProtKB/TrEMBL,Acc:Q8W482]	-2.52409	-0.395102	1.29457	0	0	1	1
	AT3G15150	MMS21	E3 SUMO-protein ligase MMS21 [Source:UniProtKB/Swiss-Prot,Acc:Q8GYH7]	-2.00754	0.248718	1.29489	0	0	1	1
	AT1G26470		Chromatin modification-like protein [Source:UniProtKB/TrEMBL,Acc:Q9FZD2]	-2.01797	0.00566492	1.298	0	0	1	1
	AT3G06125		other RNA [Source:TAIR,Acc:AT3G06125]	-2.20422	-0.000185287	1.30022	0	0	1	1
	AT1G29240		F28N24.8 protein [Source:UniProtKB/TrEMBL,Acc:Q9LP52]	-2.48122	0.344381	1.30052	0	0	1	1
	AT3G54160		Putative uncharacterized protein F24B22.120 [Source:UniProtKB/TrEMBL,Acc:Q9M388]	-2.20834	-0.375792	1.30259	0	0	1	1
	AT3G02550	LBD41	LOB domain-containing protein 41 [Source:UniProtKB/Swiss-Prot,Acc:Q9M886]	-2.2451	-0.430869	1.30932	0	0	1	1
	AT5G11230		UDP-Arabinofuranose Transporter 2 (Fragment) [Source:UniProtKB/TrEMBL,Acc:A0A1W6AJY6]	-2.2865	0.130671	1.31122	0	0	1	1
	AT3G13062		At3g13062 [Source:UniProtKB/TrEMBL,Acc:B9UY99]	-2.02492	0.108509	1.34409	0	0	1	1
	AT5G58620		Zinc finger CCCH domain-containing protein 66 [Source:UniProtKB/Swiss-Prot,Acc:Q9LUZ4]	-2.24872	-0.0657095	1.34578	0	0	1	1
	AT1G77810		Hexosyltransferase [Source:UniProtKB/TrEMBL,Acc:A0A178WEM8]	-2.60994	0.0957017	1.34774	0	0	1	1
	AT5G40880	ZFWD3	Putative uncharacterized protein At5g40880 (Fragment) [Source:UniProtKB/TrEMBL,Acc:C0SVR8]	-2.15332	0.0449455	1.35223	0	0	1	1
	AT4G18910	NIP1-2	Aquaporin NIP1-2 [Source:UniProtKB/Swiss-Prot,Acc:Q8LFP7]	-2.12401	0.234713	1.3586	0	0	1	1
	AT4G31810		3-hydroxyisobutyryl-CoA hydrolase-like protein 2, mitochondrial [Source:UniProtKB/Swiss-Prot,Acc:Q8RXN4]	-2.47724	-0.431598	1.37387	0	0	1	1
	AT3G59150		F-box protein At3g59150 [Source:UniProtKB/Swiss-Prot,Acc:Q9LX56]	-2.00325	-0.0854297	1.37741	0	0	1	1
	AT4G25640	ATDTX35	Protein DETOXIFICATION [Source:UniProtKB/TrEMBL,Acc:F4JTB2]	-3.00321	-0.348131	1.37825	0	0	1	1
	AT1G55610	BRL1	Serine/threonine-protein kinase BRI1-like 1 [Source:UniProtKB/Swiss-Prot,Acc:Q9ZWC8]	-2.01825	0.636291	1.3826	0	0	1	1
	AT1G17830		At1g17830 [Source:UniProtKB/TrEMBL,Acc:Q9LMU5]	-2.14685	-0.312506	1.38301	0	0	1	1
	AT5G46490		Disease resistance protein (TIR-NBS-LRR class) family [Source:UniProtKB/TrEMBL,Acc:Q9FHF6]	-2.26835	-0.108939	1.38516	0	0	1	1
	AT4G17880	MYC4	Transcription factor MYC4 [Source:UniProtKB/Swiss-Prot,Acc:O49687]	-2.07657	0.0528285	1.3901	0	0	1	1
	AT2G43850	ILK1	Integrin-linked protein kinase 1 [Source:UniProtKB/Swiss-Prot,Acc:F4IS56]	-2.13678	-0.000514733	1.39514	0	0	1	1
	AT5G06550		F-box protein At5g06550 [Source:UniProtKB/Swiss-Prot,Acc:Q67XX3]	-2.23442	-0.192379	1.40019	0	0	1	1
	AT1G15100	RHA2A	E3 ubiquitin-protein ligase RHA2A [Source:UniProtKB/Swiss-Prot,Acc:Q9ZT50]	-2.06049	-0.204001	1.40645	0	0	1	1
	AT1G14900	HMGA	HMG-Y-related protein A [Source:UniProtKB/Swiss-Prot,Acc:Q43386]	-2.08022	0.680373	1.41809	0	0	1	1
	AT1G30500	NFYA7	Nuclear transcription factor Y subunit A-7 [Source:UniProtKB/Swiss-Prot,Acc:Q84JP1]	-2.40482	0.0335513	1.4189	0	0	1	1
	AT5G34940	AtGUS3	Heparanase-like protein 3 [Source:UniProtKB/Swiss-Prot,Acc:Q9FZP1]	-2.17899	0.172758	1.42449	0	0	1	1
	AT1G33420		PHD finger protein At1g33420 [Source:UniProtKB/Swiss-Prot,Acc:Q9C810]	-2.43763	-0.421305	1.43041	0	0	1	1
	AT3G23160		Plant/protein (DUF668) [Source:UniProtKB/TrEMBL,Acc:Q9LTD4]	-2.52108	-0.201798	1.43276	0	0	1	1
	AT4G23620		Ribosomal protein L25/Gln-tRNA synthetase, anti-codon-binding domain-containing protein [Source:UniProtKB/TrEMBL,Acc:F4JPA3]	-2.14305	0.181844	1.43753	0	0	1	1
	AT1G31010	OSB4	Protein OSB4, chloroplastic [Source:UniProtKB/Swiss-Prot,Acc:Q9FYJ2]	-2.21281	-0.375363	1.43942	0	0	1	1
	AT5G57150		Basic helix-loop-helix (BHLH) DNA-binding superfamily protein [Source:UniProtKB/TrEMBL,Acc:F4KAJ5]	-2.25963	-0.398963	1.44155	0	0	1	1
	AT2G03120	SPP	Signal peptide peptidase [Source:UniProtKB/Swiss-Prot,Acc:O81062]	-2.06539	-0.0231831	1.44721	0	0	1	1
	AT5G08565		Transcription elongation factor SPT4 homolog [Source:UniProtKB/TrEMBL,Acc:A0A178UPE0]	-2.49415	-0.179341	1.45131	0	0	1	1
	AT2G47990	SWA1	Protein SLOW WALKER 1 [Source:UniProtKB/Swiss-Prot,Acc:O82266]	-2.10984	0.0218558	1.45157	0	0	1	1
	AT3G07215		other RNA [Source:TAIR,Acc:AT3G07215]	-2.05451	0.0322579	1.45162	0	0	1	1
	AT1G46768	RAP2-1	Ethylene-responsive transcription factor RAP2-1 [Source:UniProtKB/Swiss-Prot,Acc:Q8LC30]	-2.04852	-0.0575034	1.45279	0	0	1	1
	AT1G27350		At1g27330 [Source:UniProtKB/TrEMBL,Acc:Q84K46]	-2.0083	-0.057138	1.4536	0	0	1	1
	AT1G28210	ATJ1	DNAJ heat shock family protein [Source:UniProtKB/TrEMBL,Acc:F4HWI4]	-2.26583	-0.0551688	1.45806	0	0	1	1
	AT5G21900		At5g21900 [Source:UniProtKB/TrEMBL,Acc:Q9C597]	-2.28854	0.322822	1.45878	0	0	1	1
	AT5G20950		Glycosyl hydrolase family protein [Source:TAIR,Acc:AT5G20950]	-2.04484	0.0532693	1.46166	0	0	1	1
	AT5G13820	TRP4	Telomere repeat-binding protein 4 [Source:UniProtKB/Swiss-Prot,Acc:Q9FFY9]	-2.02142	0.194236	1.46657	0	0	1	1
	AT5G41460		At5g41460 [Source:UniProtKB/TrEMBL,Acc:Q9FN55]	-2.46537	-0.490752	1.46823	0	0	1	1
	AT3G56070	CYP19-3	Peptidyl-prolyl cis-trans isomerase CYP19-3 [Source:UniProtKB/Swiss-Prot,Acc:Q38867]	-2.01907	0.0910626	1.474	0	0	1	1
	AT2G37260	WRKY44	WRKY transcription factor 44 [Source:UniProtKB/Swiss-Prot,Acc:Q9ZUU0]	-2.61637	-0.0321716	1.47682	0	0	1	1
	AT4G19660	NPR4	NPR1-like protein 4 [Source:TAIR,Acc:AT4G19660]	-2.43272	0.00994959	1.48204	0	0	1	1
	AT5G46230		At5g46230 [Source:UniProtKB/TrEMBL,Acc:Q9FL37]	-2.32378	-0.0176455	1.48301	0	0	1	1
	AT5G63135		At5g63135 [Source:UniProtKB/TrEMBL,Acc:Q8LC33]	-2.36989	-0.103029	1.48571	0	0	1	1
	AT3G05650	AtRLP32	Putative disease resistance protein [Source:UniProtKB/TrEMBL,Acc:Q9M9X0]	-2.03235	0.214306	1.491	0	0	1	1
	AT3G19930	STP4	STP4 [Source:UniProtKB/TrEMBL,Acc:A0A178V5Z0]	-2.10643	-0.151533	1.49281	0	0	1	1
	AT5G09420	OM64	Outer envelope protein 64, mitochondrial [Source:UniProtKB/Swiss-Prot,Acc:F4KCL7]	-2.4814	-0.298281	1.4985	0	0	1	1
	AT1G61570	TIM13	Mitochondrial import inner membrane translocase subunit TIM13 [Source:UniProtKB/Swiss-Prot,Acc:Q9XH48]	-2.24016	-0.0457684	1.50333	1	0	1	1
	AT1G09210	CRT2	Calreticulin-2 [Source:UniProtKB/Swiss-Prot,Acc:Q38858]	-2.30486	-0.126912	1.50401	1	0	1	1
	AT2G19130		G-type lectin S-receptor-like serine/threonine-protein kinase At2g19130 [Source:UniProtKB/Swiss-Prot,Acc:O64477]	-2.6154	-0.281907	1.50725	1	0	1	1
	AT1G64970	VTE4	Tocopherol O-methyltransferase, chloroplastic [Source:UniProtKB/Swiss-Prot,Acc:Q9ZSK1]	-2.09186	0.318134	1.50876	1	0	1	1
	AT1G50055	TAS1B	TAS1B, other RNA [Source:TAIR,Acc:AT1G50055]	-2.35641	0.112486	1.51332	1	0	1	1
	AT4G22920	SGR1	Protein STAY-GREEN 1, chloroplastic [Source:UniProtKB/Swiss-Prot,Acc:O82741]	-2.15294	-0.00807497	1.51736	1	0	1	1
	AT1G32690		At1g32690 [Source:UniProtKB/TrEMBL,Acc:Q6NNH5]	-2.36556	-0.347508	1.51778	1	0	1	1
	AT2G40520		Nucleotidyltransferase family protein [Source:UniProtKB/TrEMBL,Acc:Q5BPR8]	-2.18905	0.0540303	1.51867	1	0	1	1
	AT3G14850	TBL41	Protein trichome birefringence-like 41 [Source:UniProtKB/Swiss-Prot,Acc:F4IWA8]	-2.29888	-0.183033	1.52155	1	0	1	1
	AT1G25520		GDT1-like protein 4 [Source:UniProtKB/Swiss-Prot,Acc:Q9C6M1]	-2.1225	0.155226	1.52246	1	0	1	1
	AT2G44510		Protein BCCIP homolog [Source:UniProtKB/TrEMBL,Acc:A0A178VXZ2]	-2.34587	-0.012677	1.52642	1	0	1	1
	AT4G22280		F-box/RNI-like superfamily protein [Source:UniProtKB/TrEMBL,Acc:A8MS33]	-2.17172	0.163259	1.5294	1	0	1	1
	AT3G15420		At3g15420 [Source:UniProtKB/TrEMBL,Acc:Q9LDR3]	-2.5622	-0.232411	1.52969	1	0	1	1
	AT3G13910		Protein of unknown function (DUF3511) [Source:TAIR,Acc:AT3G13910]	-2.64519	-0.388058	1.53162	1	0	1	1
	AT3G12070	RGTB2	Geranylgeranyl transferase type-2 subunit beta 2 [Source:UniProtKB/Swiss-Prot,Acc:Q9LHL5]	-2.05706	0.209589	1.53393	1	0	1	1
	AT5G04930	ALA1	Phospholipid-transporting ATPase [Source:UniProtKB/TrEMBL,Acc:A0A178UBN1]	-2.01894	0.103141	1.53918	1	0	1	1
	AT3G24090		GFAT [Source:UniProtKB/TrEMBL,Acc:A0A178V979]	-2.35447	0.209888	1.54433	1	0	1	1
	AT3G47780	ABCA7	ABC transporter A family member 7 [Source:UniProtKB/Swiss-Prot,Acc:Q9STT5]	-2.3729	-0.0477876	1.54667	1	0	1	1
	AT3G46950		Mitochondrial transcription termination factor family protein [Source:UniProtKB/TrEMBL,Acc:Q9STG7]	-2.02859	-0.272639	1.55321	1	0	1	1
	AT2G43720		At2g43720/F18O19.17 [Source:UniProtKB/TrEMBL,Acc:O22831]	-2.20485	0.495182	1.55752	1	0	1	1
	AT5G48560	BHLH78	Transcription factor bHLH78 [Source:UniProtKB/Swiss-Prot,Acc:Q9FJL4]	-2.1273	0.245598	1.55759	1	0	1	1
	AT1G31320	LBD4	LOB domain-containing protein 4 [Source:UniProtKB/Swiss-Prot,Acc:Q9SHE9]	-2.09009	0.0785177	1.56321	1	0	1	1
	AT1G24090		RNase H domain-containing protein [Source:UniProtKB/TrEMBL,Acc:F4I7R5]	-2.25272	-0.204292	1.56651	1	0	1	1
	AT5G43060	RD21B	Probable cysteine protease RD21B [Source:UniProtKB/Swiss-Prot,Acc:Q9FMH8]	-2.26073	0.0711904	1.56799	1	0	1	1
	AT5G35732		unknown protein, BEST Arabidopsis thaliana protein match is: unknown protein (TAIR:AT2G04795.1), Has 35333 Blast hits to 34131 proteins in 2444 species: Archae - 798, Bacteria - 22429, Metazoa - 974, Fungi - 991, Plants - 531, Viruses - 0, Other Euk /.../s - 9610 (source: NCBI BLink). [Source:TAIR,Acc:AT5G35732]	-2.0604	-0.4292	1.57239	1	0	1	1
	AT2G39681	TAS2	TAS2, other RNA [Source:TAIR,Acc:AT2G39681]	-2.2846	0.179111	1.57296	1	0	1	1
	AT1G10270	GRP23	Pentatricopeptide repeat-containing protein At1g10270 [Source:UniProtKB/Swiss-Prot,Acc:Q9SY69]	-2.03515	0.0887317	1.57586	1	0	1	1
	AT5G52870	MAKR5	Probable membrane-associated kinase regulator 5 [Source:UniProtKB/Swiss-Prot,Acc:Q9FLX4]	-2.11983	-0.336739	1.57851	1	0	1	1
	AT3G55560	AHL15	AHL15 [Source:UniProtKB/TrEMBL,Acc:A0A178VH84]	-2.04339	-0.265217	1.58045	1	0	1	1
	AT4G23885		At4g23885 [Source:UniProtKB/TrEMBL,Acc:Q2HIQ5]	-2.24051	-0.0278997	1.58082	1	0	1	1
	AT5G07725			-2.03122	0.0456187	1.58336	1	0	1	1
	AT3G13080	ABCC3	MRP3 [Source:UniProtKB/TrEMBL,Acc:A0A178VHA7]	-2.05415	0.152063	1.58983	1	0	1	1
	AT1G51270		Vesicle-associated protein 1-4 [Source:UniProtKB/TrEMBL,Acc:F4I818]	-2.17677	-0.194581	1.59369	1	0	1	1
	AT1G70140	FH8	Formin-like protein 8 [Source:UniProtKB/Swiss-Prot,Acc:O04532]	-2.26298	-0.459758	1.59472	1	0	1	1
	AT5G27920		At5g27920 [Source:UniProtKB/TrEMBL,Acc:Q8GZ31]	-2.16078	-0.26835	1.59969	1	0	1	1
	AT3G09455	OST4C	Dolichyl-diphosphooligosaccharide--protein glycosyltransferase subunit 4C [Source:UniProtKB/Swiss-Prot,Acc:Q9SF57]	-2.3687	0.364077	1.5997	1	0	1	1
	AT4G04220	AtRLP46	Receptor like protein 46 [Source:UniProtKB/TrEMBL,Acc:F4JGB6]	-2.25648	0.171968	1.61355	1	0	1	1
	AT4G14420		AT4g14420/dl3250c [Source:UniProtKB/TrEMBL,Acc:O23298]	-2.06118	0.0567474	1.61668	1	0	1	1
	AT2G39725		Expressed protein [Source:UniProtKB/TrEMBL,Acc:Q8VZU1]	-2.41061	0.0661962	1.62759	1	0	1	1
	AT4G09750		NAD(P)-binding Rossmann-fold superfamily protein [Source:UniProtKB/TrEMBL,Acc:Q9SZ91]	-2.54251	0.229406	1.64217	1	0	1	1
	AT3G08870		Concanavalin A-like lectin protein kinase family protein [Source:UniProtKB/TrEMBL,Acc:A0A1I9LTB8]	-2.89307	-0.195026	1.64931	1	0	1	1
	AT1G08937			-2.17568	-0.253495	1.65306	1	0	1	1
	AT3G58200		MATH domain and coiled-coil domain-containing protein At3g58200 [Source:UniProtKB/Swiss-Prot,Acc:Q9M2J6]	-2.19651	0.384929	1.65676	1	0	1	1
	AT5G25820		Exostosin family protein [Source:UniProtKB/TrEMBL,Acc:Q0WPG1]	-2.1489	0.371478	1.66268	1	0	1	1
	AT2G41180	SIB2	Sigma factor binding protein 2, chloroplastic [Source:UniProtKB/Swiss-Prot,Acc:O80669]	-2.64503	-0.0734502	1.66577	1	0	1	1
	AT1G78210		Alpha/beta-Hydrolases superfamily protein [Source:UniProtKB/TrEMBL,Acc:Q8RXC1]	-2.08138	-0.273887	1.67103	1	0	1	1
	AT3G01860		Putative uncharacterized protein At3g01860 [Source:UniProtKB/TrEMBL,Acc:Q0WMJ7]	-2.04094	0.107913	1.6755	1	0	1	1
	AT3G62600	ERDJ3B	DnaJ protein ERDJ3B [Source:UniProtKB/Swiss-Prot,Acc:Q9LZK5]	-2.20689	-0.0412815	1.67646	1	0	1	1
	AT1G14200		At1g14200 [Source:UniProtKB/TrEMBL,Acc:Q9XI67]	-2.07859	0.121154	1.68026	1	0	1	1
	AT2G22920	SCPL12	Serine carboxypeptidase-like 12 [Source:UniProtKB/Swiss-Prot,Acc:O81009]	-2.02333	0.315376	1.6878	1	0	1	1
	AT1G58190	AtRLP9	Receptor like protein 9 [Source:UniProtKB/TrEMBL,Acc:F4I9S2]	-2.23352	-0.0138915	1.68793	1	0	1	1
	AT5G02645			-2.19247	0.0944502	1.69986	1	0	1	1
	AT4G36640		At4g36640 [Source:UniProtKB/TrEMBL,Acc:O23217]	-2.14049	0.435703	1.70237	1	0	1	1
	AT1G77510	PDIL1-2	Protein disulfide isomerase-like 1-2 [Source:UniProtKB/Swiss-Prot,Acc:Q9SRG3]	-2.24424	0.608646	1.70944	1	0	1	1
	AT2G37630	AS1	Transcription factor AS1 [Source:UniProtKB/Swiss-Prot,Acc:O80931]	-2.27	0.471866	1.71775	1	0	1	1
	AT4G18930		Cyclic phosphodiesterase [Source:UniProtKB/Swiss-Prot,Acc:O04147]	-2.06096	-0.496818	1.71875	1	0	1	1
	AT3G25510		Disease resistance protein (TIR-NBS-LRR class) family protein [Source:UniProtKB/TrEMBL,Acc:F4J910]	-2.07763	0.00993696	1.72479	1	0	1	1
	AT5G52810	SARD4	Protein SAR DEFICIENT 4 [Source:UniProtKB/Swiss-Prot,Acc:Q9FLY0]	-2.02758	-0.151765	1.7404	1	0	1	1
	AT3G60450		Phosphoglycerate mutase family protein [Source:UniProtKB/TrEMBL,Acc:A0A1I9LN21]	-2.38978	-0.00104753	1.74357	1	0	1	1
	AT2G04430	NUDT5	Nudix hydrolase 5 [Source:UniProtKB/Swiss-Prot,Acc:Q9SJC6]	-2.34343	-0.331459	1.7496	1	0	1	1
	AT5G25120	CYP71B11	Cytochrome P450 71B11 [Source:UniProtKB/Swiss-Prot,Acc:P58049]	-2.03161	0.23469	1.75316	1	0	1	1
	AT1G65240		Aspartic proteinase-like protein 2 [Source:UniProtKB/Swiss-Prot,Acc:Q9S9K4]	-2.1984	-0.434091	1.75505	1	0	1	1
	AT3G09010		Protein kinase superfamily protein [Source:UniProtKB/TrEMBL,Acc:Q8LF75]	-2.39688	-0.153599	1.77488	1	0	1	1
	AT4G26060		At4g26060 [Source:UniProtKB/TrEMBL,Acc:Q9SZI0]	-2.70387	-0.233559	1.78028	1	0	1	1
	AT1G26930		F-box/kelch-repeat protein At1g26930 [Source:UniProtKB/Swiss-Prot,Acc:Q84M94]	-2.2447	-0.0251388	1.78304	1	0	1	1
	AT2G16660		At2g16660/T24I21.7 [Source:UniProtKB/TrEMBL,Acc:Q9SLF1]	-2.02288	-0.358078	1.78315	1	0	1	1
	AT3G19260	LAG2	LOH2 [Source:UniProtKB/TrEMBL,Acc:A0A178VL39]	-2.01064	-0.348925	1.79011	1	0	1	1
	AT5G50460	SEC61G2	Protein transport protein Sec61 subunit gamma-1 [Source:UniProtKB/Swiss-Prot,Acc:P0DI74]	-2.26395	-0.234074	1.80507	1	0	1	1
	AT2G31230	ERF15	Ethylene-responsive transcription factor 15 [Source:UniProtKB/Swiss-Prot,Acc:Q8VYM0]	-2.24023	-0.472103	1.80696	1	0	1	1
	AT3G03440		ARM repeat superfamily protein [Source:UniProtKB/TrEMBL,Acc:F4J139]	-2.11412	-0.0713071	1.8127	1	0	1	1
	AT5G59670		Receptor-like protein kinase At5g59670 [Source:UniProtKB/Swiss-Prot,Acc:Q9FN94]	-2.05051	0.0604775	1.84253	1	0	1	1
	AT1G32940	SBT3.5	Subtilisin-like protease SBT3.5 [Source:UniProtKB/Swiss-Prot,Acc:Q9MAP7]	-2.10753	-0.223729	1.85755	1	0	1	1
	AT3G54960	PDIL1-3	PDIL1-3 [Source:UniProtKB/TrEMBL,Acc:A0A178VF09]	-2.59284	-0.379701	1.85932	1	0	1	1
	AT5G01850		Protein kinase superfamily protein [Source:TAIR,Acc:AT5G01850]	-2.22053	0.125047	1.85966	1	0	1	1
	AT4G24920		secE/sec61-gamma protein transport protein [Source:TAIR,Acc:AT4G24920]	-2.26126	-0.266127	1.87031	1	0	1	1
	AT3G21700	SGP2	SGP2 [Source:UniProtKB/TrEMBL,Acc:A0A178VCN5]	-2.20301	-0.328124	1.87059	1	0	1	1
	AT2G41750		DTW domain-containing protein [Source:TAIR,Acc:AT2G41750]	-2.12941	-0.226725	1.87384	1	0	1	1
	AT4G37430	CYP81F1	CYP91A2 [Source:UniProtKB/TrEMBL,Acc:A0A178UXA9]	-2.01914	-0.0141458	1.8748	1	0	1	1
	AT1G20015		snoRNA [Source:TAIR,Acc:AT1G20015]	-2.33504	0.121724	1.88854	1	0	1	1
	AT5G39090		Acyltransferase-like protein [Source:UniProtKB/TrEMBL,Acc:Q9FID1]	-2.29648	-0.458896	1.90659	1	0	1	1
	AT1G75170		Putative uncharacterized protein At1g75170 [Source:UniProtKB/TrEMBL,Acc:Q9FRK8]	-2.30626	0.831197	1.91347	1	0	1	1
	AT5G47140	GATA27	GATA transcription factor 27 [Source:UniProtKB/Swiss-Prot,Acc:Q5PP38]	-3.03799	0.0369822	1.91652	1	0	1	1
	AT3G28100		WAT1-related protein At3g28100 [Source:UniProtKB/Swiss-Prot,Acc:Q9LRS5]	-2.20789	0.325811	1.91822	1	0	1	1
	AT4G15540		WAT1-related protein At4g15540 [Source:UniProtKB/Swiss-Prot,Acc:F4JK59]	-2.05916	-0.00471462	1.91989	1	0	1	1
	AT3G47090		Leucine-rich repeat protein kinase family protein [Source:UniProtKB/TrEMBL,Acc:Q9SD64]	-2.29136	-0.353778	1.93677	1	0	1	1
	AT1G69610		Protein of unknown function (DUF1666) [Source:TAIR,Acc:AT1G69610]	-2.45654	-0.22738	1.93874	1	0	1	1
	AT2G30424	TCL2	MYB-like transcription factor TCL2 [Source:UniProtKB/Swiss-Prot,Acc:B3H4X8]	-2.31959	-0.448607	1.94183	1	0	1	1
	AT1G71110		unknown protein, FUNCTIONS IN: molecular_function unknown, INVOLVED IN: biological_process unknown, LOCATED IN: endomembrane system, BEST Arabidopsis thaliana protein match is: unknown protein (TAIR:AT2G12400.1), Has 173 Blast hits to 169 proteins i /.../pecies: Archae - 0, Bacteria - 0, Metazoa - 3, Fungi - 0, Plants - 165, Viruses - 0, Other Eukaryotes - 5 (source: NCBI BLink). [Source:TAIR,Acc…	-2.65577	-0.343134	1.95479	1	0	1	1
	AT3G50810		CASP-like protein 5C2 [Source:UniProtKB/Swiss-Prot,Acc:P0CB17]	-2.11058	0.182739	1.97765	1	0	1	1
	AT3G08970	ERDJ3A	TMS1 [Source:UniProtKB/TrEMBL,Acc:A0A178VJB6]	-2.16405	0.443108	1.97868	1	0	1	1
	AT1G13990		unknown protein, FUNCTIONS IN: molecular_function unknown, INVOLVED IN: biological_process unknown, LOCATED IN: chloroplast, EXPRESSED IN: 23 plant structures, EXPRESSED DURING: 13 growth stages, CONTAINS InterPro DOMAIN/s: Protein of unknown functi /.../3110 (InterPro:IPR021503), Has 25 Blast hits to 25 proteins in 8 species: Archae - 0, Bacteria - 0, Metazoa - 0, Fungi - 0, Plants - 25, Viruses…	-2.06191	-0.130978	1.99586	1	0	1	1
	AT3G28210	SAP12	Zinc finger AN1 domain-containing stress-associated protein 12 [Source:UniProtKB/Swiss-Prot,Acc:Q67YE6]	-2.06186	-0.195499	2.0037	1	0	1	1
	AT2G38500		2-oxoglutarate (2OG) and Fe(II)-dependent oxygenase superfamily protein [Source:UniProtKB/TrEMBL,Acc:Q8GY13]	-2.20457	-0.358102	2.00434	1	0	1	1
	AT1G72280	AERO1	Like disulfide bond formation protein [Source:UniProtKB/TrEMBL,Acc:Q0WSW0]	-2.04422	0.0652451	2.00572	1	0	1	1
	AT3G13560		Glucan endo-1,3-beta-glucosidase 4 [Source:UniProtKB/Swiss-Prot,Acc:Q94CD8]	-2.2974	0.16552	2.01376	1	0	1	1
	AT3G17609	HYH	HYH [Source:UniProtKB/TrEMBL,Acc:A0A178VIU6]	-2.32667	-0.210825	2.01455	1	0	1	1
	AT3G10500	NAC053	NAC domain-containing protein 53 [Source:UniProtKB/Swiss-Prot,Acc:Q949N0]	-2.03754	0.15061	2.02403	1	0	1	1
	AT1G65040	HRD1B	ERAD-associated E3 ubiquitin-protein ligase HRD1B [Source:UniProtKB/Swiss-Prot,Acc:Q6NPT7]	-2.10608	0.342999	2.02809	1	0	1	1
	AT2G27430		ARM repeat superfamily protein [Source:UniProtKB/TrEMBL,Acc:Q8GUS7]	-2.18472	-0.0133587	2.03063	1	0	1	1
	AT4G01750	RGXT2	UDP-D-xylose:L-fucose alpha-1,3-D-xylosyltransferase [Source:UniProtKB/Swiss-Prot,Acc:Q9ZSJ0]	-2.31691	-0.0319816	2.04262	1	0	1	1
	AT1G66590	ATCOX19-1	Cytochrome c oxidase 19-1 [Source:UniProtKB/TrEMBL,Acc:F4IEX1]	-2.31409	-0.451125	2.05193	1	0	1	1
	AT3G26590	DTX29	Protein DETOXIFICATION 29 [Source:UniProtKB/Swiss-Prot,Acc:Q38956]	-2.50976	-0.183912	2.0588	1	0	1	1
	AT1G62710	bVPE	Vacuolar-processing enzyme beta-isozyme [Source:UniProtKB/Swiss-Prot,Acc:Q39044]	-2.25986	0.0470866	2.06569	1	0	1	1
	AT5G51585		Transmembrane protein [Source:UniProtKB/TrEMBL,Acc:A0A1P8BGC7]	-2.08825	-0.00247884	2.08471	1	0	1	1
	AT1G23140	CAR8	Protein C2-DOMAIN ABA-RELATED 8 [Source:UniProtKB/Swiss-Prot,Acc:O49303]	-2.20957	0.579896	2.08509	1	0	1	1
	AT1G21390	emb2170	Emb2170 [Source:UniProtKB/TrEMBL,Acc:A0A178W1S8]	-2.24783	-0.382919	2.0932	1	0	1	1
	AT3G10190	CML36	Probable calcium-binding protein CML36 [Source:UniProtKB/Swiss-Prot,Acc:Q9SS31]	-2.20973	-0.264322	2.09322	1	0	1	1
	AT5G43860	CLH2	Chlorophyllase-2, chloroplastic [Source:UniProtKB/Swiss-Prot,Acc:Q9M7I7]	-2.18802	0.10369	2.09825	1	0	1	1
	AT5G37740		Calcium-dependent lipid-binding (CaLB domain) family protein [Source:UniProtKB/TrEMBL,Acc:F4K8L6]	-2.55	-0.386974	2.10425	1	0	1	1
	AT5G01775			-2.24213	-0.17699	2.1048	1	0	1	1
	AT1G55910	ZIP11	Zinc transporter 11 [Source:UniProtKB/Swiss-Prot,Acc:Q94EG9]	-2.40245	0.273534	2.13805	1	0	1	1
	AT1G69520		S-adenosyl-L-methionine-dependent methyltransferases superfamily protein [Source:TAIR,Acc:AT1G69520]	-2.10573	0.109384	2.14763	1	0	1	1
	AT3G04775			-2.10035	0.119467	2.1631	1	0	1	1
	AT4G26150	GATA22	Putative GATA transcription factor 22 [Source:UniProtKB/Swiss-Prot,Acc:Q9SZI6]	-2.21988	-0.0602033	2.17761	1	0	1	1
	AT1G01340	CNGC10	Probable cyclic nucleotide-gated ion channel 10 [Source:UniProtKB/Swiss-Prot,Acc:Q9LNJ0]	-2.09402	-0.0739567	2.184	1	0	1	1
	AT5G20150	SPX1	SPX domain-containing protein 1 [Source:UniProtKB/Swiss-Prot,Acc:Q8LBH4]	-2.41574	-0.487179	2.18741	1	0	1	1
	AT4G10270		At4g10270 [Source:UniProtKB/TrEMBL,Acc:O82615]	-2.13513	0.524403	2.19958	1	0	1	1
	AT4G29520		Nucleophosmin [Source:UniProtKB/TrEMBL,Acc:Q9SU93]	-2.7999	-0.365423	2.21562	1	0	1	1
	AT4G28390	AAC3	ADP,ATP carrier protein 3, mitochondrial [Source:UniProtKB/Swiss-Prot,Acc:O49447]	-2.25081	-0.0913681	2.22174	1	0	1	1
	AT3G05690	UNE8	Nuclear factor Y, subunit A2 [Source:UniProtKB/TrEMBL,Acc:A0A1I9LSX7]	-2.40061	-0.368329	2.22558	1	0	1	1
	AT3G03435			-2.21188	0.0034483	2.23984	1	0	1	1
	AT2G18950	HPT1	Homogentisate phytyltransferase 1, chloroplastic [Source:UniProtKB/Swiss-Prot,Acc:Q8VWJ1]	-2.40531	0.384181	2.2673	1	0	1	1
	AT5G44820		At5g44820 [Source:UniProtKB/TrEMBL,Acc:Q147R7]	-2.09233	-0.0986925	2.29346	1	0	1	1
	AT3G50010		Cysteine/Histidine-rich C1 domain family protein [Source:UniProtKB/TrEMBL,Acc:Q9SN17]	-2.23319	-0.0917168	2.29364	1	0	1	1
	AT5G54840	SGP1	Ras-related small GTP-binding family protein [Source:UniProtKB/TrEMBL,Acc:Q9SUJ6]	-2.15698	0.375128	2.3009	1	0	1	1
	AT1G32740		Putative uncharacterized protein [Source:UniProtKB/TrEMBL,Acc:Q8LCK5]	-2.23559	-0.0274828	2.30428	1	0	1	1
	AT4G23320	CRK24	cysteine-rich RLK (RECEPTOR-like protein kinase) 24 [Source:TAIR,Acc:AT4G23320]	-2.11303	0.228041	2.31412	1	0	1	1
	AT1G03200		At1g03200 [Source:UniProtKB/TrEMBL,Acc:B6IDH7]	-2.32538	0.384881	2.31714	1	0	1	1
	AT1G06002		Potential natural antisense gene, locus overlaps with AT1G06000 [Source:TAIR,Acc:AT1G06002]	-2.10814	-0.451108	2.3264	1	0	1	1
	AT1G66920	LRK10L-2.4	LEAF RUST 10 DISEASE-RESISTANCE LOCUS RECEPTOR-LIKE PROTEIN KINASE-like 2.4 [Source:UniProtKB/Swiss-Prot,Acc:F4HQ22]	-2.15202	-0.482233	2.34101	1	0	1	1
	AT3G51430	SSL5	Protein STRICTOSIDINE SYNTHASE-LIKE 5 [Source:UniProtKB/Swiss-Prot,Acc:Q9CAZ7]	-2.67583	-0.0273238	2.36801	1	0	1	1
	AT1G76955		At1g76955 [Source:UniProtKB/TrEMBL,Acc:Q0V819]	-2.37889	-0.0287391	2.39572	1	0	1	1
	AT3G23010	AtRLP36	Disease resistance family protein/LRR family protein [Source:UniProtKB/TrEMBL,Acc:Q1PEN0]	-2.28571	-0.0345954	2.39722	1	0	1	1
	AT1G52800		2-oxoglutarate (2OG) and Fe(II)-dependent oxygenase superfamily protein [Source:UniProtKB/TrEMBL,Acc:Q9C938]	-2.11686	0.177952	2.40039	1	0	1	1
	AT5G55560	WNK11	Probable serine/threonine-protein kinase WNK11 [Source:UniProtKB/Swiss-Prot,Acc:Q6ICW6]	-2.02942	0.353878	2.40156	1	0	1	1
	AT3G45638		other RNA [Source:TAIR,Acc:AT3G45638]	-2.05397	-0.0887498	2.42281	1	0	1	1
	AT3G09775			-2.50787	-0.331639	2.42888	1	0	1	1
	AT1G05300	ZIP5	Zinc transporter 5 [Source:UniProtKB/Swiss-Prot,Acc:O23039]	-2.0178	-0.160797	2.45314	1	0	1	1
	AT1G65730	YSL7	Probable metal-nicotianamine transporter YSL7 [Source:UniProtKB/Swiss-Prot,Acc:Q9SHY2]	-2.15087	0.179041	2.46138	1	0	1	1
	AT1G16635			-2.8279	0.0720451	2.53847	1	0	1	1
	AT1G73010	PS2	Inorganic pyrophosphatase 1 [Source:UniProtKB/Swiss-Prot,Acc:Q67YC0]	-2.05239	0.0872807	2.54482	1	0	1	1
	AT2G26440	PME12	Probable pectinesterase/pectinesterase inhibitor 12 [Source:UniProtKB/Swiss-Prot,Acc:O48711]	-2.38981	-0.329376	2.59726	1	0	1	1
	AT4G32940	GAMMA-VPE	GAMMAVPE [Source:UniProtKB/TrEMBL,Acc:A0A178UU68]	-2.48971	0.094382	2.62454	1	0	1	1
	AT3G60415		At3g60420 [Source:UniProtKB/TrEMBL,Acc:Q9M217]	-2.17792	0.018802	2.63995	1	0	1	1
	AT5G60250		Emb [Source:UniProtKB/TrEMBL,Acc:Q9LSS2]	-2.35075	-0.334021	2.64512	1	0	1	1
	AT5G47060		Putative uncharacterized protein [Source:UniProtKB/TrEMBL,Acc:Q9FGQ9]	-2.12475	-0.387701	2.65093	1	0	1	1
	AT3G51330		Eukaryotic aspartyl protease family protein [Source:UniProtKB/TrEMBL,Acc:Q84WU7]	-2.26639	0.232901	2.67404	1	0	1	1
	AT3G47420	ATPS3	Putative glycerol-3-phosphate transporter 1 [Source:UniProtKB/Swiss-Prot,Acc:Q9C5L3]	-2.34782	0.208296	2.68084	1	0	1	1
	AT3G25020	AtRLP42	Receptor like protein 42 [Source:UniProtKB/Swiss-Prot,Acc:Q9LJS0]	-2.38532	-0.264441	2.69123	1	0	1	1
	AT5G59662		other RNA [Source:TAIR,Acc:AT5G59662]	-2.20001	0.0769684	2.69672	1	0	1	1
	AT1G23840		At1g23840/F5O8_37 [Source:UniProtKB/TrEMBL,Acc:Q9ZUB1]	-2.0456	0.290226	2.72493	1	0	1	1
	AT1G08450	CRT3	Calreticulin-3 [Source:UniProtKB/Swiss-Prot,Acc:O04153]	-2.14245	0.362422	2.72747	1	0	1	1
	AT3G04060	anac046	AT3g04060/T11I18_17 [Source:UniProtKB/TrEMBL,Acc:Q9SQQ6]	-2.06375	-0.0202211	2.7491	1	0	1	1
	AT5G15022		Potential natural antisense gene, locus overlaps with AT5G15030 [Source:TAIR,Acc:AT5G15022]	-2.27087	0.412269	2.78774	1	0	1	1
	AT4G21680	NPF7.2	Protein NRT1/ PTR FAMILY 7.2 [Source:UniProtKB/Swiss-Prot,Acc:Q8GXN2]	-2.09179	-0.373818	2.82312	1	0	1	1
	AT3G09415			-2.06509	-0.376259	2.85253	1	0	1	1
	AT5G45380	DUR3	DUR3 [Source:UniProtKB/TrEMBL,Acc:A0A178UG75]	-2.10886	0.481834	2.87156	1	0	1	1
	AT2G06255	EFL3	Protein ELF4-LIKE 3 [Source:UniProtKB/Swiss-Prot,Acc:Q8S8F5]	-2.48071	0.451563	2.89091	1	0	1	1
	AT3G60540		Protein transport protein Sec61 subunit beta [Source:UniProtKB/TrEMBL,Acc:Q9M206]	-2.38557	-0.0244492	2.94159	1	0	1	1
	AT1G77660		Histone H3 K4-specific methyltransferase SET7/9 family protein [Source:UniProtKB/TrEMBL,Acc:Q9CAP2]	-2.01303	0.504179	2.95513	1	0	1	1
	AT1G56120		Leucine-rich repeat transmembrane protein kinase [Source:UniProtKB/TrEMBL,Acc:F4I3K0]	-2.1815	-0.000792244	2.99881	1	0	1	1
	AT2G22930	UGT79B8	UDP-glycosyltransferase 79B8 [Source:UniProtKB/Swiss-Prot,Acc:O81010]	-2.05047	0.131309	3.01497	1	0	1	1
	AT4G26120		Ankyrin repeat family protein / BTB/POZ domain-containing protein [Source:TAIR,Acc:AT4G26120]	-2.00971	0.0308336	3.04556	1	0	1	1
	AT3G45290	MLO3	MLO-like protein 3 [Source:UniProtKB/Swiss-Prot,Acc:Q94KB9]	-2.16584	0.611668	3.08933	1	0	1	1
	AT3G51440	SSL6	Protein STRICTOSIDINE SYNTHASE-LIKE 6 [Source:UniProtKB/Swiss-Prot,Acc:Q9SD05]	-2.25582	-0.117179	3.1582	1	0	1	1
	AT5G59780	MYB59	Transcription factor MYB59 [Source:UniProtKB/Swiss-Prot,Acc:Q4JL84]	-2.12644	0.24198	3.18456	1	0	1	1
	AT1G62370		F2401.10 [Source:UniProtKB/TrEMBL,Acc:O48801]	-2.05524	0.387321	3.30457	1	0	1	1
	AT5G43910		PfkB-like carbohydrate kinase family protein [Source:UniProtKB/TrEMBL,Acc:F4K7C7]	-2.13319	0.182566	3.32051	1	0	1	1
	AT3G11010	AtRLP34	Putative disease resistance protein [Source:UniProtKB/TrEMBL,Acc:Q9SRL2]	-2.33264	-0.4487	3.38744	1	0	1	1
	AT1G33030		At1g33030 [Source:UniProtKB/TrEMBL,Acc:Q9MAP0]	-2.05774	0.45211	3.49616	1	0	1	1
	AT5G54400		At5g54400 [Source:UniProtKB/TrEMBL,Acc:Q9LSR5]	-2.09606	0.185949	3.56244	1	0	1	1
	AT1G30900	VSR6	Vacuolar-sorting receptor 6 [Source:UniProtKB/Swiss-Prot,Acc:Q9FYH7]	-2.00486	1.08541	3.6637	1	0	1	1
	AT1G02450	NIMIN-1	NIMIN1 [Source:UniProtKB/TrEMBL,Acc:A0A178WC43]	-2.10106	0.0310988	3.68937	1	0	1	1
	AT5G01900	WRKY62	WRKY62 [Source:UniProtKB/TrEMBL,Acc:A0A178U8T9]	-2.13228	0.145555	3.86979	1	0	1	1
	AT3G60961		P-loop containing nucleoside triphosphate hydrolases superfamily protein [Source:UniProtKB/TrEMBL,Acc:B3H4S0]	-2.19037	-0.273233	4.08692	1	0	1	1
	AT3G57240	BG3	Probable glucan endo-1,3-beta-glucosidase BG3 [Source:UniProtKB/Swiss-Prot,Acc:F4J270]	-2.14166	0.089333	4.10073	1	0	1	1
	AT1G12850		At1g12850/F13K23_8 [Source:UniProtKB/TrEMBL,Acc:Q94BZ6]	-2.29622	-0.113838	5.38144	1	0	1	1
	AT5G21326	CIPK26	Non-specific serine/threonine protein kinase [Source:UniProtKB/TrEMBL,Acc:A0A178URQ5]	-2.46919	0.508781	5.4044	1	0	1	1
	AT1G27540		F-box protein (DUF295) [Source:UniProtKB/TrEMBL,Acc:Q9SXC7]	-2.51547	-0.288105	5.41116	1	0	1	1
	AT2G13560	NAD-ME1	NAD-dependent malic enzyme 1, mitochondrial [Source:UniProtKB/Swiss-Prot,Acc:Q9SIU0]	-2.7194	-0.197613	5.43454	1	0	1	1
	AT4G25370	CLPT1	ATP-dependent Clp protease ATP-binding subunit CLPT1, chloroplastic [Source:UniProtKB/Swiss-Prot,Acc:Q93WL3]	-2.09083	-0.303634	5.43466	1	0	1	1
	AT5G57460		At5g57460 [Source:UniProtKB/TrEMBL,Acc:Q9FKM4]	-2.21077	-0.0626543	5.43984	1	0	1	1
	AT5G48630		Cyclin family protein [Source:UniProtKB/TrEMBL,Acc:F4K359]	-2.18254	0.0603776	5.43996	1	0	1	1
	AT2G46280	TIF3I1	Eukaryotic translation initiation factor 3 subunit I [Source:UniProtKB/Swiss-Prot,Acc:Q38884]	-2.02123	-0.212024	5.44313	1	0	1	1
	AT4G17190	FPS2	Farnesyl pyrophosphate synthase 2 [Source:UniProtKB/Swiss-Prot,Acc:Q43315]	-2.6187	-0.455765	5.46299	1	0	1	1
	AT3G01780	TPLATE	Protein TPLATE [Source:UniProtKB/Swiss-Prot,Acc:F4J8D3]	-2.18215	-0.245001	5.46541	1	0	1	1
	AT5G20520	WAV2	WAV2 [Source:UniProtKB/TrEMBL,Acc:A0A178UB23]	-2.16636	-0.251523	5.46633	1	0	1	1
	AT3G25480	STR4A	Rhodanese-like domain-containing protein 4A, chloroplastic [Source:UniProtKB/Swiss-Prot,Acc:Q56XR7]	-2.26634	-0.177012	5.46851	1	0	1	1
	AT5G56140		KH domain-containing protein At5g56140 [Source:UniProtKB/Swiss-Prot,Acc:Q9FKT4]	-2.43967	-0.379954	5.4738	1	0	1	1
	AT1G50575		Putative lysine decarboxylase family protein [Source:UniProtKB/TrEMBL,Acc:Q93XW9]	-2.36023	-0.347691	5.47923	1	0	1	1
	AT4G02990	MTERF4	Transcription termination factor MTERF4, chloroplastic [Source:UniProtKB/Swiss-Prot,Acc:Q9ZT96]	-2.25459	-0.131873	5.48532	1	0	1	1
	AT4G12650	TMN12	Transmembrane 9 superfamily member [Source:UniProtKB/TrEMBL,Acc:A0A178UTX6]	-2.26795	0.0259927	5.49765	1	0	1	1
	AT3G44620		Protein-tyrosine phosphatase [Source:UniProtKB/TrEMBL,Acc:F4J355]	-2.00405	0.0515661	5.51553	1	0	1	1
	AT5G57490	VDAC4	Mitochondrial outer membrane protein porin 4 [Source:UniProtKB/Swiss-Prot,Acc:Q9FKM2]	-2.60137	-0.281675	5.54113	1	0	1	1
	AT3G02720	DJ1D	Protein DJ-1 homolog D [Source:UniProtKB/Swiss-Prot,Acc:Q9M8R4]	-2.35912	-0.0849115	5.55977	1	0	1	1
	AT3G53520	UXS1	UDP-glucuronic acid decarboxylase 1 [Source:UniProtKB/TrEMBL,Acc:F4JAG3]	-2.04331	0.242297	5.56195	1	0	1	1
	AT1G20950	PFP-ALPHA1	Pyrophosphate--fructose 6-phosphate 1-phosphotransferase subunit alpha [Source:UniProtKB/TrEMBL,Acc:A0A178WMV9]	-2.06129	-0.21093	5.56516	1	0	1	1
	AT3G28760		3-dehydroquinate synthase [Source:UniProtKB/TrEMBL,Acc:B9DHA5]	-2.14389	0.0233587	5.59484	1	0	1	1
	AT5G18580	TON2	Probable serine/threonine-protein phosphatase 2A regulatory subunit B'' subunit TON2 [Source:UniProtKB/Swiss-Prot,Acc:Q9FEE2]	-2.28079	-0.0915196	5.61797	1	0	1	1
	AT1G12050	FAH	Fumarylacetoacetase [Source:UniProtKB/Swiss-Prot,Acc:Q8RW90]	-2.26179	-0.141768	5.61881	1	0	1	1
	AT1G09850	XBCP3	At1g09850 [Source:UniProtKB/TrEMBL,Acc:Q0WVJ5]	-2.58986	-0.351996	5.61954	1	0	1	1
	AT1G34120	IP5P1	Type I inositol polyphosphate 5-phosphatase 1 [Source:UniProtKB/Swiss-Prot,Acc:Q84MA2]	-2.39614	-0.498069	5.62641	1	0	1	1
	AT3G55400	OVA1	Methionine--tRNA ligase, chloroplastic/mitochondrial [Source:UniProtKB/Swiss-Prot,Acc:Q9M2T9]	-2.08705	-0.0935728	5.65056	1	0	1	1
	AT5G50850	PDH2	MAB1 [Source:UniProtKB/TrEMBL,Acc:A0A178UM82]	-2.17662	-0.0200161	5.66314	1	0	1	1
	AT5G14220	HEMG2	Flavin containing amine oxidoreductase family [Source:TAIR,Acc:AT5G14220]	-2.09073	0.0652032	5.68824	1	0	1	1
	AT3G66654	CYP21-4	Peptidyl-prolyl cis-trans isomerase CYP21-4 [Source:UniProtKB/Swiss-Prot,Acc:Q9C835]	-2.40871	-0.285247	5.69363	1	0	1	1
	AT1G47260	GAMMACA2	GAMMA CA2 [Source:UniProtKB/TrEMBL,Acc:A0A178WI45]	-2.47388	-0.39567	5.72226	1	0	1	1
	AT3G13930		Dihydrolipoyllysine-residue acetyltransferase component 2 of pyruvate dehydrogenase complex, mitochondrial [Source:UniProtKB/Swiss-Prot,Acc:Q8RWN9]	-2.18353	-0.264922	5.77162	1	0	1	1
	AT4G24550	AP4M	AP4M [Source:UniProtKB/TrEMBL,Acc:A0A178UX13]	-2.26595	-0.143682	5.78565	1	0	1	1
	AT2G41530	SFGH	S-formylglutathione hydrolase [Source:UniProtKB/Swiss-Prot,Acc:Q8LAS8]	-2.77532	-0.15959	5.82377	1	0	1	1
	AT1G63000	NRS/ER	Bifunctional dTDP-4-dehydrorhamnose 3,5-epimerase/dTDP-4-dehydrorhamnose reductase [Source:UniProtKB/Swiss-Prot,Acc:Q9LQ04]	-2.05599	-0.0355603	5.83643	1	0	1	1
	AT1G31410		At1g31410 [Source:UniProtKB/TrEMBL,Acc:Q66GJ0]	-2.00583	-0.31239	5.86664	1	0	1	1
	AT3G51460	SAC7	RHD4 [Source:UniProtKB/TrEMBL,Acc:A0A178VA55]	-2.14499	-0.343921	5.86827	1	0	1	1
	AT1G21065		Putative uncharacterized protein At1g21065 [Source:UniProtKB/TrEMBL,Acc:Q9LPU1]	-2.13311	-0.0962378	5.96559	1	0	1	1
	AT5G26820	IREG3	Solute carrier family 40 member 3, chloroplastic [Source:UniProtKB/Swiss-Prot,Acc:Q8W4E7]	-2.65323	-0.451351	5.96969	1	0	1	1
	AT5G12260		AT5g12260/MXC9_22 [Source:UniProtKB/TrEMBL,Acc:Q9FMN8]	-2.37151	-0.0730209	5.98686	1	0	1	1
	AT2G04340		At2g04340 [Source:UniProtKB/TrEMBL,Acc:Q9SJD5]	-2.73664	-0.00813239	5.98921	1	0	1	1
	AT2G32520		alpha/beta-Hydrolases superfamily protein [Source:TAIR,Acc:AT2G32520]	-2.3685	0.589899	6.0115	1	0	1	1
	AT4G10430		Putative uncharacterized protein At4g10430 [Source:UniProtKB/TrEMBL,Acc:Q93XX0]	-2.12364	0.12993	6.04196	1	0	1	1
	AT1G60780	AP1M2	AP-1 complex subunit mu-2 [Source:UniProtKB/Swiss-Prot,Acc:O22715]	-2.01275	-0.0861077	6.05123	1	0	1	1
	AT1G71090	PILS2	Protein PIN-LIKES 2 [Source:UniProtKB/Swiss-Prot,Acc:Q9C999]	-2.52867	-0.122809	6.05632	1	0	1	1
	AT5G35170		Adenylate kinase 5, chloroplastic [Source:UniProtKB/Swiss-Prot,Acc:Q8VYL1]	-2.27141	-0.231491	6.07537	1	0	1	1
	AT2G34590	E1-BETA-2	Pyruvate dehydrogenase E1 component subunit beta-3, chloroplastic [Source:UniProtKB/Swiss-Prot,Acc:O64688]	-2.65855	-0.305663	6.16907	1	0	1	1
	AT3G24530		AAA-type ATPase family protein / ankyrin repeat family protein [Source:UniProtKB/TrEMBL,Acc:Q9C5C7]	-2.16968	-0.207045	6.17074	1	0	1	1
	AT1G28320	DEG15	Glyoxysomal processing protease, glyoxysomal [Source:UniProtKB/Swiss-Prot,Acc:Q8VZD4]	-2.43244	-0.280072	6.21198	1	0	1	1
	AT3G54010	PAS1	Peptidyl-prolyl cis-trans isomerase PASTICCINO1 [Source:UniProtKB/Swiss-Prot,Acc:Q7DMA9]	-2.25952	-0.258686	6.24634	1	0	1	1
	AT3G43220	SAC3	Phosphoinositide phosphatase SAC3 [Source:UniProtKB/Swiss-Prot,Acc:Q7XZU2]	-2.27748	0.321798	6.26118	1	0	1	1
	AT3G11780		MD-2-related lipid recognition domain-containing protein / ML domain-containing protein [Source:UniProtKB/TrEMBL,Acc:F4J7G5]	-2.30524	-0.39113	6.26495	1	0	1	1
	AT4G27610		Intracellular protein transporter [Source:UniProtKB/TrEMBL,Acc:Q84JD6]	-2.0523	-0.0791064	6.28653	1	0	1	1
	AT5G17410		Spc97 / Spc98 family of spindle pole body (SBP) component [Source:TAIR,Acc:AT5G17410]	-2.185	-0.275606	6.29797	1	0	1	1
	AT5G56590		Glucan endo-1,3-beta-glucosidase 13 [Source:UniProtKB/Swiss-Prot,Acc:Q9FJU9]	-2.58164	-0.0310976	6.40153	1	0	1	1
	AT5G57330		Apospory-associated protein C [Source:UniProtKB/TrEMBL,Acc:Q9LVC5]	-2.1573	-0.168449	6.4238	1	0	1	1
	AT5G05820		Probable sugar phosphate/phosphate translocator At5g05820 [Source:UniProtKB/Swiss-Prot,Acc:Q6DBP3]	-2.16248	-0.357904	6.42423	1	0	1	1
	AT3G17340		ARM repeat superfamily protein [Source:UniProtKB/TrEMBL,Acc:F4J549]	-2.21432	-0.186696	6.42427	1	0	1	1
	AT1G09580		Transmembrane emp24 domain-containing protein p24delta3 [Source:UniProtKB/Swiss-Prot,Acc:Q6IDL4]	-2.64711	-0.310362	6.43058	1	0	1	1
	AT1G11680	CYP51G1	Sterol 14-demethylase [Source:UniProtKB/Swiss-Prot,Acc:Q9SAA9]	-2.10735	0.203553	6.47218	1	0	1	1
	AT4G13630		Protein of unknown function, DUF593 [Source:TAIR,Acc:AT4G13630]	-2.20071	0.116252	6.47431	1	0	1	1
	AT1G67890		PAS domain-containing protein tyrosine kinase family protein [Source:UniProtKB/TrEMBL,Acc:F4HVH9]	-2.15003	-0.191839	6.47477	1	0	1	1
	AT3G24200		Ubiquinone biosynthesis monooxygenase COQ6, mitochondrial [Source:UniProtKB/TrEMBL,Acc:F4J6I6]	-2.53071	-0.468771	6.50691	1	0	1	1
	AT2G34750		Putative uncharacterized protein At2g34750 [Source:UniProtKB/TrEMBL,Acc:Q8L643]	-2.27067	-0.320267	6.52351	1	0	1	1
	AT3G01640	ATGLCAK	Glucuronokinase G [Source:UniProtKB/TrEMBL,Acc:A0A1I9LRK4]	-2.16394	-0.435635	6.58995	1	0	1	1
	AT4G38240	GNTI	Alpha-1,3-mannosyl-glycoprotein 2-beta-N-acetylglucosaminyltransferase [Source:UniProtKB/Swiss-Prot,Acc:Q9XGM8]	-2.18755	-0.388032	6.71654	1	0	1	1
	AT3G01650	RGLG1	E3 ubiquitin-protein ligase RGLG1 [Source:UniProtKB/Swiss-Prot,Acc:Q9SS90]	-2.07176	-0.163249	6.71747	1	0	1	1
	AT4G03560	TPC1	AT4G03560 protein [Source:UniProtKB/TrEMBL,Acc:B9DFD5]	-2.53422	-0.33579	6.72368	1	0	1	1
	AT3G52290	IQD3	IQD3 [Source:UniProtKB/TrEMBL,Acc:A0A178VCT8]	-2.03357	0.182452	6.78776	1	0	1	1
	AT1G77140	VPS45	VPS45 [Source:UniProtKB/TrEMBL,Acc:A0A178WPE4]	-2.25248	-0.327081	6.79096	1	0	1	1
	AT5G49650	XK-2	Putative xylulose kinase [Source:UniProtKB/TrEMBL,Acc:Q949W8]	-2.61666	-0.470781	6.80811	1	0	1	1
	AT1G35190		2-oxoglutarate (2OG) and Fe(II)-dependent oxygenase superfamily protein [Source:UniProtKB/TrEMBL,Acc:Q9C6F0]	-2.25161	-0.298903	6.8157	1	0	1	1
	AT5G23450	ATLCBK1	Long-chain base (LCB) kinase 1 [Source:UniProtKB/TrEMBL,Acc:B3H501]	-2.16932	-0.368298	6.85784	1	0	1	1
	AT5G45390	CLPP4	ATP-dependent Clp protease proteolytic subunit 4, chloroplastic [Source:UniProtKB/Swiss-Prot,Acc:Q94B60]	-2.20564	-0.296347	6.86651	1	0	1	1
	AT3G08890		At3g08890 [Source:UniProtKB/TrEMBL,Acc:Q9SR89]	-2.65224	-0.0604859	6.87709	1	0	1	1
	AT1G75130	CYP721A1	CYP721A1 [Source:UniProtKB/TrEMBL,Acc:A0A178WDX2]	-2.08667	-0.269699	6.96127	1	0	1	1
	AT3G15410		Leucine-rich repeat (LRR) family protein [Source:UniProtKB/TrEMBL,Acc:F4IYR7]	-2.38861	0.143772	6.97716	1	0	1	1
	AT3G21160	MNS2	Mannosyl-oligosaccharide 1,2-alpha-mannosidase MNS2 [Source:UniProtKB/Swiss-Prot,Acc:Q8H116]	-2.75992	-0.400163	6.99547	1	0	1	1
	AT3G01360		At3g01360 [Source:UniProtKB/TrEMBL,Acc:Q9SRI3]	-2.09307	-0.354614	7.0097	1	0	1	1
	AT4G27640		ARM repeat superfamily protein [Source:UniProtKB/TrEMBL,Acc:Q8W498]	-2.2182	-0.249793	7.01362	1	0	1	1
	AT2G23420	NAPRT2	Nicotinate phosphoribosyltransferase 2 [Source:UniProtKB/Swiss-Prot,Acc:Q84WV8]	-2.51208	-0.128575	7.03798	1	0	1	1
	AT2G15530		RING/U-box superfamily protein [Source:UniProtKB/TrEMBL,Acc:F4IIG9]	-2.35898	-0.227844	7.06257	1	0	1	1
	AT2G37860	RE	Protein RETICULATA, chloroplastic [Source:UniProtKB/Swiss-Prot,Acc:B9DFK5]	-2.21181	0.0901294	7.07117	1	0	1	1
	AT5G48150	PAT1	Scarecrow-like transcription factor PAT1 [Source:UniProtKB/Swiss-Prot,Acc:Q9LDL7]	-2.15194	-0.315696	7.14755	1	0	1	1
	AT3G13360	WIP3	WPP domain interacting protein 3 [Source:UniProtKB/TrEMBL,Acc:A0A1I9LSR4]	-2.48635	0.0143072	7.16713	1	0	1	1
	AT3G02050	POT4	Potassium transporter 4 [Source:UniProtKB/Swiss-Prot,Acc:Q9LD18]	-2.27323	-0.0342707	7.19108	1	0	1	1
	AT2G22650		FAD-dependent oxidoreductase family protein [Source:UniProtKB/TrEMBL,Acc:Q5S4X7]	-2.20303	-0.0576268	7.20603	1	0	1	1
	AT2G45270	GCP1	Probable tRNA N6-adenosine threonylcarbamoyltransferase, mitochondrial [Source:UniProtKB/Swiss-Prot,Acc:O22145]	-2.14212	-0.0321664	7.21117	1	0	1	1
	AT4G38360	LAZ1	LAZ1 [Source:UniProtKB/TrEMBL,Acc:A0A178UWL9]	-2.1674	-0.210476	7.24358	1	0	1	1
	AT3G59090		AT3g59090/F17J16_140 [Source:UniProtKB/TrEMBL,Acc:Q945Q2]	-2.20551	0.0774732	7.24816	1	0	1	1
	AT2G04700	FTRC	Ferredoxin-thioredoxin reductase, catalytic chain [Source:UniProtKB/TrEMBL,Acc:A0A178VTW5]	-2.65778	-0.293163	7.25223	1	0	1	1
	AT5G51100	FSD2	Superoxide dismutase [Fe] 2, chloroplastic [Source:UniProtKB/Swiss-Prot,Acc:Q9LU64]	-2.02801	-0.298034	7.25313	1	0	1	1
	AT5G07590		At5g07590 [Source:UniProtKB/TrEMBL,Acc:Q5PP39]	-2.42744	-0.275319	7.26801	1	0	1	1
	AT1G74320		Probable choline kinase 2 [Source:UniProtKB/Swiss-Prot,Acc:Q8L518]	-2.20789	0.0656473	7.28684	1	0	1	1
	AT5G54200		Similarity to WD-containing protein [Source:UniProtKB/TrEMBL,Acc:Q9FK21]	-2.45151	-0.289984	7.32618	1	0	1	1
	AT5G52430		At5g52430 [Source:UniProtKB/TrEMBL,Acc:Q9FHB7]	-2.4623	-0.391567	7.37024	1	0	1	1
	AT3G24315	AtSec20	At3g24315 [Source:UniProtKB/TrEMBL,Acc:Q1LYX4]	-2.49161	-0.360473	7.4023	1	0	1	1
	AT4G32915	GATC	Glutamyl-tRNA(Gln) amidotransferase subunit C, chloroplastic/mitochondrial [Source:UniProtKB/Swiss-Prot,Acc:F4JV80]	-2.41937	-0.100129	7.41114	1	0	1	1
	AT5G63840	RSW3	Glycosyl hydrolases family 31 protein [Source:TAIR,Acc:AT5G63840]	-2.40934	-0.297037	7.48004	1	0	1	1
	AT5G53280	PDV1	Plastid division protein PDV1 [Source:UniProtKB/Swiss-Prot,Acc:Q9FK13]	-2.27954	-0.139857	7.49609	1	0	1	1
	AT5G18410	PIR	transcription activators [Source:TAIR,Acc:AT5G18410]	-2.18785	-0.20562	7.50923	1	0	1	1
	AT5G23310	FSD3	Superoxide dismutase [Fe] 3, chloroplastic [Source:UniProtKB/Swiss-Prot,Acc:Q9FMX0]	-2.48193	-0.106181	7.62878	1	0	1	1
	AT1G27150		T7N9.21 [Source:UniProtKB/TrEMBL,Acc:Q9LFX3]	-2.10934	-0.00696123	7.64479	1	0	1	1
	AT2G27590		Expressed protein [Source:UniProtKB/TrEMBL,Acc:Q8VYF0]	-2.33472	-0.251757	7.64649	1	0	1	1
	AT4G14570		acylaminoacyl-peptidase-related [Source:TAIR,Acc:AT4G14570]	-2.21572	-0.141742	7.66895	1	0	1	1
	AT2G03220	FUT1	Glycosyltransferase (Fragment) [Source:UniProtKB/TrEMBL,Acc:W8PV36]	-2.81803	-0.41997	7.72854	1	0	1	1
	AT5G60370		Exonuclease V, chloroplastic [Source:UniProtKB/Swiss-Prot,Acc:Q9FKK6]	-2.27418	-0.35628	7.74871	1	0	1	1
	AT2G40860		Protein kinase and PP2C-like domain-containing protein [Source:UniProtKB/Swiss-Prot,Acc:Q940A2]	-2.20845	-0.366636	7.96801	1	0	1	1
	AT5G02790	GSTL3	Glutathione S-transferase L3 [Source:UniProtKB/Swiss-Prot,Acc:Q9LZ06]	-2.49721	-0.021307	8.0786	1	0	1	1
	AT5G40270		AT5g40270/MSN9_170 [Source:UniProtKB/TrEMBL,Acc:Q9FL05]	-2.30599	-0.423474	8.33963	1	0	1	1
	AT5G11580		AT5g11580/F15N18_170 [Source:UniProtKB/TrEMBL,Acc:Q93Z10]	-2.48982	-0.322153	8.44674	1	0	1	1
	AT1G60000		AT1G60000 protein [Source:UniProtKB/TrEMBL,Acc:Q9ZUJ3]	-2.1068	0.59639	9.00717	1	0	1	1
	AT4G14300	RNP1	Heterogeneous nuclear ribonucleoprotein 1 [Source:UniProtKB/Swiss-Prot,Acc:Q8W034]	-2.40231	-0.127617	9.3597	1	0	1	1
	AT3G49870	ARL8A	ADP-ribosylation factor-like protein 8a [Source:UniProtKB/Swiss-Prot,Acc:Q8VY57]	-2.47273	-0.355875	9.84183	1	0	1	1
	AT1G18580	GAUT11	Hexosyltransferase [Source:UniProtKB/TrEMBL,Acc:A0A178WM53]	-2.19044	-0.0345639	9.97624	1	0	1	1
	AT4G34530	BHLH63	CIB1 [Source:UniProtKB/TrEMBL,Acc:A0A178V495]	-1.80888	-0.11929	-8.34831	0	1	0	1
	AT4G13577			-1.44507	-0.312991	-6.8399	0	1	0	1
	AT1G55370	NDF5	NDF5 [Source:UniProtKB/TrEMBL,Acc:A0A178W3N4]	-1.91579	0.440371	-6.58369	0	1	0	1
	AT2G47880	GRXC13	Glutaredoxin-C13 [Source:UniProtKB/Swiss-Prot,Acc:O82255]	-1.07552	-0.190969	-6.3806	0	1	0	1
	AT2G46970	PIL1	Transcription factor PIL1 [Source:UniProtKB/Swiss-Prot,Acc:Q8L5W8]	-1.39859	-0.333735	-6.02323	0	1	0	1
	AT5G20420	CLSY2	SNF2 domain-containing protein CLASSY 2 [Source:UniProtKB/Swiss-Prot,Acc:F4K493]	-1.92316	0.0508638	-5.20382	0	1	0	1
	AT3G55240		Putative uncharacterized protein At3g55240 [Source:UniProtKB/TrEMBL,Acc:Q9M3C7]	-0.533941	0.504095	-5.01666	0	1	0	1
	AT4G17030	EXLB1	Expansin-like protein [Source:UniProtKB/TrEMBL,Acc:Q0WRS3]	-0.855878	0.240414	-4.22929	0	1	0	1
	AT1G52510		Alpha/beta-Hydrolases superfamily protein [Source:UniProtKB/TrEMBL,Acc:Q8VZ57]	-1.93071	0.0822907	-4.12595	0	1	0	1
	AT3G24360		3-hydroxyisobutyryl-CoA hydrolase-like protein 4, mitochondrial [Source:UniProtKB/Swiss-Prot,Acc:Q9LK08]	-1.78862	-0.249113	-4.04948	0	1	0	1
	AT1G06080	ADS1	Delta-9 acyl-lipid desaturase 1 [Source:UniProtKB/Swiss-Prot,Acc:O65797]	-1.21769	-0.455036	-4.02888	0	1	0	1
	AT2G34620		Mitochondrial transcription termination factor family protein [Source:UniProtKB/TrEMBL,Acc:O64685]	-1.66053	0.162685	-3.78753	0	1	0	1
	AT1G12800		Nucleic acid-binding, OB-fold-like protein [Source:UniProtKB/TrEMBL,Acc:Q94AJ9]	-1.96859	0.162331	-3.68776	0	1	0	1
	AT3G55500	EXPA16	Expansin-A16 [Source:UniProtKB/Swiss-Prot,Acc:Q9M2S9]	-0.80483	-0.477027	-3.66697	0	1	0	1
	AT5G39530		Putative uncharacterized protein At5g39530 [Source:UniProtKB/TrEMBL,Acc:Q8GWM5]	-1.74927	0.367345	-3.63931	0	1	0	1
	AT5G38420	RBCS-2B	Ribulose bisphosphate carboxylase small chain 2B, chloroplastic [Source:UniProtKB/Swiss-Prot,Acc:P10797]	-1.04892	0.0985334	-3.59301	0	1	0	1
	AT3G09050		8-amino-7-oxononanoate synthase [Source:UniProtKB/TrEMBL,Acc:Q9SS82]	-1.71529	0.310628	-3.59004	0	1	0	1
	AT5G50335		At5g50335 [Source:UniProtKB/TrEMBL,Acc:Q8LEB7]	-1.9113	-0.409852	-3.50571	0	1	0	1
	AT3G44990	XTH31	Xyloglucan endotransglucosylase/hydrolase protein 31 [Source:UniProtKB/Swiss-Prot,Acc:P93046]	-0.917831	0.41967	-3.34	0	1	0	1
	AT3G18890	TIC62	Protein TIC 62, chloroplastic [Source:UniProtKB/Swiss-Prot,Acc:Q8H0U5]	-1.98071	0.149916	-3.33697	0	1	0	1
	AT2G35130		Tetratricopeptide repeat (TPR)-like superfamily protein [Source:UniProtKB/TrEMBL,Acc:F4IJS7]	-1.77969	-0.0696586	-3.2684	0	1	0	1
	AT3G21460	GRXS10	Monothiol glutaredoxin-S10 [Source:UniProtKB/Swiss-Prot,Acc:Q9LIF1]	-0.874004	0.070865	-3.20674	0	1	0	1
	AT1G30520	AAE14	2-succinylbenzoate--CoA ligase, chloroplastic/peroxisomal [Source:UniProtKB/Swiss-Prot,Acc:Q8VYJ1]	-1.65275	0.328552	-3.20079	0	1	0	1
	AT1G09310		Putative uncharacterized protein [Source:UniProtKB/TrEMBL,Acc:Q9ZPZ4]	-1.0665	-0.379146	-3.19877	0	1	0	1
	AT3G15190	RPS20	PRPS20 [Source:UniProtKB/TrEMBL,Acc:A0A178VMN1]	-1.85233	-0.37771	-3.1164	0	1	0	1
	AT1G24330	PUB6	U-box domain-containing protein 6 [Source:UniProtKB/Swiss-Prot,Acc:O48700]	-1.57159	-0.135283	-3.10422	0	1	0	1
	AT5G25460		At5g25460 [Source:UniProtKB/TrEMBL,Acc:Q94F20]	-0.560902	-0.0552039	-3.00589	0	1	0	1
	AT4G29780		Nuclease [Source:UniProtKB/TrEMBL,Acc:Q84J48]	-0.25667	-0.346955	-2.99793	0	1	0	1
	AT1G05385	PSB27-2	Psb27-H1 [Source:UniProtKB/TrEMBL,Acc:A0A178WJM6]	-1.69869	-0.200952	-2.97136	0	1	0	1
	AT5G02540		NAD(P)-binding Rossmann-fold superfamily protein [Source:UniProtKB/TrEMBL,Acc:F4KCF2]	-1.11907	0.0709505	-2.9507	0	1	0	1
	AT3G49160	PKP4	Plastidial pyruvate kinase 4, chloroplastic [Source:UniProtKB/Swiss-Prot,Acc:Q9M3B6]	-1.29513	0.0900664	-2.94132	0	1	0	1
	AT1G27180		Disease resistance protein (TIR-NBS-LRR class) [Source:UniProtKB/TrEMBL,Acc:F4HR54]	-1.25919	0.393072	-2.93463	0	1	0	1
	AT4G37800	XTH7	Probable xyloglucan endotransglucosylase/hydrolase protein 7 [Source:UniProtKB/Swiss-Prot,Acc:Q8LER3]	-0.792387	0.368721	-2.92445	0	1	0	1
	AT4G33790	FAR3	Fatty acyl-CoA reductase 3 [Source:UniProtKB/Swiss-Prot,Acc:Q93ZB9]	-0.411303	0.558983	-2.90937	0	1	0	1
	AT5G45540		Putative uncharacterized protein [Source:UniProtKB/TrEMBL,Acc:Q9FHI2]	-1.37492	0.018601	-2.89282	0	1	0	1
	AT1G73830	BEE3	Transcription factor BEE 3 [Source:UniProtKB/Swiss-Prot,Acc:Q8GWK7]	-1.02774	0.241012	-2.88479	0	1	0	1
	AT1G49380	CCS1	Cytochrome c biogenesis protein CCS1, chloroplastic [Source:UniProtKB/Swiss-Prot,Acc:Q9XIA4]	-1.73165	-0.25756	-2.84376	0	1	0	1
	AT2G36490	ROS1	Protein ROS1 [Source:UniProtKB/Swiss-Prot,Acc:Q9SJQ6]	-1.9679	0.0770967	-2.82413	0	1	0	1
	AT1G73080	PEPR1	Leucine-rich repeat receptor-like protein kinase PEPR1 [Source:UniProtKB/Swiss-Prot,Acc:Q9SSL9]	-1.32028	-0.453744	-2.79582	0	1	0	1
	AT3G26060	ATPRX Q	Thioredoxin superfamily protein [Source:UniProtKB/TrEMBL,Acc:F4JBC9]	-1.74209	0.174028	-2.77974	0	1	0	1
	AT4G39770	TPPH	Probable trehalose-phosphate phosphatase H [Source:UniProtKB/Swiss-Prot,Acc:Q8GWG2]	-1.4666	0.238777	-2.7607	0	1	0	1
	AT5G49030	OVA2	tRNA synthetase class I (I, L, M and V) family protein [Source:UniProtKB/TrEMBL,Acc:F4K4Q2]	-1.92334	-0.101296	-2.75976	0	1	0	1
	AT5G16030		unknown protein, BEST Arabidopsis thaliana protein match is: unknown protein (TAIR:AT3G02500.1), Has 30201 Blast hits to 17322 proteins in 780 species: Archae - 12, Bacteria - 1396, Metazoa - 17338, Fungi - 3422, Plants - 5037, Viruses - 0, Other Eu /.../es - 2996 (source: NCBI BLink). [Source:TAIR,Acc:AT5G16030]	-1.13309	0.488492	-2.74137	0	1	0	1
	AT3G14210	ESM1	GDSL esterase/lipase ESM1 [Source:UniProtKB/Swiss-Prot,Acc:Q9LJG3]	-0.524007	0.666984	-2.73933	0	1	0	1
	AT2G30540	GRXS9	Monothiol glutaredoxin-S9 [Source:UniProtKB/Swiss-Prot,Acc:O04341]	-0.764824	0.422803	-2.73141	0	1	0	1
	AT1G48600	NMT2	PMEAMT [Source:UniProtKB/TrEMBL,Acc:A0A178WLJ9]	-1.96423	-0.0660353	-2.69486	0	1	0	1
	AT4G06534		unknown protein, FUNCTIONS IN: molecular_function unknown, INVOLVED IN: biological_process unknown, LOCATED IN: endomembrane system, Has 22 Blast hits to 22 proteins in 8 species: Archae - 0, Bacteria - 0, Metazoa - 0, Fungi - 0, Plants - 22, Viruse /.../ Other Eukaryotes - 0 (source: NCBI BLink). [Source:TAIR,Acc:AT4G06534]	-1.57323	-0.162683	-2.69186	0	1	0	1
	AT3G16000	MFP1	MAR-binding filament-like protein 1 [Source:UniProtKB/Swiss-Prot,Acc:Q9LW85]	-1.92186	0.231067	-2.69026	0	1	0	1
	AT1G02660		Alpha/beta-Hydrolases superfamily protein [Source:UniProtKB/TrEMBL,Acc:F4HXL0]	-0.368906	-0.0808564	-2.68406	0	1	0	1
	AT4G18970		GDSL-like Lipase/Acylhydrolase superfamily protein [Source:UniProtKB/TrEMBL,Acc:F4JSC9]	-1.05792	0.215385	-2.66938	0	1	0	1
	AT1G55480	ZKT	Protein MET1, chloroplastic [Source:UniProtKB/Swiss-Prot,Acc:Q94BS2]	-1.66524	0.636403	-2.6627	0	1	0	1
	AT1G14030	LSMT-L	[Fructose-bisphosphate aldolase]-lysine N-methyltransferase, chloroplastic [Source:UniProtKB/Swiss-Prot,Acc:Q9XI84]	-1.82347	0.331673	-2.63377	0	1	0	1
	AT3G10940	LSF2	Phosphoglucan phosphatase LSF2, chloroplastic [Source:UniProtKB/Swiss-Prot,Acc:Q9SRK5]	-1.93723	-0.444807	-2.61223	0	1	0	1
	AT1G19640	JMT	Jasmonate O-methyltransferase [Source:UniProtKB/Swiss-Prot,Acc:Q9AR07]	-1.18527	0.121268	-2.5864	0	1	0	1
	AT1G48750		Bifunctional inhibitor/lipid-transfer protein/seed storage 2S albumin superfamily protein [Source:UniProtKB/TrEMBL,Acc:Q94AQ3]	-1.8544	-0.466935	-2.5753	0	1	0	1
	AT5G36910	THI2.2	At5g36910 [Source:UniProtKB/TrEMBL,Acc:A6QRC1]	-1.79441	-0.431353	-2.56386	0	1	0	1
	AT1G77090	PPD4	PsbP domain-containing protein 4, chloroplastic [Source:UniProtKB/Swiss-Prot,Acc:O49292]	-1.88992	0.212614	-2.55795	0	1	0	1
	AT2G34430	LHB1B1	Chlorophyll a-b binding protein, chloroplastic [Source:UniProtKB/TrEMBL,Acc:Q39142]	-1.42259	-0.250377	-2.55329	0	1	0	1
	AT1G19770	PUP14	PUP14 [Source:UniProtKB/TrEMBL,Acc:A0A178WHV5]	-1.05029	-0.237941	-2.5525	0	1	0	1
	AT3G62030	ROC4	Rotamase CYP 4 [Source:UniProtKB/TrEMBL,Acc:F4IX26]	-1.64599	0.35314	-2.52369	0	1	0	1
	AT4G01950	ATGPAT3	glycerol-3-phosphate acyltransferase 3 [Source:TAIR,Acc:AT4G01950]	-0.515213	0.0777167	-2.51834	0	1	0	1
	AT1G03055	D27	Beta-carotene isomerase D27, chloroplastic [Source:UniProtKB/Swiss-Prot,Acc:Q7XA78]	-1.46461	0.772359	-2.50721	0	1	0	1
	AT2G40610	EXPA8	EXPA8 [Source:UniProtKB/TrEMBL,Acc:A0A178VTJ9]	-1.01128	-0.291746	-2.50653	0	1	0	1
	AT3G55646		Putative uncharacterized protein [Source:UniProtKB/TrEMBL,Acc:Q1G3N4]	-1.29642	-0.346832	-2.48796	0	1	0	1
	AT5G13980		Probable alpha-mannosidase At5g13980 [Source:UniProtKB/Swiss-Prot,Acc:Q8LPJ3]	-1.9632	-0.26434	-2.47911	0	1	0	1
	AT5G09300		2-oxoisovalerate dehydrogenase subunit alpha 2, mitochondrial [Source:UniProtKB/Swiss-Prot,Acc:Q84JL2]	-1.13711	-0.250378	-2.44151	0	1	0	1
	AT1G74380	XXT5	Probable xyloglucan 6-xylosyltransferase 5 [Source:UniProtKB/Swiss-Prot,Acc:Q9CA75]	-1.55161	-0.190758	-2.43365	0	1	0	1
	AT1G78850		EP1-like glycoprotein 3 [Source:UniProtKB/Swiss-Prot,Acc:Q9ZVA4]	-1.39408	-0.462423	-2.42651	0	1	0	1
	AT1G20850	XCP2	Cysteine protease XCP2 [Source:UniProtKB/Swiss-Prot,Acc:Q9LM66]	-1.43898	0.00519481	-2.42067	0	1	0	1
	AT5G07720	XXT3	Probable xyloglucan 6-xylosyltransferase 3 [Source:UniProtKB/Swiss-Prot,Acc:Q9LF80]	-1.87477	-0.406511	-2.40105	0	1	0	1
	AT5G03260	LAC11	Laccase-11 [Source:UniProtKB/Swiss-Prot,Acc:Q8VZA1]	-1.38226	0.335046	-2.39418	0	1	0	1
	AT2G43030	RPL3A	50S ribosomal protein L3-1, chloroplastic [Source:UniProtKB/Swiss-Prot,Acc:Q9SKX4]	-1.89718	-0.173825	-2.39369	0	1	0	1
	AT3G55990	ESK1	Protein ESKIMO 1 [Source:UniProtKB/Swiss-Prot,Acc:Q9LY46]	-0.544987	0.571195	-2.39329	0	1	0	1
	AT1G12010		1-aminocyclopropane-1-carboxylate oxidase 3 [Source:UniProtKB/Swiss-Prot,Acc:O65378]	-1.5399	-0.286637	-2.38301	0	1	0	1
	AT5G46420		16S rRNA processing protein RimM family [Source:UniProtKB/TrEMBL,Acc:Q9FHG3]	-0.914918	-0.42269	-2.37994	0	1	0	1
	AT1G23400	CAF2	CAF2 [Source:UniProtKB/TrEMBL,Acc:A0A178WC04]	-1.35901	0.0696807	-2.3659	0	1	0	1
	AT1G09570	PHYA	phytochrome A [Source:TAIR,Acc:AT1G09570]	-1.93885	0.167851	-2.36229	0	1	0	1
	AT2G30790	PSBP2	Putative oxygen-evolving enhancer protein 2-2 [Source:UniProtKB/Swiss-Prot,Acc:O49344]	-1.51515	-0.254476	-2.3469	0	1	0	1
	AT1G74370		At1g74370 [Source:UniProtKB/TrEMBL,Acc:Q9CA76]	-1.99311	-0.292424	-2.3428	0	1	0	1
	AT1G65150		Putative uncharacterized protein At1g65150 [Source:UniProtKB/TrEMBL,Acc:Q9S9J5]	-1.2026	0.402643	-2.33099	0	1	0	1
	AT1G34760	GRF11	general regulatory factor 11 [Source:TAIR,Acc:AT1G34760]	-1.91159	0.542525	-2.32949	0	1	0	1
	AT3G29320	PHS1	Alpha-glucan phosphorylase 1 [Source:UniProtKB/Swiss-Prot,Acc:Q9LIB2]	-1.98253	-0.346829	-2.32236	0	1	0	1
	AT3G18660	GUX1	UDP-glucuronate:xylan alpha-glucuronosyltransferase 1 [Source:UniProtKB/Swiss-Prot,Acc:Q9LSB1]	-0.876553	0.720697	-2.31996	0	1	0	1
	AT4G14480	BLUS1	Serine/threonine-protein kinase BLUS1 [Source:UniProtKB/Swiss-Prot,Acc:O23304]	-1.07839	-0.327954	-2.31401	0	1	0	1
	AT5G01920	STN8	Serine/threonine-protein kinase STN8, chloroplastic [Source:UniProtKB/Swiss-Prot,Acc:Q9LZV4]	-1.9609	-0.324257	-2.3053	0	1	0	1
	AT4G19050		NB-ARC domain containing disease resistance protein [Source:UniProtKB/TrEMBL,Acc:A0A221J431]	-1.09741	-0.311632	-2.30502	0	1	0	1
	AT2G31900	XIF	myosin-like protein XIF [Source:TAIR,Acc:AT2G31900]	-1.01788	-0.357707	-2.30209	0	1	0	1
	AT1G74450		At1g74450/F1M20_13 [Source:UniProtKB/TrEMBL,Acc:Q9CA69]	-0.407339	0.0431273	-2.29867	0	1	0	1
	AT3G20570	ENODL9	At3g20570 [Source:UniProtKB/TrEMBL,Acc:Q9LJU1]	-0.948948	0.21144	-2.29623	0	1	0	1
	AT4G28660	PSB28	Photosystem II reaction center Psb28 protein [Source:UniProtKB/TrEMBL,Acc:F4JM05]	-1.85518	0.311439	-2.29453	0	1	0	1
	AT3G28460		Methyltransferase [Source:UniProtKB/TrEMBL,Acc:Q9LSI8]	-1.73588	0.219066	-2.28345	0	1	0	1
	AT3G18390	EMB1865	CRS1 / YhbY (CRM) domain-containing protein [Source:UniProtKB/TrEMBL,Acc:Q9LS51]	-1.84695	0.27141	-2.28271	0	1	0	1
	AT5G16730		WEB family protein At5g16730, chloroplastic [Source:UniProtKB/Swiss-Prot,Acc:Q9LFE4]	-1.98632	-0.454365	-2.26636	0	1	0	1
	AT2G39850	SBT4.1	Subtilisin-like protease SBT4.1 [Source:UniProtKB/Swiss-Prot,Acc:F4IG09]	-0.935269	-0.319277	-2.24239	0	1	0	1
	AT1G70100		unknown protein, BEST Arabidopsis thaliana protein match is: unknown protein (TAIR:AT1G24160.2), Has 3037 Blast hits to 2309 proteins in 344 species: Archae - 6, Bacteria - 672, Metazoa - 1089, Fungi - 230, Plants - 220, Viruses - 37, Other Eukaryot /.../83 (source: NCBI BLink). [Source:TAIR,Acc:AT1G70100]	-1.75246	-0.255292	-2.23893	0	1	0	1
	AT1G51400		At1g51400/F5D21_10 [Source:UniProtKB/TrEMBL,Acc:Q9SYE2]	-1.85552	-0.28679	-2.23702	0	1	0	1
	AT5G50640	CBSCBSPB4	CBS domain-containing protein CBSCBSPB5 [Source:UniProtKB/Swiss-Prot,Acc:P0DH79]	-1.41425	-0.06029	-2.22123	0	1	0	1
	AT5G40950	RPL27	50S ribosomal protein L27, chloroplastic [Source:UniProtKB/Swiss-Prot,Acc:Q9FLN4]	-1.70358	0.159366	-2.2181	0	1	0	1
	AT4G37260	MYB73	MYB73 [Source:UniProtKB/TrEMBL,Acc:A0A178V4E7]	-0.808706	-0.34749	-2.21777	0	1	0	1
	AT5G10250	DOT3	Phototropic-responsive NPH3 family protein [Source:TAIR,Acc:AT5G10250]	-1.06965	0.0935938	-2.21448	0	1	0	1
	AT5G47510		Sec14p-like phosphatidylinositol transfer family protein [Source:TAIR,Acc:AT5G47510]	-1.85832	-0.347464	-2.20869	0	1	0	1
	AT4G01883		Polyketide cyclase / dehydrase and lipid transport protein [Source:UniProtKB/TrEMBL,Acc:Q1G3L2]	-1.97683	0.308697	-2.20596	0	1	0	1
	AT5G15780		At5g15780 [Source:UniProtKB/TrEMBL,Acc:Q9LFU8]	-1.52717	-0.252812	-2.19799	0	1	0	1
	AT4G24230	ACBP3	Acyl-CoA-binding domain 3 [Source:UniProtKB/TrEMBL,Acc:B3H4G6]	-1.75401	-0.227337	-2.18676	0	1	0	1
	AT1G75280		Isoflavone reductase homolog P3 [Source:UniProtKB/Swiss-Prot,Acc:P52577]	-1.46464	0.538127	-2.17189	0	1	0	1
	AT2G43120		RmlC-like cupins superfamily protein [Source:TAIR,Acc:AT2G43120]	-1.59627	0.120654	-2.16753	0	1	0	1
	AT3G45430	LECRK15	Probable L-type lectin-domain containing receptor kinase I.5 [Source:UniProtKB/Swiss-Prot,Acc:Q9M1G4]	-1.8205	-0.245922	-2.15441	0	1	0	1
	AT3G19620	BXL5	Probable beta-D-xylosidase 5 [Source:UniProtKB/Swiss-Prot,Acc:Q9LJN4]	-1.47929	-0.407949	-2.15304	0	1	0	1
	AT2G17880		At2g17880 [Source:UniProtKB/TrEMBL,Acc:O48828]	-1.59769	-0.473576	-2.14592	0	1	0	1
	AT2G05160		Zinc finger CCCH domain-containing protein 18 [Source:UniProtKB/Swiss-Prot,Acc:Q9SJ41]	-1.94104	0.335846	-2.13357	0	1	0	1
	AT2G38720	MAP65-5	65-kDa microtubule-associated protein 5 [Source:UniProtKB/Swiss-Prot,Acc:Q9ZVJ3]	-1.48942	-0.358591	-2.1208	0	1	0	1
	AT1G60690		Probable aldo-keto reductase 3 [Source:UniProtKB/Swiss-Prot,Acc:O22707]	-1.84822	-0.333276	-2.12025	0	1	0	1
	AT4G37930	SHM1	Serine hydroxymethyltransferase 1, mitochondrial [Source:UniProtKB/Swiss-Prot,Acc:Q9SZJ5]	-1.89287	0.32796	-2.11723	0	1	0	1
	AT1G12080		At1g12080 [Source:UniProtKB/TrEMBL,Acc:O65370]	-1.35022	-0.204148	-2.11039	0	1	0	1
	AT5G51890	PER66	Peroxidase 66 [Source:UniProtKB/Swiss-Prot,Acc:Q9LT91]	-1.54855	-0.398146	-2.10799	0	1	0	1
	AT1G18020		Putative 12-oxophytodienoate reductase-like protein 2B [Source:UniProtKB/Swiss-Prot,Acc:P0DI09]	-1.60349	-0.357414	-2.1029	0	1	0	1
	AT1G04310	ERS2	Ethylene response sensor 2 [Source:UniProtKB/Swiss-Prot,Acc:P93825]	-1.82703	0.259286	-2.09536	0	1	0	1
	AT2G05070	LHCB2.2	Chlorophyll a-b binding protein 2.2, chloroplastic [Source:UniProtKB/Swiss-Prot,Acc:Q9S7J7]	-1.86499	-0.115842	-2.0923	0	1	0	1
	AT4G01030	PCMP-H65	Pentatricopeptide repeat-containing protein At4g01030, mitochondrial [Source:UniProtKB/Swiss-Prot,Acc:Q9SV26]	-1.15289	0.129709	-2.09168	0	1	0	1
	AT5G08720		At5g08720 [Source:UniProtKB/TrEMBL,Acc:Q9C5A5]	-1.6815	-0.158027	-2.09105	0	1	0	1
	AT4G12690		At4g12690 [Source:UniProtKB/TrEMBL,Acc:Q9SU17]	-1.54956	-0.424075	-2.08613	0	1	0	1
	AT3G08660		Putative BTB/POZ domain-containing protein At3g08660 [Source:UniProtKB/Swiss-Prot,Acc:Q9C9Z0]	-1.72973	-0.149058	-2.07957	0	1	0	1
	AT2G43590		Endochitinase At2g43590 [Source:UniProtKB/Swiss-Prot,Acc:O24658]	-1.73057	-0.414836	-2.07635	0	1	0	1
	AT3G27850	RPL12C	50S ribosomal protein L12-3, chloroplastic [Source:UniProtKB/Swiss-Prot,Acc:P36212]	-1.95027	-0.0866921	-2.07144	0	1	0	1
	AT5G62470	MYB96	At5g62470 [Source:UniProtKB/TrEMBL,Acc:Q24JK1]	-0.993572	-0.342844	-2.06883	0	1	0	1
	AT5G02160		AT5g02160 [Source:UniProtKB/TrEMBL,Acc:Q9FPH2]	-1.92671	-0.371599	-2.0671	0	1	0	1
	AT1G58290	HEMA1	Glutamyl-tRNA reductase 1, chloroplastic [Source:UniProtKB/Swiss-Prot,Acc:P42804]	-0.727661	0.248009	-2.03809	0	1	0	1
	AT5G21920	YLMG2	YlmG homolog protein 2, chloroplastic [Source:UniProtKB/Swiss-Prot,Acc:Q9C595]	-1.97429	0.0750287	-2.03638	0	1	0	1
	AT2G28000	CPN60A1	SLP [Source:UniProtKB/TrEMBL,Acc:A0A178VZW6]	-1.45601	0.702522	-2.03159	0	1	0	1
	AT5G62670	AHA11	ATPase 11, plasma membrane-type [Source:UniProtKB/Swiss-Prot,Acc:Q9LV11]	-1.89263	0.0537114	-2.02804	0	1	0	1
	AT3G51150	KIN7G	Kinesin-like protein KIN-7G [Source:UniProtKB/Swiss-Prot,Acc:F4J394]	-1.91559	-0.291394	-2.02719	0	1	0	1
	AT1G29530		At1g29530 [Source:UniProtKB/TrEMBL,Acc:Q6NL08]	-1.85541	0.0296398	-2.02219	0	1	0	1
	AT2G32880		TRAF-like family protein [Source:UniProtKB/TrEMBL,Acc:F4IUR8]	-1.64746	-0.190736	-2.01494	0	1	0	1
	AT1G29910	LHCB1.1	Chlorophyll a-b binding protein 3, chloroplastic [Source:UniProtKB/Swiss-Prot,Acc:Q8VZ87]	-1.19452	0.224361	-2.00764	0	1	0	1
	AT1G64370		Filaggrin-like protein [Source:UniProtKB/TrEMBL,Acc:Q9C7W1]	-1.44258	-0.445719	-2.00749	0	1	0	1
	AT1G20450	ERD10	Dehydrin ERD10 [Source:UniProtKB/Swiss-Prot,Acc:P42759]	-1.17497	-0.476169	-2.00125	0	1	0	1
	AT1G05560	UGT1	UDP-glucosyltransferase 75B1 [Source:TAIR,Acc:AT1G05560]	-1.4272	0.261215	-2.00041	0	1	0	1
	AT2G42220	STR9	Rhodanese-like domain-containing protein 9, chloroplastic [Source:UniProtKB/Swiss-Prot,Acc:O48529]	-1.89807	-0.0164258	-1.9996	0	1	0	1
	AT5G08650		Translation factor GUF1 homolog, chloroplastic [Source:UniProtKB/TrEMBL,Acc:A0A178USI8]	-1.95131	0.262754	-1.99838	0	1	0	1
	AT4G39800	IPS1	Inositol-3-phosphate synthase isozyme 1 [Source:UniProtKB/Swiss-Prot,Acc:P42801]	-1.76497	-0.375921	-1.98959	0	1	0	1
	AT5G57350	AHA3	Plasma membrane ATPase [Source:UniProtKB/TrEMBL,Acc:A0A178UHY0]	-0.924722	0.873074	-1.98417	0	1	0	1
	AT2G20750	EXPB1	Expansin-B1 [Source:UniProtKB/Swiss-Prot,Acc:Q9SKU2]	-1.68909	-0.460248	-1.98137	0	1	0	1
	AT5G20250	DIN10	Raffinose synthase family protein [Source:UniProtKB/TrEMBL,Acc:F4K470]	-1.44465	-0.459863	-1.97993	0	1	0	1
	AT5G12250	TUBB6	Tubulin beta chain [Source:UniProtKB/TrEMBL,Acc:A0A178UPR2]	-1.86104	0.23538	-1.97155	0	1	0	1
	AT1G78180		Probable mitochondrial adenine nucleotide transporter BTL2 [Source:UniProtKB/Swiss-Prot,Acc:Q9C9R4]	-1.96509	-0.189758	-1.96653	0	1	0	1
	AT4G33666		Putative uncharacterized protein [Source:UniProtKB/TrEMBL,Acc:Q94AJ7]	-1.32991	0.471829	-1.96573	0	1	0	1
	AT3G16670		AT3g16670/MGL6_12 [Source:UniProtKB/TrEMBL,Acc:Q9LUR6]	-1.46181	-0.110433	-1.9647	0	1	0	1
	AT3G62820		Plant invertase/pectin methylesterase inhibitor superfamily protein [Source:UniProtKB/TrEMBL,Acc:Q9LZI3]	-1.36582	-0.253201	-1.95647	0	1	0	1
	AT1G32100	PRR1	Pinoresinol reductase 1 [Source:UniProtKB/Swiss-Prot,Acc:Q9FVQ6]	-1.43401	-0.191675	-1.9552	0	1	0	1
	AT4G38220		Peptidase M20/M25/M40 family protein [Source:UniProtKB/TrEMBL,Acc:F4JTK8]	-1.83492	0.206513	-1.94135	0	1	0	1
	AT3G14940	PPC3	Phosphoenolpyruvate carboxylase 3 [Source:UniProtKB/Swiss-Prot,Acc:Q84VW9]	-1.32408	0.138393	-1.93873	0	1	0	1
	AT3G10405		At3g10405 [Source:UniProtKB/TrEMBL,Acc:A0JQ78]	-1.93051	-0.00399472	-1.93712	0	1	0	1
	AT2G38080	IRX12	Laccase-4 [Source:UniProtKB/Swiss-Prot,Acc:O80434]	-1.4964	-0.411743	-1.93601	0	1	0	1
	AT1G29920	LHCB1.1	Chlorophyll a-b binding protein 3, chloroplastic [Source:UniProtKB/Swiss-Prot,Acc:Q8VZ87]	-1.22521	0.0588671	-1.92892	0	1	0	1
	AT3G57530	CPK32	Calcium-dependent protein kinase 32 [Source:UniProtKB/Swiss-Prot,Acc:Q6NLQ6]	-1.32327	-0.322676	-1.92233	0	1	0	1
	AT5G02760		Probable protein phosphatase 2C 67 [Source:UniProtKB/Swiss-Prot,Acc:Q501F9]	-1.25661	0.219993	-1.92179	0	1	0	1
	AT4G18780	CESA8	Cellulose synthase (Fragment) [Source:UniProtKB/TrEMBL,Acc:A0A068FHR7]	-1.24179	0.349455	-1.91746	0	1	0	1
	AT2G32860	BGLU33	Beta-glucosidase 33 [Source:UniProtKB/Swiss-Prot,Acc:O48779]	-1.39439	0.276635	-1.91412	0	1	0	1
	AT1G03130	PSAD2	Photosystem I reaction center subunit II-2, chloroplastic [Source:UniProtKB/Swiss-Prot,Acc:Q9SA56]	-1.3744	0.152256	-1.90871	0	1	0	1
	AT4G24380		INVOLVED IN: 10-formyltetrahydrofolate biosynthetic process, folic acid and derivative biosynthetic process, EXPRESSED IN: 24 plant structures, EXPRESSED DURING: 15 growth stages, CONTAINS InterPro DOMAIN/s: Serine hydrolase (InterPro:IPR005645), BE /.../bidopsis thaliana protein match is: alpha/beta-Hydrolases superfamily protein (TAIR:AT5G65400.1), Has 30201 Blast hits to 17322 proteins in 780 …	-1.9082	-0.210343	-1.90718	0	1	0	1
	AT5G62170		unknown protein, BEST Arabidopsis thaliana protein match is: unknown protein (TAIR:AT5G51850.1), Has 381 Blast hits to 359 proteins in 81 species: Archae - 0, Bacteria - 16, Metazoa - 101, Fungi - 21, Plants - 99, Viruses - 3, Other Eukaryotes - 141 /.../ce: NCBI BLink). [Source:TAIR,Acc:AT5G62170]	-1.2143	0.616604	-1.90169	0	1	0	1
	AT5G07080		HXXXD-type acyl-transferase family protein [Source:UniProtKB/TrEMBL,Acc:Q9LYQ7]	-1.22091	-0.262355	-1.89845	0	1	0	1
	AT3G23070	CFM3A	CRM-domain containing factor CFM3A, chloroplastic/mitochondrial [Source:UniProtKB/Swiss-Prot,Acc:F4J2U9]	-1.44196	0.0904528	-1.89207	0	1	0	1
	AT5G14260		Putative uncharacterized protein At5g14260 [Source:UniProtKB/TrEMBL,Acc:Q8VZB5]	-1.74042	0.0705629	-1.88915	0	1	0	1
	AT5G12110		At5g12110 [Source:UniProtKB/TrEMBL,Acc:Q29PY2]	-1.5269	0.52916	-1.88852	0	1	0	1
	AT1G56720		At1g56720 [Source:UniProtKB/TrEMBL,Acc:Q7Y229]	-1.73187	-0.348439	-1.88777	0	1	0	1
	AT3G50560		AT3g50560/T20E23_160 [Source:UniProtKB/TrEMBL,Acc:Q943Z4]	-1.81686	-0.231863	-1.8865	0	1	0	1
	AT3G13000		AT3G13000 protein [Source:UniProtKB/TrEMBL,Acc:Q56W79]	-1.39041	-0.0921527	-1.88061	0	1	0	1
	AT1G21500		F24J8.11 protein [Source:UniProtKB/TrEMBL,Acc:Q9LPK9]	-1.80258	0.367864	-1.87196	0	1	0	1
	AT1G50320	ATHX	Thioredoxin X, chloroplastic [Source:UniProtKB/Swiss-Prot,Acc:Q8LD49]	-1.69847	-0.154628	-1.86667	0	1	0	1
	AT1G14280	PKS2	Protein PHYTOCHROME KINASE SUBSTRATE 2 [Source:UniProtKB/Swiss-Prot,Acc:Q9M9T4]	-1.38926	-0.247158	-1.86293	0	1	0	1
	AT1G29430	SAUR62	Auxin-responsive protein SAUR62 [Source:UniProtKB/Swiss-Prot,Acc:Q9C7Q8]	-1.25618	-0.379354	-1.86047	0	1	0	1
	AT4G04350	EMB2369	Leucine--tRNA ligase, chloroplastic/mitochondrial [Source:UniProtKB/Swiss-Prot,Acc:Q9XEA0]	-1.94537	0.0908579	-1.8587	0	1	0	1
	AT3G56940	CRD1	Magnesium-protoporphyrin IX monomethyl ester [oxidative] cyclase, chloroplastic [Source:UniProtKB/Swiss-Prot,Acc:Q9M591]	-1.87638	-0.244615	-1.85735	0	1	0	1
	AT5G58980	NCER3	Neutral ceramidase 3 [Source:UniProtKB/Swiss-Prot,Acc:F4KHQ8]	-1.78661	0.381648	-1.84911	0	1	0	1
	AT5G05580	FAD8	Temperature-sensitive sn-2 acyl-lipid omega-3 desaturase (ferredoxin), chloroplastic [Source:UniProtKB/Swiss-Prot,Acc:P48622]	-1.59633	-0.47818	-1.8429	0	1	0	1
	AT3G14810	MSL5	Mechanosensitive ion channel protein 5 [Source:UniProtKB/Swiss-Prot,Acc:Q9LH74]	-1.87708	-0.391844	-1.84176	0	1	0	1
	AT3G14570	CALS8	Putative callose synthase 8 [Source:UniProtKB/Swiss-Prot,Acc:Q9LUD7]	-1.37583	-0.464527	-1.84009	0	1	0	1
	AT1G15820	LHCB6	Chlorophyll a-b binding protein, chloroplastic [Source:UniProtKB/TrEMBL,Acc:Q9LMQ2]	-1.09672	0.650896	-1.82837	0	1	0	1
	AT5G54270	LHCB3	Chlorophyll a-b binding protein 3, chloroplastic [Source:UniProtKB/Swiss-Prot,Acc:Q9S7M0]	-1.54317	0.438606	-1.82042	0	1	0	1
	AT5G45310		AT5g45310/K9E15_9 [Source:UniProtKB/TrEMBL,Acc:Q94JR2]	-1.353	0.351582	-1.81798	0	1	0	1
	AT3G01670		Sieve element occlusion protein [Source:UniProtKB/TrEMBL,Acc:A0A1I9LMF2]	-1.01783	-0.320598	-1.81763	0	1	0	1
	AT5G54585		Putative uncharacterized protein At5g54585 [Source:UniProtKB/TrEMBL,Acc:Q8VZU6]	-1.30767	-0.141762	-1.81237	0	1	0	1
	AT5G48900		Probable pectate lyase 20 [Source:UniProtKB/Swiss-Prot,Acc:Q93WF1]	-1.45869	-0.21514	-1.80703	0	1	0	1
	AT4G18440		Adenylosuccinate lyase [Source:UniProtKB/TrEMBL,Acc:Q8RY94]	-1.51706	0.440328	-1.80493	0	1	0	1
	AT1G17970		At1g17970/F2H15_16 [Source:UniProtKB/TrEMBL,Acc:Q944L9]	-1.90315	-0.448149	-1.80176	0	1	0	1
	AT2G44230		At2g44230/F4I1.4 [Source:UniProtKB/TrEMBL,Acc:O64858]	-1.01832	-0.121159	-1.79721	0	1	0	1
	AT1G11960		Hyperosmolality-gated Ca2+ permeable channel 1.3 [Source:UniProtKB/TrEMBL,Acc:A0A097NUP7]	-1.47219	-0.372782	-1.79596	0	1	0	1
	AT2G26710	CYP734A1	CYP734A1 [Source:UniProtKB/TrEMBL,Acc:A0A178VRF1]	-1.5077	0.259148	-1.79504	0	1	0	1
	AT4G32350		Putative uncharacterized protein At4g32350 [Source:UniProtKB/TrEMBL,Acc:Q8RXT2]	-1.99139	0.00339515	-1.7935	0	1	0	1
	AT4G09650	ATPD	PDE332 [Source:UniProtKB/TrEMBL,Acc:A0A178V1L3]	-1.95963	0.0425512	-1.78972	0	1	0	1
	AT3G01440	PNSL3	Photosynthetic NDH subunit of lumenal location 3, chloroplastic [Source:UniProtKB/Swiss-Prot,Acc:Q9SGH4]	-1.81425	0.304592	-1.78798	0	1	0	1
	AT1G31800	CYP97A3	Protein LUTEIN DEFICIENT 5, chloroplastic [Source:UniProtKB/Swiss-Prot,Acc:Q93VK5]	-1.89141	-0.333042	-1.78765	0	1	0	1
	AT4G29670	ACHT2	Thioredoxin-like 2-2, chloroplastic [Source:UniProtKB/Swiss-Prot,Acc:Q8LCT3]	-1.74479	-0.210234	-1.78681	0	1	0	1
	AT1G19180	TIFY10A	TIFY10A [Source:UniProtKB/TrEMBL,Acc:A0A178W7G1]	-0.578723	-0.274569	-1.78419	0	1	0	1
	AT1G12480	SLAC1	SLAC1 [Source:UniProtKB/TrEMBL,Acc:A0A178WLC1]	-1.63876	-0.396189	-1.78372	0	1	0	1
	AT2G21770	CESA9	Probable cellulose synthase A catalytic subunit 9 [UDP-forming] [Source:UniProtKB/Swiss-Prot,Acc:Q9SJ22]	-1.31244	0.094242	-1.78231	0	1	0	1
	AT1G01120	KCS1	3-ketoacyl-CoA synthase [Source:UniProtKB/TrEMBL,Acc:A0A178W124]	-0.955081	-0.375516	-1.77931	0	1	0	1
	AT3G05350		AT3g05350/T12H1_32 [Source:UniProtKB/TrEMBL,Acc:Q8RY11]	-1.67541	-0.22478	-1.7752	0	1	0	1
	AT1G79620		Leucine-rich repeat protein kinase family protein [Source:TAIR,Acc:AT1G79620]	-1.36715	-0.405201	-1.76683	0	1	0	1
	AT1G32160		At1g32160/F3C3_6 [Source:UniProtKB/TrEMBL,Acc:Q9FVR1]	-1.83374	0.129917	-1.76306	0	1	0	1
	AT5G50915	BHLH137	Transcription factor bHLH137 [Source:UniProtKB/Swiss-Prot,Acc:Q93W88]	-1.25652	-0.0369545	-1.758	0	1	0	1
	AT5G24030	SLAH3	S-type anion channel SLAH3 [Source:UniProtKB/Swiss-Prot,Acc:Q9FLV9]	-0.942734	-0.310394	-1.7524	0	1	0	1
	AT1G61520	LHCA3	Chlorophyll a-b binding protein, chloroplastic [Source:UniProtKB/TrEMBL,Acc:A0A178W5Y6]	-1.33893	0.81311	-1.74773	0	1	0	1
	AT5G63310	NDPK2	Nucleoside diphosphate kinase [Source:UniProtKB/TrEMBL,Acc:Q0WUG9]	-1.96301	-0.159104	-1.74708	0	1	0	1
	AT1G30690	PATL4	Patellin-4 [Source:UniProtKB/Swiss-Prot,Acc:Q94C59]	-1.97446	0.263712	-1.74135	0	1	0	1
	AT3G54020	IPCS1	Phosphatidylinositol:ceramide inositolphosphotransferase 1 [Source:UniProtKB/Swiss-Prot,Acc:Q9M325]	-1.29023	-0.383091	-1.735	0	1	0	1
	AT5G04230	PAL3	Phenylalanine ammonia-lyase [Source:UniProtKB/TrEMBL,Acc:F4JW69]	-1.52309	-0.16549	-1.73472	0	1	0	1
	AT1G01780	PLIM2B	LIM domain-containing protein PLIM2b [Source:UniProtKB/Swiss-Prot,Acc:Q1ECF5]	-1.97539	-0.45847	-1.71911	0	1	0	1
	AT2G44500	OFUT20	O-fucosyltransferase 20 [Source:UniProtKB/Swiss-Prot,Acc:O64884]	-0.69968	-0.35545	-1.71382	0	1	0	1
	AT4G16330		2-oxoglutarate (2OG) and Fe(II)-dependent oxygenase superfamily protein [Source:UniProtKB/TrEMBL,Acc:F4JLS2]	-1.72936	-0.24593	-1.7103	0	1	0	1
	AT5G23360		GEM-like protein 7 [Source:UniProtKB/Swiss-Prot,Acc:Q9FMW5]	-1.42667	-0.253403	-1.70915	0	1	0	1
	AT3G48187		Serine/Threonine-kinase ATM [Source:UniProtKB/TrEMBL,Acc:A0A1I9LTU3]	-1.75321	0.0488941	-1.70663	0	1	0	1
	AT2G03390	CLPF	Clp protease adapter protein ClpF, chloroplastic [Source:UniProtKB/Swiss-Prot,Acc:Q67Y99]	-1.98958	0.230386	-1.70577	0	1	0	1
	AT5G53860	emb2737	Embryo defective 2737 [Source:UniProtKB/TrEMBL,Acc:F4JYQ8]	-1.52675	0.278548	-1.69874	0	1	0	1
	AT5G62790	DXR	1-deoxy-D-xylulose 5-phosphate reductoisomerase [Source:UniProtKB/TrEMBL,Acc:F4K7T6]	-1.56499	0.485597	-1.69847	0	1	0	1
	AT2G37790	AKR4C10	Aldo-keto reductase family 4 member C10 [Source:UniProtKB/Swiss-Prot,Acc:Q84TF0]	-1.95736	0.310254	-1.6982	0	1	0	1
	AT4G31000	CBP60F	Calmodulin-binding protein 60 F [Source:UniProtKB/Swiss-Prot,Acc:F4JR57]	-1.52235	-0.417725	-1.6952	0	1	0	1
	AT2G29290		Tropinone reductase homolog At2g29290 [Source:UniProtKB/Swiss-Prot,Acc:Q9ZW13]	-1.0875	-0.173423	-1.6933	0	1	0	1
	AT1G74670	GASA6	Gibberellin-regulated protein 6 [Source:UniProtKB/Swiss-Prot,Acc:Q6NMQ7]	-0.237329	0.448651	-1.69222	0	1	0	1
	AT1G74470	CHLP	Geranylgeranyl diphosphate reductase, chloroplastic [Source:UniProtKB/Swiss-Prot,Acc:Q9CA67]	-1.57414	-0.0531951	-1.69162	0	1	0	1
	AT1G68560	XYL1	Alpha-xylosidase 1 [Source:UniProtKB/Swiss-Prot,Acc:Q9S7Y7]	-1.10766	0.192584	-1.68776	0	1	0	1
	AT3G08940	LHCB4.2	Chlorophyll a-b binding protein CP29.2, chloroplastic [Source:UniProtKB/Swiss-Prot,Acc:Q9XF88]	-1.91337	0.104544	-1.68734	0	1	0	1
	AT4G24280	HSP70-6	Heat shock 70 kDa protein 6, chloroplastic [Source:UniProtKB/Swiss-Prot,Acc:Q9STW6]	-1.65234	-0.00777258	-1.68714	0	1	0	1
	AT1G06680	PSBP1	Oxygen-evolving enhancer protein 2-1, chloroplastic [Source:UniProtKB/Swiss-Prot,Acc:Q42029]	-1.42162	0.568061	-1.68446	0	1	0	1
	AT1G51110	PAP12	Probable plastid-lipid-associated protein 12, chloroplastic [Source:UniProtKB/Swiss-Prot,Acc:Q8LAP6]	-1.83269	-0.36168	-1.68347	0	1	0	1
	AT5G64040	PSAN	Photosystem I reaction center subunit PSI-N, chloroplast, putative / PSI-N, putative (PSAN) [Source:UniProtKB/TrEMBL,Acc:F4KC80]	-1.76217	0.0993768	-1.68311	0	1	0	1
	AT1G53840	PME1	Pectinesterase [Source:UniProtKB/TrEMBL,Acc:Q0WWC7]	-0.841866	-0.115758	-1.68196	0	1	0	1
	AT4G34138	UGT73B1	Glycosyltransferase (Fragment) [Source:UniProtKB/TrEMBL,Acc:W8PUI6]	-1.13549	0.119759	-1.68035	0	1	0	1
	AT2G21830		Cysteine/Histidine-rich C1 domain family protein [Source:UniProtKB/TrEMBL,Acc:Q9SJ16]	-1.44124	-0.340139	-1.6775	0	1	0	1
	AT3G28860	ABCB19	ABC transporter B family member 19 [Source:UniProtKB/Swiss-Prot,Acc:Q9LJX0]	-1.81588	-0.449112	-1.67328	0	1	0	1
	AT2G46570	LAC6	Laccase-6 [Source:UniProtKB/Swiss-Prot,Acc:Q9ZPY2]	-0.977563	0.32625	-1.66847	0	1	0	1
	AT1G78280		F-box protein At1g78280 [Source:UniProtKB/Swiss-Prot,Acc:Q9M9E8]	-0.882741	-0.278948	-1.66748	0	1	0	1
	AT3G52380	CP33	RNA-binding protein CP33, chloroplastic [Source:UniProtKB/Swiss-Prot,Acc:Q39061]	-1.75846	-0.197727	-1.66188	0	1	0	1
	AT1G10380		At1g10380/F14N23_32 [Source:UniProtKB/TrEMBL,Acc:Q93ZB0]	-1.48657	-0.48547	-1.66035	0	1	0	1
	AT5G22620		Probable 2-carboxy-D-arabinitol-1-phosphatase [Source:UniProtKB/Swiss-Prot,Acc:Q9FNJ9]	-1.50312	0.38776	-1.66021	0	1	0	1
	AT3G47470	LHCA4	Chlorophyll a-b binding protein, chloroplastic [Source:UniProtKB/TrEMBL,Acc:A0A178VEE6]	-1.56931	0.316111	-1.66014	0	1	0	1
	AT4G34290		Putative uncharacterized protein AT4g34290 [Source:UniProtKB/TrEMBL,Acc:Q9SYZ4]	-1.91391	-0.353535	-1.65482	0	1	0	1
	AT1G12770	RH47	DEAD-box ATP-dependent RNA helicase 47, mitochondrial [Source:UniProtKB/Swiss-Prot,Acc:Q8W4E1]	-1.90348	-0.0564653	-1.65429	0	1	0	1
	AT3G10630		Mannosyltransferase, putative [Source:UniProtKB/TrEMBL,Acc:Q9LPN6]	-1.89768	-0.309259	-1.65251	0	1	0	1
	AT2G02450	NAC035	NAC domain-containing protein 35 [Source:UniProtKB/Swiss-Prot,Acc:Q9ZVP8]	-1.94967	-0.272418	-1.64942	0	1	0	1
	AT2G02950	PKS1	Protein PHYTOCHROME KINASE SUBSTRATE 1 [Source:UniProtKB/Swiss-Prot,Acc:Q9SWI1]	-0.952826	-0.276476	-1.6463	0	1	0	1
	AT5G17420	CESA7	Cellulose synthase (Fragment) [Source:UniProtKB/TrEMBL,Acc:W8PV01]	-0.307842	1.36629	-1.64111	0	1	0	1
	AT5G57960		GTP binding protein-like [Source:UniProtKB/TrEMBL,Acc:Q9FJM0]	-1.96872	0.442887	-1.64099	0	1	0	1
	AT5G49730	FRO6	Ferric reduction oxidase 6 [Source:UniProtKB/Swiss-Prot,Acc:Q8RWS6]	-1.58475	-0.342768	-1.63885	0	1	0	1
	AT2G03710	AGL3	Agamous-like MADS-box protein AGL3 [Source:UniProtKB/Swiss-Prot,Acc:P29383]	-1.73964	0.101003	-1.63161	0	1	0	1
	AT1G23460		Pectin lyase-like superfamily protein [Source:UniProtKB/TrEMBL,Acc:F4I672]	-0.821692	-0.0665131	-1.63135	0	1	0	1
	AT3G54890	LHCA1	Chlorophyll a-b binding protein, chloroplastic [Source:UniProtKB/TrEMBL,Acc:A0A178VBT7]	-1.36419	0.748407	-1.62892	0	1	0	1
	AT1G53560		At1g53560 [Source:UniProtKB/TrEMBL,Acc:Q9LPH1]	-1.5285	0.0449893	-1.62609	0	1	0	1
	AT2G05100	LHCB2.1	photosystem II light harvesting complex gene 2.1 [Source:TAIR,Acc:AT2G05100]	-1.24947	-0.00175839	-1.62443	0	1	0	1
	AT4G28080	TSS	Protein TSS [Source:UniProtKB/Swiss-Prot,Acc:F4JKH6]	-1.83624	-0.0313827	-1.62115	0	1	0	1
	AT3G16920	CTL2	Chitinase-like protein [Source:UniProtKB/TrEMBL,Acc:A0A1I9LSA0]	-1.20613	0.735403	-1.61938	0	1	0	1
	AT5G40160	EMB506	Ankyrin repeat domain-containing protein EMB506, chloroplastic [Source:UniProtKB/Swiss-Prot,Acc:Q9SQK3]	-1.80108	0.239701	-1.61839	0	1	0	1
	AT3G27050		AT3g27050/MOJ10_14 [Source:UniProtKB/TrEMBL,Acc:Q94JV2]	-1.91155	0.20111	-1.61823	0	1	0	1
	AT1G76410	ATL8	ATL8 [Source:UniProtKB/TrEMBL,Acc:A0A178WF21]	-1.3095	-0.287741	-1.61463	0	1	0	1
	AT1G27910	PUB45	U-box domain-containing protein 45 [Source:UniProtKB/Swiss-Prot,Acc:Q9C7G1]	-1.58242	-0.119892	-1.61414	0	1	0	1
	AT3G07360	PUB9	RING-type E3 ubiquitin transferase [Source:UniProtKB/TrEMBL,Acc:A0A178VJC7]	-0.647388	-0.428589	-1.60625	0	1	0	1
	AT5G18700	RUK	Serine/threonine-protein kinase RUNKEL [Source:UniProtKB/Swiss-Prot,Acc:F4JY37]	-1.66663	0.434552	-1.59744	0	1	0	1
	AT2G23360	FPP7	Filament-like plant protein 7 [Source:UniProtKB/Swiss-Prot,Acc:Q9SLN1]	-1.98468	-0.0862356	-1.59622	0	1	0	1
	AT3G61130	GAUT1	Hexosyltransferase (Fragment) [Source:UniProtKB/TrEMBL,Acc:W8PUP8]	-1.96993	-0.097672	-1.59608	0	1	0	1
	AT1G73170		P-loop containing nucleoside triphosphate hydrolases superfamily protein [Source:TAIR,Acc:AT1G73170]	-1.65206	0.239908	-1.59206	0	1	0	1
	AT1G55670	PSAG	Photosystem I reaction center subunit V, chloroplastic [Source:UniProtKB/Swiss-Prot,Acc:Q9S7N7]	-1.84701	0.293846	-1.59123	0	1	0	1
	AT4G10340	LHCB5	Chlorophyll a-b binding protein, chloroplastic [Source:UniProtKB/TrEMBL,Acc:A0A178UW55]	-1.8502	0.780592	-1.59033	0	1	0	1
	AT1G20340	DRT112	Plastocyanin major isoform, chloroplastic [Source:UniProtKB/Swiss-Prot,Acc:P42699]	-1.47331	0.197566	-1.58786	0	1	0	1
	AT5G46580		Pentatricopeptide repeat-containing protein At5g46580, chloroplastic [Source:UniProtKB/Swiss-Prot,Acc:Q9LS25]	-1.79101	0.221619	-1.58658	0	1	0	1
	AT5G10180	SULTR2,1	Sulfate transporter 2.1 [Source:UniProtKB/Swiss-Prot,Acc:O04722]	-1.72069	-0.0365913	-1.58601	0	1	0	1
	AT1G75960	AAE8	Probable acyl-activating enzyme 8 [Source:UniProtKB/Swiss-Prot,Acc:Q9LQS1]	-1.0363	-0.304446	-1.5777	0	1	0	1
	AT1G33810		Putative uncharacterized protein [Source:UniProtKB/TrEMBL,Acc:Q8L9M8]	-1.9469	0.130035	-1.57764	0	1	0	1
	AT4G21070	BRCA1	Protein BREAST CANCER SUSCEPTIBILITY 1 homolog [Source:UniProtKB/Swiss-Prot,Acc:Q8RXD4]	-1.74404	-0.173465	-1.57647	0	1	0	1
	AT4G10150	ATL7	RING-H2 finger protein ATL7 [Source:UniProtKB/Swiss-Prot,Acc:Q9SN28]	-1.71828	0.311328	-1.57606	0	1	0	1
	AT1G19835	FPP4	Filament-like plant protein 4 [Source:UniProtKB/Swiss-Prot,Acc:Q0WSY2]	-1.62476	-0.38804	-1.57014	0	1	0	1
	AT5G12940		Leucine-rich repeat (LRR) family protein [Source:UniProtKB/TrEMBL,Acc:Q9LXU5]	-1.94463	-0.23306	-1.56143	0	1	0	1
	AT5G22640	TIC100	Protein TIC 100 [Source:UniProtKB/Swiss-Prot,Acc:Q8LPR8]	-1.83727	0.197994	-1.55714	0	1	0	1
	AT4G37110		Putative uncharacterized protein At4g37110 [Source:UniProtKB/TrEMBL,Acc:Q0WPT6]	-1.93797	0.010839	-1.55668	0	1	0	1
	AT4G12420	SKU5	Monocopper oxidase-like protein SKU5 [Source:UniProtKB/Swiss-Prot,Acc:Q9SU40]	-1.57769	-0.203402	-1.55615	0	1	0	1
	AT2G34420	LHB1B2	Chlorophyll a-b binding protein, chloroplastic [Source:UniProtKB/TrEMBL,Acc:Q39141]	-0.773293	0.209825	-1.55585	0	1	0	1
	AT4G02770	PSAD1	Photosystem I reaction center subunit II-1, chloroplastic [Source:UniProtKB/Swiss-Prot,Acc:Q9S7H1]	-1.34116	0.496226	-1.55038	0	1	0	1
	AT3G62720	XXT1	XXT1 [Source:UniProtKB/TrEMBL,Acc:A0A178VEJ0]	-0.592105	0.258551	-1.54982	0	1	0	1
	AT4G14605	MTERF5	Transcription termination factor MTERF5, chloroplastic [Source:UniProtKB/Swiss-Prot,Acc:F4JVI3]	-1.59353	0.432647	-1.54825	0	1	0	1
	AT4G32330	WDL5	Protein WVD2-like 5 [Source:UniProtKB/Swiss-Prot,Acc:Q94C48]	-1.91822	0.276313	-1.54785	0	1	0	1
	AT3G60840	MAP65-4	65-kDa microtubule-associated protein 4 [Source:UniProtKB/Swiss-Prot,Acc:Q9LZY0]	-0.716719	0.0316922	-1.54515	0	1	0	1
	AT2G28630	KCS12	3-ketoacyl-CoA synthase 12 [Source:UniProtKB/Swiss-Prot,Acc:Q9SIB2]	-1.12296	0.542897	-1.54462	0	1	0	1
	AT5G23860	TUBB8	Tubulin beta chain [Source:UniProtKB/TrEMBL,Acc:A0A178UKM5]	-1.78366	0.127043	-1.54348	0	1	0	1
	AT5G03170	FLA11	Fasciclin-like arabinogalactan protein 11 [Source:UniProtKB/Swiss-Prot,Acc:Q8LEJ6]	-1.56981	-0.241369	-1.54331	0	1	0	1
	AT5G62430	CDF1	Cyclic dof factor 1 [Source:UniProtKB/Swiss-Prot,Acc:Q8W1E3]	-0.862169	0.0307924	-1.53805	0	1	0	1
	AT1G67740	PSBY	Putative uncharacterized protein [Source:UniProtKB/TrEMBL,Acc:Q549N8]	-1.84039	0.0383786	-1.53608	0	1	0	1
	AT1G36320		At1g36320/F7F23_4 [Source:UniProtKB/TrEMBL,Acc:Q9C8X8]	-1.96535	0.232312	-1.53548	0	1	0	1
	AT4G16008		Putative uncharacterized protein [Source:UniProtKB/TrEMBL,Acc:Q8LBY3]	-1.32956	0.0204626	-1.53529	0	1	0	1
	AT5G22510	INVE	Alkaline/neutral invertase E, chloroplastic [Source:UniProtKB/Swiss-Prot,Acc:Q9FK88]	-1.80546	0.0991127	-1.53517	0	1	0	1
	AT3G48500	PDE312	Nucleic acid-binding, OB-fold-like protein [Source:TAIR,Acc:AT3G48500]	-1.82553	0.230874	-1.52988	0	1	0	1
	AT3G58160	XI-J	Myosin-16 [Source:UniProtKB/Swiss-Prot,Acc:Q9M2K0]	-1.66225	-0.148287	-1.52847	0	1	0	1
	AT3G27960	KLCR2	Protein KINESIN LIGHT CHAIN-RELATED 2 [Source:UniProtKB/Swiss-Prot,Acc:Q9LII8]	-1.75965	-0.226459	-1.52599	0	1	0	1
	AT1G59910	FH7	Formin-like protein 7 [Source:UniProtKB/Swiss-Prot,Acc:Q9XIE0]	-0.595792	-0.131976	-1.52381	0	1	0	1
	AT3G62160		At3g62160 [Source:UniProtKB/TrEMBL,Acc:Q9M1Q8]	-1.78413	-0.137011	-1.52047	0	1	0	1
	AT3G13750	BGAL1	Beta-galactosidase 1 [Source:UniProtKB/Swiss-Prot,Acc:Q9SCW1]	-1.33324	-0.46602	-1.51989	0	1	0	1
	AT3G61260		Uncharacterized protein At3g61260 [Source:UniProtKB/Swiss-Prot,Acc:Q9M2D8]	-0.723788	-0.0673122	-1.51689	0	1	0	1
	AT1G31330	PSAF	Photosystem I reaction center subunit III, chloroplastic [Source:UniProtKB/Swiss-Prot,Acc:Q9SHE8]	-1.47258	0.026954	-1.51413	0	1	0	1
	AT4G01395	COG4	Conserved oligomeric Golgi complex subunit 4 [Source:UniProtKB/Swiss-Prot,Acc:Q8L838]	-1.88939	-0.0981374	-1.51266	0	1	0	1
	AT1G68020	TPS6	Alpha,alpha-trehalose-phosphate synthase [UDP-forming] 6 [Source:UniProtKB/Swiss-Prot,Acc:Q94AH8]	-1.37917	0.502458	-1.51246	0	1	0	1
	AT3G12520	SULTR4,2	Probable sulfate transporter 4.2 [Source:UniProtKB/Swiss-Prot,Acc:Q8GYH8]	-1.5618	0.330786	-1.50911	0	1	0	1
	AT5G24800	BZIP9	Basic leucine zipper 9 [Source:UniProtKB/Swiss-Prot,Acc:Q9FUD3]	-0.644678	0.0208673	-1.5064	0	1	0	1
	AT3G61470	LHCA2	Photosystem I chlorophyll a/b-binding protein 2, chloroplastic [Source:UniProtKB/Swiss-Prot,Acc:Q9SYW8]	-1.64521	0.352078	-1.50552	0	1	0	1
	AT3G42670	CHR38	Chromatin remodeling 38 [Source:UniProtKB/TrEMBL,Acc:A0A1I9LTS2]	-0.515449	0.0733897	-1.50504	0	1	0	1
	AT2G33255		Haloacid dehalogenase-like hydrolase domain-containing protein At2g33255 [Source:UniProtKB/Swiss-Prot,Acc:Q8RYE9]	-1.74122	0.152867	-1.50493	0	1	0	1
	AT3G28180	CSLC4	Glycosyltransferase (Fragment) [Source:UniProtKB/TrEMBL,Acc:W8Q6R3]	-1.10967	-0.208734	-1.50419	0	1	0	1
	AT1G79790		Haloacid dehalogenase-like hydrolase (HAD) superfamily protein [Source:UniProtKB/TrEMBL,Acc:F4HQA8]	-0.692203	-0.460609	-1.49243	0	0	0	1
	AT1G21650	SECA2	Protein translocase subunit SecA [Source:UniProtKB/TrEMBL,Acc:F4HY36]	-1.11303	-0.168445	-1.49208	0	0	0	1
	AT1G26761		Arabinanase/levansucrase/invertase [Source:UniProtKB/TrEMBL,Acc:Q93ZE3]	-1.95341	0.0780654	-1.48824	0	0	0	1
	AT3G55480	PAT2	AP-3 complex subunit beta [Source:UniProtKB/TrEMBL,Acc:F4IWW1]	-1.95942	-0.185684	-1.48769	0	0	0	1
	AT5G58320	NET4A	Protein NETWORKED 4A [Source:UniProtKB/Swiss-Prot,Acc:F4KEW8]	-1.9877	-0.00479204	-1.48739	0	0	0	1
	AT5G67385		BTB/POZ domain-containing protein At5g67385 [Source:UniProtKB/Swiss-Prot,Acc:Q66GP0]	-1.22756	0.451195	-1.48627	0	0	0	1
	AT2G04842	EMB2761	Threonine--tRNA ligase, chloroplastic/mitochondrial 2 [Source:UniProtKB/Swiss-Prot,Acc:F4IFC5]	-1.96835	0.230521	-1.48509	0	0	0	1
	AT2G47060		Protein kinase superfamily protein [Source:TAIR,Acc:AT2G47060]	-1.23627	-0.317361	-1.47851	0	0	0	1
	AT1G67870		At1g67870/T23K23_28 [Source:UniProtKB/TrEMBL,Acc:Q93VS6]	-0.682769	-0.275387	-1.47677	0	0	0	1
	AT5G50530	CBSCBSPB4	CBS domain-containing protein CBSCBSPB5 [Source:UniProtKB/Swiss-Prot,Acc:P0DH79]	-1.50135	-0.0317783	-1.47663	0	0	0	1
	AT1G19350	BES1	Brassinosteroid signaling positive regulator (BZR1) family protein [Source:UniProtKB/TrEMBL,Acc:F4HP45]	-1.76598	-0.375184	-1.47649	0	0	0	1
	AT1G70060	SNL4	Paired amphipathic helix protein Sin3-like 4 [Source:UniProtKB/Swiss-Prot,Acc:O04539]	-1.9296	0.26462	-1.47533	0	0	0	1
	AT3G53420	PIP2-1	PIP2A [Source:UniProtKB/TrEMBL,Acc:A0A178V8P4]	-0.709012	0.24866	-1.46797	0	0	0	1
	AT2G42975		Myosin-G heavy chain-like protein [Source:UniProtKB/TrEMBL,Acc:Q8RXT7]	-1.9689	0.197744	-1.46587	0	0	0	1
	AT2G32870		TRAF-like family protein [Source:UniProtKB/TrEMBL,Acc:F4IUR7]	-0.892678	0.0122523	-1.46529	0	0	0	1
	AT3G04340	FTSHI5	Probable inactive ATP-dependent zinc metalloprotease FTSHI 5, chloroplastic [Source:UniProtKB/Swiss-Prot,Acc:F4J3N2]	-1.85544	0.290477	-1.46387	0	0	0	1
	AT4G37270	HMA1	Probable cadmium/zinc-transporting ATPase HMA1, chloroplastic [Source:UniProtKB/Swiss-Prot,Acc:Q9M3H5]	-1.88029	0.040857	-1.4589	0	0	0	1
	AT3G01980		F28J7.36 protein [Source:UniProtKB/TrEMBL,Acc:Q9SGI2]	-1.94882	0.0193179	-1.45587	0	0	0	1
	AT2G26690	NPF6.2	Protein NRT1/ PTR FAMILY 6.2 [Source:UniProtKB/Swiss-Prot,Acc:Q9SZY4]	-1.98665	-0.36912	-1.45166	0	0	0	1
	AT1G18170	FKBP17-2	Peptidyl-prolyl cis-trans isomerase FKBP17-2, chloroplastic [Source:UniProtKB/Swiss-Prot,Acc:Q9LDY5]	-1.84208	0.00234098	-1.44407	0	0	0	1
	AT2G41830		Uncharacterized protein [Source:TAIR,Acc:AT2G41830]	-0.819903	0.142351	-1.44366	0	0	0	1
	AT1G73370	SUS6	Sucrose synthase (Fragment) [Source:UniProtKB/TrEMBL,Acc:W8Q3K7]	-1.23148	0.377419	-1.4435	0	0	0	1
	AT3G11170	FAD7	sn-2 acyl-lipid omega-3 desaturase (ferredoxin), chloroplastic [Source:UniProtKB/Swiss-Prot,Acc:P46310]	-1.81357	-0.218167	-1.44342	0	0	0	1
	AT2G27140		At2g27140 [Source:UniProtKB/TrEMBL,Acc:Q9ZVC6]	-1.79826	-0.0921991	-1.4433	0	0	0	1
	AT5G14060	AK2	Aspartokinase [Source:UniProtKB/TrEMBL,Acc:A0A178UPF4]	-1.34311	0.628441	-1.44134	0	0	0	1
	AT1G69200	FLN2	Fructokinase-like 2, chloroplastic [Source:UniProtKB/Swiss-Prot,Acc:F4I0K2]	-1.95755	0.294627	-1.44088	0	0	0	1
	AT4G15215	ABCG41	ABC transporter G family member 41 [Source:UniProtKB/Swiss-Prot,Acc:Q7PC83]	-1.61963	-0.218217	-1.44081	0	0	0	1
	AT5G49910	HSP70-7	Heat shock 70 kDa protein 7, chloroplastic [Source:UniProtKB/Swiss-Prot,Acc:Q9LTX9]	-1.88615	-0.0378313	-1.43399	0	0	0	1
	AT5G59450	SCL11	Scarecrow-like protein 11 [Source:UniProtKB/Swiss-Prot,Acc:Q9LTI5]	-1.67294	-0.439112	-1.42808	0	0	0	1
	AT2G45820	DBP	Remorin [Source:UniProtKB/Swiss-Prot,Acc:O80837]	-0.399056	-0.208109	-1.42752	0	0	0	1
	AT3G04870	ZDS1	Zeta-carotene desaturase, chloroplastic/chromoplastic [Source:UniProtKB/Swiss-Prot,Acc:Q38893]	-1.69841	0.145851	-1.42741	0	0	0	1
	AT5G08600		U3 ribonucleoprotein (Utp) family protein [Source:UniProtKB/TrEMBL,Acc:F4KB50]	-1.55228	0.283056	-1.42676	0	0	0	1
	AT3G19000		2-oxoglutarate (2OG) and Fe(II)-dependent oxygenase superfamily protein [Source:UniProtKB/TrEMBL,Acc:Q9LJ66]	-1.97566	0.139208	-1.42386	0	0	0	1
	AT3G18960		B3 domain-containing protein At3g18960 [Source:UniProtKB/Swiss-Prot,Acc:Q84R27]	-1.47744	-0.462693	-1.41809	0	0	0	1
	AT5G01530	LHCB4.1	Chlorophyll a-b binding protein CP29.1, chloroplastic [Source:UniProtKB/Swiss-Prot,Acc:Q07473]	-1.56943	0.312748	-1.4132	0	0	0	1
	AT1G63020	NRPD1	DNA-directed RNA polymerase IV subunit 1 [Source:UniProtKB/Swiss-Prot,Acc:Q9LQ02]	-0.707261	-0.341402	-1.41223	0	0	0	1
	AT1G75150		unknown protein, Has 38228 Blast hits to 24529 proteins in 1168 species: Archae - 169, Bacteria - 4103, Metazoa - 14594, Fungi - 5866, Plants - 1861, Viruses - 317, Other Eukaryotes - 11318 (source: NCBI BLink). [Source:TAIR,Acc:AT1G75150]	-1.03796	-0.0535045	-1.41052	0	0	0	1
	AT1G33440	NPF4.4	Protein NRT1/ PTR FAMILY 4.4 [Source:UniProtKB/Swiss-Prot,Acc:Q56XQ6]	-1.30567	-0.113948	-1.41018	0	0	0	1
	AT4G35270	NLP2	Protein NLP2 [Source:UniProtKB/Swiss-Prot,Acc:Q7X9B9]	-1.67365	0.239343	-1.41	0	0	0	1
	AT3G51290		Pyridoxal-phosphate-dependent serine hydroxymethyltransferase, putative (DUF632) [Source:UniProtKB/TrEMBL,Acc:F4J3B2]	-1.33506	-0.0553682	-1.40313	0	0	0	1
	AT1G26560	BGLU40	Beta-glucosidase 40 [Source:UniProtKB/Swiss-Prot,Acc:Q9FZE0]	-1.74379	-0.131323	-1.40225	0	0	0	1
	AT5G10540	CYOP	Probable cytosolic oligopeptidase A [Source:UniProtKB/Swiss-Prot,Acc:Q949P2]	-1.55567	0.14194	-1.3989	0	0	0	1
	AT1G72940		At1g72940/F3N23_14 [Source:UniProtKB/TrEMBL,Acc:Q9SSN2]	-1.59405	0.0359355	-1.39754	0	0	0	1
	AT1G58070		At1g58070 [Source:UniProtKB/TrEMBL,Acc:Q9C6F8]	-1.23387	0.13512	-1.39731	0	0	0	1
	AT1G34000	OHP2	OHP2 [Source:UniProtKB/TrEMBL,Acc:A0A178WAB5]	-1.70809	0.000577499	-1.39135	0	0	0	1
	AT5G47820	KIN4A	Kinesin-like protein KIN-4A [Source:UniProtKB/Swiss-Prot,Acc:Q8GS71]	-1.85832	-0.212789	-1.38979	0	0	0	1
	AT5G27390		Mog1/PsbP/DUF1795-like photosystem II reaction center PsbP family protein [Source:TAIR,Acc:AT5G27390]	-1.97725	-0.136334	-1.38779	0	0	0	1
	AT5G51545	LPA2	Protein LOW PSII ACCUMULATION 2, chloroplastic [Source:UniProtKB/Swiss-Prot,Acc:F4KDA6]	-1.77381	-0.378224	-1.38549	0	0	0	1
	AT2G31820		Ankyrin repeat family protein [Source:UniProtKB/TrEMBL,Acc:Q9SKB8]	-1.52937	0.149006	-1.38447	0	0	0	1
	AT1G70280		NHL domain-containing protein [Source:UniProtKB/TrEMBL,Acc:F4I5D7]	-1.69197	-0.0116555	-1.38325	0	0	0	1
	AT5G58430	EXO70B1	Exocyst complex component EXO70B1 [Source:UniProtKB/Swiss-Prot,Acc:Q9FGH9]	-1.12549	-0.22435	-1.38116	0	0	0	1
[truncated: 3,189 more rows]
