# Supplementary material for: NuA4 and H2A.Z control environmental responses and autotrophic growth in Arabidopsis
Source: Nat Commun. 2022 Jan 12;13:277. doi: 10.1038/s41467-021-27882-5 (PMC8755797; doi:10.1038/s41467-021-27882-5)
Supplement: Supplementary file 21 — Supplementary Data 18 [file 41467_2021_27882_MOESM21_ESM.xlsx]

## Sheet: GO analysis
	GO analysis of NuA4 dependent genes carried out with use of DAVID annotation tool
	Category	Term	Count	%	PValue	Genes	List Total	Pop Hits	Pop Total	Fold Enrichment	Bonferroni	Benjamini	FDR
	GOTERM_CC_DIRECT	GO:0009507~chloroplast	244	70.31700288184439	1.0783612345367638E-18	AT1G64510, AT3G01480, AT5G24300, AT1G06190, AT1G20810, AT3G52150, AT1G59840, AT1G09340, AT5G18660, AT3G54210, AT1G50900, AT2G30950, AT3G20680, AT1G18060, AT2G05620, AT3G53920, AT5G35790, AT5G54190, AT5G22800, AT4G02530, AT3G01370, AT3G53130, AT1G55490, AT5G43750, AT2G40400, AT1G18500, AT1G30610, AT1G73110, AT5G13770, AT5G04140, AT1G60600, AT5G51010, AT5G45930, AT3G51510, AT4G30580, AT4G01310, AT5…	336	486	903	1.3492798353909465	1.218548195026543E-16	1.218548195026543E-16	1.1538465209543373E-16
	UP_KEYWORDS	Transit peptide	179	51.5850144092219	1.7536075060652305E-18	AT1G64510, AT3G01480, AT5G21430, AT3G02450, AT5G24300, AT1G06190, AT1G15980, AT1G20810, AT1G68830, AT1G59840, AT1G09340, AT5G18660, AT3G54210, AT5G52970, AT1G50900, AT2G30950, AT3G54050, AT5G16400, AT4G20130, AT2G38040, AT5G13120, AT2G05620, AT3G46780, AT3G53920, AT5G35790, AT1G76450, AT5G05740, AT5G54190, AT3G56910, AT5G22800, AT2G41680, AT1G03630, AT4G02530, AT3G01370, AT1G55490, AT3G53130, AT5…	340	320	929	1.5284099264705882	3.4896789370698086E-16	3.4896789370698086E-16	3.4019985617665473E-16
	UP_KEYWORDS	Chloroplast	176	50.720461095100866	1.577780380176038E-17	AT1G64510, AT3G01480, AT5G21430, AT3G02450, AT5G24300, AT1G06190, AT1G15980, AT1G20810, AT1G68830, AT1G59840, AT1G09340, AT5G18660, AT3G54210, AT5G52970, AT1G50900, AT2G30950, AT3G54050, AT5G16400, AT4G20130, AT2G38040, AT5G13120, AT2G05620, AT3G46780, AT3G53920, AT5G35790, AT1G76450, AT5G05740, AT5G54190, AT3G56910, AT5G22800, AT2G41680, AT1G03630, AT4G02530, AT3G01370, AT1G55490, AT3G53130, AT5…	340	317	929	1.517016143997031	3.1397829565503154E-15	1.0465943188501052E-15	1.0202979791805047E-15
	UP_KEYWORDS	Plastid	176	50.720461095100866	1.577780380176038E-17	AT1G64510, AT3G01480, AT5G21430, AT3G02450, AT5G24300, AT1G06190, AT1G15980, AT1G20810, AT1G68830, AT1G59840, AT1G09340, AT5G18660, AT3G54210, AT5G52970, AT1G50900, AT2G30950, AT3G54050, AT5G16400, AT4G20130, AT2G38040, AT5G13120, AT2G05620, AT3G46780, AT3G53920, AT5G35790, AT1G76450, AT5G05740, AT5G54190, AT3G56910, AT5G22800, AT2G41680, AT1G03630, AT4G02530, AT3G01370, AT1G55490, AT3G53130, AT5…	340	317	929	1.517016143997031	3.1397829565503154E-15	1.0465943188501052E-15	1.0202979791805047E-15
	UP_SEQ_FEATURE	transit peptide:Chloroplast	102	29.394812680115272	1.6392546303651286E-11	AT1G64510, AT3G01480, AT5G24300, AT1G20810, AT1G68830, AT1G09340, AT3G54210, AT5G52970, AT2G30950, AT3G54050, AT5G16400, AT5G13120, AT2G05620, AT5G35790, AT1G76450, AT5G54190, AT3G56910, AT1G03630, AT4G02530, AT1G55490, AT1G32990, AT1G18500, AT1G30610, AT1G79850, AT5G04140, AT5G13770, AT1G56190, AT4G30580, AT4G01310, AT5G42270, AT3G06430, AT5G14320, AT1G17220, AT5G08280, AT4G01150, AT3G13120, AT1…	155	174	389	1.47119021134594	6.327525836624659E-9	6.3439154195130475E-9	6.3439154195130475E-9
	GOTERM_CC_DIRECT	GO:0009570~chloroplast stroma	98	28.24207492795389	4.408413434997468E-8	AT3G01480, AT5G24300, AT3G52150, AT1G12230, AT1G09340, AT3G54210, AT1G50900, AT3G54050, AT5G16400, AT2G38040, AT5G35790, AT5G22800, AT2G41680, AT4G02530, AT3G01370, AT1G55490, AT4G30620, AT1G32990, AT1G56500, AT1G18500, AT2G21385, AT1G79850, AT5G04140, AT5G45930, AT2G43750, AT1G56190, AT4G01310, AT1G62750, AT1G01080, AT5G14320, AT1G17220, AT1G23190, AT5G08280, AT5G58330, AT5G55220, AT4G09040, AT3…	336	176	903	1.4964488636363638	4.981494882927429E-6	2.4907535907735693E-6	2.3585011877236454E-6
	GOTERM_CC_DIRECT	GO:0009941~chloroplast envelope	89	25.64841498559078	9.111449567573859E-7	AT4G24770, AT3G02450, AT1G67700, AT1G12230, AT3G52150, AT5G20140, AT1G09340, AT5G18660, AT3G54210, AT1G50900, AT2G30950, AT3G27830, AT2G17695, AT1G11860, AT5G35630, AT2G38040, AT3G14110, AT1G45474, AT3G46780, AT3G11560, AT5G54190, AT3G56910, AT4G13590, AT1G03630, AT4G02530, AT1G55490, AT3G53130, AT5G23120, AT4G30620, AT4G22840, AT1G32990, AT5G54600, AT5G19940, AT3G25920, AT2G20890, AT2G21385, AT2…	336	163	903	1.4674079754601226	1.0295412687333361E-4	3.4319793371194866E-5	3.24975034576801E-5
	GOTERM_CC_DIRECT	GO:0009535~chloroplast thylakoid membrane	70	20.172910662824208	6.234405202887634E-5	AT1G64510, AT3G01480, AT4G24770, AT5G21430, AT1G67700, AT1G15980, AT3G52150, AT1G68830, AT3G52750, AT5G20140, AT1G59840, AT1G50900, AT2G30950, AT3G27830, AT3G21055, AT4G09010, AT5G35630, AT1G54500, AT3G16250, AT3G14110, AT1G45474, AT5G13120, AT2G05620, AT3G46780, AT3G51820, AT1G76450, AT5G05740, AT3G56910, AT1G03630, AT4G02530, AT5G43750, AT5G23120, AT2G20890, AT1G73110, AT1G74880, AT2G46820, AT1…	336	131	903	1.4360687022900764	0.00702033896836296	0.0017612194698157565	0.001667703391772442
	UP_KEYWORDS	Ribonucleoprotein	30	8.645533141210375	2.7646467094996803E-4	AT1G64510, AT4G24770, AT4G01310, AT2G24090, AT3G54210, AT1G01080, AT5G14320, AT3G27830, AT3G13120, AT1G74970, AT2G33800, AT5G03940, AT3G27160, AT3G56910, AT3G01370, AT1G05190, AT5G30510, AT1G32990, AT5G54600, AT2G38140, AT5G65220, AT2G33450, AT3G25920, AT1G48350, AT3G44890, AT1G79850, AT1G75350, AT1G07320, AT3G63490, AT5G16180	340	47	929	1.744055068836045	0.053537639326000086	0.01375411737976091	0.013408536541073449
	GOTERM_CC_DIRECT	GO:0031977~thylakoid lumen	18	5.187319884726225	7.072923939493107E-4	AT4G02530, AT3G01480, AT5G45680, AT4G21280, AT1G20810, AT4G18370, AT3G56650, AT5G23120, AT5G52970, AT2G30950, AT4G09010, AT5G53490, AT4G15510, AT5G11450, AT1G50250, AT5G13120, AT2G44920, AT1G76450	336	24	903	2.015625	0.07683963716176212	0.015984808103254422	0.015136057230515247
	UP_KEYWORDS	RNA-binding	28	8.069164265129682	8.639669296010867E-4	AT1G64510, AT4G24770, AT4G01310, AT5G20320, AT1G06190, AT1G09340, AT3G54210, AT5G14320, AT3G14450, AT1G74970, AT2G33800, AT5G03940, AT5G22800, AT3G01370, AT3G06980, AT1G05190, AT5G30510, AT1G32990, AT5G54600, AT1G48350, AT3G44890, AT1G79850, AT4G38160, AT1G75350, AT1G07320, AT2G45350, AT3G63490, AT5G16180	340	45	929	1.7001307189542485	0.1580239694815292	0.03393767621732282	0.033084970784726775
	UP_KEYWORDS	Ribosomal protein	25	7.204610951008646	0.001023246519115261	AT1G64510, AT4G01310, AT2G24090, AT3G54210, AT5G14320, AT3G27830, AT3G13120, AT1G74970, AT2G33800, AT3G27160, AT3G56910, AT1G05190, AT5G30510, AT1G32990, AT5G54600, AT2G38140, AT5G65220, AT2G33450, AT3G25920, AT1G48350, AT3G44890, AT1G79850, AT1G75350, AT1G07320, AT3G63490	340	39	929	1.751508295625943	0.18431767568313528	0.03393767621732282	0.033084970784726775
	GOTERM_BP_DIRECT	GO:0010027~thylakoid membrane organization	15	4.322766570605188	0.0010955122487860635	AT5G42270, AT5G24314, AT2G30950, AT2G18710, AT1G65260, AT4G20130, AT3G26900, AT5G08050, AT2G20890, AT1G50250, AT1G74730, AT5G35220, AT2G28800, AT1G06430, AT3G47450	266	19	717	2.1280174119509296	0.3765112765856281	0.47216577922679337	0.47216577922679337
	UP_KEYWORDS	Thylakoid	52	14.985590778097983	0.0012056288686624066	AT3G01480, AT5G21430, AT5G45680, AT1G67700, AT1G15980, AT1G20810, AT4G18370, AT1G68830, AT3G52750, AT1G59840, AT5G52970, AT1G50900, AT2G30950, AT3G21055, AT4G20130, AT4G09010, AT3G16250, AT3G14110, AT1G45474, AT5G13120, AT2G05620, AT3G46780, AT1G76450, AT4G02530, AT5G23120, AT5G19940, AT1G74880, AT2G46820, AT1G50250, AT4G25080, AT2G44920, AT5G02120, AT1G75690, AT4G01800, AT5G42270, AT4G21280, AT3…	340	100	929	1.4208235294117648	0.21342318041087127	0.03427430640911699	0.03341314293150098
	KEGG_PATHWAY	ath03010:Ribosome	23	6.628242074927954	0.0016617347139681626	AT1G64510, AT4G01310, AT1G05190, AT2G24090, AT3G54210, AT5G30510, AT5G14320, AT1G32990, AT3G27830, AT5G54600, AT5G65220, AT2G33450, AT3G25920, AT1G48350, AT3G20230, AT3G13120, AT1G79850, AT3G44890, AT1G74970, AT2G33800, AT1G75350, AT1G07320, AT3G63490	97	34	239	1.6667677380230441	0.0994741120601752	0.10468928697999424	0.10468928697999424
	SMART	SM00382:AAA	12	3.45821325648415	0.0017683059144209354	AT5G42270, AT3G02450, AT4G18480, AT1G50250, AT5G15450, AT2G30950, AT1G06430, AT1G70610, AT5G45930, AT5G03940, AT5G47040, AT2G34560	81	16	254	2.3518518518518516	0.13202268289475538	0.14146447315367483	0.14146447315367483
	GOTERM_CC_DIRECT	GO:0005840~ribosome	26	7.492795389048991	0.002093012505954909	AT1G64510, AT4G01310, AT1G09340, AT2G24090, AT3G54210, AT5G14320, AT3G27830, AT3G13120, AT3G20230, AT1G74970, AT2G33800, AT3G27160, AT3G56910, AT1G05190, AT5G30510, AT1G32990, AT5G54600, AT2G38140, AT5G65220, AT2G33450, AT1G48350, AT3G44890, AT1G79850, AT1G75350, AT1G07320, AT3G63490	336	42	903	1.6636904761904763	0.2108179650409765	0.03941840219548412	0.03732538968952921
	GOTERM_MF_DIRECT	GO:0003735~structural constituent of ribosome	24	6.9164265129683	0.003661019593936645	AT1G64510, AT4G01310, AT1G05190, AT2G24090, AT3G54210, AT5G14320, AT1G32990, AT3G27830, AT5G54600, AT5G65220, AT2G38140, AT2G33450, AT3G25920, AT1G48350, AT3G20230, AT3G13120, AT1G79850, AT3G44890, AT1G74970, AT2G33800, AT1G75350, AT1G07320, AT3G27160, AT3G63490	263	39	705	1.6496051477040072	0.6484154989487414	0.7215874870912995	0.7215874870912995
	GOTERM_CC_DIRECT	GO:0009295~nucleoid	11	3.170028818443804	0.0039030288414907007	AT5G24314, AT3G10270, AT2G46820, AT3G09210, AT1G74850, AT3G46780, AT1G65260, AT3G27830, AT5G65220, AT4G20130, AT5G47040	336	13	903	2.2740384615384617	0.3571894325598446	0.0630060370126356	0.059660583719929286
	GOTERM_MF_DIRECT	GO:0004222~metalloendopeptidase activity	8	2.3054755043227666	0.005063771839237189	AT5G42270, AT1G67700, AT3G02450, AT1G50250, AT5G35220, AT2G30950, AT1G06430, AT5G05740	263	8	705	2.6806083650190113	0.7646876058489873	0.7215874870912995	0.7215874870912995
	UP_SEQ_FEATURE	transit peptide:Thylakoid	20	5.763688760806916	0.005465327073917867	AT4G02530, AT3G01480, AT5G42270, AT5G45680, AT4G21280, AT1G20810, AT4G18370, AT3G56650, AT5G23120, AT5G52970, AT2G30950, AT4G09010, AT5G53490, AT4G15510, AT5G11450, AT1G50250, AT5G13120, AT1G06430, AT2G44920, AT1G76450	155	30	389	1.6731182795698925	0.8794152209698962	1.0	1.0
	INTERPRO	IPR003959:ATPase, AAA-type, core	9	2.5936599423631126	0.005918919784027435	AT1G73110, AT5G42270, AT3G02450, AT1G50250, AT5G15450, AT2G30950, AT1G06430, AT5G47040, AT2G34560	303	10	833	2.4742574257425742	0.9778791983896544	1.0	1.0
	UP_KEYWORDS	rRNA-binding	16	4.610951008645533	0.007811817517541506	AT1G64510, AT4G01310, AT1G05190, AT1G09340, AT3G54210, AT5G14320, AT1G32990, AT5G54600, AT1G48350, AT1G79850, AT3G44890, AT1G74970, AT2G33800, AT1G75350, AT1G07320, AT3G63490	340	24	929	1.8215686274509804	0.7900016134480913	0.19431896074884494	0.1894365748003815
	INTERPRO	IPR003593:AAA+ ATPase domain	12	3.45821325648415	0.007858815270110522	AT5G42270, AT3G02450, AT4G18480, AT1G50250, AT5G15450, AT2G30950, AT1G06430, AT1G70610, AT5G45930, AT5G03940, AT5G47040, AT2G34560	303	16	833	2.061881188118812	0.9936879145765913	1.0	1.0
	GOTERM_BP_DIRECT	GO:0006412~translation	25	7.204610951008646	0.010788765190409982	AT1G64510, AT4G01310, AT2G24090, AT3G54210, AT3G08010, AT5G14320, AT3G27830, AT3G13120, AT3G20230, AT1G74970, AT2G33800, AT3G27160, AT1G05190, AT1G32990, AT5G54600, AT2G38140, AT5G65220, AT2G33450, AT3G25920, AT1G48350, AT3G44890, AT1G79850, AT1G75350, AT1G07320, AT3G63490	266	44	717	1.5315276828434723	0.9906765573500059	1.0	1.0
	GOTERM_CC_DIRECT	GO:0009534~chloroplast thylakoid	49	14.121037463976945	0.011919943301250938	AT3G01480, AT1G67700, AT1G15980, AT3G52750, AT5G20140, AT5G18660, AT2G30950, AT3G59780, AT5G16400, AT4G20130, AT1G11860, AT4G09010, AT3G14110, AT5G13120, AT2G05620, AT3G46780, AT3G51820, AT3G27160, AT5G54190, AT1G03630, AT4G02530, AT5G23120, AT5G19940, AT1G56500, AT3G21200, AT2G20890, AT2G46820, AT1G50250, AT1G79850, AT3G61870, AT4G25080, AT2G44920, AT1G75690, AT5G42270, AT4G21280, AT3G56650, AT1…	336	100	903	1.3168750000000002	0.7420645110273265	0.16058801021558552	0.15206121321298807
	GOTERM_MF_DIRECT	GO:0019843~rRNA binding	19	5.475504322766571	0.012668459094706654	AT1G64510, AT4G01310, AT3G06430, AT1G06190, AT1G05190, AT1G09340, AT3G54210, AT5G14320, AT1G32990, AT5G54600, AT2G36000, AT1G79850, AT3G44890, AT1G74970, AT4G38160, AT2G33800, AT1G75350, AT1G07320, AT3G63490	263	31	705	1.64295351404391	0.9735784588940197	1.0	1.0
	GOTERM_CC_DIRECT	GO:0009543~chloroplast thylakoid lumen	19	5.475504322766571	0.012790195503896193	AT4G02530, AT3G01480, AT5G45680, AT4G21280, AT1G20810, AT4G18370, AT3G56650, AT5G23120, AT2G40400, AT5G52970, AT3G21055, AT4G09010, AT5G53490, AT4G15510, AT5G11450, AT5G13120, AT2G44920, AT3G44020, AT1G76450	336	31	903	1.6471774193548387	0.7665096315475022	0.16058801021558552	0.15206121321298807
	INTERPRO	IPR027417:P-loop containing nucleoside triphosphate hydrolase	29	8.357348703170029	0.01527567430081535	AT1G62750, AT2G35500, AT5G42270, AT5G20320, AT3G02450, AT5G15450, AT5G19310, AT2G30950, AT1G70610, AT1G17220, AT3G26900, AT5G47040, AT5G55540, AT3G45850, AT5G10470, AT3G47450, AT5G03940, AT3G06980, AT5G20490, AT4G18480, AT1G02280, AT1G18840, AT2G34560, AT1G73110, AT1G50250, AT1G06430, AT3G07040, AT5G45930, AT4G01800	303	55	833	1.4495649564956496	0.9999489476353635	1.0	1.0
	UP_KEYWORDS	Protease	13	3.7463976945244957	0.015505251002728648	AT5G42270, AT3G02450, AT4G18370, AT2G30950, AT1G62290, AT2G35780, AT5G47040, AT3G19400, AT1G50250, AT5G35220, AT1G14270, AT1G06430, AT5G05740	340	19	929	1.8695046439628484	0.9553863852810052	0.3428383277270001	0.33422429939215087
	UP_SEQ_FEATURE	nucleotide phosphate-binding region:ATP	15	4.322766570605188	0.016712175122995977	AT5G42270, AT3G06980, AT5G20320, AT4G18480, AT1G68830, AT2G30950, AT1G70610, AT5G47040, AT1G50250, AT5G10470, AT1G06430, AT3G07040, AT4G01800, AT1G74260, AT1G56190	155	22	389	1.7111436950146628	0.9985046755629589	1.0	1.0
	GOTERM_MF_DIRECT	GO:0005515~protein binding	46	13.256484149855908	0.023390036222042193	AT5G20320, AT1G06190, AT1G68830, AT1G67840, AT3G52750, AT1G09340, AT5G20140, AT5G44650, AT1G50900, AT1G65260, AT4G20130, AT2G36990, AT4G15510, AT5G07020, AT1G45474, AT2G28800, AT5G10470, AT2G05620, AT2G41740, AT3G46780, AT5G12150, AT5G35790, AT5G03940, AT2G41680, AT5G24314, AT1G55490, AT5G20490, AT4G30620, AT1G02280, AT2G18710, AT2G38440, AT4G03280, AT3G21200, AT5G35840, AT5G55230, AT1G47580, AT4…	263	96	705	1.2844581749049429	0.9988236732195631	1.0	1.0
	GOTERM_MF_DIRECT	GO:0003723~RNA binding	21	6.051873198847262	0.023709013188601014	AT3G01370, AT4G24770, AT3G06980, AT5G20320, AT1G05190, AT3G52150, AT1G09340, AT5G52520, AT3G08010, AT5G30510, AT1G01080, AT5G14320, AT4G09040, AT3G13120, AT5G57930, AT3G14450, AT4G38160, AT4G34730, AT2G45350, AT3G63490, AT5G16180	263	37	705	1.5214263693351147	0.9989282468487933	1.0	1.0
	GOTERM_CC_DIRECT	GO:0031969~chloroplast membrane	16	4.610951008645533	0.02445008952747245	AT3G11945, AT3G53130, AT3G02450, AT5G43750, AT2G40400, AT1G70610, AT5G35220, AT3G14110, AT4G25080, AT1G60600, AT3G51820, AT5G05740, AT4G15110, AT4G30580, AT1G03630, AT5G57030	336	26	903	1.6538461538461537	0.9390192510034905	0.2728400339586099	0.25835295250948015
	GOTERM_CC_DIRECT	GO:0005739~mitochondrion	54	15.561959654178676	0.026559649323404502	AT3G02450, AT5G24300, AT5G18660, AT5G14780, AT2G30950, AT1G11860, AT1G47380, AT5G35630, AT3G10270, AT5G13120, AT5G47900, AT3G11560, AT5G22800, AT1G64720, AT5G54600, AT4G30825, AT2G21385, AT1G50250, AT5G04140, AT3G61870, AT2G43750, AT4G36400, AT3G63490, AT1G56190, AT4G01310, AT5G42270, AT3G11945, AT1G62750, AT3G06430, AT5G42310, AT1G11720, AT5G58330, AT3G14330, AT2G21170, AT3G47450, AT5G47770, AT3…	336	116	903	1.2510775862068968	0.9522519184129369	0.2728400339586099	0.25835295250948015
	UP_KEYWORDS	Metalloprotease	6	1.729106628242075	0.026620847967548752	AT5G42270, AT1G50250, AT5G35220, AT2G30950, AT1G06430, AT5G05740	340	6	929	2.73235294117647	0.9953427880248944	0.5072332024440349	0.49448864961880795
	GOTERM_BP_DIRECT	GO:0015995~chlorophyll biosynthetic process	14	4.034582132564841	0.026835835148535596	AT4G18480, AT2G40400, AT5G18660, AT3G21200, AT5G08280, AT2G40490, AT5G13630, AT3G14110, AT4G25080, AT3G51820, AT5G45930, AT5G54190, AT1G03630, AT3G14930	266	22	717	1.715311004784689	0.9999919050771696	1.0	1.0
	UP_KEYWORDS	Chlorophyll biosynthesis	12	3.45821325648415	0.02803801621549942	AT2G40490, AT5G13630, AT4G18480, AT5G18660, AT4G25080, AT3G51820, AT5G45930, AT3G21200, AT5G54190, AT5G08280, AT1G03630, AT3G14930	340	18	929	1.8215686274509804	0.9965149703860443	0.5072332024440349	0.49448864961880795
	GOTERM_MF_DIRECT	GO:0004176~ATP-dependent peptidase activity	6	1.729106628242075	0.028813957051665805	AT5G42270, AT3G02450, AT1G50250, AT2G30950, AT1G06430, AT5G47040	263	6	705	2.6806083650190113	0.9997594567061722	1.0	1.0
	GOTERM_BP_DIRECT	GO:0009735~response to cytokinin	15	4.322766570605188	0.03815073838076229	AT4G02530, AT4G01310, AT5G42270, AT1G05190, AT4G18480, AT5G23120, AT2G30950, AT5G30510, AT3G54050, AT3G25920, AT5G35630, AT5G07020, AT2G40490, AT5G45930, AT2G43750	266	25	717	1.6172932330827066	0.9999999476250205	1.0	1.0
	GOTERM_CC_DIRECT	GO:0009579~thylakoid	41	11.815561959654179	0.0385030519385936	AT1G64510, AT3G01480, AT4G24770, AT5G42270, AT4G21280, AT3G52150, AT3G56650, AT4G18370, AT5G44650, AT5G52970, AT5G14780, AT2G30950, AT3G27830, AT4G09010, AT4G01150, AT4G15510, AT5G35630, AT5G07020, AT5G58330, AT5G13120, AT2G21170, AT2G33800, AT1G76450, AT1G23740, AT3G56910, AT5G58250, AT4G02530, AT5G23120, AT5G30510, AT5G23060, AT4G03280, AT5G08050, AT5G53490, AT1G29930, AT2G46820, AT5G11450, AT2…	336	86	903	1.28125	0.9881664830627238	0.36257040575508975	0.34331887978579295
	UP_SEQ_FEATURE	repeat:PPR 8	16	4.610951008645533	0.041691967045994274	AT3G49140, AT3G06430, AT5G48910, AT5G42310, AT4G30825, AT1G19720, AT1G30610, AT4G39620, AT1G31920, AT3G14330, AT5G13770, AT1G74850, AT5G55740, AT4G34830, AT4G31850, AT2G45350	155	26	389	1.5444168734491317	0.9999999273928077	1.0	1.0
	UP_SEQ_FEATURE	repeat:PPR 9	16	4.610951008645533	0.041691967045994274	AT3G49140, AT3G06430, AT5G48910, AT5G42310, AT4G30825, AT1G19720, AT1G30610, AT4G39620, AT1G31920, AT3G14330, AT5G13770, AT1G74850, AT5G55740, AT4G34830, AT4G31850, AT2G45350	155	26	389	1.5444168734491317	0.9999999273928077	1.0	1.0
	GOTERM_BP_DIRECT	GO:0009658~chloroplast organization	18	5.187319884726225	0.041813022413034584	AT1G62750, AT5G24314, AT3G52750, AT1G09340, AT5G15450, AT5G44650, AT3G08010, AT4G25910, AT4G20130, AT3G26900, AT5G08050, AT2G36000, AT5G35220, AT5G13770, AT4G38160, AT2G21170, AT2G24060, AT4G01800	266	32	717	1.5162124060150375	0.9999999898827177	1.0	1.0
	UP_KEYWORDS	Nucleotide-binding	43	12.39193083573487	0.044146832433087396	AT1G62750, AT5G42270, AT5G20320, AT3G02450, AT1G68830, AT3G52750, AT5G15450, AT5G19310, AT2G30950, AT1G70610, AT1G17220, AT5G47040, AT5G35630, AT5G37830, AT2G38040, AT3G10270, AT5G55540, AT3G45850, AT5G10470, AT3G47450, AT5G03940, AT5G22800, AT1G55090, AT5G21930, AT4G02630, AT1G55490, AT3G06980, AT3G25660, AT5G20490, AT4G18480, AT5G52520, AT1G02280, AT1G01220, AT5G13630, AT5G10240, AT1G50250, AT3…	340	93	929	1.263345983554712	0.9998747304396193	0.6929879314025911	0.6755761743321742
	UP_KEYWORDS	Isomerase	12	3.45821325648415	0.04527056838308384	AT3G01480, AT5G45680, AT5G55220, AT1G20810, AT3G10270, AT5G13120, AT2G21170, AT5G42740, AT1G75690, AT1G23190, AT3G12345, AT5G57030	340	19	929	1.7256965944272447	0.9999008753063039	0.6929879314025911	0.6755761743321742
	UP_SEQ_FEATURE	repeat:PPR 11	10	2.881844380403458	0.05140685590145366	AT3G49140, AT5G48910, AT5G42310, AT5G13770, AT1G74850, AT5G55740, AT4G31850, AT4G30825, AT2G45350, AT1G19720	155	14	389	1.792626728110599	0.9999999985780875	1.0	1.0
	INTERPRO	IPR003960:ATPase, AAA-type, conserved site	5	1.440922190201729	0.06076134155908525	AT5G42270, AT3G02450, AT1G50250, AT2G30950, AT1G06430	303	5	833	2.749174917491749	1.0	1.0	1.0
	KEGG_PATHWAY	ath01200:Carbon metabolism	17	4.899135446685879	0.06089266687548237	AT1G12230, AT5G14780, AT3G19480, AT3G54050, AT1G12900, AT1G68010, AT1G11860, AT5G64380, AT5G58330, AT2G38040, AT2G21170, AT5G42740, AT5G36790, AT5G35790, AT4G16155, AT2G43750, AT1G56190	97	29	239	1.4443654461429078	0.9808988461230868	1.0	1.0
	UP_SEQ_FEATURE	repeat:PPR 5	16	4.610951008645533	0.061328531687505385	AT3G49140, AT3G06430, AT5G48910, AT5G42310, AT4G30825, AT1G19720, AT1G30610, AT4G39620, AT1G31920, AT3G14330, AT5G13770, AT1G74850, AT5G55740, AT4G34830, AT4G31850, AT2G45350	155	27	389	1.487216248506571	0.9999999999754384	1.0	1.0
	UP_SEQ_FEATURE	repeat:PPR 6	16	4.610951008645533	0.061328531687505385	AT3G49140, AT3G06430, AT5G48910, AT5G42310, AT4G30825, AT1G19720, AT1G30610, AT4G39620, AT1G31920, AT3G14330, AT5G13770, AT1G74850, AT5G55740, AT4G34830, AT4G31850, AT2G45350	155	27	389	1.487216248506571	0.9999999999754384	1.0	1.0
	UP_SEQ_FEATURE	repeat:PPR 7	16	4.610951008645533	0.061328531687505385	AT3G49140, AT3G06430, AT5G48910, AT5G42310, AT4G30825, AT1G19720, AT1G30610, AT4G39620, AT1G31920, AT3G14330, AT5G13770, AT1G74850, AT5G55740, AT4G34830, AT4G31850, AT2G45350	155	27	389	1.487216248506571	0.9999999999754384	1.0	1.0
	INTERPRO	IPR014721:Ribosomal protein S5 domain 2-type fold, subgroup	6	1.729106628242075	0.06359431992849532	AT1G01220, AT1G62750, AT3G10270, AT1G74970, AT2G33800, AT5G47040	303	7	833	2.3564356435643568	1.0	1.0	1.0
	INTERPRO	IPR002885:Pentatricopeptide repeat	15	4.322766570605188	0.06748699267285488	AT3G06430, AT5G48910, AT5G42310, AT4G30825, AT1G19720, AT1G30610, AT4G39620, AT1G31920, AT3G14330, AT5G13770, AT1G74850, AT5G55740, AT4G34830, AT4G31850, AT2G45350	303	27	833	1.5273193986065274	1.0	1.0	1.0
	UP_KEYWORDS	Acetylation	21	6.051873198847262	0.06770377534365331	AT1G31190, AT4G18480, AT4G30950, AT5G30510, AT3G54050, AT5G19940, AT2G35880, AT3G25920, AT4G01150, AT2G17340, AT1G29930, AT5G13630, AT5G55220, AT2G46820, AT1G45474, AT5G42740, AT5G45930, AT5G36790, AT4G01800, AT2G43750, AT3G56910	340	41	929	1.3994978479196556	0.9999991265638085	0.9623608066705005	0.9381808869049102
	UP_SEQ_FEATURE	repeat:PPR 10	14	4.034582132564841	0.06917853248347078	AT3G49140, AT3G06430, AT5G48910, AT5G42310, AT4G30825, AT1G19720, AT1G30610, AT3G14330, AT5G13770, AT1G74850, AT5G55740, AT4G34830, AT4G31850, AT2G45350	155	23	389	1.5276297335203364	0.9999999999990397	1.0	1.0
	GOTERM_CC_DIRECT	GO:0015934~large ribosomal subunit	7	2.0172910662824206	0.0694466722527439	AT1G05190, AT2G24090, AT3G54210, AT5G54600, AT3G27830, AT3G63490, AT3G25920	336	9	903	2.0902777777777777	0.9997063952218602	0.5481086830900881	0.5190055671738003
	GOTERM_CC_DIRECT	GO:0009508~plastid chromosome	7	2.0172910662824206	0.0694466722527439	AT5G24314, AT2G46820, AT3G09210, AT1G74850, AT3G46780, AT1G65260, AT4G20130	336	9	903	2.0902777777777777	0.9997063952218602	0.5481086830900881	0.5190055671738003
	GOTERM_CC_DIRECT	GO:0005829~cytosol	36	10.37463976945245	0.07275778979071966	AT2G35840, AT1G31190, AT5G14320, AT1G23190, AT1G65260, AT5G16400, AT1G68010, AT1G47380, AT5G64380, AT5G25070, AT3G19400, AT5G37830, AT2G40490, AT5G10470, AT2G41740, AT2G32810, AT2G21170, AT1G74690, AT5G22800, AT1G55090, AT3G14930, AT1G55490, AT5G47770, AT1G09010, AT1G12900, AT3G17210, AT5G55230, AT5G10240, AT1G52430, AT3G47000, AT5G42740, AT5G36790, AT4G16155, AT1G56190, AT2G26570, AT3G11630	336	77	903	1.2564935064935066	0.9998037404201049	0.5481086830900881	0.5190055671738003
	UP_KEYWORDS	Alternative splicing	62	17.86743515850144	0.07783994953467417	AT3G01480, AT5G21430, AT1G68910, AT1G67700, AT1G06190, AT4G39620, AT3G19400, AT3G14110, AT5G13120, AT3G46780, AT2G32810, AT1G77580, AT5G12150, AT5G05740, AT5G54190, AT4G13590, AT1G03630, AT3G05410, AT5G20490, AT4G25910, AT5G54600, AT5G19940, AT1G30610, AT5G04140, AT4G25080, AT2G44920, AT5G50240, AT1G60600, AT4G01800, AT5G36790, AT3G63490, AT1G56190, AT4G30580, AT3G11945, AT5G20320, AT4G21280, AT3…	340	145	929	1.168316430020284	0.9999999008130628	1.0	0.9797979797979798
	UP_KEYWORDS	ATP-binding	36	10.37463976945245	0.08395223093398257	AT5G42270, AT5G20320, AT3G02450, AT1G68830, AT5G15450, AT5G19310, AT2G30950, AT1G70610, AT5G47040, AT5G35630, AT5G37830, AT2G38040, AT3G10270, AT3G45850, AT5G10470, AT5G22800, AT1G55090, AT5G21930, AT4G02630, AT1G55490, AT3G06980, AT3G25660, AT5G20490, AT4G18480, AT5G52520, AT1G01220, AT5G13630, AT5G10240, AT1G50250, AT3G17470, AT1G06430, AT3G07040, AT5G45930, AT4G01800, AT1G74260, AT1G56190	340	79	929	1.2451228592702903	0.9999999735937851	1.0	0.9797979797979798
	UP_SEQ_FEATURE	repeat:PPR 1	16	4.610951008645533	0.0864521516846598	AT3G49140, AT3G06430, AT5G48910, AT5G42310, AT4G30825, AT1G19720, AT1G30610, AT4G39620, AT1G31920, AT3G14330, AT5G13770, AT1G74850, AT5G55740, AT4G34830, AT4G31850, AT2G45350	155	28	389	1.4341013824884792	0.9999999999999993	1.0	1.0
	UP_SEQ_FEATURE	repeat:PPR 2	16	4.610951008645533	0.0864521516846598	AT3G49140, AT3G06430, AT5G48910, AT5G42310, AT4G30825, AT1G19720, AT1G30610, AT4G39620, AT1G31920, AT3G14330, AT5G13770, AT1G74850, AT5G55740, AT4G34830, AT4G31850, AT2G45350	155	28	389	1.4341013824884792	0.9999999999999993	1.0	1.0
	UP_SEQ_FEATURE	repeat:PPR 3	16	4.610951008645533	0.0864521516846598	AT3G49140, AT3G06430, AT5G48910, AT5G42310, AT4G30825, AT1G19720, AT1G30610, AT4G39620, AT1G31920, AT3G14330, AT5G13770, AT1G74850, AT5G55740, AT4G34830, AT4G31850, AT2G45350	155	28	389	1.4341013824884792	0.9999999999999993	1.0	1.0
	UP_SEQ_FEATURE	repeat:PPR 4	16	4.610951008645533	0.0864521516846598	AT3G49140, AT3G06430, AT5G48910, AT5G42310, AT4G30825, AT1G19720, AT1G30610, AT4G39620, AT1G31920, AT3G14330, AT5G13770, AT1G74850, AT5G55740, AT4G34830, AT4G31850, AT2G45350	155	28	389	1.4341013824884792	0.9999999999999993	1.0	1.0
	UP_SEQ_FEATURE	repeat:PPR 12	9	2.5936599423631126	0.0886831550462589	AT3G49140, AT5G42310, AT5G13770, AT1G74850, AT5G55740, AT4G31850, AT4G30825, AT2G45350, AT1G19720	155	13	389	1.7374689826302732	0.9999999999999998	1.0	1.0
	GOTERM_BP_DIRECT	GO:0042254~ribosome biogenesis	10	2.881844380403458	0.08960258013985886	AT1G64510, AT1G48350, AT3G44890, AT5G14320, AT3G47450, AT1G32990, AT1G75350, AT4G34730, AT5G65220, AT3G27160	266	16	717	1.6846804511278195	1.0	1.0	1.0
	UP_SEQ_FEATURE	repeat:PPR 13	8	2.3054755043227666	0.09125548231385376	AT5G42310, AT5G13770, AT1G74850, AT5G55740, AT4G31850, AT4G30825, AT2G45350, AT1G19720	155	11	389	1.8252199413489738	0.9999999999999999	1.0	1.0
	UP_KEYWORDS	Developmental protein	9	2.5936599423631126	0.09248732104689136	AT5G42270, AT1G50250, AT2G40400, AT5G35220, AT5G55540, AT5G19310, AT2G30950, AT1G06430, AT4G30580	340	14	929	1.7565126050420168	0.9999999959009089	1.0	0.9797979797979798
	KEGG_PATHWAY	ath00030:Pentose phosphate pathway	6	1.729106628242075	0.0945937363564983	AT1G12230, AT3G54050, AT5G42740, AT1G23190, AT5G35790, AT5G64380	97	7	239	2.1119293078055965	0.9980895302643399	1.0	1.0
	UP_KEYWORDS	Transmembrane helix	77	22.19020172910663	0.0974570363053116	AT1G60790, AT1G64355, AT5G21430, AT3G02450, AT1G68910, AT1G67700, AT1G59840, AT2G30950, AT1G29820, AT1G54500, AT2G24420, AT5G57345, AT3G14110, AT1G45474, AT2G32810, AT3G51820, AT5G47900, AT2G26640, AT3G11560, AT5G05740, AT4G13590, AT4G01935, AT1G64720, AT5G43750, AT2G40400, AT4G22840, AT4G01040, AT2G20890, AT2G46820, AT1G50250, AT5G35220, AT3G63410, AT3G61870, AT1G14270, AT1G60600, AT4G33530, AT5…	340	186	929	1.131135357368754	0.999999998625613	1.0	0.9797979797979798
