# Supplementary material for: NuA4 and H2A.Z control environmental responses and autotrophic growth in Arabidopsis
Source: Nat Commun. 2022 Jan 12;13:277. doi: 10.1038/s41467-021-27882-5 (PMC8755797; doi:10.1038/s41467-021-27882-5)
Supplement: Supplementary file 22 — Supplementary Data 19 [file 41467_2021_27882_MOESM22_ESM.xlsx]

## Sheet: Arkusz1
List of oligonucleotides used in the manuscript
Template	Name	Sequence	Source
Genotyping
Ateaf1-1	F	GGGGGATCCTCAGCCTCT	This work
Ateaf1-1	R	GGCCTTTTATTTTTCTGCCCCT	This work
atepl1a-1	LP	GCCATGAAATCCCTCTTTTTC	http://signal.salk.edu/tdnaprimers.2.html
atepl1a-1	RP	TACTCCTACCCTTGGTTTGCC	http://signal.salk.edu/tdnaprimers.2.html
atepl1b-1	LP	AGCGTAAAAGATGGCAGAAGC	http://signal.salk.edu/tdnaprimers.2.html
atepl1b-1	RP	TACCAGTCTGTGAAGCCATCC	http://signal.salk.edu/tdnaprimers.2.html
atepl1a-2	F	CCCGATTTTTGATTAGCCGGTAC	This work
atepl1a-2	R	CCATCTACCACACAACAAAGCTC	This work
atepl1b-2	F	TTCGTCCTGTCTTATTGGAGCAA	This work
atepl1b-2	R	CCAATCCGCCTCAACGTTTAAAA	This work
atepl1b-3	F	AGCTCTTGGAAGATAGCTTGGC	This work
atepl1b-3	R	ATTGCATACACCATTGGTGATGG	This work
T-DNA	LBb1.3	ATTTTGCCGATTTCGGAAC	http://signal.salk.edu/tdnaprimers.2.html
T-DNA	LB3	TAGCATCTGAATTTCATAACCAATCTCGATACAC	http://signal.salk.edu/tdnaprimers.2.html
atglk1.1	Spm5	CGGGATCCGACACTCTTTAATTAACTGACACTC	Fitter et al., 2002
atglk1.1	glk1f	GGGTATTCGGGTCGGGTATT	This work
atglk1.1	glk1r	CCCTTCGTTGTTACTGATCCG	This work
atglk2.1	Spm1	CCTATTTCAGTAAGAGTGTGGGGTTTTGG	Fitter et al., 2002
atglk2.1	GLK2F	CTCTCCTATCTCTCAACCACA	Fitter et al., 2002
atglk2.1	GLK2R	AGATGTTTCCGATGTGACCT	Fitter et al., 2002
gRNA mutagenesis
gRNA vector U3	Ateaf1 pair 1 g1	CCATTATCAGTGAGTGCATTGACCCTTGATGCTTTCTATGCA	This work
gRNA vector U6	Ateaf1 pair 1 g2	GAGGAATTCCAGAGCACAACAATCACTACTTCGACTCTAGCTGT	This work
gRNA vector U6	Ateaf1 pair 2 g1	ATTGCTTGGTGGTCTTTTGCAATCACTACTTCGACTCTAGCTGT	This work
gRNA vector U3	Ateaf1 pair 2 g2	ATCACGACCTCCAATAAATTGACCCTTGATGCTTTCTATGCA	This work
gRNA vector U6	Ateaf1 pair 3 g1	CCAGGAACCATGCGATGTCCAATCACTACTTCGACTCTAGCTGT	This work
gRNA vector U3	Ateaf1 pair 3 g2	TGACATGGGTGTGTTCCTGTGACCCTTGATGCTTTCTATGCA	This work
gRNA vector U3	Atepl1b-1 g1	GTGGACGGGGTCGAAAAGATGACCCTTGATGCTTTCTATGCA	This work
gRNA vector U6	Atepl1b-1 g2	AGCTCAGCCCGAGCTGCAAACAATCACTACTTCGACTCTAGCTGT	This work
gRNA vector U6	Atepl1b-2 g1	GCCACGGCCATTAGACATTCAATCACTACTTCGACTCTAGCTGT	This work
gRNA vector U6	Atepl1b-2 g2	AGCTCAGACCGAGCTGCATACAATCACTACTTCGACTCTAGCTGT	This work
gRNA vector U3	Atepl1b-3 g1	GGTCAACCTCCAAGTCGGTTGACCCTTGATGCTTTCTATGCA	This work
gRNA vector U3	Atepl1b-3 g2	AATCACCGGTCTACCAACTTGACCCTTGATGCTTTCTATGCA	This work
RT-PCR / RT-qPCR / ChIP-qPCR
AT3G01500	CA1_F	TGTGTCCATCACACGTTCTGG	(Woodson et al., 2013)
AT3G01500	CA1_R	GGACCACGAAGGCATCTCCT	(Woodson et al., 2013)
AT1G16690	AtEPL1A_F	TTGTTGACAATGAGGTGCAGC	This work
AT1G16690	AtEPL1A_R1	TACTGAGGTGTTGGGATTTCCG	This work
AT1G16690	AtEPL1A_R2	AGGCCCATGAGGCCATGGTGCTATGTAGAGAGTGTT	This work
AT1G79020	AtEPL1B_F	TGACAATGAGGTGGCTCCAG	This work
AT1G79020	AtEPL1B_R1	AAGCAGGCTGACCAAAAGTC	This work
AT1G79020	AtEPL1B_R2	TTTGATGCCTCCGGGATGAG	This work
AT1G58290	HEMA1_F	ACTCTGCAGCTGATCGATATACA	This work
AT1G58290	HEMA1_R	AGCAAGCTTCTCACGCATCT	This work
AT1G29910,	LHCB1_F	AGCTCAAGAACGGAAGATTGG	(Kakizaki et al., 2009)
AT1G29920, AT1G29930
AT1G29910, AT1G29920, AT1G29930	LHCB1_R	GCCAAATGGTCAGCAAGGTT	(Kakizaki et al., 2009)
AT2G05100, AT2G05070, AT3G27690	LHCB2_F	CGTGTGGTTCAAGGCAGG	This work
AT2G05100, AT2G05070, AT3G27690	LHCB2_R	GATCAAGTTAGGGTTTCCGAGG	This work
AT5G54270	LHCB3_F	TCCTTGGCCAGACTAAAGCC	This work
AT5G54270	LHCB3_R	TACCAAAGATCATTTCCCATAGTGT	This work
AT1G67090	RBCS1A_F	AATTTCCGGACTTAACGTTTGTTT	(Izumi et al., 2012)
AT1G67090	RBCS1A_R	CATCAGACAGTTGAGAATCCGATAGA	(Izumi et al., 2012)
AT5G38410	RBCS3B_F	CCTATTGTCTGTGTTCTTTTTCTCTTTATG	(Izumi et al., 2012)
AT5G38410	RBCS3B_R	TCAAGACGCACGGATATATAAATTACA	(Izumi et al., 2012)
AT4G05320	UBQ10_F	GGCCTTGTATAATCCCTGATGAATAAG	This work
AT4G05320	UBQ10_R	AAAGAGATAACAGGAACGGAAACATAG	This work
AT3G57260	BGL2qF	TCGCTGGATGTTTTGTTGTTTGT	This work
AT3G57260	BGL2qR	TATGCTACGGGATGCTAGGC	This work
AT3G48090	EDS1qF	AGCGCTCGGTTAGGTAAGC	This work
AT3G48090	EDS1qR	GCGTTTGAAGCTCTTACCGG	This work
AT4G19660	NPR4qF	GTGAAACTTATAGATGAAGATGGCTCT	This work
AT4G19660	NPR4qR	AAACAGAGTCTTTGAGTGATACTTCTG	This work
AT3G52430	PAD4qF	GCCGGGATTACATACGTTGC	This work
AT3G52430	PAD4qR	AGCCGGGGAAAAGAACATCT	This work
AT5G44420	PDF1qF	GAGCAGCGAAGATAAGGGTGA	This work
AT5G44420	PDF1qR	TCACACAACACATACATCTATACATTGA	This work
AT2G14610	PR1qF	TTGTGAACCCTTAGATAATCTTGTGG	This work
AT2G14610	PR1qR	TTTAATCGTCTTTGTAGCTCTTGTAGG	This work
AT1G75040	PR5qF	GCATTGCTGTTATGGCCACA	This work
AT1G75040	PR5qR	TCAAATCCTCCATCGCCGAG	This work
AT5G14930	SAG101qF	AAGCTTGTGGTGACCTCTGG	This work
AT5G14930	SAG101qR	TGTAGACCTGGATCATGATTCGAA	This work
AT1G58290	HEMA1qF	ACAGTAGAACGCTGAGCGAG	This work
AT1G58290	HEMA1qR	GTTGTTCCGCCATTGCCTTA	This work
AT5G63570	GSA1qF	GCGACACAGAGAAGTTTGGT	This work
AT5G63570	GSA1qR	CCTACTCAGTACCCTCTCAGC	This work
AT1G69740	HEMB1qF	CGATGATCAAAGCAGGGGGA	This work
AT1G69740	HEMB1q	GAGGATGATGTCCGCTCCAG	This work
AT5G08280	HEMCqF	AAGATGGGAAAAGACGCGGG	This work
AT5G08280	HEMCqR	CCGTGTCACATCTCTTCCTCC	This work
AT2G26540	HEMDqF	GTGGGTCGAGAGCATAATGGA	This work
AT2G26540	HEMDqR	GGCACTGACCAAACTCAAAGT	This work
AT2G40490	HEME2qF	ACTGTGAAGAAAGCTGGGAGA	This work
AT2G40490	HEME2qR	GCAACCTCAAAGAAGTGTGCTA	This work
AT1G03475	HEMF1qF	GAAGAGGGGACCGAAGAGTG	This work
AT1G03475	HEMF1qR	TCACTCTTCTCACAACAATGGGA	This work
AT4G01690	HEMG1qF	CGGGCTACGAAGGGCTATTT	This work
AT4G01690	HEMG1qR	TGACCTCAATCGCGGTTTCA	This work
AT1G08520	CHLDqF	TGTAATCTCGGCCACCACTAG	This work
AT1G08520	CHLDqR	TGTTTAGTGACTGATGTGTTGCA	This work
AT5G13630	CHLHqF	AATGGTCGTGGCTACTGGG	This work
AT5G13630	CHLHqR	GGCTTATATCCCATTGTTTATCGATCG	This work
AT3G59400	GUN4qF	GGATTTCTCTTCAATGTCAGTTCCA	This work
AT3G59400	GUN4qR	TGATCAACCAAGAAAGAGTCATGT	This work
AT4G18480	CHLI1qF	ACTAACAGAGCAGCAAAAGCAC	This work
AT4G18480	CHLI1qR	TCCTCAGACGGTGCCTTAAG	This work
AT4G25080	CHLMqF	CCAGGGCCATCAAAAGCTAC	This work
AT4G25080	CHLMqR	ACTGTGTGGTAGTGAGTCCTC	This work
AT3G56940	CRD1qF	GCTATGAGAAGCTGCTGGCT	This work
AT3G56940	CRD1qR	GGCTCAAACTCGGCGAAATC	This work
AT5G54190	PORAqF	CTTGACGAAGTCGGGAGTGT	This work
AT5G54190	PORAqR	GAGCTTCTCGCTGACTTCCC	This work
AT4G27440	PORBqF	CAAGCTTGACGAAATCAGGGG	This work
AT4G27440	PORBqR	TCCCACACTTTACGAGCCTTC	This work
AT1G03630	PORCqF	GTCTTGGGAAGTCAGGAGTGT	This work
AT1G03630	PORCqR	TTCTCGCTAACCTCCCACAG	This work
AT5G18660	DVRqF	ACTGGAGAGTATAGCGAGGAGA	This work
AT5G18660	DVRqR	GTTCACCGAGTTCTTGACCC	This work
AT1G44446	CAOqF	ACGGATGTTAAACGGAGCAAAC	This work
AT1G44446	CAOqR	ACAGTTAGCCGGAGAAAGGT	This work
AT5G30510	PZ_RPS1_L	ACCTAGAAGAAGAAGAGAGTGGGGAAC	This work
AT5G30510	PZ_RPS1_R	CCATGGCGTCTTTGGCTCAGC	This work
AT1G32990	PZ_RPL11_L	TCAACTCTTTGCAGCTCAACTTCTTCT	This work
AT1G32990	PZ_RPL11_R	AGAGAATGTGAGAGTTTGGAGTTGGGA	This work
AT3G05590	PZ_RPL18_L	CGAGCGTGAGTGGGTGTGGT	This work
AT3G05590	PZ_RPL18_R	CCGTTTCCCAAGAACGCACTGC	This work
AT5G15710	PZ155	AAAAGGACGAAGCTTGTTGC	(Sura et al., 2017)
AT5G15710	PZ156	GAGTTGGAGCAAAGATTCGAAC	(Sura et al., 2017)
AT5G16410	PZ027	AACCCTGTTTTCCGGCAAAG	(Sura et al., 2017)
AT5G16410	PZ028	CACGAGGAAGGAGGTCGTTG	(Sura et al., 2017)
AT4G07700	4g07700_101_L	GCGAAGTTGCTGTGAACAAA	(Sura et al., 2017)
AT4G07700	4g07700_101_R	TACATTGAGTTTGGCCGATG	(Sura et al., 2017)
AT4G18480	CHILI1_cq1F	CTTCTGCAATCTGGGCTTCTC	This work
AT4G18480	CHILI1_cq1R	GGTTTGGAGAGACTGGTTTACC	This work
AT2G15020	215020qF	CGAGTCTGATTCACACGCAG	This work
AT2G15020	215020qR	CCAAAGTCCGTTCGGCTCTA	This work
AT1G66430	FRK3qF	CTGCTTCTCCGGTCCAACTT	This work
AT1G66430	FRK3qR	CGTGAATTGGAGAGTCTTGAAGG	This work
AT1G43170	RPL3AqF	CTTCACTCCCACTTTCCTCCC	This work
AT1G43170	RPL3AqR	TGGATGATGAAACCACGAATCTG	This work
AT1G55490	CPN60BqF	ACCTACTTCCTTTCCTTGCTTCA	This work
AT1G55490	CPN60BqR	AGTAGAGAGATGACGAAGGAGGT	This work
AT1G29670	GDSL1qF	AGATCCAATTACTTCCCTTACGGT	This work
AT1G29670	GDSL1qR	ACATCAACAGTAGTCTTGCCGT	This work
AT4G26850	VTC2qF	GATCTCCTCTTTCTCGCCGG	This work
AT4G26850	VTC2qR	AGCGATTCAAGAGCACCAAAAA	This work
AT1G31580	ECS1qF	TGCATAAACTTGAGTCACGCTG	This work
AT1G31580	ECS1qR	AGGAGAAAGAGAAACATGGAAGAGA	This work
AT1G79550	PGKqF	CACAGAGCTCATGCTTCTACC	This work
AT1G79550	PGKqR	TCTTTGGGTTTGAAACAGCACC	This work
AT4G12800	PSALqF	ATCCGACAAGACAACATTCCAAG	This work
AT4G12800	PSALqR	CCAGGGAGGTTGGAAAGGTA	This work
