# Supplementary material for: NuA4 and H2A.Z control environmental responses and autotrophic growth in Arabidopsis
Source: Nat Commun. 2022 Jan 12;13:277. doi: 10.1038/s41467-021-27882-5 (PMC8755797; doi:10.1038/s41467-021-27882-5)
Supplement: Supplementary file 24 — Source Data [file 41467_2021_27882_MOESM24_ESM.xlsx]

## Sheet: Fig. 2a
Raw data for Fig. 2a
Median cell projection surface area in µm2 (n cells / replicate = 9)										Median chloroplast projection surface area in µm2 (n chloroplasts / replicate = 20)
Repl. #	WT	Atepl1-1	Atepl1-2	Atepl1-3	Ateaf1-1	glk	Atepl1 glk			Repl. #	WT	Atepl1-1	Atepl1-2	Atepl1-3	Ateaf1-1	glk	Atepl1 glk
1	3440.42	1357.28	1613.19	1610.72	1973.97	1796	979.534			1	37.1147	11.1933	11.0166	21.0906	19.2643	11.2228	7.95315
2	3000.64	1856.62	1838.65	1248.41	2209.27	2395.61	612.157			2	39.589	23.4176	23.7711	18.9403	26.4811	16.3187	6.09742
3	1762.71	1168.82	1628.22	1271.33	2482.68	1904.75	759.084			3	28.5135	11.2522	12.2243	15.435	27.7477	14.3157	7.62914
4	2426.83	1157.92	1454.84	1423.2	1635.88	2228.77	2035.42			4	29.3383	11.0166	17.821	16.3187	16.2892	13.2553	4.44787
5	2658.77	1621.97	1040.92	1486.71	1791.99	1925.55	979.534			5	29.191	16.4365	12.0181	16.4954	17.7031	13.1669	4.86026
6	2528.16	1206.99	1370.12	1225.49	1661.38	1988.23	612.157			6	32.1072	17.2024	11.8414	15.1699	20.7077	10.9871	4.0944
7	2226.82	1293.18	1558.29	1018.95	1539.85	2343.94	759.084			7	27.3353	16.8489	11.3701	14.6397	15.9063	10.9282	5.97959
8	2284.62	1521.23	1299.72	1192.5	1691.55	2035.42	759.084			8	35.3768	16.1125	10.1624	15.7296	13.6676	15.1404	6.74545
P values (two-tailed Mann Whitney U test)										P values (two-tailed Mann Whitney U test)
	WT	Atepl1-1	Atepl1-2	Atepl1-3	Ateaf1-1	glk	Atepl1 glk				WT	Atepl1-1	Atepl1-2	Atepl1-3	Ateaf1-1	glk	Atepl1 glk
WT		0.0003108	0.0003108	0.0001554	0.00699301	0.0498834	0.0003108			WT		0.0001554	0.0001554	0.0001554	0.0003108	0.0001554	0.0001554
Atepl1-1			0.441803	0.645377	0.004662	0.0003108	0.0104118			Atepl1-1			0.645377	0.798446	0.130381	0.160528	0.0001554
Atepl1-2				0.104895	0.0104118	0.0003108	0.0104118			Atepl1-2				0.0649573	0.0206682	0.878477	0.0001554
Atepl1-3					0.0003108	0.0001554	0.0104118			Atepl1-3					0.234499	0.0029526	0.0001554
Ateaf1-1						0.104895	0.004662			Ateaf1-1						0.0029526	0.0001554
glk							0.0018648			glk							0.0001554
Atepl1 glk										Atepl1 glk
			M-W U	T
Atepl1-2	Atepl1-3		0.104895	0.149666
Atepl1-2	Ateaf1-1		0.0104118	0.0161241
Atepl1-2	Atepl1 glk		0.0104118	0.0149912
glk	Atepl1 glk		0.0018648	9.42415e-05

## Sheet: Fig. 2b
Raw data for Fig. 2b
	Chlorophyll a / b ratio										Total Chlorophyll (nmol total chlorophyll / mg fresh weight)
		WT	Atepl1-1	Atepl1-2	Atepl1-3	Ateaf1-1	glk	Atepl1 glk				WT	Atepl1-1	Atepl1-2	Atepl1-3	Ateaf1-1	glk	Atepl1 glk
		3.34	3.21	2.91	3.44	3.22	4.92	3.67				1.36	0.58	0.55	0.6	0.62	0.45	0.3
		3.31	3.12	3.27	2.98	3.22	4.66	3.76				1.29	0.52	0.54	0.61	0.6	0.39	0.33
		3.26	3.07	2.96	3.01	3.32	4.85	3.49				1.51	0.58	0.48	0.6	0.61	0.52	0.31
Chlorophyll	a	/	b	ratio
	WT	Atepl1-1	Atepl1-2	Atepl1-3	Ateaf1-1	glk	Atepl1	glk			Total	Chlorophyll	(nmol	total	chlorophyll	/	mg	fresh	weight)
	3.34	3.21	2.91	3.44	3.22	4.92	3.67					WT	Atepl1-1	Atepl1-2	Atepl1-3	Ateaf1-1	glk	Atepl1 glk
	3.31	3.12	3.27	2.98	3.22	4.66	3.76					1.36	0.58	0.55	0.6	0.62	0.45	0.3
	3.26	3.07	2.96	3.01	3.32	4.85	3.49					1.29	0.52	0.54	0.61	0.6	0.39	0.33
Mean	3.3	3.13	3.05	3.14	3.25	4.81	3.64					1.51	0.58	0.48	0.6	0.61	0.52	0.31
alpha	0.05	0.05	0.05	0.05	0.05	0.05	0.05				Mean	1.39	0.56	0.53	0.61	0.61	0.45	0.31
SD	0.04	0.07	0.19	0.26	0.06	0.14	0.14				alpha	0.05	0.05	0.05	0.05	0.05	0.05	0.05
n	3	3	3	3	3	3	3				SD	0.11	0.03	0.04	0.01	0.01	0.07	0.02
CI	0.95	0.1	0.19	0.48	0.64	0.14	0.34	0.35			n	3	3	3	3	3	3	3
P	values	(two-tailed	T-test)								CI	0.95	0.28	0.08	0.1	0.02	0.03	0.16	0.04
	WT	Atepl1-1	Atepl1-2	Atepl1-3	Ateaf1-1	glk	Atepl1	glk			P	values	(two-tailed	T-test)
WT	0.02508	0.08391	0.34148	0.27991	5e-05	0.01634						WT	Atepl1-1	Atepl1-2	Atepl1-3	Ateaf1-1	glk	Atepl1	glk
Atepl1-1	0.49917	0.9556	0.09151	5e-05	0.00525						WT	0.00026	0.00023	0.00028	0.00029	0.00024	8e-05
Atepl1-2	0.62631	0.1455	0.0002	0.01239							Atepl1-1	0.29529	0.09824	0.07235	0.06581	0.0003
Atepl1-3	0.50408	0.00057	0.04253								Atepl1-2	0.02606	0.02122	0.18212	0.00086
Ateaf1-1	5e-05	0.0116									Atepl1-3	0.4141	0.01673	1e-05
glk	0.00048										Ateaf1-1	0.01478	1e-05
Atepl1	glk										glk	0.01964
											Atepl1	glk

## Sheet: Fig. 2c
Raw data for Fig. 2c
										Log10 of rosette radius in mm									Mean					t-test
	week 2									week 2										2	3	4
		WT	Atepl1-1	Atepl1-2	Atepl1-3	Ateaf1-1	glk	Atepl1 glk		Plant #	WT	Atepl1-1	Atepl1-2	Atepl1-3	Ateaf1-1	glk	Atepl1 glk		WT	0.827387	1.38769	1.70239			WT	Atepl1-1	Atepl1-2	Atepl1-3	Ateaf1-1	glk	Atepl1 glk
	1	7.78229	1.51812	1.57018	2.39871	2.7672	5.93792	2.304		1	0.891108	0.181306	0.19595	0.379978	0.44204	0.773634	0.362482		Atepl1-1	0.260798	0.529328	0.843825		WT		1.32419e-09	9.88056e-16	2.29062e-09	1.19203e-09	0.00704998	1.1339e-10
	2	7.47521	1.25193	1.43214	2.03147	2.96033	5.40167	1.58041		2	0.873623	0.0975791	0.155984	0.307811	0.47134	0.732528	0.198771		Atepl1-2	0.263004	0.499417	0.771828		Atepl1-1			0.955215	0.911669	0.0420703	5.48023e-09	0.398478
	3	7.01729	1.25193	2.21873	1.61673	2.45788	6.30563	2.13262		3	0.84617	0.0975791	0.346105	0.208639	0.390561	0.799728	0.328914		Atepl1-3	0.267212	0.53225	0.825026		Atepl1-2				0.916259	0.00464461	1.00132e-14	0.203217
	4	10.1717	2.57851	2.32175	0.886773	1.55347	5.30187	2.21117		4	1.00739	0.411369	0.365816	-0.0521875	0.191302	0.724429	0.344623		Ateaf1-1	0.365029	0.702314	0.964608		Atepl1-3					0.0606387	1.08056e-08	0.346873
	5	6.06604	2.28405	2.15314	2.22634	2.64393	5.45542	1.36766		5	0.782905	0.358706	0.333072	0.347592	0.42225	0.736828	0.135977		glk	0.716407	1.10147	1.43396		Ateaf1-1						3.30839e-09	0.00304988
	6	4.34021	1.88758	1.29786	2.04745	2.5049	5.22938	1.79214		6	0.637511	0.275905	0.113228	0.311213	0.39879	0.71845	0.253371		Atepl1 glk	0.215184	0.372037	0.608534		glk							2.49803e-10
	7	5.96458	2.42906	2.29646	1.92029	2.5049	5.32	1.31759		7	0.77558	0.385438	0.361059	0.283366	0.39879	0.725912	0.119779							Atepl1 glk
	8	5.78188	1.94418	1.75929	2.53073	1.933	4.80187	1.05048		8	0.762069	0.288736	0.245338	0.403246	0.286231	0.681411	0.0213889		CI 95%
	9	6.77667	2.41559	1.54715	1.58625	2.06717	5.04917	1.69103		9	0.831016	0.383023	0.189533	0.200371	0.315376	0.70322	0.228152			2	3	4
	10	7.35354	1.34381	1.41534	1.91466	2.15578	3.69771	1.44007		10	0.866497	0.128337	0.150862	0.282092	0.333605	0.567933	0.158383		WT	0.0697152	0.0405743	0.0189192
	11			1.57109						11			0.196201						Atepl1-1	0.0895026	0.114546	0.0800011
	12			1.47423						12			0.168566						Atepl1-2	0.0404609	0.0578055	0.0681665
	13			2.12282						13			0.326914						Atepl1-3	0.0928629	0.0851461	0.0610164
	14			2.15819						14			0.33409						Ateaf1-1	0.0599846	0.0730194	0.0577143
	15			1.63737						15			0.214148						glk	0.0442882	0.0371506	0.0321329
	16			1.8742						16			0.272817						Atepl1 glk	0.0788842	0.0709888	0.0932358
	17			2.29696						17			0.361154
	18			2.35009						18			0.371084
	19			2.16821						19			0.336101
	20			1.66745						20			0.222053
	Mean	6.87294	1.89047	1.86663	1.91594	2.35486	5.25006	1.68872		Mean	0.827387	0.260798	0.263004	0.267212	0.365029	0.716407	0.215184
	alpha	0.05	0.05	0.05	0.05	0.05	0.05	0.05		alpha	0.05	0.05	0.05	0.05	0.05	0.05	0.05
	SD	1.5425	0.521748	0.363426	0.470868	0.424056	0.692142	0.419126		SD	0.0974552	0.125116	0.0864522	0.129813	0.0838527	0.0619107	0.110273
	n	10	10	20	10	10	10	10		n	10	10	20	10	10	10	10
	CI 95%	1.10344	0.373236	0.170088	0.336839	0.303351	0.495129	0.299825		CI 95%	0.0697152	0.0895026	0.0404609	0.0928629	0.0599846	0.0442882	0.0788842
																								t-test
	week 3									week 3
		WT	Atepl1-1	Atepl1-2	Atepl1-3	Ateaf1-1	glk	Atepl1 glk		Plant #	WT	Atepl1-1	Atepl1-2	Atepl1-3	Ateaf1-1	glk	Atepl1 glk								WT	Atepl1-1	Atepl1-2	Atepl1-3	Ateaf1-1	glk	Atepl1 glk
	1	22.4529	3.23013	2.95194	3.77009	4.71818	14.5998	3.06972		1	1.35127	0.509221	0.470107	0.576351	0.673775	1.16435	0.487099							WT		4.45528e-12	6.07979e-19	6.19733e-14	3.48387e-13	6.89132e-10	2.54389e-16
	2	27.9435	1.75042	2.27028	4.47331	7.02988	13.0013	1.96276		2	1.44628	0.243142	0.356079	0.650629	0.846948	1.11399	0.292867							Atepl1-1			0.575638	0.963574	0.00995053	2.9102e-09	0.0166232
	3	24.0835	3.25521	5.09548	3.09291	6.60146	13.9487	2.86869		3	1.38172	0.512578	0.707185	0.490367	0.81964	1.14454	0.457684							Atepl1-2				0.493166	0.000116097	1.12455e-14	0.00853903
	4	32.1752	5.14903	3.94704	1.72549	3.4923	14.1698	2.91883		4	1.50752	0.711726	0.596272	0.236912	0.543111	1.15136	0.465208							Atepl1-3					0.00298777	4.7948e-11	0.00426015
	5	25.0423	3.84204	3.02706	3.85474	5.969	12.8217	2.10993		5	1.39867	0.584561	0.481021	0.585996	0.775901	1.10794	0.324268							Ateaf1-1						1.95949e-09	8.222e-07
	6	19.9569	2.89547	1.554	3.35854	6.14803	12.5779	2.648		6	1.30009	0.461719	0.191452	0.526151	0.788736	1.09961	0.422918							glk							5.80481e-14
	7	23.9606	5.23057	3.96884	3.4257	5.14119	12.4469	1.89372		7	1.3795	0.718549	0.598664	0.534749	0.711063	1.09506	0.277317							Atepl1 glk
	8	22.1288	3.55466	2.68078	4.4338	4.22587	11.4465	1.51724		8	1.34496	0.550798	0.428261	0.646776	0.625916	1.05867	0.181055
	9	24.5254	4.86083	2.60484	3.02283	4.26928	12.4588	2.63966		9	1.38962	0.68671	0.41578	0.480414	0.630354	1.09547	0.421547
	10	23.8392	2.06196	2.37158	3.92787	4.05225	9.63208	2.45703		10	1.37729	0.31428	0.375039	0.594157	0.607696	0.98372	0.390411
	11			3.04169						11			0.483115
	12			2.60039						12			0.415038
	13			3.98208						13			0.60011
	14			4.85112						14			0.685842
	15			3.30902						15			0.5197
	16			3.10818						16			0.492506
	17			4.34826						17			0.638315
	18			3.40139						18			0.531657
	19			3.73876						19			0.572728
	20			2.68822						20			0.429464
	Mean	24.6108	3.58303	3.27705	3.50853	5.16474	12.7103	2.40856		Mean	1.38769	0.529328	0.499417	0.53225	0.702314	1.10147	0.372037
	alpha	0.05	0.05	0.05	0.05	0.05	0.05	0.05		alpha	0.05	0.05	0.05	0.05	0.05	0.05	0.05
	SD	3.37134	1.21309	0.895971	0.800575	1.20529	1.43581	0.513132		SD	0.056719	0.160124	0.123512	0.119026	0.102074	0.0519329	0.0992356
	n	10	10	20	10	10	10	10		n	10	10	20	10	10	10	10
	CI 95%	2.41171	0.867791	0.419327	0.572697	0.862215	1.02712	0.367072		CI 95%	0.0405743	0.114546	0.0578055	0.0851461	0.0730194	0.0371506	0.0709888
																								t-test
	week 4									week 4
		WT	Atepl1-1	Atepl1-2	Atepl1-3	Ateaf1-1	glk	Atepl1 glk		Plant #	WT	Atepl1-1	Atepl1-2	Atepl1-3	Ateaf1-1	glk	Atepl1 glk								WT	Atepl1-1	Atepl1-2	Atepl1-3	Ateaf1-1	glk	Atepl1 glk
	1	49.2196	7.37329	6.61885	7.56927	9.91555	30.2352	5.41214		1	1.69214	0.867662	0.820782	0.879054	0.996317	1.48051	0.733369							WT		5.3327e-15	4.80488e-18	4.31805e-17	3.76835e-16	3.23475e-12	9.90165e-16
	2	56.4177	4.87645	3.31364	7.24718	11.5616	24.5677	3.65517		2	1.75142	0.688104	0.520305	0.860169	1.06302	1.39036	0.562908							Atepl1-1			0.181616	0.677548	0.012627	7.56258e-12	0.000401133
	3	50.9831	6.62764	6.54619	5.21966	11.4828	30.8842	4.906		3	1.70743	0.821359	0.815989	0.717642	1.06005	1.48974	0.690728							Atepl1-2				0.297389	0.000584594	4.02807e-14	0.00572716
	4	55.5085	9.21684	6.54112	4.44046	7.63629	30.6585	4.90821		4	1.74436	0.964582	0.815652	0.647428	0.882882	1.48655	0.690923							Atepl1-3					0.00143505	9.8394e-14	0.000349171
	5	49.96	7.61393	6.70062	7.20211	10.5884	28.0242	4.73517		5	1.69862	0.881609	0.826115	0.857459	1.02483	1.44753	0.675336							Ateaf1-1						4.03343e-12	8.07877e-07
	6	48.434	7.77248	1.90152	6.66035	10.849	26.045	4.12083		6	1.68515	0.890559	0.2791	0.823497	1.03539	1.41572	0.614984							glk							2.47374e-13
	7	50.8144	8.77037	6.83277	6.20158	8.23791	27.4294	3.44772		7	1.70599	0.943018	0.834597	0.792502	0.915817	1.43822	0.537533							Atepl1 glk
	8	48.8013	6.59361	5.43237	8.55029	7.98318	26.3483	1.92641		8	1.68843	0.819123	0.734989	0.931981	0.902176	1.42075	0.28475
	9	47.2413	8.71731	5.74198	7.12606	8.44146	26.4283	3.992		9	1.67432	0.940382	0.759061	0.85285	0.926418	1.42207	0.601191
	10	47.4321	4.18649	5.94027	7.72109	6.90536	22.2919	4.93876		10	1.67607	0.62185	0.773806	0.887678	0.839186	1.34815	0.693618
	11			7.31304						11			0.864098
	12			4.92803						12			0.692673
	13			7.42552						13			0.870727
	14			7.42073						14			0.870446
	15			6.28888						15			0.798574
	16			6.91951						16			0.840075
	17			7.25007						17			0.860342
	18			6.8014						18			0.832598
	19			8.53167						19			0.931034
	20			4.96135						20			0.6956
	Mean	50.4812	7.17484	6.17048	6.7938	9.36015	27.2913	4.20424		Mean	1.70239	0.843825	0.771828	0.825026	0.964608	1.43396	0.608534
	alpha	0.05	0.05	0.05	0.05	0.05	0.05	0.05		alpha	0.05	0.05	0.05	0.05	0.05	0.05	0.05
	SD	3.15437	1.65106	1.51361	1.22083	1.71214	2.77026	1.02104		SD	0.0264472	0.111834	0.14565	0.085295	0.080679	0.0449186	0.130335
	n	10	10	20	10	10	10	10		n	10	10	20	10	10	10	10
	CI 95%	2.2565	1.1811	0.708393	0.873327	1.22479	1.98173	0.73041		CI 95%	0.0189192	0.0800011	0.0681665	0.0610164	0.0577143	0.0321329	0.0932358

## Sheet: Fig. 3c
Raw data for Fig. 3c
Relative transcript levels of the genes encoding four selected groups of chloroplast proteins in Atepl1-2, Ateaf1-1 and glk (values corresponding to the heatmap in Fig. 3c)
			Atepl1-2	Ateaf1-1	glk
Chlorophyll biosynthesis	At1g58290	HEMA1	-1.95717		-1.99829
	At1g09940	HEMA2			-2.00569
	At2g31250	HEMA3
	At5g63570	GSA1	-1.47305	-1.26963
	At3g48730	GSA2	-2.7932	-2.47119
	At1g69740	HEMB1	-1.40187	-1.59679	-0.792349
	At1g44318	HEMB2
	At5g08280	HEMC	-1.79066	-1.68446	-1.10278
	At2g26540	HEMD	-1.07861
	At3g14930	HEME1	-2.00522	-1.74135	-1.78254
	At2g40490	HEME2	-1.69417	-2.03324	-1.14431
	At1g03475	HEMF1	-0.877352	-1.63161
	At4g03205	HEMF2
	At5g63290	HEMF3
	At4g01690	HEMG1	-1.28806	-1.28988	-1.15694
	At5g14220	HEMG2	-0.64901
	At1g08520	CHLD	-1.96051	-1.61823	-0.852737
	At5g13630	CHLH	-2.28211
	At3g59400	GUN4	-1.09459		-1.30914
	At4g18480	CHLI1	-2.14514	-1.92179
	At5g45930	CHLI2	-2.07246	-2.30777	-0.925831
	At4g25080	CHLM	-2.38938	-2.09168
	At3g56940	CRD1	-1.78545
	At5g54190	PORA	-2.73697	-2.70476	-4.3213
	At4g27440	PORB	-1.72421	-1.58134	-2.76028
	At1g03630	PORC	-2.90384	-2.23893	-1.30361
	At3g51820	CHLG	-2.14933	-2.39418
	At5g18660	DVR	-3.00757	-3.31723
	At1g44446	CAO	-1.2397		-1.71232
Photosystem II	AT1G29920	LHCB1.1	-1.84837		-2.23928
	AT1G29910	LHCB1.2	-1.92696	-1.69162	-3.56821
	AT1G29930	LHCB1.3	-1.55581	-1.65302	-2.71864
	AT2G34430	LHCB1.4	-2.32849	-1.83041	-4.32193
	AT2G34420	LHCB1.5	-1.54076	-1.28312	-2.30345
	AT2G05100	LHCB2.1	-1.60407		-1.60682
	AT2G05070	LHCB2.2	-2		-2.92143
	AT3G27690	LHCB2.4	-3.24013	-2.46077	-4.89482
	AT5G54270	LHCB3	-1.76546	-1.40655	-2.84174
	AT5G01530	LHCB4.1	-1.42091	-1.24031	-2.27741
	AT3G08940	LHCB4.2	-1.66806	-1.36213	-2.99109
	AT2G40100	LHCB4.3
	AT4G10340	LHCB5	-1.5728	-1.17678	-1.85532
	AT1G15820	LHCB6	-1.76843	-1.43656	-2.70779
	AT1G76570	LHCB7
	AT1G03600	PSB27	-1.31492	-1.3484	-1.22525
	AT4G28660	PSB28	-2.11414	-3.2684
	AT2G20890	PSB29		-2.09982
	AT5G66570	PSBO	-1.15056	-1.25066	-1.70471
	AT1G06680	PSBP	-1.66563	-1.61137	-1.89487
	AT4G05180	PSBQ	-1.07724	-1.31083	-2.85281
	AT1G79040	PSBR		-1.01074
	AT1G44575	PSBS
	AT3G21055	PSBTn	-1.8785	-1.56018	-2.40867
	AT2G30570	PSBW	-1.19498	-1.17438	-1.52951
	AT2G06520	PSBX	-1.47557	-1.30104	-1.64179
	AT1G67740	PSBY	-1.52854	-1.07776	-1.71672
Photosystem I	AT3G54890	LHCA1	-1.60798	-1.37185	-2.66609
	AT3G61470	LHCA2	-1.49505	-1.32247	-2.28508
	AT1G61520	LHCA3	-1.71434	-1.41809	-2.23676
	AT3G47470	LHCA4	-1.63319	-1.36345	-1.69026
	AT4G02770	PSAD1	-1.53921	-1.2532	-2.18085
	AT1G03130	PSAD2	-1.83382	-1.84229	-2.472
	AT4G28750	PSAE	-1.23387	-1.30454	-2.44934
	AT1G31330	PSAF	-1.50244	-1.21666	-2.04035
	AT1G55670	PSAG	-1.57595		-2.24723
	AT1G52230	PSAH-2	-1.37895	-1.42752	-2.37128
	AT3G16140	PSAH-1	-1.37039	-1.26073	-1.93022
	AT1G30380	PSAK	-1.16101	-1.19561	-1.63655
	AT4G12800	PSAL			-1.80655
	AT5G64040	PSAN	-1.66252	-1.82221	-1.76794
	AT1G08380	PSAO	-1.30516	-1.2851	-1.75429
	AT2G46820	PSAP	-1.78794		-1.64657
	AT4G03280	PETC	-1.52204	-1.09016	-0.985821
	AT2G26500	PETM		-1.21472
	AT4G04640	ATPC1	-1.40934	-0.875797	-1.2938
	AT4G09650	ATPD	-1.74955	-1.54899	-1.76904
	AT4G32260	ATPG	-1.42985	-1.17928
Plastid ribosomal proteins (nucleus genome)	At5g30510	rps1	-2.06419	-1.57456
	At3g13120	rps10	-2.76604	-2.56419
	At5g14320	rps13	-2.16004	-2.40105
	At1g79850	rps17	-2.81935	-2.59708
	At3g15190	rps20	-2.79124	-2.72453
	At3g27160	rps21	-1.77525	-2.64727
	At2g33800	rps5	-1.65203	-2.45995
	At1g64510	rps6	-2.76242	-2.39369
	At1g74970	rps9	-2.39415	-2.3428
	At3g63490	rpl1	-2.11021	-1.82604
	At3g27850	rpl1	-1.98409	-2.26121
	At5g13510	rpl10	-2.20591	-1.72308
	At1g32990	rpl11	-2.71157	-2.28996
	At3g27830	rpl12	-1.99468	-1.88852
	At1g78630	rpl13	-2.53316	-2.37396
	At4g17560	rpl13	-2.31671	-2.77974
	At3g25920	rpl15	-2.9586	-2.96828
	At3g54210	rpl17	-2.31612	-2.03159
	At1g48350	rpl18	-2.21698	-2.31996
	At5g47190	rpl19	-2.12454	-2.23034
	At1g35680	rpl21	-2.41081	-2.35714
	At5g54600	rpl24	-1.92488	-2.5999
	At5g40950	rpl27	-2.07351	-1.91746
	At2g33450	rpl28	-2.63852	-1.95777
	At5g65220	rpl29	-2.18649	-2.5759
	At2g43030	rpl3	-2.21101	-2.58639
	At1g75350	rpl31	-2.41705	-2.22724
	At1g29070	rpl34	-2.32854	-2.39677
	At2g24090	rpl35	-2.1682	-2.6234
	At1g07320	rpl4	-2.90694	-3.27787
	At4g01310	rpl5	-2.31986	-2.24937
	At1g05190	rpl6	-2.03607	-1.96573
	At3g44890	rpl9	-2.42484	-2.43051
	At3g52150	psrp2	-2.83493	-2.66938
	At1g68590	psrp3		-1.17862
	At2g38140	psrp4	-2.90068	-2.69186
	At3g56910	psrp5	-2.13701	-1.99348
	At5g17870	psrp6	-1.41422	-1.64809

## Sheet: Fig. 4a
Fig. 4a
Raw data for Fig. 4a
Red boxes represent the lanes showed in the figure

## Sheet: Fig. 4b
Fig. 4b
Raw data for Fig. 4b
Red boxes represent the lanes showed in the figure

## Sheet: Fig. 4c-g
Raw data for Fig. 4c-g
Fig. 4c: Coomassie stain of His-HAM1
Red boxes represent the lanes showed in the figure
							Fig.4e: HAT activity of recombinant At picNuA4on SONs and CHs											Fig. 4g: Hat activity of recombinant At picNuA4 on HTA9-enriched SONs
							Left panel on SONs and right panel on CHs
																		Autoradiography
							Autoradiography											Exp. 2 days
							Exp. 12 days
Fig. 4d: Flag western blot showing Flag-HAM1
							Autoradiography
							Exp. 5 days											Coomassie stain before drying the gel
Fig. 4f: Coomassie of the immunoprecipitated HTA9-Flag							Coomassie stain before drying the gels

## Sheet: Fig. 4h
Fig. 4h
Raw data for Fig. 4h
Red boxes represent the lanes showed in the figure

## Sheet: Fig. 7d
Raw data for Fig. 7d
	Sample Name	Target Name	CT	MEAN CT	DELTA CT	AVG DELTA CT	AVG DELTA CT FOR ALL WT	DELTA DELTA CT	2^-delta delta CT
	wt1	215020	27.9226	27.5916	3.64447	3.31345	3.05787
	wt1	215020	27.4274		3.14926
	wt1	215020	27.4248		3.14662
	wt1	FRK3	25.7397	25.5044	1.46155	1.22621	1.10877
	wt1	FRK3	25.3982		1.12002
	wt1	FRK3	25.3752		1.09707
	wt1	RPL3A		21.6273		-2.65085	-2.55429
	wt1	RPL3A	21.6857		-2.59249
	wt1	RPL3A	21.569		-2.70921
	wt1	CPN60B	22.4156	22.3594	-1.86257	-1.9188	-1.28264
	wt1	CPN60B	22.358		-1.92017
	wt1	CPN60B	22.3045		-1.97367
	wt1	GDSL1		23.1251		-1.15311	-1.32873
	wt1	GDSL1	23.1989		-1.07929
	wt1	GDSL1	23.0513		-1.22692
	wt1	VTC2	24.5386	24.2478	0.260422	-0.0304216	-0.267851
	wt1	VTC2	24.1576		-0.120537
	wt1	VTC2	24.047		-0.23115
	wt1	ECS1	23.0844	22.9722	-1.1938	-1.30597	-1.74376
	wt1	ECS1	22.9056		-1.37259
	wt1	ECS1	22.9266		-1.35152
	wt1	UB	24.2832	24.2782
	wt1	UB	24.4882
	wt1	UB	24.0631
	wt2	215020		26.2492		1.32176
	wt2	215020	26.2487		1.32134
	wt2	215020	26.2496		1.32218
	wt2	FRK3	26.186	26.1603	1.25861	1.23292
	wt2	FRK3	26.1782		1.25083
	wt2	FRK3	26.1167		1.18931
	wt2	RPL3A	22.7691	22.6694	-2.1583	-2.25801
	wt2	RPL3A	22.6025		-2.32489
	wt2	RPL3A	22.6366		-2.29083
	wt2	CPN60B	24.1277	24.1104	-0.799697	-0.816969
	wt2	CPN60B	23.8496		-1.07777
	wt2	CPN60B	24.354		-0.57344
	wt2	GDSL1	23.8935	23.852	-1.03391	-1.07541
	wt2	GDSL1	23.858		-1.06942
	wt2	GDSL1	23.8045		-1.12289
	wt2	VTC2		24.2325		-0.694946
	wt2	VTC2	24.1742		-0.753175
	wt2	VTC2	24.2907		-0.636716
	wt2	ECS1	23.2522	23.1279	-1.67525	-1.7995
	wt2	ECS1	23.0725		-1.85488
	wt2	ECS1	23.059		-1.86836
	wt2	UB	24.822	24.9274
	wt2	UB	25.1742
	wt2	UB	24.7861
	wt3	215020	29.4356	28.9883	4.98566	4.53839
	wt3	215020	28.5411		4.09112
	wt3	215020
	wt3	FRK3	25.4703	25.3171	1.02034	0.867182
	wt3	FRK3	25.1178		0.667831
	wt3	FRK3	25.3633		0.913375
	wt3	RPL3A	21.7243	21.6959	-2.72568	-2.75401
	wt3	RPL3A	21.5845		-2.86542
	wt3	RPL3A	21.779		-2.67094
	wt3	CPN60B	23.6852	23.3378	-0.764802	-1.11214
	wt3	CPN60B	23.1549		-1.29501
	wt3	CPN60B	23.1734		-1.2766
	wt3	GDSL1	22.6692	22.6923	-1.78072	-1.75768
	wt3	GDSL1	22.6972		-1.75273
	wt3	GDSL1	22.7104		-1.73958
	wt3	VTC2		24.3718		-0.0781848
	wt3	VTC2	24.2544		-0.195597
	wt3	VTC2	24.4892		0.0392278
	wt3	ECS1	22.4804	22.3241	-1.96952	-2.12581
	wt3	ECS1	22.1781		-2.27188
	wt3	ECS1	22.3139		-2.13605
	wt3	UB	24.4314	24.45
	wt3	UB	24.4331
	wt3	UB	24.4854
	haf1	215020		30.0655		5.37483
	haf1	215020	30.2045		5.51388			2.45601	0.18225
	haf1	215020	29.9264		5.23578			2.17791	0.220996
	haf1	FRK3	26.0417	26.0078	1.35099	1.31713		0.242219	0.845444
	haf1	FRK3
	haf1	FRK3	25.9739		1.28328			0.174508	0.88607
	haf1	RPL3A	22.1265	21.9326	-2.56413	-2.75807		-0.00984202	1.00685
	haf1	RPL3A	21.7271		-2.96356			-0.409275	1.32802
	haf1	RPL3A	21.9442		-2.74651			-0.192221	1.14252
	haf1	CPN60B		22.0073		-2.6834
	haf1	CPN60B	22.0917		-2.59897			-1.31634	2.49033
	haf1	CPN60B	21.9228		-2.76783			-1.48519	2.79955
	haf1	GDSL1		22.9631		-1.72757
	haf1	GDSL1	22.9459		-1.7448			-0.416068	1.33429
	haf1	GDSL1	22.9803		-1.71034			-0.381608	1.30279
	haf1	VTC2		24.4859		-0.20472
	haf1	VTC2	25.0124		0.321721			0.589572	0.66454
	haf1	VTC2	23.9595		-0.731162			-0.463311	1.3787
	haf1	ECS1	23.8123	23.4099	-0.87834	-1.28078		0.86542	0.548886
	haf1	ECS1	23.2839		-1.40678			0.336982	0.791696
	haf1	ECS1	23.1334		-1.55723			0.18653	0.878717
	haf1	UB	24.5411	24.6907
	haf1	UB	24.671
	haf1	UB	24.8599
	haf2	215020		31.4683		5.96113
	haf2	215020	31.8603		6.3531			3.29523	0.101868
	haf2	215020	31.0763		5.56916			2.51129	0.175399
	haf2	FRK3	26.5783	26.497	1.07111	0.989775		-0.0376582	1.02645
	haf2	FRK3	26.7643		1.25714			0.148369	0.90227
	haf2	FRK3	26.1483		0.641072			-0.467699	1.3829
	haf2	RPL3A	22.0992	22.3815	-3.40802	-3.12567		-0.853733	1.80717
	haf2	RPL3A
	haf2	RPL3A	22.6639		-2.84331			-0.289019	1.22181
	haf2	CPN60B		22.7177		-2.78948
	haf2	CPN60B	22.6103		-2.89684			-1.61421	3.06143
	haf2	CPN60B	22.8251		-2.68213			-1.39949	2.63808
	haf2	GDSL1	24.2572	24.2384	-1.25	-1.26882		0.0787261	0.946893
	haf2	GDSL1	24.127		-1.38017			-0.0514428	1.0363
	haf2	GDSL1	24.3309		-1.17628			0.152453	0.89972
	haf2	VTC2		26.1846		0.677361
	haf2	VTC2	26.0381		0.530898			0.798749	0.574848
	haf2	VTC2	26.331		0.823825			1.09168	0.469216
	haf2	ECS1		24.0235		-1.48372
	haf2	ECS1	24.1217		-1.3855			0.358262	0.780104
	haf2	ECS1	23.9252		-1.58194			0.161818	0.893898
	haf2	UB		25.5072
	haf2	UB	25.5427
	haf2	UB	25.4717
	haf3	215020	31.5604	30.8218	7.08987	6.35129		4.032	0.0611289
	haf3	215020	30.0833		5.61272			2.55485	0.170182
	haf3	215020
	haf3	FRK3	25.2733	25.3917	0.802727	0.921177		-0.306044	1.23631
	haf3	FRK3
	haf3	FRK3	25.5102		1.03963			-0.0691437	1.04909
	haf3	RPL3A		21.1464		-3.32418
	haf3	RPL3A	21.4167		-3.05388			-0.499593	1.41381
	haf3	RPL3A	20.8761		-3.59449			-1.0402	2.05651
	haf3	CPN60B	22.8897	22.8493	-1.58082	-1.62124		-0.29818	1.22959
	haf3	CPN60B	22.9791		-1.49149			-0.208855	1.15577
	haf3	CPN60B	22.6791		-1.79141			-0.50877	1.42284
	haf3	GDSL1	23.4623	23.2519	-1.00824	-1.21866		0.320493	0.800796
	haf3	GDSL1	23.2147		-1.25586			0.0728677	0.950746
	haf3	GDSL1	23.0787		-1.39189			-0.0631549	1.04475
	haf3	VTC2		24.454		-0.0165377
	haf3	VTC2	24.9768		0.506271			0.774122	0.584744
	haf3	VTC2	23.9312		-0.539347			-0.271496	1.20706
	haf3	ECS1		22.9458		-1.52476
	haf3	ECS1	23.49		-0.980516
	haf3	ECS1	22.4016		-2.06899			-0.325234	1.25287
	haf3	UB	24.4833	24.4705				1.74376	0.29859
	haf3	UB	24.4578
	haf3	UB
	epl1	215020	25.7109	24.9349	2.16726	1.39119		-0.890608	1.85396
	epl1	215020	24.1588		0.61512			-2.44275	5.43676
	epl1	215020
	epl1	FRK3		26.0734		2.52969
	epl1	FRK3	26.0126		2.46889			1.36012	0.389549
	epl1	FRK3	26.1342		2.59048			1.48171	0.358064
	epl1	RPL3A		22.563		-0.980641
	epl1	RPL3A	22.4123		-1.13138			1.42291	0.372958
	epl1	RPL3A	22.7138		-0.829906			1.72438	0.302628
	epl1	CPN60B	23.4323	23.4138	-0.111345	-0.129936		1.17129	0.444024
	epl1	CPN60B	23.171		-0.372717			0.90992	0.532215
	epl1	CPN60B	23.6379		0.0942554			1.37689	0.385047
	epl1	GDSL1	23.3322	23.215	-0.211529	-0.328709		1.1172	0.460987
	epl1	GDSL1
	epl1	GDSL1	23.0978		-0.445889			0.882842	0.542298
	epl1	VTC2	22.9901	22.8559	-0.553619	-8.30641		-0.285769	1.21906
	epl1	VTC2	22.7218		-0.821907			-0.554056	1.46821
	epl1	VTC2			-23.5437
	epl1	ECS1		20.9517		-2.59196
	epl1	ECS1	20.5568		-2.98685			-1.24309	2.36705
	epl1	ECS1	21.3466		-2.19706			-0.453303	1.36917
	epl1	UB	23.7051	23.5437
	epl1	UB	23.4929
	epl1	UB	23.4331
	epl2	215020		25.3139		1.25603
	epl2	215020	26.1188		2.06092			-0.996943	1.99577
	epl2	215020	24.509		0.451138			-2.60673	6.09121
	epl2	FRK3		25.7659		1.70796
	epl2	FRK3	25.9902		1.9323			0.823533	0.565057
	epl2	FRK3	25.5415		1.48363			0.374856	0.771183
	epl2	RPL3A		22.5864		-1.47145
	epl2	RPL3A	22.2975		-1.76037			0.79392	0.576775
	epl2	RPL3A	22.8754		-1.18253			1.37176	0.386421
	epl2	CPN60B	22.8436	23.0523	-1.21433	-1.00557		0.0683029	0.953759
	epl2	CPN60B	23.2611		-0.796802			0.485835	0.714084
	epl2	CPN60B
	epl2	GDSL1	23.134	23.2697	-0.92389	-0.788243		0.404841	0.75532
	epl2	GDSL1	23.4053		-0.652596			0.676134	0.62584
	epl2	GDSL1
	epl2	VTC2	24.0942	24.1233	0.0363226	0.0653919		0.304173	0.809906
	epl2	VTC2	24.1428		0.0849047			0.352755	0.783087
	epl2	VTC2	24.1328		0.0749483			0.342799	0.78851
	epl2	ECS1		21.7159		-2.34196
	epl2	ECS1	21.5887		-2.46924			-0.725476	1.65345
	epl2	ECS1	21.8432		-2.21467			-0.470914	1.38599
	epl2	UB		24.0579
	epl2	UB	23.9832
	epl2	UB	24.1326
	epl3	215020		22.3118		-1.98285
	epl3	215020	21.9208		-2.37387			-5.43174	43.1634
	epl3	215020	22.7029		-1.59182			-4.64969	25.1013
	epl3	FRK3	27.9479	27.6062	3.65324	3.31146		2.54447	0.171411
	epl3	FRK3
	epl3	FRK3	27.2644		2.96969			1.86092	0.275301
	epl3	RPL3A		22.9339		-1.3608
	epl3	RPL3A	22.9022		-1.39251			1.16178	0.446961
	epl3	RPL3A	22.9656		-1.32908			1.22521	0.427736
	epl3	CPN60B	23.7488	23.694	-0.545861	-0.600678		0.736776	0.600079
	epl3	CPN60B	23.6392		-0.655495			0.627141	0.647458
	epl3	CPN60B
	epl3	GDSL1		23.487		-0.807714
	epl3	GDSL1	23.3389		-0.955786			0.372945	0.772205
	epl3	GDSL1	23.635		-0.659642			0.669089	0.628904
	epl3	VTC2	21.3515	21.5166	-2.94318	-2.77807		-2.67533	6.38784
	epl3	VTC2	21.8869		-2.40781			-2.13996	4.40751
	epl3	VTC2	21.3115		-2.98321			-2.71536	6.56757
	epl3	ECS1		21.6125		-2.68215
	epl3	ECS1	21.3863		-2.90838			-1.16462	2.24175
	epl3	ECS1	21.8388		-2.45592			-0.712161	1.63826
	epl3	UB	23.9732	24.2947
	epl3	UB	24.6989
	epl3	UB	24.212

## Sheet: Suppl.Fig. 3a
Raw data for Supplementary Fig. 3a
WT
	Blade length (mm)
		1	2	3	4	5	6	7	8	9	10	AVERAGE	SD
	1	5.59441	5.26508	4.92695	4.58881	5.0961	5.08763	5.27881	5.42644	4.58881	5.94186	5.17949	0.422757
	2	5.09915	5.1722	5.31102	5.10475	5.33508	5.0961	5.48136	5.02949	4.81424	5.53695	5.19803	0.219071
	3	8.27729	6.72339	6.93797	7.0622	8.47525	7.79983	7.23712	7.40136	7.10627	7.97119	7.49919	0.597377
	4	8.84898	7.00763	7.00661	7.17712	7.74746	7.91458	7.5161	8.02763	7.30271	8.59153	7.71403	0.640649
	5	8.1922	5.39695	6.78814	6.69051	7.62729	8.81814	7.91034	8.38898	7.9422	7.40644	7.51612	0.99878
	6	6.98458	4.74712	5.55508	4.81051	5.31102	7.80966	6.80322	6.04627	7.08051	6.55983	6.17078	1.0402
	7	3.57051	2.14983	2.79644	3.05136	2.89525	3.87525	3.95644	3.18847	3.56644	3.48356	3.25336	0.551007
	8	2.22576	1.09695	1.49576	1.52644	0.98661	2.30525	1.99034	1.93254	2.43203	2.03475	1.80264	0.502011
	Petiole length (mm)
		1	2	3	4	5	6	7	8	9	10	AVERAGE	SD
	1	7.96797	8.36203	8.13729	8.13559	7.29017	7.15085	6.97034	7.45949	6.67881	8.70814	7.68607	0.667338
	2	8.18102	9.00949	7.97339	7.31966	7.67407	7.2039	7.79847	8.31983	6.27356	8.30678	7.80602	0.752532
	3	11.8854	10.8927	9.25237	8.98458	10.3741	11.0378	11.1915	10.8681	10.1822	10.06	10.4729	0.890241
	4	10.8715	9.99339	11.2424	9.40203	11.5729	10.0129	11.4037	10.981	10.8593	12.0359	10.8375	0.81219
	5	10.5154	7.17068	9.2878	8.31203	8.98458	8.82814	9.34508	9.58797	10.3612	8.17085	9.05637	1.01117
	6	5.80237	3.94847	6.83237	4.91814	4.57627	7.12678	7.17085	4.91814	7.14271	5.26508	5.77012	1.21411
	7	1.44814	0.698814	1.18644	1.19847	1.03102	2.42678	2.37288	1.2339	2.04102	1.13695	1.47744	0.593
	8	0.338983	0.169492	0.611186	0.378983	0.169492	0.698814	0.378983	0.239661	1.08525	0.535932	0.460678	0.283177
	Blade surface area (mm2)
		1	2	3	4	5	6	7	8	9	10	AVERAGE	SD
	1	25.711	24.8492	21.6317	20.5113	22.7521	22.8957	24.131	24.8779	19.6208	29.8765	23.6857	2.93854
	2	24.1885	24.5045	24.5906	23.2692	24.131	21.8615	26.2568	26.7165	22.1775	26.2281	24.3924	1.66605
	3	45.1594	37.0296	39.1554	35.7369	44.0103	46.8544	43.0623	46.9405	41.0227	49.2962	42.8268	4.50312
	4	52.686	34.5016	35.5358	32.8354	49.1525	45.4754	44.6711	45.7053	40.1609	48.2045	42.8928	6.78398
	5	37.6616	18.0982	28.4114	23.9874	33.7547	43.9242	34.7314	37.1158	36.5412	31.2554	32.5481	7.44955
	6	24.5045	11.6633	16.2884	12.5826	18.2993	35.5358	25.1939	20.2528	29.9052	21.4594	21.5685	7.49457
	7	6.2913	2.67165	4.33783	4.88365	5.08475	8.67567	8.53203	5.60184	7.06693	6.26257	5.94082	1.85325
	8	2.78656	1.03419	1.4651	1.17782	0.976731	3.6771	2.24074	2.24074	3.50474	2.35564	2.14594	0.981325
Atyaf9
	Blade length (mm)
		1	2	3	4	5	6	7	8	9	10	AVERAGE	SD
	1	4.66712	4.93119	4.37373	4.77932	4.12424	4.53288	4.51441	4.44288	4.87644	5.10017	4.63424	0.2935
	2	4.95441	4.91525	4.18237	5.08475	4.52119	4.95271	4.40271	4.83542	4.64407	5.05492	4.75478	0.303437
	3	6.32814	6.50915	5.71983	6.72407	6.10831	6.53847	6.74373	6.82712	6.50915	6.60525	6.46132	0.334333
	4	7.44898	7.7278	6.83644	7.06576	7.68881	6.63424	6.62373	6.78814	7.80169	6.49627	7.11119	0.5088
	5	7.17542	9.28627	7.0139	8.09508	7.89508	7.11949	6.55458	7.68051	8.29458	7.55	7.66649	0.779635
	6	5.88542	7.80661	5.44746	6.15271	6.21475	6.23119	4.58881	6.68797	7.86305	6.33169	6.32097	0.98436
	7	3.00288	4.18695	3.58119	3.59542	3.51017	3.18203	2.34373	3.85678	5.80627	2.82712	3.58925	0.942348
	8	1.46678	2.52983	0.98661	1.83949	1.93407	1.87203	1.16475	1.61881	3.50695	1.35712	1.82764	0.735494
	Petiole length (mm)
		1	2	3	4	5	6	7	8	9	10	AVERAGE	SD
	1	4.74881	5.33288	5.42644	5.16627	4.41	5.2978	4.94373	5.25695	4.41881	5.25695	5.02586	0.378078
	2	4.94153	5.61627	5.16814	5.26508	5.59475	5.48169	5.62051	4.95322	4.99424	5.32593	5.29614	0.275686
	3	6.44068	6.49627	4.7578	7.46644	6.70508	7.11864	6.32814	6.44288	6.64492	7.11458	6.55154	0.730489
	4	7.82051	7.33729	5.57424	7.63458	6.71576	6.78814	6.96949	7.28814	6.91593	7.29593	7.034	0.624962
	5	6.18593	7.12678	5.11017	7.69068	6.95746	6.78169	5.80542	6.44712	6.08525	7.62898	6.58195	0.816098
	6	3.06966	5.43424	3.85932	4.29119	4.15508	4.91525	2.54237	4.07136	4.91525	4.07136	4.13251	0.861901
	7	1.19847	0.508475	1.39763	1.18644	0.535932	0.864237	0.378983	1.03102	1.86441	0.677966	0.964356	0.463378
	8	0.535932	0.239661	0.338983	0.169492	0.169492	0.338983	0.338983	0.378983	0.698814	0.169492	0.337881	0.171886
	Blade surface area (mm2)
		1	2	3	4	5	6	7	8	9	10	AVERAGE	SD
	1	19.391	21.3157	16.3459	20.6837	15.3979	18.9601	17.5812	16.0011	20.4539	25.0215	19.1152	2.9367
	2	23.0106	21.5455	15.9724	22.4935	16.7193	21.5455	22.0626	18.9313	19.6495	23.183	20.5113	2.58369
	3	29.4743	35.2772	21.8328	31.3703	31.9448	32.0885	32.6343	31.5427	35.7943	34.0132	31.5972	3.92057
	4	40.5343	42.9762	31.2841	35.3059	42.9187	33.2088	34.0707	35.2485	43.0049	27.8943	36.6446	5.40072
	5	29.7903	50.8187	28.5263	39.6725	37.5467	27.3485	26.2856	37.2881	43.9816	35.2485	35.6507	7.91497
	6	19.5633	35.3059	15.8862	21.287	21.2295	23.183	12.4964	24.3608	33.8983	23.4415	23.0652	7.07937
	7	5.86038	9.45131	7.67021	7.72766	8.21603	5.51566	3.38983	8.21603	19.1899	4.39529	7.96323	4.37899
	8	1.66619	3.8782	0.66073	2.01092	2.15455	2.0971	0.948003	1.92473	6.49239	1.29273	2.31255	1.70891
Atepl1
	Blade length (mm)
		1	2	3	4	5	6	7	8	9	10	AVERAGE	SD
	1	3.98932	3.48085	3.72458	3.73949	4.32373	4.02119	4.13356	3.65102	3.36051	3.96492	3.83892	0.299802
	2	4.00458	4.0078	3.41322	3.94746	4.32373	3.96695	4.13051	3.79203	3.51966	4.45508	3.9561	0.321781
	3	4.24661	5.08593	4.91661	4.36831	5.03119	4.01763	4.41576	4.38797	3.93424	4.97695	4.53812	0.43024
	4	5.12254	5.0361	5.33	4.69068	4.75254	4.49881	5.02068	4.63831	4.49458	5.16475	4.8749	0.296398
	5	5.57458	5.87271	5.65983	5.94932	6.23119	4.40034	5.67373	5.03966	5.37797	5.22254	5.50019	0.521725
	6	5.18542	4.91559	3.86203	5.71322	5.94492	3.57322	3.80051	5.60712	4.09797	4.44322	4.71432	0.874874
	7	3.76881	2.66492	2.41356	4.12424	4.80356	3.12017	3.52508	3.96119	2.08356	3.89169	3.43568	0.850808
	8	2.22932	0.935254	1.16339	2.03712	2.26051	2.26627	1.75237	1.92169	0.962034	1.37932	1.69073	0.537475
	Petiole length (mm)
		1	2	3	4	5	6	7	8	9	10	AVERAGE	SD
	1	3.40678	2.15136	2.37559	1.87203	3.11559	3.05136	2.26271	2.57661	2.97356	3.27339	2.7059	0.52675
	2	2.74051	2.34102	1.92831	2.4339	3.05559	3.09288	2.46136	3.33373	2.81475	3.8122	2.80142	0.546046
	3	3.35678	2.19763	3.20441	2.54492	3.05085	3.59542	3.6039	2.99915	2.54932	3.80881	3.09112	0.528735
	4	2.90119	2.65593	4.07136	2.60441	3.79576	2.65949	3.45373	3.67627	2.95136	4.18237	3.29519	0.612269
	5	4.98492	3.78576	3.63203	3.50322	3.22237	2.74932	3.83678	3.8422	3.39729	3.28898	3.62429	0.584598
	6	3.22475	3.62678	2.54237	4.01763	4.80254	3.00339	3.8239	2.88186	3.39085	5.00373	3.63178	0.803224
	7	1.94153	0.839831	0.357288	3.11203	4.01763	1.41356	1.87034	1.31898	0.698814	3.67932	1.92493	1.27527
	8	0.793051	0.159831	0.169492	0.343729	0.73661	0.282542	0.239661	0.511525	0.203729	0.159831	0.36	0.238962
	Blade surface area (mm2)
		1	2	3	4	5	6	7	8	9	10	AVERAGE	SD
	1	11.0313	9.79604	9.59494	10.0546	13.5019	10.8015	12.8124	11.2324	9.22149	14.2488	11.2295	1.73676
	2	11.1462	12.3528	9.68113	11.2037	14.019	11.7495	12.956	11.7495	10.3993	16.231	12.1488	1.89216
	3	12.439	17.7535	16.863	14.1051	18.759	11.9219	15.4553	17.179	11.5484	18.0121	15.4036	2.71476
	4	19.391	18.2706	20.3677	18.7877	20.1666	17.0641	19.6495	16.0586	15.6564	20.3103	18.5722	1.75909
	5	20.7412	24.5906	19.0175	22.4648	22.4935	12.9273	22.1201	18.8164	17.6673	20.9135	20.1752	3.27904
	6	18.127	14.9382	10.1695	21.0284	21.2008	7.92876	11.1175	23.0394	13.2146	13.2146	15.3979	5.18981
	7	7.92876	4.10801	3.27492	9.85349	11.9219	5.7742	7.26803	9.07785	2.95892	9.82476	7.19908	3.07814
	8	2.55674	0.488365	1.00546	2.32692	3.79201	3.0451	1.60873	2.55674	0.833094	0.948003	1.91612	1.09826

[truncated: 6 more sheets: Suppl.Fig. 3b, Suppl.Fig. 4, Suppl.Fig. 5, Suppl.Fig. 6b, Suppl.Fig. 8a-c, Suppl.Fig. 10]
